# Supplementary material for: HIV-1 Vpr induces an NFAT-controlled transcriptional program in primary CD4+ T cells
Source: mBio. 2026 Feb 4;17(3):e03605-25. doi: 10.1128/mbio.03605-25 (PMC12977483; doi:10.1128/mbio.03605-25)
Supplement: Data set S1 — List of HIV-1 deregulated genes and the according workflow how the data were processed. [file mbio.03605-25-s0001.xlsx]

## Sheet: Raw Output (49.7K genes)
GeneID	Base mean	log2(FC)	StdErr	Wald-Stats	P-value	P-adj		Description: These are all the genes analyzed by DESeq2 without any type of cutoff or any other consideration.
GOLGA2	1125.85849189301	0.455162968388819	0.104423953679984	4.35879845905572	1.30778479281173e-05	0.000100002094273459
CYP4F3	6.8817684176331	1.70733918094462	0.391895612218813	4.35661724120384	1.32087955337854e-05	0.000100959853745729
ZNF578	37.6383688962013	1.28525255501143	0.295074156063768	4.35569340316498	1.32646336511886e-05	0.000101308438999017
CCNL2	2271.05215675638	0.459047125445116	0.105390616292141	4.35567360354595	1.32658328302803e-05	0.000101308438999017
SPPL2B	691.637097213652	-0.66218046726783	0.152082922741477	-4.35407510147248	1.33629893022157e-05	0.000102006453652788
QRICH2	82.6242589651339	1.01877996074708	0.234094788551432	4.3519976119556	1.3490273182959e-05	0.000102933746090378
AMN1	155.677586699317	0.772058737520917	0.177449972214739	4.35085296371092	1.35608969369393e-05	0.000103428097335305
SAP130	1228.42053749605	-0.397735766690098	0.0914421030168199	-4.34959120107877	1.36391551645489e-05	0.000103980225931884
LOC100996660	35.4487043747202	1.26824272776732	0.291736378486365	4.34722174295653	1.37872814604202e-05	0.000105064300896796
DBH-AS1	77.1048402870895	1.19511576906402	0.274944892753368	4.34674656836077	1.38171710658791e-05	0.000105246823009329
COQ8B	368.108399650613	-0.502158319574242	0.115554451782223	-4.34564235154368	1.3886867788342e-05	0.000105732273001874
KIF1B	933.46062866028	0.684289277462934	0.157480129556948	4.3452420276012	1.39122184342637e-05	0.000105879807534274
ACP2	487.811039143336	0.826744484029688	0.190280173964747	4.34487979910539	1.39351947071615e-05	0.000106009152868857
PFKP	4425.25336014786	-0.756087134901094	0.174074706475878	-4.34346350603135	1.40253785218187e-05	0.000106649435563808
JAML	1555.64600237819	-0.670004354792906	0.154274356221034	-4.34294053272838	1.40588198550286e-05	0.000106857882474435
MACROD1	117.458037712389	-0.932498315628773	0.214760024098442	-4.34204791857041	1.4116073475656e-05	0.000107247064876126
RAVER1	2726.64241353724	-0.448527000611951	0.103306559300173	-4.34170882904626	1.41378814186498e-05	0.000107320748670478
PRPSAP2	1058.86495466116	-0.560792634075255	0.129162753052479	-4.34175194335943	1.41351068158869e-05	0.000107320748670478
SERTAD1	355.145009359067	0.697778548232426	0.160761267999271	4.34046432275956	1.42181953358958e-05	0.000107884209044843
HHLA2	237.760559955602	-1.2062899858185	0.278016770634043	-4.33891086162696	1.4319058242034e-05	0.000108603041223813
RNF44	3013.55854531612	-0.577528668720574	0.133123365200978	-4.33829679597319	1.43591160842557e-05	0.00010886027912465
ASH2L	1316.28513020398	-0.385549258176515	0.0889039087278298	-4.33669636907455	1.44640208777374e-05	0.000109608708874688
LOC124904486	17.4755797622176	1.51998139720786	0.350535452536696	4.33617023958152	1.44986669580571e-05	0.000109824304201522
HPDL	94.391918302046	-1.43209595502652	0.330291018565625	-4.33586102718073	1.45190657694224e-05	0.000109901068404884
APBB3	409.461625170944	0.743426938407596	0.171461327145398	4.33582867218318	1.45212018168823e-05	0.000109901068404884
IKZF1	13705.1871187614	-0.523848990073432	0.120841573701287	-4.33500635607705	1.45755910816357e-05	0.000110265621819032
TM7SF3	1645.18283998444	0.696107691099875	0.16059356742433	4.33459261329301	1.46030300787301e-05	0.00011042607002794
MARCKS	26.9133959688598	1.64238244884437	0.378964140649637	4.33387297813699	1.46508729297243e-05	0.000110740606686296
CLIP2	133.2311656179	0.836568930578403	0.193065833688519	4.33307600104984	1.47040320534712e-05	0.000111095041836222
FAM72D	46.1663566931128	-1.26038902150237	0.290889495244082	-4.3328791245789	1.47171922012619e-05	0.000111147094915793
FILIP1L	58.2167235978317	1.28248945754583	0.296080790915546	4.33155239007602	1.48061706762671e-05	0.000111771454530168
COPS5	1055.640983098	-0.443043319015937	0.102309413987913	-4.33042573255555	1.48821333680951e-05	0.000112297068518299
TESK2	182.038619036429	0.776599804969317	0.179407206939177	4.32869904291303	1.4999273654905e-05	0.000113132819375826
ZMAT1	415.938230895892	0.840102664387947	0.194133802373428	4.32744145592924	1.50851423324972e-05	0.000113732091809235
PDCD2	1507.30972673622	-0.397608628600785	0.0918962297545157	-4.32671318141043	1.51350833830305e-05	0.000114060099049412
KCNQ5	168.663513872485	-1.12971626360958	0.261128846284069	-4.32627907519884	1.51649269385993e-05	0.000114236434333477
ZNF528	259.249091334092	0.727124941663955	0.168100061495794	4.32554833825654	1.52152897561776e-05	0.000114567124438508
SFXN1	4040.93258157643	-0.555188610470872	0.128369515687491	-4.32492564529457	1.52583319227984e-05	0.000114842434535712
UCHL5	1270.99400257956	-0.496540760213916	0.114822101455835	-4.32443539979023	1.52923006253497e-05	0.000115049248125774
RPAP3-DT	46.4213014469937	1.36919876269781	0.316637376223001	4.32418553687583	1.53096411440456e-05	0.000115130839744679
IL1RAP	497.572230699065	-0.929233097864241	0.214949618003129	-4.32302744474156	1.53902579863809e-05	0.000115688007976506
ECE1	3133.04752957601	0.809773152461917	0.187343481113315	4.32239834367188	1.54342203001656e-05	0.000115969289877251
CARNMT1	604.50159481594	-0.462260941870625	0.10696381875585	-4.32165705420221	1.54861761238139e-05	0.000116310369404492
TRIM46	166.172565901033	-0.798144181979196	0.184755013620847	-4.32001365666397	1.56019545074461e-05	0.000117130302263652
BRCC3	860.679524344747	-0.390482685328842	0.0904283197418771	-4.31814597952782	1.57345352740863e-05	0.000118075629861634
BLVRA	561.617335727944	0.565707591934671	0.13102627169541	4.31751269890165	1.57797332710574e-05	0.000118353162631242
ZNF442	50.7880127604748	1.25980762761983	0.291794998056101	4.31744079237992	1.57848731430328e-05	0.000118353162631242
CSTPP1	226.533818936458	-0.657024927880451	0.152241887203919	-4.31566463046012	1.59123408022639e-05	0.000119258452735784
PITRM1	2095.51153010899	0.562331167902863	0.130302892791352	4.315569331245	1.59192076870047e-05	0.000119259491230836
ANKRD44	4783.60802917642	-0.435105833586952	0.100845688384977	-4.31457051416952	1.599134865503e-05	0.000119744745714903
TAF1	1710.63946252598	-0.388117572928901	0.0899568580659399	-4.31448564649072	1.59974926856355e-05	0.000119744745714903
TMF1	2369.8633421234	-0.366526127915244	0.0849694184780259	-4.3136240600497	1.6059995102216e-05	0.000120161846005394
SF3B2	6909.38176854323	-0.320837008292998	0.074388098008634	-4.31301534629585	1.61042935172296e-05	0.000120442448351432
CARD11	6724.84764621668	0.381738589647181	0.0885239235789686	4.31226468748471	1.61590821980201e-05	0.000120801236592116
CREB3L4	92.0270372075639	-0.931643142133779	0.216088849860716	-4.31138923981633	1.62232033300471e-05	0.000121229459959985
RPS6KC1	391.262223639532	0.589343790452131	0.136699972188918	4.3112209974532	1.623555379378e-05	0.000121270624102297
DLEU1	215.1834011794	-0.698024223191591	0.16193172212568	-4.31060828618765	1.62806079610573e-05	0.000121555929279587
PLAGL1	179.401365807255	0.958735125775076	0.222477129305444	4.30936487165298	1.63724058622527e-05	0.000122189850066707
NDRG1	2893.29399791494	-0.772163838457296	0.179276572828422	-4.3071095474159	1.65401706203601e-05	0.000123389951281937
SRGN	7444.21537168279	0.919788854899173	0.213560481897112	4.30692442126209	1.65540139541903e-05	0.000123441269389155
NIBAN2	1587.93641934714	-0.726645157686967	0.168732760706765	-4.30648532414983	1.65868928582483e-05	0.000123634430577145
PLEKHB1	466.281143864754	0.63939188902187	0.148487057749076	4.30604457192734	1.66199582784951e-05	0.000123828819035866
GOLGA7B	771.490339707059	-0.560445326358036	0.130200633837967	-4.30447463915961	1.67382464366551e-05	0.000124605383490009
PDE8A	570.683709178683	0.735186249519137	0.17079286511043	4.30454895784895	1.6732628775135e-05	0.000124605383490009
YJU2B	617.761110490408	0.457964769798188	0.10643644661727	4.30270630364956	1.6872444223067e-05	0.000125551668284577
PPP2CA	3473.58812045188	-0.392401396446281	0.0912094333346882	-4.30220188964868	1.69109114198426e-05	0.000125785104874826
SRSF4	3020.63968556999	-0.350516413030196	0.0814764816882581	-4.30205632063651	1.69220282123956e-05	0.000125814995832513
PDIK1L	629.369098812393	-0.499799027110586	0.116196514125581	-4.30132548185069	1.69779461327278e-05	0.000126177817695011
NPEPPS	2074.77221817284	-0.319630297953089	0.0743166787565984	-4.30092279823134	1.70088314468723e-05	0.000126354374432444
GUF1	750.205915103028	-0.481049985230631	0.111887057769713	-4.29942474866695	1.7124200664275e-05	0.000127158130194501
UPF2	2117.21196517927	0.375805704244066	0.0874120810466281	4.29924216131636	1.71383131308905e-05	0.000127209631593398
MRTFB	549.801805699737	0.440270053703799	0.102443859963452	4.29767146475024	1.72601733580286e-05	0.000128060516019697
KCNQ1OT1	39.7730269432405	1.5756981385441	0.366704969100964	4.29690969938907	1.73195707167004e-05	0.000128447443913604
C22orf46P	871.748770146607	0.377504293997974	0.0878611407322882	4.29660132854666	1.73436707474073e-05	0.000128572381429441
TIGD1	166.069583611323	0.97177958677699	0.226247006927471	4.29521521621065	1.74523944263871e-05	0.000129324285621953
RPS6KA5	1669.05411225028	0.581407033307456	0.135364486523427	4.29512236362552	1.74597007454227e-05	0.000129324360932978
DDX47	1251.65894255595	-0.414498242680562	0.096550259594063	-4.29308263305851	1.76209387914081e-05	0.000130464135370805
LOC124902312	16.2647601298365	-1.6909548335785	0.393994698954996	-4.29182128100573	1.77213559065392e-05	0.000131152832335452
XRCC5	10871.7892412194	-0.503428379508446	0.117311061373431	-4.29139736368002	1.77552265010234e-05	0.000131348660154691
ARRDC4	45.3563495753709	1.22606855477397	0.285751044258264	4.29068792366629	1.78120481133678e-05	0.000131714039553377
MLX	1357.01002057981	-0.438893784576815	0.102303697780446	-4.29010675174932	1.78587253274806e-05	0.000132004131121599
PNMA8B	14.3556271179284	1.69242760878051	0.394643257093471	4.28850000186284	1.79883797707009e-05	0.000132907057705575
CLDN15	242.445952689598	-0.591882597222273	0.138031145486161	-4.28803655245777	1.80259434983326e-05	0.000133073656188232
TBC1D5	1700.64664776711	-0.534742374833147	0.124705521385065	-4.28804088940034	1.80255916322026e-05	0.000133073656188232
PRELID2	40.9804031515492	-1.25360328696697	0.292451311912214	-4.28653671877959	1.81480216841944e-05	0.000133919102561343
TECPR2	406.825388943199	0.565810272007008	0.132001839547214	4.28638171973831	1.81606825595293e-05	0.000133956761701064
MOB1A	6427.47749148926	-0.314895309163636	0.0734708683056564	-4.28598867041555	1.81928259672513e-05	0.000134053410627624
GMDS	484.45741722503	-0.557452484895553	0.13006383083104	-4.28599158838949	1.81925871370054e-05	0.000134053410627624
GPAT4	1849.97986598943	0.442437306703604	0.103229836008946	4.28594410113432	1.81964742437271e-05	0.000134053410627624
RAI1	1001.66527847376	-0.450740540252842	0.105171916065783	-4.28575000926018	1.82123700145574e-05	0.00013411477295722
PSMA3-AS1	960.158594318756	0.510627582279252	0.119149302423647	4.28561117767746	1.82237481825295e-05	0.000134142830787099
CTTNBP2NL	52.4220407160487	1.4089680583293	0.328807364358614	4.28508668313344	1.82667951343686e-05	0.000134403878686876
CCP110	1365.69737077854	-0.495145935331709	0.115618308540494	-4.28259106695278	1.8472948754422e-05	0.000135864322270593
NFS1	392.080996248202	-0.516679541202487	0.1206792595894	-4.28142783573946	1.85697944915246e-05	0.00013651995328174
CGGBP1	4126.17988064555	-0.388911321856063	0.0908516236353158	-4.28073056148317	1.86280782540897e-05	0.000136891661299228
LINC00957	75.0627742277469	-1.12943562930093	0.263935723526601	-4.27920712743949	1.87560259111561e-05	0.000137774786272375
NRROS	447.423092144606	-0.888388965163488	0.207614265180074	-4.27903624249009	1.87704300166483e-05	0.000137823476406417
TMCO4	454.839139415327	0.540633430115504	0.126359813081254	4.27852350310029	1.88137127254329e-05	0.000138084082011718
ADNP	2834.34326870997	-0.295386734507293	0.0690608392857	-4.27719584010988	1.89262291309151e-05	0.000138852405358224
SAAL1	372.067834456218	-0.742177069556733	0.173574941398635	-4.27583073672044	1.90425866792399e-05	0.000139648261849205
ATXN10	1529.69749040067	-0.552814944212529	0.12933896380994	-4.27415627841949	1.91862433452989e-05	0.000140643574563864
TUBB2A	42.2393586569012	1.38860745987981	0.324987137743965	4.27280743945565	1.93027142049826e-05	0.000141438862870325
LIX1-AS1	13.9985905022862	1.66312699529653	0.389318886402841	4.27188881244163	1.93824218463322e-05	0.000141964226126545
CCT4	4721.72470130966	-0.454401184820352	0.106418283956821	-4.26995407109482	1.955132247739e-05	0.000143142168901998
SMC6	1342.10921410483	-0.379084087859376	0.0887988360680989	-4.26902090888511	1.96332866212633e-05	0.000143682908902515
ACOT11	35.9352139782023	-1.45932740190929	0.341858552570371	-4.26880471743908	1.96523223942183e-05	0.000143762861922212
TWF2	3016.62589529245	-0.449891002245637	0.10543287353781	-4.2670847065958	1.98043977089884e-05	0.000144815573181444
RIPK2-DT	22.9271345226202	1.64787944300972	0.386253962532788	4.26631077699259	1.98731899156556e-05	0.000145258676806184
AMOTL2	4.87906026777208	1.63294955897321	0.382779287070791	4.26603427648689	1.98978223148561e-05	0.000145318871252915
AFF3	206.816937178492	-0.894988120680312	0.209790377915095	-4.26610662307174	1.98913744203929e-05	0.000145318871252915
UBR1	1889.38969463864	0.395185302557526	0.0926672461197775	4.26456292924392	2.00293889090598e-05	0.000146219488638009
CD80	111.264211632035	1.08626589734367	0.254776071619115	4.26361035571508	2.01150085261357e-05	0.000146784078273263
SGMS1	413.358226146439	0.741354593439724	0.173903381740763	4.26302574463364	2.01677272445471e-05	0.000147047702760015
LYN	117.472378526798	1.52072617431336	0.356723694232863	4.26303662722402	2.01667446799794e-05	0.000147047702760015
LOC107986465	29.8848654995102	1.54224155362511	0.36196766756374	4.26071633415582	2.03772731697693e-05	0.00014851446008806
PFAS	923.642018637238	-0.791538928485685	0.185848655104857	-4.25905115126657	2.05296492072379e-05	0.000149563515083556
KANK3	81.0768458723123	-1.18779307282697	0.278913828003808	-4.25863816551525	2.05676078883091e-05	0.0001497169814457
PDGFA	17.0256675873489	1.59556022654429	0.374656583545585	4.25872731621211	2.0559408145825e-05	0.0001497169814457
ELAVL1	2546.19364301074	-0.529727197745676	0.124426382806389	-4.25735431504062	2.06860374226045e-05	0.000150517246845511
KIF21A	575.466031022856	0.710754433821293	0.166963352953099	4.2569487330609	2.07235853250718e-05	0.000150679606001019
ARAP3	146.54278107358	-1.23998717674219	0.291286743355517	-4.25692965789651	2.07253528592657e-05	0.000150679606001019
PLAAT2	7.58654401354417	1.68079308582305	0.394892204911186	4.25633391826784	2.07806273103909e-05	0.000151019524016678
SCYL3	715.349705804116	0.444870950132008	0.104534275307601	4.25574242345813	2.08356467532056e-05	0.000151357310942856
GLT8D2	12.3200285863696	1.67633070211503	0.393918747180745	4.25552404934377	2.08559944261111e-05	0.000151443056617296
RPL10A	14551.705065477	-0.697078669039929	0.163893696641986	-4.25323659983486	2.10702746049365e-05	0.00015293637075041
PYM1	774.094168965737	-0.59200325300045	0.139210093053501	-4.25258858761723	2.11313580579214e-05	0.000153278139170273
GNAI3	2612.35571228483	-0.439112526581518	0.103258550557742	-4.25255365497279	2.11346556915174e-05	0.000153278139170273
EIF4EBP2	4590.34454244132	-0.507904718178437	0.119500892191333	-4.25021695541176	2.13563554601425e-05	0.000154822658703896
ZFYVE28	328.917246580586	0.930556443583872	0.219150189779402	4.24620414210263	2.17422548851225e-05	0.000157555792248077
SDC4	409.515527514637	0.848369626112904	0.199801054191643	4.24607182151888	2.17550920914822e-05	0.000157584392039853
SH3BGRL3	7478.96629206417	-0.55017086788012	0.12957613459237	-4.24592745887109	2.17691057994343e-05	0.0001576214870486
EIF4EBP1	436.927010294466	-1.01103095932705	0.238168586892879	-4.24502228659476	2.18571695813288e-05	0.000158194500134362
RPA3	918.647527678186	-0.521750423182795	0.12292573126349	-4.24443619590458	2.19143708194219e-05	0.000158543764397654
COA6-AS1	32.7306592493807	1.24448795703547	0.293277706453479	4.24337728252413	2.20180800438247e-05	0.000159229077428312
PTPN11	3994.79504977706	-0.443567160102937	0.104563526463247	-4.24208301982668	2.21454737081694e-05	0.000160085041385523
GJA4	7.28423959759787	1.57182710627331	0.370629223852664	4.24096915492601	2.22556723055591e-05	0.0001608160585471
SAP25	209.327998498616	-0.695191599909696	0.163965654187275	-4.23986110600747	2.23658132184583e-05	0.000161546063283282
FBXO22	932.647303575846	0.809910192076145	0.191094124878896	4.23827887220195	2.25239881272984e-05	0.000162622276805037
AFF2	46.3713579911622	-1.12979393092631	0.266691239280532	-4.23633687396041	2.27195839357781e-05	0.000163967681295467
UBE2F	910.775798948467	-0.836029708688733	0.197383637590588	-4.23555730806229	2.27985546991701e-05	0.000164470647962064
LOC124900987	40.6220730884403	1.30873860839881	0.308999107300184	4.2354122632704	2.28132766680632e-05	0.000164509897860627
KAZN	16.3451118822716	-1.63435351811557	0.385894326210576	-4.23523593664794	2.28311859105036e-05	0.000164572090387831
C2orf72	17.6552907583481	-1.64116995985168	0.387525851611913	-4.23499478299379	2.28557012055727e-05	0.000164681830840966
LAS1L	1016.7142929498	-0.482572396249882	0.113995443031303	-4.23326041302695	2.30327538801527e-05	0.000165890110737792
RNASEH2A	765.669402181337	-0.59518844681421	0.140606219583245	-4.23301649513328	2.30577586112254e-05	0.000166002750359046
SPTAN1	9034.58935773449	-0.441933796211621	0.104406441761034	-4.23282116273174	2.30778013268596e-05	0.000166079589329511
LOC644285	20.7728567513108	1.45449589622375	0.34366886763581	4.23225969297022	2.313550511545e-05	0.000166427284160451
DPYSL2	982.783369337468	-1.07008846702014	0.253073374864416	-4.22837237458676	2.35387977863328e-05	0.000169259712276977
TMSB4X	58584.9317301551	-0.515979602701596	0.122041316811491	-4.22790917192901	2.35872967069326e-05	0.000169539673207778
MTUS1	158.818637973771	0.994698892765813	0.235329877339276	4.2268279064785	2.37008792373221e-05	0.000170287022489475
ACSL1	545.320002742407	0.699285944454467	0.165445843353553	4.22667581294328	2.37168977323788e-05	0.000170333068195467
FZR1	1295.52629942248	-0.373022116205522	0.0882733790697199	-4.22576002115997	2.38135669093237e-05	0.000170958069448263
ZNF818P	220.950278909635	0.982862189458018	0.23261219362038	4.22532531145825	2.38595851154068e-05	0.000171219087518456
F12	26.4374041185165	-1.37744478556502	0.32608575092631	-4.22417962653111	2.39812725885531e-05	0.000172022685808217
SLC25A28	748.486563080481	0.710506936788267	0.168242943556001	4.22310096204285	2.40963810750942e-05	0.000172778460580924
PHLPP1	305.747926287611	0.51153008904798	0.121141071531228	4.22259835233598	2.41501958700283e-05	0.000173069110814208
DSE	115.559381506752	1.31718806085259	0.31194211111658	4.22254006083946	2.41564445785247e-05	0.000173069110814208
ATP1A3	95.0711039818193	0.910475535132849	0.215687771217705	4.22126637033055	2.42933657761734e-05	0.000173979760962696
TMEM222	691.310984542093	0.419750203580157	0.0994600845398632	4.22028802330168	2.43990387282388e-05	0.000174665977971742
TREM1	21.6855019895926	1.66337161906426	0.394362292626667	4.21787693743562	2.46613342987409e-05	0.000176472406316182
LOC124900731	6.97677688823582	1.63546436596904	0.387825020180748	4.21701613064269	2.47556272927041e-05	0.000177075663342687
CFAP298	247.125499201975	-0.662713738550541	0.157192732093979	-4.21593116757033	2.48749630444058e-05	0.000177857490908468
ZMYND8	1114.49285540791	-0.353737997535179	0.0839244064042778	-4.21495977977091	2.49822707096914e-05	0.000178552721100516
GPR55	218.039518542666	1.11489797334518	0.264554370710791	4.21424892867856	2.50610761726785e-05	0.000179043762660511
CCDC92	208.513188511438	0.953418994373225	0.226247491682837	4.21405332400222	2.50828024998795e-05	0.000179126782558567
CYREN	453.559102080917	-0.643593375308613	0.152736987782624	-4.21373620530332	2.51180637842152e-05	0.000179306355447126
PDS5B	1823.86779069047	-0.368013626151192	0.0874174284824514	-4.20984273433608	2.55548507345987e-05	0.000182350937709646
CARMIL1	388.123022486515	0.710745383857293	0.168855561265853	4.2091914446233	2.56286170155166e-05	0.000182803716941662
NAA25	990.437191565209	0.368758928487912	0.0876143910628461	4.20888536705574	2.56633538417603e-05	0.000182977854724538
EPHX1	51.8526016390592	1.46412910316638	0.347971590343213	4.20761103434414	2.58084601384902e-05	0.000183938462386304
HABP4	506.428861918128	0.805593600120394	0.191465227973223	4.20751908139195	2.5818960809188e-05	0.000183939340973817
GALE	312.865028491832	-0.795828451059972	0.189197337987708	-4.20634063631317	2.59538949201779e-05	0.000184826350928145
ELP3	947.631246212382	-0.449039326293167	0.106771417272118	-4.20561361613045	2.60374742918717e-05	0.000185272674357056
B2M	12396.7355844896	0.722545682819801	0.171804149489779	4.2056358066182	2.60349194558619e-05	0.000185272674357056
CCSAP	405.544783503842	-0.629963906384905	0.149799952518875	-4.20536786422232	2.60657841562631e-05	0.000185399688671655
MAL	3846.44427490223	-0.72977567282219	0.173616524832978	-4.20337680139749	2.62962302993384e-05	0.00018696377138218
FBXO41	972.221191473902	-0.427251743424803	0.101670170977555	-4.20233131622375	2.64180095400429e-05	0.000187679045730365
SLC43A3	1880.23198131705	-0.798185188349568	0.189936169847968	-4.20238645955883	2.64115730092079e-05	0.000187679045730365
COMMD7	1488.23381278599	-0.374228495257427	0.089058936956325	-4.20203191332668	2.64529829820955e-05	0.000187852212883671
LOC101929200	40.3189853418351	1.23169337952734	0.293197860700446	4.20089483799384	2.6586207035416e-05	0.000188722675091209
PLEC	6332.45465323603	0.755261130549704	0.179834082097605	4.19976637209283	2.67190530394744e-05	0.000189515742630986
HDDC3	394.678405294914	-0.520247213767383	0.123879281072022	-4.19963055375593	2.67350844280138e-05	0.000189515742630986
PLAT	26.8272858048492	1.49838865928094	0.356785402646	4.19969160220278	2.67278774112377e-05	0.000189515742630986
PTPN23	1110.57291853173	0.394862658342405	0.0940242536135126	4.19958301360722	2.67406980152382e-05	0.000189515742630986
TMEM30B	72.0462041786501	1.14647325869847	0.273069353628903	4.19846915614161	2.68725446276076e-05	0.000190374042175997
THNSL1	146.366174362385	-0.751270199048396	0.178954630349103	-4.198104276949	2.69158694034208e-05	0.000190604788324264
PLXNA2	19.5948082572332	1.62055049093217	0.386075335480682	4.19749810983005	2.6987990923348e-05	0.000191039192937837
LINC01943	511.79479556459	1.00043008760285	0.238384029331604	4.19671607367288	2.70813087685257e-05	0.00019162323270344
SPIN4	244.020416674655	-0.877780816020383	0.209224301020612	-4.19540565669716	2.72383647623011e-05	0.000192657627857856
TNIP2	1364.5629148094	0.677718531509132	0.161545022132964	4.1952300514176	2.72594770820814e-05	0.000192730048376503
ZNF614	353.84110178422	-0.576235585038555	0.137380731985068	-4.19444252998439	2.73543491366111e-05	0.000193323699540044
KIF24	441.274762652784	-0.552437911537502	0.131809254302013	-4.19119214703778	2.77492523501631e-05	0.000196036467878294
CGREF1	18.9603145317173	-1.5812250786061	0.377438190030596	-4.18936165012323	2.79740270893864e-05	0.000197545669386205
GPX1	1019.03355502534	-0.640410360994235	0.152878635672034	-4.18901148730871	2.80172218924169e-05	0.000197771906827196
PDHX	373.937124409774	-0.604521529229342	0.144382056321876	-4.18695746985111	2.82718776663679e-05	0.000199436393005981
MMP25-AS1	164.213559553785	-0.842469085942207	0.201214123495712	-4.18692819025779	2.8275523589508e-05	0.000199436393005981
LOC105374746	196.590436697501	1.02214141531855	0.244175273217507	4.18609715000931	2.8379192105323e-05	0.000200087979342423
TRAPPC1	2110.06371375885	-0.443118759458837	0.105861145419468	-4.18584890332529	2.84102297814107e-05	0.000200227166153282
SHF	116.484949449862	1.16121295017651	0.277424422389838	4.18569115211049	2.84299697961987e-05	0.000200286651286813
CASP1	1102.17067949743	0.570583853873065	0.136404087802679	4.18304072161289	2.87635845746461e-05	0.000202556430904093
USP1	3658.69533038817	-0.442058761025878	0.105703370834135	-4.18206872247751	2.88868620225427e-05	0.000203182392599036
TAF6	1241.10103169715	-0.403409561666472	0.0964592671989146	-4.1821752681842	2.88733244928437e-05	0.000203182392599036
CD109	1014.3516579825	-0.899604995339921	0.215107902005585	-4.18211040576539	2.88815650912868e-05	0.000203182392599036
MFGE8	370.894263366738	-0.722059510243477	0.172668759621648	-4.18176114675089	2.89259759675621e-05	0.000203376804452614
SNRNP200	8847.85844093567	-0.366660617143656	0.0876966649669933	-4.18100981698286	2.90217332517929e-05	0.000203969160145928
OBSL1	6.52751410746594	1.62584477724948	0.388999127617141	4.17955892911324	2.92075029311699e-05	0.000205112119435415
USP31	277.69582711268	0.622780198070973	0.149003455005709	4.17963595573747	2.91976122039736e-05	0.000205112119435415
GOT1	756.851808476412	-0.631623835519856	0.151140421616635	-4.17905302078593	2.92725440955346e-05	0.000205487463007268
LHPP	303.439933107259	-0.879699910805853	0.210534712879098	-4.17840791561548	2.93556805599557e-05	0.000205989484530964
PMCH	27.0518790502534	1.56470325108509	0.374491236976487	4.17821058702992	2.938115562518e-05	0.000206086657481724
PRIM2	603.532433857487	-0.583995620348457	0.139775027007453	-4.17811130394071	2.93939809888431e-05	0.000206095060532929
PHLPP2	357.738802839248	0.547723901628773	0.131129227767243	4.1769780159233	2.9540756392245e-05	0.000207042272460476
LOC105371050	23.0356957130374	1.43173482346617	0.34287961130358	4.17561959436115	2.97176074725447e-05	0.000208199443656464
AFDN	710.348271764066	0.819546665778729	0.196318253269163	4.17458209886926	2.98533549030528e-05	0.000209067844984832
FEZ2	244.041421814587	-0.832566113853021	0.199443863561462	-4.17443835566519	2.98722088923291e-05	0.000209117260117114
GTF3A	3447.22929766034	-0.43143119580023	0.103361222651989	-4.17401405218312	2.99279284275517e-05	0.000209424607729314
CDKL5	112.812639679769	0.884075125574368	0.211854042485823	4.17303873554137	3.00563817354951e-05	0.000210240476030644
APIP	429.80211230613	-0.49400179787579	0.118397997492288	-4.17238304987351	3.01430326554075e-05	0.000210763413734556
NT5M	63.9220207433836	-1.04595296125955	0.25079290049503	-4.17058441126119	3.03819489386383e-05	0.000212266474157416
PER2	429.595947242865	-0.628014233958459	0.150581519410621	-4.17059302108598	3.03808010058205e-05	0.000212266474157416
SLC25A10	375.083419384351	-0.889393482758539	0.213327141367943	-4.16915295941892	3.05733761007047e-05	0.00021351973655831
TASOR2	1919.76393543707	0.439101991397324	0.105389839671095	4.16645468640706	3.09373352963581e-05	0.000215976474252835
DCT	18.0787158167847	1.49219783775494	0.358197852651563	4.16584808286519	3.10197225660879e-05	0.000216466371056656
LOC112268093	8.19582425462155	1.64276765005782	0.394354447574811	4.16571351016951	3.10380281044665e-05	0.000216508873731471
DOCK9	3777.49758723348	0.467817360518831	0.112370438898477	4.16317107154389	3.13858037305637e-05	0.000218848690450134
MTFP1	831.636965688944	-0.741888471538329	0.178280828645257	-4.16134744927923	3.16375307314226e-05	0.00022051719709574
APOBEC3D	595.935426655369	-0.514367039471829	0.12361065276404	-4.16118698486047	3.16597723166698e-05	0.000220585481255099
LARP4B	2087.74753635773	-0.386166462511093	0.0928098648762406	-4.16083422840918	3.17087192763227e-05	0.000220839704979497
ZNF740	1233.42721190071	0.450712391307507	0.108335931149219	4.16032230974881	3.17798787939325e-05	0.000221248370629401
ZNF157	23.8842486063908	1.4276174243895	0.343326470864816	4.15819211607374	3.20776200700199e-05	0.000223233535822969
ATIC	1910.74585655412	-0.587271137466432	0.141240402037146	-4.15795430341513	3.21110235728941e-05	0.000223378293889148
SVIL-AS1	257.174206009919	0.678568791637988	0.163226253279809	4.15722825221478	3.221321034149e-05	0.000224001237074504
CWF19L1	906.233806834073	-0.415168826818692	0.0998895845534798	-4.15627744048145	3.23474979057625e-05	0.000224846823678291
DENND6A	721.402161732916	-0.461166398371648	0.11096673528454	-4.15589768581664	3.24012809111952e-05	0.000225132381086215
ZFYVE26	981.344016231179	0.737140772070523	0.177406944584152	4.15508408534067	3.25167937352664e-05	0.000225846461190281
LOC105371268	5.77216191415338	1.62828347432632	0.39193792728808	4.1544422240349	3.26081994513254e-05	0.000226392610761748
ARMH1	754.365598514031	-0.810251698912459	0.195042031813858	-4.15424148004024	3.26368369293296e-05	0.000226502715181036
STAT5B	5089.53369803267	-0.484666894806961	0.116720019161237	-4.15238875293055	3.29022711273041e-05	0.00022825548169529
SFXN5	207.045664190573	0.725320614232631	0.174719926359109	4.15133310405506	3.30544263193459e-05	0.000229221324925824
MRPL42	1001.67706013949	-0.505956640058533	0.121959134029747	-4.14857520991518	3.34550938526936e-05	0.000231909088204534
IL21-AS1	41.1827273224667	1.49328762237128	0.360016176744698	4.14783478863015	3.35634454279931e-05	0.000232569222131031
GRAMD1C	23.542944860189	1.53550718818514	0.37026220721501	4.14708052365029	3.36741655444968e-05	0.000233154134482893
AGGF1	1428.57456692344	-0.331401018170494	0.079910419865109	-4.14715651262887	3.36629952694154e-05	0.000233154134482893
RIOK3	1833.78982381129	-0.351134709039503	0.0847017490081892	-4.14554260273368	3.39009959127315e-05	0.000234633015444423
UBN2	446.492565928601	0.506414017063972	0.122187538077871	4.14456355394631	3.40461525674564e-05	0.000235545688625357
LINC02680	21.9528349586831	1.44892034850231	0.349638282515236	4.14405521637686	3.41217528253301e-05	0.00023597661678852
LOC101927902	130.017985148533	1.20613592550578	0.291063153516276	4.14389767627641	3.41452146256708e-05	0.000236046774274577
ZNF724	123.618974559491	-0.880579762112302	0.212506054088481	-4.14378670711027	3.4161750004551e-05	0.000236069013189344
TDRD3	396.328594158292	-0.516827712661264	0.124730796147067	-4.14354536831375	3.41977378620733e-05	0.000236225605458008
DESI1	1636.75179941516	0.664057108930708	0.160297881980203	4.1426443114995	3.43324197159795e-05	0.000237063552577225
VPS51	2925.06509648081	-0.388648509225668	0.0938229867608387	-4.14235916637742	3.43751454711275e-05	0.000237266142319211
CYBB	35.1421984237266	1.60247818251588	0.386882910596322	4.14202369405746	3.44254768405351e-05	0.000237521049824245
SERPINI1	62.7756884013355	1.09269246003682	0.263814788451629	4.14189237248603	3.44451982500338e-05	0.000237564645518229
LCN10	12.0781667821256	1.60571771233256	0.38815805407936	4.13676257765934	3.52240234154406e-05	0.000242841623896804
DBF4B	471.174349878121	-0.640078249151938	0.154777427959215	-4.13547542165259	3.54220527682511e-05	0.000243922255368007
CDC37L1	348.561195515962	0.550931719045783	0.133216388134267	4.13561519541054	3.54004974722427e-05	0.000243922255368007
CHAF1A	1791.60582096313	-0.492007712166373	0.118972419805698	-4.13547705400887	3.5421800961511e-05	0.000243922255368007
TTLL1	140.389259760332	-0.904192163559058	0.218691289200621	-4.13455957420224	3.55635994326938e-05	0.000244801864056116
ARF6	8549.68394683998	-0.324036871062284	0.0783873210723686	-4.13379187640725	3.56826628199416e-05	0.000245526086367805
DNM3	92.0406596440438	0.99703863218566	0.241231418025568	4.13312096884488	3.57870247125639e-05	0.000246053147024901
DOCK8	10621.9109207987	-0.482071888179003	0.116635105373282	-4.13316288124548	3.57804966214076e-05	0.000246053147024901
LSM5	767.358373709374	-0.613247820695443	0.148385224457079	-4.13280919942825	3.58356200536288e-05	0.000246291727588434
RYR1	156.718385843693	1.26170395968868	0.305325581132067	4.13232312540147	3.59115091845879e-05	0.000246717635773961
FBXL16	330.212722675763	-1.07229068907165	0.259536096131574	-4.13156668784923	3.60299128802592e-05	0.000247435182410924
BRI3	519.48371246649	0.710107908469931	0.171892148160002	4.1311247550932	3.60992591985665e-05	0.000247815402515334
IRGM	40.7511600383985	1.28077250790051	0.310067575677461	4.13062380064144	3.61780202124552e-05	0.000248259933513654
PHGDH	2555.74246873926	-1.02389783284184	0.247907261552631	-4.13016474962944	3.62503363259652e-05	0.000248659911523891
CXCR5	187.114143484478	1.4200120280306	0.343965477723896	4.1283562450138	3.65365748862299e-05	0.000250526417740203
MCF2L	130.402853631281	0.980907410010413	0.237619370851897	4.12806164116052	3.65834056826222e-05	0.000250661097910165
LOC124902503	11.3823908867344	1.61784453831776	0.391914504909211	4.12805476207762	3.65844998755203e-05	0.000250661097910165
SEC31B	2874.56623152377	-0.743693218983107	0.180190796865679	-4.12725417679063	3.67120541191082e-05	0.000251340733588719
CCDC97	1254.8707596266	0.398178406704721	0.0964747835769479	4.12727960552651	3.67079961695956e-05	0.000251340733588719
HASPIN	510.992958237097	-0.576697256909625	0.139762934350901	-4.12625321289921	3.68721279693479e-05	0.000252339176933085
RUVBL1	1058.86572855094	-0.660228811787014	0.160127062842531	-4.12315569939783	3.73716900495222e-05	0.000255659284495477
KRBA2	235.80791648562	0.880469795798543	0.213562675125262	4.12277002656067	3.74343386961296e-05	0.000255989063807445
LINC01599	114.43124049522	0.848794029661303	0.20590538862628	4.12225262934654	3.75185412427405e-05	0.000256465925000993
KDM8	166.650017090924	-0.681047709363136	0.165239276459417	-4.12158491586232	3.76274724116741e-05	0.000257111391093648
LOC124902686	39.9882800404347	1.18687793746989	0.288033614058226	4.12062300905602	3.77849263843962e-05	0.000258087791970491
HSPA6	32.4180441243117	1.60127547543815	0.388690734294056	4.11966464378524	3.79424225247937e-05	0.000259063728525411
SLC31A2	94.8564683018987	1.01745665566082	0.247002450202642	4.11921685321781	3.80162251024997e-05	0.000259467689619487
RSL24D1	2744.00845894136	-0.607776104873004	0.147558763001244	-4.11887503331728	3.80726538228192e-05	0.000259752805623353
TCF7	8419.96183694203	-0.530450081740426	0.128834672238217	-4.11729290357193	3.83348741158717e-05	0.000261441186496278
WWP2	1748.73089693646	-0.372802366621074	0.0905515077487601	-4.11701998000335	3.83802811568292e-05	0.000261650185963384
YWHAQ	6088.1401091588	-0.505921604988831	0.122926021478466	-4.11565914933201	3.86074492020259e-05	0.00026309766901419
MYBL2	2516.09247205504	-0.500110591533816	0.121548480933298	-4.11449479001109	3.88028322282198e-05	0.000264327517772942
MCCC1	693.622539334163	-0.410843285730373	0.0998886342244461	-4.11301334651571	3.90527798396124e-05	0.00026592797643378
SYNCRIP	4889.42540688714	-0.514919381719788	0.125195465313874	-4.11292358256626	3.90679737175194e-05	0.000265929275784574
C2orf68	872.816790456011	-0.45084377852896	0.109629516816951	-4.11243059003658	3.91515200786219e-05	0.000266395659652044
NDUFS7	685.729236511815	-0.522357604236235	0.12704118874962	-4.11171848577178	3.92724982466572e-05	0.000267116282203377
SLC6A8	74.448071955994	0.9493063362391	0.230956570056759	4.11032401462233	3.95104309495882e-05	0.000268631526114864
MMP9	8.90349460967465	1.6230800195111	0.394953472775086	4.10954740594317	3.96435328691756e-05	0.000269329865889666
BCL2L1	2128.48837965731	0.481808906344759	0.117241071852023	4.10955733117896	3.96418291149653e-05	0.000269329865889666
NAGK	728.580709339153	0.711238813705762	0.173102023092329	4.10878394717779	3.97747957648319e-05	0.000270014651448351
SDC1	5.10551729794682	1.56024093206356	0.379732384249474	4.10879081368662	3.97736133570427e-05	0.000270014651448351
PDSS1	180.792871092761	-0.885097338843657	0.215545409395119	-4.10631495853931	4.02021232192789e-05	0.000272811115643843
ING1	563.574430377958	-0.544481467885341	0.132646173131937	-4.10476574656829	4.04724783499505e-05	0.000274540634807835
TMEM115	518.612646780445	0.523435407281004	0.127524234180903	4.10459557466128	4.05022802283926e-05	0.000274637688235753
KRT10-AS1	159.670135213215	0.791284119832489	0.192791167995089	4.1043587632222	4.05437872146628e-05	0.000274814007028642
UNC119B	1130.37724337034	-0.477083092951579	0.116252549558577	-4.10385058016459	4.0632994994262e-05	0.000275313393070831
USP30	193.654159120804	-0.663111381480195	0.161588060808583	-4.10371520124692	4.06567911626512e-05	0.000275369363147877
SUSD3	1115.21016518746	-0.549501595601909	0.133909683799635	-4.10352395741679	4.06904294975412e-05	0.000275491926219984
LINC02481	47.0168410951115	-1.25912570701404	0.30685998843114	-4.10325801500376	4.07372506451634e-05	0.000275703615000199
RNFT1	348.825054184732	0.711486388431644	0.173426463068239	4.10252493099447	4.08665803980653e-05	0.000276473334944927
COX6B1	2088.54788001144	-0.396645714217289	0.0966886221380371	-4.10229978922462	4.09063777615331e-05	0.000276636988104988
NECTIN1	59.342559909943	1.36561811503635	0.332988921000436	4.10109174483484	4.11205475126791e-05	0.000277881471512103
ZNF93	253.793544786842	-0.656465681678836	0.160071222411469	-4.10108495324266	4.11217545712974e-05	0.000277881471512103
DAPK2	35.1512831479292	1.2449773134278	0.303799156892842	4.09802754609663	4.16685702940116e-05	0.000281469286761187
PPP2R5D	2050.70448829166	-0.352959776824311	0.0861678635547788	-4.09618809453164	4.20008717809235e-05	0.000283605886596902
ATP5PO	2522.11703130162	-0.423061840422488	0.103327617097984	-4.09437333700733	4.23311750277881e-05	0.000285727371427092
MCUB	2165.42898482601	-0.619696352697559	0.151417637720856	-4.09262990775218	4.26508156933193e-05	0.000287775298121083
DDX19B	475.869650933412	-0.493575890372348	0.120624171184783	-4.09184896795059	4.27947346854099e-05	0.000288636481087858
ASXL1	3583.97309301874	-0.408086066109257	0.0997380208405288	-4.09157974732371	4.28444559151358e-05	0.000288861917495543
ARID3A	701.867508546363	-0.57048429412666	0.139443318810354	-4.09115545293735	4.29229283289354e-05	0.000289280952330943
AP5Z1	1102.15205021486	0.405011923120803	0.0990106354609422	4.09059007888676	4.30277050574439e-05	0.000289876880328086
ACTR3C	95.116303627806	0.862866300071324	0.210996093637337	4.0894894554514	4.3232372029038e-05	0.000291145058592211
ADAP1	335.91365834515	0.792723681170282	0.193880518346161	4.08872272434783	4.33754952811688e-05	0.000291997969562748
B3GNT4	27.9646359495834	-1.39614723173238	0.341549871996916	-4.08768190592379	4.35705008623715e-05	0.000293199365142572
CARD16	435.144514516768	0.711865089888162	0.174176710933622	4.08702797332907	4.36934453932173e-05	0.000293803611378899
PSAT1	2626.66536505517	-0.919786793595841	0.225047348728959	-4.08708122442094	4.36834214696752e-05	0.000293803611378899
LOC105373488	94.2715562226376	-1.23992281059207	0.303448605472468	-4.08610482378562	4.38675651394399e-05	0.000294862568106398
COX7A2L	1720.01259330632	-0.461488850642306	0.11296711787767	-4.08516087966451	4.40462875065519e-05	0.000295951647480528
LINC00539	55.4573630055875	-1.06811395170237	0.261628415858443	-4.08256094124073	4.45421265746893e-05	0.000299169834610219
ZNF80	24.4813848902692	1.50760053129166	0.369520174874279	4.07988692851368	4.50576123477539e-05	0.000302517491993916
SLC35D2	43.1870580523726	1.33220527112289	0.326582861089499	4.07922591736313	4.51859089278941e-05	0.000303264004447907
CEP104	977.96366166749	0.361678165854568	0.0886734193909135	4.07876642559732	4.52752963698629e-05	0.000303631954215876
SLX4	619.267480890477	-0.502198265471943	0.12312708426599	-4.07869859394257	4.52885062290168e-05	0.000303631954215876
KRAS	2403.6883344073	-0.362473186391682	0.0888702188727935	-4.07868002340038	4.52921233820466e-05	0.000303631954215876
RPSA	17342.1351401393	-0.57936000223662	0.142054468587341	-4.07843560289273	4.5339756924269e-05	0.000303836367290233
IL1A	39.4198718243571	1.38922979947333	0.340683693361178	4.07777016201514	4.54696812861706e-05	0.000304591874828939
ATG9B	189.828448716774	-0.940843082251604	0.230761033906696	-4.07713150839849	4.55947075432109e-05	0.00030531401254379
BICD1	356.96861308298	0.67830405734028	0.166409692522771	4.07610907187671	4.57955441982694e-05	0.000306311706005405
H4C8	21.3384629801613	1.48091545630013	0.363312004404496	4.07615338427228	4.578682257408e-05	0.000306311706005405
CCDC136	172.960445227232	0.834779805565785	0.204789721334829	4.0762778528368	4.57623329323358e-05	0.000306311706005405
CTSH	852.329806070649	-1.14779357723555	0.281604429201824	-4.07590740134606	4.58352571633126e-05	0.000306346128665052
BTLA	527.83415945932	-0.925074067588181	0.226958147044508	-4.07596766026983	4.5823387554823e-05	0.000306346128665052
FOXRED2	268.870241451603	-0.813063887663227	0.199509585563289	-4.07531239848776	4.59526155442278e-05	0.000307014741998281
LRRC20	286.537384102449	-0.627269543293131	0.153951943845161	-4.0744502968018	4.61231621555824e-05	0.000308038074305839
MGAT1	3938.57886719824	-0.490890071104342	0.120528447880625	-4.07281500538804	4.64483166634131e-05	0.000310092810869679
UQCRFS1	1176.84849349556	-0.485892552610884	0.119325345353635	-4.07199787413885	4.66116049036745e-05	0.000311065774441879
PYHIN1	802.408771637471	1.1643008136242	0.286100072860611	4.06955790672396	4.710243176252e-05	0.000314223034622005
SNX19	2174.17283441779	0.590129663175734	0.145040734306583	4.06871673669503	4.72727755931831e-05	0.000315240762749876
GARIN1A	10.2346646171836	1.60396474225622	0.394257968034455	4.06831281115933	4.73547812592001e-05	0.00031566885965375
TALAM1	8.05999205103974	1.59775455341249	0.392761355143236	4.06800346441875	4.74176765603165e-05	0.000315969292117146
CHD9NB	6.14839042652525	1.57592981347924	0.387515798866881	4.06674984113512	4.76733706558548e-05	0.000317553737269833
SFPQ	8148.72606220102	-0.530664824264153	0.130504515773934	-4.06625641355887	4.77743702334267e-05	0.000318063271265962
NUP58	2571.06486019275	-0.445158002380066	0.109477622396167	-4.06620086038379	4.77857540976732e-05	0.000318063271265962
IFT57	598.446151704899	-0.580064639427006	0.14265986542221	-4.06606747952742	4.78130967820539e-05	0.000318125803476691
RAD54L2	1175.81374040447	0.367758391852151	0.0904486683401353	4.06593484018121	4.78403021684801e-05	0.000318187375585857
CCND3	7287.87386806391	-0.562904521622031	0.138466296347385	-4.06528185176423	4.79744494056748e-05	0.000318959908370437
LOC107985400	27.4888910303786	1.32396960181629	0.325774078154602	4.06407289774596	4.82237537977969e-05	0.000320497201374559
MEGF8	439.207503346141	0.70209535294702	0.172810082170484	4.06281476247651	4.84845040413743e-05	0.000322109383108456
GZMB	8648.91416379412	1.59906352242076	0.393626831227142	4.06238446051972	4.85739910474854e-05	0.000322582986630453
UBE2E1	1371.61354628779	-0.449248406921623	0.110620112590278	-4.06118197136154	4.88248955501601e-05	0.000324127817837673
TAMALIN	145.313827482994	-0.989729529377326	0.243750616857443	-4.06041856278119	4.89848210815156e-05	0.000325067747536452
IL6	21.0531422273623	1.5845492387109	0.390271530580055	4.06011997943025	4.90475059341338e-05	0.000325361917171602
IFT122	348.256025902404	-0.610182072252541	0.150384962632841	-4.05746732631957	4.9607754804724e-05	0.000328955276436114
SEH1L	1080.49071248792	-0.576167911588976	0.142009331350582	-4.05725388683491	4.96530966234823e-05	0.000329132811387892
KLHDC3	1681.22509625245	-0.472508366485007	0.11646840832277	-4.05696594715659	4.97143270694141e-05	0.000329415494319763
PPP1R35	848.788251270799	-0.487363893087184	0.120155151810007	-4.05612148747328	4.9894314661405e-05	0.000330116068408293
DCAF13	781.400401455219	-0.531020399613349	0.130919793256233	-4.05607422992221	4.99044053336822e-05	0.000330116068408293
HEATR5A	245.46460478192	0.610412943427116	0.150495057569019	4.05603315675117	4.9913177056938e-05	0.000330116068408293
LIN37	195.334183772989	0.592703806472813	0.146122121904289	4.05622228002573	4.98727993847238e-05	0.000330116068408293
SETD1B	1654.27370205302	0.410947080436354	0.101313680442689	4.05618548887699	4.98806518398981e-05	0.000330116068408293
PDCD7	960.450895835075	-0.377722869781895	0.093142653567215	-4.05531574757334	5.00666252468222e-05	0.00033100743472582
ACOT9	773.752599646371	0.558393457976818	0.137818853124403	4.05164783567588	5.08581752658727e-05	0.0003361152709126
RECQL4	1161.19413470606	-0.403039935655398	0.0994888426091202	-4.05110688882867	5.09759125661081e-05	0.000336767815965064
PRKAA1	1845.81873417525	-0.309360952756583	0.0763827165015319	-4.05014336915312	5.11862631241768e-05	0.000338031488031309
PIK3CD	7869.75465460519	-0.302949361501297	0.0748321634585878	-4.04838437778095	5.15724003418611e-05	0.000340327921094374
DYNLT3	619.145193969044	0.527708723132931	0.130349182999445	4.04842371075832	5.15637357955715e-05	0.000340327921094374
VCAM1	14.6160354231775	1.56139435246096	0.385698517336344	4.04822492770788	5.16075392676779e-05	0.000340433060483658
DOT1L	1613.28893699952	-0.401303247468067	0.0991643220311584	-4.04685111790482	5.19112349486123e-05	0.000342309017657795
LOC124903412	53.318179280537	1.42883200364501	0.35310331136124	4.04649845433836	5.19894678369939e-05	0.000342697403276577
SERINC2	12.1818495410074	1.57437706648333	0.389227298219915	4.04487833634371	5.23503034802072e-05	0.000344947631667908
MOB3C	748.621312392608	0.486881783128043	0.120398298655537	4.04392577440836	5.25635663729866e-05	0.000346224159777476
KLF3	1325.01512376956	-0.532481970722283	0.131677776259794	-4.04382566175572	5.2586027690306e-05	0.000346243440122836
CHD4	7853.84455587233	-0.374443938829708	0.0926226068368067	-4.04268408779994	5.28427957075553e-05	0.000347675780963778
SGO1-AS1	12.9443995681448	1.52814280197734	0.378000662674342	4.04269873805453	5.28394929930429e-05	0.000347675780963778
CDK4	2054.10587686953	-0.626945045701317	0.155088127806558	-4.04250831168268	5.28824374653828e-05	0.000347807496873436
LOC105377675	103.843162262197	0.827412894670657	0.204691246270905	4.04224855603054	5.2941070229671e-05	0.000348063972485504
TRMT1	717.257897457202	-0.449631808018315	0.111238856247957	-4.04203911460635	5.29883907797528e-05	0.000348245912707126
NPC2	662.051687014046	0.522674277408523	0.129322749837221	4.04162669032644	5.30816898417681e-05	0.000348729782225849
TMEM208	379.004930200034	0.53856937841566	0.133273105227295	4.0410957446901	5.32020301339143e-05	0.000349390879630838
LINC00623	459.826375082184	0.565422624235015	0.13994327783942	4.04037001965766	5.33669359253844e-05	0.000350344051584236
SEPTIN11	1001.92904968229	0.532438662060297	0.131795460443353	4.03988620146097	5.34771424068416e-05	0.000350937559852376
E2F4	2088.4505861217	-0.415890267232785	0.102960260889032	-4.03932802463488	5.36045545579398e-05	0.000351643497238891
ULK1	1002.92855507266	0.47568586849399	0.117766317295262	4.03923532143201	5.36257432731317e-05	0.000351652349062619
KLRD1	54.8129646439263	1.53848767397046	0.380923660180338	4.03883464010112	5.37174163435948e-05	0.000351993051641485
DHX15	4954.35248033437	-0.546654814017096	0.135347122206548	-4.03890976849045	5.37002161937389e-05	0.000351993051641485
EXOSC5	323.22823349539	-0.711706056049917	0.176240752566432	-4.03826042323353	5.38490520354685e-05	0.000352725220742306
MRPL3	1540.37194026282	-0.547128467598293	0.135500816098909	-4.03782415006946	5.3949269238775e-05	0.000353251125695341
OSBP2	71.1365462753403	1.30261395136688	0.322837988495357	4.03488436239471	5.4629195416668e-05	0.00035757108152158
PARP11	1312.02558069661	0.726846153026072	0.180189481493707	4.0337879159248	5.48848584745156e-05	0.000359111892381244
COQ3	162.447827870003	-0.755075337245992	0.187203129453295	-4.0334546727456	5.49627865362191e-05	0.000359489074300547
PKN1	4427.61622135471	-0.341051780075787	0.0845633579503627	-4.03309173550061	5.50477777242681e-05	0.00035977944696263
SNHG1	1411.43230904699	-0.454623116316956	0.11272193207621	-4.03313807653323	5.50369188374355e-05	0.00035977944696263
MORF4L1	3506.42008436889	-0.517942862639205	0.128483695817192	-4.03119523722404	5.54939209873199e-05	0.000362561647438351
TM6SF1	263.833151286519	-1.16602411389636	0.28931417142301	-4.03030417819214	5.57047196571334e-05	0.000363804773737174
HOOK3	1601.39848611485	-0.379824876461046	0.0942569633262091	-4.02967444587122	5.58541532489566e-05	0.00036464635960875
HLCS-AS1	16.1573371622773	1.50234502123966	0.372861949409616	4.02922589343979	5.59608248854144e-05	0.000365208255189238
PRR7	100.299409138975	-0.98032563376447	0.243357837356913	-4.02832982250211	5.61745003840853e-05	0.000366467802468867
EZR	7542.57234499483	-0.274286481910152	0.0681126060038407	-4.02695621269704	5.65035499620165e-05	0.000368343296460736
HERPUD2-AS1	164.914806437529	0.767626388936408	0.190618776886	4.02702399772237	5.64872692583758e-05	0.000368343296460736
RHOG	2444.41262643047	-0.569552230025974	0.141462279127796	-4.02617739186462	5.66909274485579e-05	0.000369428929788856
MCM10	1155.96351087055	-0.571931007781205	0.142078712717666	-4.02545178543198	5.68660315168087e-05	0.000370433814272486
CC2D1B	1509.50563147293	0.396432522395009	0.0984919099724094	4.02502624333371	5.69689619507129e-05	0.000370967983312412
SNAPC3	1062.07381180003	-0.476464912444484	0.118395580911361	-4.02434709789716	5.71335997848727e-05	0.000371903435984894
LINC01686	4.83544991413945	1.5247851714061	0.379040235270215	4.02275280965646	5.7521858182498e-05	0.000374293295258729
SP2-DT	48.4543853396127	1.25080353650616	0.310993234328974	4.02196381926121	5.77149247932048e-05	0.000375411758517268
SLC52A1	23.2588828501294	1.5283005203361	0.380043540560626	4.02138270283876	5.78575167853273e-05	0.000376201205069672
SNAI3	267.665669928732	-0.816857530341445	0.203134712982695	-4.02126016940804	5.78876261061613e-05	0.000376258955897216
PSD3	64.5064410987883	1.12218076528039	0.279074057957875	4.02108592067621	5.79304686399064e-05	0.000376399397596166
YME1L1	5098.77180399887	-0.264750327246371	0.0658569576701877	-4.0200813492212	5.81780488220571e-05	0.000377869518274446
GPSM1	226.849575338551	0.75069602269603	0.186790096649883	4.01892839160057	5.84634343021304e-05	0.000379584019415847
NECAP1	760.206962783583	0.451693304633276	0.11242146188445	4.01785652900991	5.87299355222737e-05	0.000380895758189646
CFAP298-TCP10L	16.0273926925343	1.53636241613977	0.382370610110856	4.01799295111712	5.869595259912e-05	0.000380895758189646
LDLRAP1	1584.23072475295	-0.612034064483763	0.152327335310098	-4.01788729014281	5.87222712577107e-05	0.000380895758189646
TIGD6	75.3724778536666	0.950413683302504	0.236563979930477	4.01757564098227	5.87999637782959e-05	0.000381210445490232
SGPL1	906.934902973715	0.61271355542294	0.152554742266883	4.01635207348089	5.91059351703155e-05	0.000383054003983123
PRKD2	3192.58056316753	0.643254360923725	0.160175217363051	4.01594186362634	5.92088513291674e-05	0.000383580734579493
RNF103	533.665798308592	0.590287401946731	0.14706132820788	4.0138859694802	5.97272091876982e-05	0.000386797509262679
TTBK1	12.5717536395164	1.57556528541298	0.392677049234055	4.01236916821656	6.01123957895551e-05	0.000389149822998489
ZNRF3	64.0251228126942	1.08641823274175	0.271034698034871	4.00841014312482	6.11288893181299e-05	0.000395441446410165
ZFP3	318.864839803368	0.561451968071315	0.14006718494829	4.00844757662968	6.11192023729617e-05	0.000395441446410165
OR52N4	38.8816004272999	1.45143937674635	0.36210747618572	4.00831099107694	6.11545546524864e-05	0.000395463145281037
CCNI	7896.4979767198	-0.490476828441921	0.122369620376626	-4.00815845413547	6.11940584951988e-05	0.00039557428403625
COQ5	501.994960459471	-0.564187472842195	0.14081725986869	-4.00652216474239	6.1619345318913e-05	0.000398178233969279
TSPOAP1	678.055335985429	-0.659452586173962	0.164660402970724	-4.00492513243278	6.2037126134471e-05	0.000400585814474863
CDKN1B	3498.12198329649	-0.436957858514785	0.109104939190426	-4.00493196510693	6.20353330205771e-05	0.000400585814474863
LOC105373582	158.023527612859	0.780766670503389	0.195045223966092	4.00300327599472	6.25434357943059e-05	0.000403708084287717
BHLHE40-AS1	177.185226760809	0.972678720460302	0.243000469196356	4.00278535953908	6.26010917906831e-05	0.000403933145973738
PIK3R5	1638.6755657458	-0.566787696917616	0.141680735147888	-4.00045705808907	6.32202590575385e-05	0.000407779873287798
ATP1B1	113.409668881422	0.964792836108908	0.241178075789286	4.00033391489463	6.3253167517693e-05	0.000407843722899639
DPH5	724.845420343837	-0.601159745640082	0.150313370528993	-3.99937639296119	6.35096069488545e-05	0.000409348284788526
ENO2	3627.40116930918	-0.67404268694338	0.168544550270677	-3.99919597436338	6.35580359412891e-05	0.000409511518378535
LOC124902495	15.7414562705909	1.44467043066684	0.361252131107137	3.99906410583468	6.35934549565433e-05	0.000409590839064219
SMG1P7	124.296826475395	-0.817009590056446	0.204373905130078	-3.99762185654985	6.39820551772435e-05	0.000411944034877095
RBM17	3028.47939680415	-0.411832784856092	0.10307012143994	-3.99565634640365	6.45152630694586e-05	0.000415226230176526
DARS1	3902.46900731805	-0.461516855786744	0.115540399671591	-3.9944197622524	6.48528788457682e-05	0.000417247650650178
IVNS1ABP	3568.51683071175	-0.63605258700407	0.159247132141033	-3.994122710108	6.49342296175668e-05	0.000417619455722558
CNPY4	408.947044810652	-0.598432350019915	0.149837928388906	-3.99386428025538	6.50050818335043e-05	0.000417923494921605
PTRH1	124.298959913899	0.779708477814993	0.195292813797844	3.99250982487304	6.53776233074404e-05	0.00042016619765206
BAG1	1340.49896526074	0.559713123210899	0.140261310457948	3.99050259393311	6.59334279846838e-05	0.000423584636110373
LOC124904792	52.6834926311397	1.09865549111962	0.27538820493279	3.98947911145196	6.62185500430643e-05	0.000425262246200476
TMEM178B	45.2559494857791	1.51576344858817	0.380012239338556	3.98872270858035	6.64300184011002e-05	0.000426465800854582
PPP4R2	1943.36895553613	-0.294161734840466	0.0737648906979911	-3.98782851919114	6.66808322018823e-05	0.000427920981454875
TGFBR3	577.287064948183	0.929731148246081	0.233200817979437	3.9868262740316	6.69630199401424e-05	0.000429576376561355
OLFM2	275.899467864547	-0.901726282303141	0.226191506341635	-3.98656119713529	6.70378425760221e-05	0.000429900781353108
STK17B	16556.5239433744	-0.312456757430567	0.0783818959916499	-3.98633834353603	6.71008081493392e-05	0.000430148941933829
FAM32A	1419.67098853596	-0.405771742627628	0.101822143102496	-3.98510314420678	6.74508202001719e-05	0.000432236365888665
TNS2	36.1785682121487	1.11988168399921	0.281154581117179	3.98315289599521	6.80069713861876e-05	0.000435559505539963
SLC16A13	234.576895397507	-0.90807817819042	0.227982057938675	-3.98311247122212	6.80185450682437e-05	0.000435559505539963
MCM8	1363.37638001377	-0.387136749642533	0.0972256263930419	-3.98183857491957	6.8384219981242e-05	0.000437742975502894
ODAPH	13.2964440091148	1.54905295565991	0.38934597618552	3.97860270917967	6.93214643148376e-05	0.000443582294216786
CCDC22	805.342893978332	-0.453939759920269	0.114119846337355	-3.97774597924324	6.95716370363935e-05	0.000445022470757876
GPR161	22.1032170323597	1.55967241459874	0.392184924885751	3.97688007781812	6.98253556925305e-05	0.000446484281980557
LOC122539214	273.78316683064	0.938677187629583	0.236049260343316	3.97661567023911	6.9903004323232e-05	0.000446658526182151
HERC3	1551.30745155102	-0.525111486188896	0.132047963286566	-3.97667236297553	6.98863484781975e-05	0.000446658526182151
TNS4	156.148710202113	-0.907678260777459	0.228280096407876	-3.97616031822449	7.0036919165479e-05	0.000447352934129051
NDUFA10	1490.45483789698	-0.523391759406684	0.131641858770361	-3.97587639900847	7.01205400019506e-05	0.000447725710206979
ZNF226	428.338032271308	0.62129705863756	0.156274390560221	3.97568057319117	7.01782703063325e-05	0.000447932964054643
ESR1	87.9754497905813	1.1047262996728	0.27794229506119	3.97466063748805	7.04796794928688e-05	0.000449694859255255
MKRN1	3154.06195830986	0.658973571760233	0.165805670298176	3.97437295464728	7.05649160760928e-05	0.000449914797643433
TIMELESS	2372.27875193106	-0.496625760948616	0.124956816611029	-3.97437910485934	7.05630928307362e-05	0.000449914797643433
CDKN2D	1080.33861603342	-0.57425335707651	0.144510734299224	-3.97377648007421	7.07419543294379e-05	0.000450881388165871
ATF2	1486.75437904793	-0.3211150265696	0.0808189282769921	-3.97326509291285	7.08940724495091e-05	0.000451688509765474
SNUPN	618.245467112395	-0.595663298195443	0.149937389660714	-3.97274688817339	7.10485341551061e-05	0.000452509977685683
HNRNPF	11863.6895073821	-0.371243722041563	0.0934569687860176	-3.97234927329577	7.11672673349525e-05	0.000453103381290242
GSTZ1	185.746844464925	-0.700026768276234	0.176232703884178	-3.97217288759467	7.12199985702773e-05	0.000453276292516397
LOC105375521	30.5087976478786	1.29024592861749	0.324839238928783	3.97195219663828	7.1286027097057e-05	0.000453533679215842
SEMA4F	333.214670007381	0.540377166435499	0.136051999522261	3.97184288605096	7.13187531716891e-05	0.000453579081438173
CHROMR	260.806415361826	0.984484070819787	0.248029262759023	3.96922548520527	7.21066241490507e-05	0.000458425363357935
DBH	7.85141975964339	1.56698673070208	0.39494862304633	3.96757106941038	7.2608863296752e-05	0.000461434674198942
FHDC1	14.8266066202156	1.52613906113071	0.384660612028173	3.9674950161493	7.26320305227108e-05	0.000461434674198942
MFSD4A	58.6088896499023	0.952543240634615	0.240129304618961	3.96679298324757	7.28462130843893e-05	0.000462629568943318
SMIM29	358.205149995514	0.671174663934996	0.169209708089397	3.96652574792222	7.29279005317883e-05	0.000462982463082359
REELD1	13.7224909251345	1.52653915913309	0.3848987394556	3.96607991310188	7.3064374447424e-05	0.000463682791650766
DUSP10	396.877732856687	0.709710950717829	0.178968138319944	3.96557151110925	7.32202954919472e-05	0.000464505990549307
KMT2A	5844.53449520338	0.557180645115588	0.14052784121182	3.96491286218323	7.34227635322042e-05	0.000465623786621939
SERINC5	2064.03525645092	-0.672893517987547	0.169729025601154	-3.96451647326826	7.35448682064199e-05	0.000466231326523173
SSBP4	1652.83373446938	-0.484773248086945	0.12228965232792	-3.96413955603557	7.36611528873992e-05	0.000466801549849535
LOC105377725	11.1904501411742	1.5275254960563	0.385388901560036	3.96359492936343	7.38294856759048e-05	0.000467701084204937
DUSP2	776.411335104502	0.86889019561247	0.219242514132437	3.96314646842447	7.39683686945408e-05	0.000468413481640134
PRKCZ	307.592384652605	0.56604028745236	0.142831137065946	3.96300343944622	7.40127150109697e-05	0.000468526919131942
RNGTT	935.49698310145	-0.441243353473238	0.11134701790609	-3.96277656798479	7.40831083733943e-05	0.00046880510386234
CPSF4	687.982012835622	-0.427044561951551	0.107792993121284	-3.96170984389552	7.44149396524483e-05	0.000470736904118361
ZNF414	260.372832779833	-0.652219965345385	0.16465013490062	-3.9612476827854	7.45591424484503e-05	0.000471480841918937
LINC03027	46.9793997668024	1.08635266231051	0.274316673175393	3.96021375491063	7.48827045185304e-05	0.000473189282563619
TXN2	1422.64865952109	-0.456017728991213	0.115149755756627	-3.96021447023319	7.48824802039183e-05	0.000473189282563619
FAM217B	655.208324180796	-0.493266117742341	0.1245613359874	-3.96002590877988	7.49416322958537e-05	0.000473224236709657
RAB3GAP1	1824.44654182547	0.650060567893092	0.164153048068744	3.96008831722003	7.49220497571908e-05	0.000473224236709657
BNIP2	2157.88648973543	-0.371675881629675	0.0938728513748593	-3.95935434138966	7.51526634193897e-05	0.000474387805950385
TRIM23	338.889957805887	0.540280887699433	0.136550590543067	3.95663530674392	7.60128412236738e-05	0.00047964671081866
FLT4	81.1159923689716	1.00358911301228	0.253685387784795	3.95603831097925	7.62029456798367e-05	0.000480504166551087
PDLIM5	514.800976499998	0.582918053125663	0.147348122845152	3.95606025967667	7.61959484890841e-05	0.000480504166551087
RASSF5	8011.98334437178	-0.394966781402072	0.099859814974174	-3.95521242958661	7.64666766360771e-05	0.000481995676875699
NMD3	1158.20873857475	-0.366437537230712	0.0926608775495886	-3.95460896681676	7.66599275045264e-05	0.000483042024535276
ELL2	569.538803632198	0.95823804162083	0.242381162706025	3.95343446216174	7.70373716790306e-05	0.000485247836890838
LDB1	2915.63155513286	-0.363050412175178	0.0918593567507067	-3.95224204715961	7.74223687021894e-05	0.000487499639519115
LEPROTL1	2820.65811392918	-0.448750807468558	0.113547261428171	-3.9521059497541	7.74664261813934e-05	0.000487583629049192
PRELID3B	1073.40510988366	-0.400011670519002	0.10121673598147	-3.95203092295166	7.7490724007423e-05	0.000487583629049192
ARMCX4	120.621479148269	0.948891193534385	0.240152187464593	3.95120778849573	7.7757774067823e-05	0.000489090328371953
NECTIN2	31.78474045508	1.51253901325768	0.382834606274095	3.95089416805429	7.7859750888506e-05	0.00048955802926526
EIPR1	659.317043979648	-0.488421142387544	0.123650321097545	-3.95001919972564	7.81449244767692e-05	0.000491176874592459
TIPARP-AS1	24.3701135790922	1.32396759087212	0.335248651286463	3.94921078963808	7.84092825400889e-05	0.000492663783418318
LOC105376505	114.082205707467	0.886471043100013	0.224489618836421	3.9488286705407	7.85345333159055e-05	0.000493275904686189
AKAP12	47.437941040739	1.35469766101057	0.343171515217107	3.94758189692268	7.89445167596918e-05	0.000495472393611423
AK9	132.002662058365	0.680980050873256	0.172505901258784	3.94757539251766	7.89466609349651e-05	0.000495472393611423
SNX33	127.859051995116	0.834150397153984	0.211310501472322	3.94751037616198	7.89680965840491e-05	0.000495472393611423
CLECL1P	180.775507208485	0.705983923580478	0.178955305394152	3.94502930229163	7.97902208837725e-05	0.000500453526243761
BEX2	244.790189709672	0.828674933539331	0.210061682690182	3.94491238443298	7.98291615100359e-05	0.000500520653613508
OTOF	225.842662092952	1.03695380371048	0.262902869180608	3.94424681230131	8.00511792104499e-05	0.000501735202088128
MBD4	1190.44376698089	-0.325131822345344	0.0824439918260437	-3.9436690915133	8.02443650552033e-05	0.000502768246943612
RHOD	10.5559099037703	1.5574659140442	0.394949804877905	3.94345280035186	8.03168046440487e-05	0.000503044297638079
RC3H1	1107.90624814437	0.400519491417742	0.10157652676908	3.94303195981754	8.0457928481293e-05	0.000503750188036354
DEAF1	587.560084934424	-0.489950154066982	0.124282532455054	-3.94222860114449	8.07279762416867e-05	0.000505146432684859
CLASP2	1296.79160479132	-0.416707106122853	0.105704228189366	-3.94219903272302	8.07379319490102e-05	0.000505146432684859
TEKTIP1	35.4180400128698	-1.33831171847031	0.339540022343368	-3.94154335395816	8.09589978641564e-05	0.000506350824679666
LRRK1	16.3492849118647	1.51073487339619	0.383314296753964	3.9412432204841	8.10603803900508e-05	0.000506806081980124
NAP1L3	63.5172179255221	1.0375906880481	0.263290896695946	3.94085287820008	8.11924142177921e-05	0.0005074525888612
DPY19L3	209.975539985361	-0.728731804283043	0.184941108235623	-3.94034517925894	8.13644482581203e-05	0.000508348553181242
GCH1	1811.0740685437	0.732705421870791	0.185968703339219	3.93993940224603	8.15021936741096e-05	0.00050902973321832
LINC01671	22.5020589882497	1.55178829354364	0.393884350836755	3.93970537353686	8.15817374517306e-05	0.000509347057531499
ZNF397	748.469509577955	0.431542116537855	0.109546811475087	3.93933981945241	8.17061320932971e-05	0.000509944081462567
RRP1B	2203.32510845625	-0.487732210431207	0.123831102969987	-3.9386890589953	8.19280235701487e-05	0.000511148967891899
GNAZ	28.5097486121859	1.43104003551538	0.363353136512354	3.93842763888381	8.20173209163351e-05	0.000511526042660816
ATP11B	4516.10868846788	-0.613681227343339	0.155846295567768	-3.93773381078852	8.22547688916568e-05	0.00051246600302447
RUNX2	386.193661554392	0.996548217540875	0.253074720579809	3.93776278902028	8.22448387175706e-05	0.00051246600302447
C12orf76	296.565441261373	0.581325242722479	0.147626465937725	3.93781182140948	8.22280390250982e-05	0.00051246600302447
SRRM1	2948.99175865243	-0.309636045800474	0.0786556549836383	-3.93660247142922	8.26433398101592e-05	0.000514705972640574
METTL26	555.760805370912	-0.576175896607198	0.146450968872921	-3.93425800485594	8.3454102052906e-05	0.000519390435002725
CEP89	256.307372297227	-0.617143256590778	0.156862135929159	-3.93430353944362	8.34382839737454e-05	0.000519390435002725
NAT8L	9.72911046199067	1.55354619420805	0.395020593529775	3.93282329998564	8.39539523147328e-05	0.00052231793779524
TSPAN31	505.684143926176	0.63115398500338	0.160517639950464	3.93199143220741	8.42450689527235e-05	0.000523936614375054
SYTL1	1672.70428039796	-0.653436882951092	0.166188113866634	-3.93191105998997	8.42732461259959e-05	0.000523936614375054
R3HDM1	1538.31025530606	-0.356866567537903	0.0907644375699748	-3.93178845252886	8.4316247435184e-05	0.000524020156307376
HECW2	52.2915632020056	1.13107865985657	0.28771621502832	3.93123015240985	8.45123186789656e-05	0.000525054626212641
MARCHF2	359.3743741864	0.610378829886559	0.155309627510555	3.93007722489758	8.49185834799144e-05	0.000527272224721477
GRK3	1224.84078830838	-0.597113014308797	0.15193528170544	-3.93004842329138	8.49287560834875e-05	0.000527272224721477
LOC124900513	204.572892120264	-0.642100716312297	0.163423393313441	-3.92906243894206	8.52776968030455e-05	0.000529253212827024
TUBGCP4	826.049839948991	-0.562109402147461	0.143073220224755	-3.92882330644713	8.53625298933659e-05	0.000529594274539696
RSRC2	1765.61575862643	-0.309984401576734	0.0789417861970466	-3.92674673971757	8.61025594471345e-05	0.000533998553604079
TTC21B	562.987325010584	-0.447961345776825	0.114082624745305	-3.92663954547786	8.61409244986461e-05	0.000534049628100211
TOMM70	1965.67665760394	-0.341040414707348	0.0868590508782101	-3.92636589116706	8.62389392354863e-05	0.000534470348933215
NBAS	1291.82216419351	-0.569231332156323	0.145016331228612	-3.92529122295166	8.66248734577264e-05	0.000536487030761077
OLFM5P	10.3319835391483	1.54226261584854	0.392898326589105	3.92534788640485	8.66044838251753e-05	0.000536487030761077
GDPD3	79.6672136498456	-0.930939615503297	0.237260329885459	-3.92370530696271	8.71973888093662e-05	0.000539844120379328
LOC124906082	112.107262388629	1.0291075378078	0.262346644746248	3.9227013511196	8.75616625677924e-05	0.000541910079963031
PHLDB3	255.17548933594	0.773962500265719	0.197344371354163	3.92188789046701	8.78578712857952e-05	0.000543553496872851
LOC105375924	25.7594886562223	1.5118346043254	0.385502832265847	3.92172113351122	8.7918709981296e-05	0.000543740102728008
CXCR6	645.264243817186	1.02422083650818	0.261207412966189	3.92110172095595	8.8145041744753e-05	0.000544949726168729
ERP29	2948.56511604637	-0.523821908584936	0.133668609806705	-3.91881017796491	8.89871599676437e-05	0.000549964229576878
TCF12-DT	50.7167883306669	0.987114930315752	0.251908052696916	3.91855250258079	8.90823269287526e-05	0.00055016872641538
NFE2L2	2434.74554608313	0.486948249173957	0.124266559202989	3.91857835524784	8.90727744546819e-05	0.00055016872641538
MINDY1	418.797168756618	-0.636600951771154	0.162474377117486	-3.91816213156383	8.92266854011467e-05	0.000550868338117494
DCAF1	1815.83929906065	-0.353116750120418	0.0901324490661874	-3.91775385866984	8.93779003623932e-05	0.000551609778524867
ULBP1	123.172485557551	1.38982536922645	0.354818505600359	3.91700361534086	8.96564047380493e-05	0.000553136016004847
ZBTB39	463.771982920495	0.441285931030865	0.112678293858824	3.91633486733263	8.9905347385996e-05	0.000554478873492268
RANBP1	2067.25593634152	-0.72267109449617	0.18454129687873	-3.91603996893481	9.00153311675143e-05	0.000554964085197979
NDUFV2-AS1	25.9648539725944	1.2837954267881	0.327899327263222	3.91521213996736	9.03247535287499e-05	0.000556678114150588
MDFIC	2587.4682282393	-0.4691103384615	0.119837325168881	-3.91455948971161	9.05694063375781e-05	0.000557991910786782
WDR26	3479.65252991251	-0.465917461866191	0.119084681145537	-3.91248863736538	9.13498376639331e-05	0.000562604542249206
NDUFV2	2732.99088856749	-0.454038566965439	0.116069567127302	-3.9117796180584	9.16184986384127e-05	0.000564063177619265
EFCAB8	23.8143461286096	1.40734161972103	0.359784033552737	3.91162888976488	9.16757085801636e-05	0.000564219421730347
FADS2	3769.8448356747	-1.41736295302862	0.362480686005832	-3.91017510104198	9.22292387823119e-05	0.000567429107051885
MAP3K14	1274.58028261189	0.640885749709061	0.163961423299303	3.90875937042312	9.27713109269791e-05	0.000570566095135567
ARHGAP15	3022.29847632144	-0.57029569842839	0.145939751460575	-3.90774749662672	9.31605918382472e-05	0.000572761529772089
CNPPD1	1912.07705525599	0.412551170141173	0.105585599199811	3.90726740452983	9.33458285961333e-05	0.000573701391077137
ANKRD13B	117.744693604324	-0.857918751175093	0.219583121298915	-3.90703413859949	9.34359564731382e-05	0.000574056266373093
LINC01963	157.743900216616	-0.795871769690111	0.203719082094836	-3.90671193638903	9.35605821742145e-05	0.000574622771669422
CD2AP	1982.09390763237	0.645252226366692	0.165231011065093	3.90515207894294	9.41661476321625e-05	0.000578141658046443
LPAR2	473.689638279935	0.626250053545951	0.160370770518987	3.90501368497076	9.42200531189739e-05	0.000578272313550489
SWT1	248.560427580753	0.809042204806486	0.207300750827455	3.90274613853128	9.51074403563014e-05	0.00058351657331791
RFWD3	2395.02568452301	-0.397446593639156	0.101864389675783	-3.90172262263741	9.55105654422531e-05	0.000585787118499632
GOSR2	1235.51740072899	0.349459988826079	0.0895806846294753	3.90106405495247	9.57708034154122e-05	0.000587180038235275
KIAA1549	30.921067920603	1.18377314877027	0.303554945838962	3.89969975781015	9.63120474088904e-05	0.000590294273970464
STON2	16.3288042007042	1.50011958369637	0.384705977358109	3.89939245030227	9.64343603649763e-05	0.000590839625810302
BICDL1	2269.73269058153	0.42409215984156	0.10880597371145	3.89769187642435	9.71138698455752e-05	0.000594797285076994
PFKFB2	154.09537028445	0.658936396853145	0.169079160018348	3.89720647288311	9.73086535276107e-05	0.0005957844158124
SPTB	13.8130608537743	1.52980161754411	0.392614730575986	3.89644478010239	9.76150508157445e-05	0.00059745399713711
LOC124907896	11.4887126283604	1.53681934332438	0.394432002966473	3.89628461120333	9.76795958959948e-05	0.000597642677686058
LINC01004	94.2733143760885	0.775621682330478	0.199073719580137	3.89615306312821	9.77326374528629e-05	0.00059776086916908
ZNF425	55.5229189015588	1.21651173729395	0.312314426149507	3.89515064126944	9.81377184551989e-05	0.00060003141069969
PARP15	1304.60568108616	0.51447299233192	0.132090032558055	3.89486611796999	9.82529834732477e-05	0.000600529011056316
LOC101930112	34.2496999877285	1.0947861094955	0.281134107589496	3.89417747594708	9.85324928298976e-05	0.000602029795039619
CABLES1	94.3270815807335	1.41543438311784	0.363523105398898	3.89365727266407	9.87441329935125e-05	0.000603115009410754
ALOX12P2	27.3382331827355	1.4564154786378	0.37406297397058	3.89350344723599	9.88067976944798e-05	0.000603289868802843
ATP5MC3	2956.4859233571	-0.56940738099357	0.146251962536871	-3.89333155683307	9.88768660380562e-05	0.000603384117900721
USP37	1331.40500594031	-0.42524320589398	0.109224401339387	-3.89329857320658	9.88903166432493e-05	0.000603384117900721
BRI3BP	1397.21627238512	-0.611856412050404	0.157180724317599	-3.89269367924586	9.91372967746845e-05	0.000604682926817372
TUBA1A	1881.23836825392	-0.671392713917321	0.172491062167937	-3.89233335037182	9.928469684029e-05	0.000605373667524644
CENPL	534.370153572044	-0.468717661757922	0.120482790472097	-3.89032873426411	0.000100108511442921	0.000610186851900195
SNAPC1	379.638655452728	-0.456669420862872	0.11739231164683	-3.89011353858286	0.00010019733052081	0.00061051828239304
SZT2	1628.41062336935	0.424724031067321	0.109188476122795	3.88982469715643	0.000100316662809836	0.000611035343059913
FBXW2	2324.43268992087	-0.284728561342815	0.0732169036604032	-3.88883641765912	0.000100725977370985	0.000613317742665993
CBX8	132.588777630628	-0.747703856476293	0.192374733761893	-3.88670508779882	0.000101614079988372	0.000618512901028124
EXOC5	2228.16634810597	-0.328345141178063	0.0845240320592116	-3.8846365131759	0.000102483097013066	0.000623588360644215
TNFAIP8L2	513.557679316048	-0.455464919968412	0.117269529341811	-3.88391530625867	0.000102787724794567	0.000625227323947733
CSF1	2979.52035418315	1.39658772889307	0.359609128787277	3.88362701915504	0.000102909732185481	0.000625754718006053
MAPK3	1063.61582669918	-0.566082206301718	0.145785060372603	-3.88299188445581	0.000103179013096853	0.000626961949654344
C2CD3	1011.75815900228	0.389644545325895	0.100344996331777	3.88304907638433	0.000103154737959285	0.000626961949654344
TNIP1	4800.63739142963	0.552903363233067	0.142402186899367	3.88268870915441	0.000103307786048089	0.000627529303530632
ZCCHC14	620.838750184866	0.624561724934973	0.16087148621171	3.88236436202895	0.00010344571961298	0.000628151894532401
CNOT9	2174.87408443869	-0.437571738802453	0.112739693552473	-3.88125712439329	0.000103917899910051	0.000630803005447143
SKA3	833.639313778027	-0.536826356822231	0.138351601689302	-3.88016004345067	0.000104387754525374	0.000633438188621109
RPS19	20912.3660051301	0.546870392608741	0.140951300249047	3.87985347877228	0.000104519407108093	0.000634020017450702
TTF2	1844.96144552824	-0.440282334610486	0.113503232667416	-3.87902903083463	0.000104874239696176	0.000635954806231513
SLCO4A1-AS2	143.441796106432	1.03670469266982	0.26727045484411	3.87886006058731	0.000104947102713021	0.000636178999859201
TPMT	405.956607954985	0.581979375365912	0.150144470177424	3.87612926855178	0.000106131314672639	0.000643137624811118
TSPYL4	649.740302527695	0.453442142077513	0.117002044658089	3.8755061366884	0.000106403298029474	0.000644565433209988
CENPBD1P	236.566094174644	0.621148291136568	0.160285141460005	3.87527056768116	0.000106506289936599	0.000644968906431917
MB21D2	576.588179788502	0.862145963491857	0.222504387219188	3.87473691762564	0.000106739952347976	0.000646163133663889
SLC2A1	1879.98912564825	-0.7838346471696	0.202310753248441	-3.87440921742324	0.000106883677805465	0.000646812287163494
DCXR	807.946524493459	-0.47565939162595	0.122784189262091	-3.87394659267264	0.000107086890478874	0.000647820864757009
IPO9	2088.61083397486	-0.385501999962915	0.099515571734932	-3.8737857125489	0.000107157644118016	0.000648027718182134
MRPL1	447.841823834678	-0.513099945626709	0.132474388936343	-3.87320107491318	0.00010741513410126	0.000649363319217203
IGFBP2	471.819255310547	-1.48383033978373	0.383267407180343	-3.87152758618352	0.000108155414173969	0.000653615655040436
MTR	2017.53502845901	-0.360227417747234	0.0930568000887044	-3.87104883688086	0.000108368076362088	0.000654677625602595
CHAF1B	837.400839425047	-0.492229725073713	0.12716270710359	-3.87086541553987	0.000108449657275112	0.000654947248790926
FN1	13.182129344958	1.51309302698816	0.391075696248783	3.86905410257356	0.000109258398362602	0.000659606645428172
UBASH3A	2141.43497561841	-0.483097326480671	0.124879333232247	-3.868513019542	0.000109501090501151	0.000660846724253624
LAMA5	14.9343443314664	1.4391521400856	0.372183881979731	3.86677717592288	0.000110283106491083	0.000665281507997102
LFNG	1172.01027511594	-0.727255868402713	0.188081039362055	-3.86671549067076	0.000110310993060845	0.000665281507997102
FXYD5	5124.1577192112	-0.386866860665398	0.100052663005754	-3.86663232185183	0.000110348602418255	0.000665281965259715
TMEM59L	6.27510593375424	1.50752770390055	0.390002313416224	3.86543272191224	0.000110892414869647	0.000668333238206218
AGO3	799.574800228051	0.454981454440247	0.117713868101873	3.86514742720453	0.000111022118619355	0.00066888750935692
FAM13A	544.721832021709	-0.74347484724312	0.192373743407753	-3.86474179933828	0.000111206775932093	0.000669772376281462
TNFRSF10A	669.546835150098	0.637484022320577	0.164953304431827	3.86463323372853	0.000111256248276832	0.000669842731218358
ZNRD2-DT	37.5576113852236	1.16145814832483	0.300568031136887	3.86421052143058	0.00011144907222888	0.000670775825214566
KMT2D	4466.84234691897	0.435120374253431	0.112631742750491	3.8632126577082	0.000111905507819792	0.000673065872448528
WDR48	1327.10525743697	0.341660613805391	0.0884379473714789	3.86328068391574	0.000111874335841949	0.000673065872448528
ZNF582-DT	37.6270596257488	1.20044162129391	0.311196331980046	3.85750568991565	0.000114550013515286	0.000688737784789161
ILF3	9054.27685362672	-0.406719513364334	0.105443024888673	-3.85724436295099	0.000114672507911043	0.000689240489224565
LOC102724517	16.8541440676121	1.42970126115917	0.370671161425228	3.85706094766579	0.000114758555761522	0.000689523864702705
FAM153CP	32.8467922812642	-1.18793075676603	0.308037082756137	-3.85645372997664	0.000115043861939472	0.000691003881015635
TMEM237	348.220919275294	-0.496509443963303	0.128759752453833	-3.85609194256045	0.000115214168600322	0.000691792391070701
SYNPO	14.1710597179707	1.499184104785	0.388804564258233	3.85588092990925	0.000115313609783329	0.000692155006234168
RPL37A-DT	15.5128648883824	1.42970540805948	0.370804066052967	3.85568967265654	0.000115403811025418	0.000692461933116295
POLR1E	874.458200713304	-0.508243570271662	0.131855277182933	-3.85455615528028	0.000115939770808726	0.00069544244926723
AP1M1	2337.86547681344	-0.401735931905574	0.104227636363358	-3.85440892571949	0.000116009557206609	0.000695625643263582
CDC23	835.340829095406	-0.456323992579709	0.118411119676327	-3.85372584793605	0.000116333852734325	0.000697134775928577
RBL1	1661.07006800667	-0.446557558593743	0.115877218413512	-3.85371313453682	0.000116339896597841	0.000697134775928577
TMEM229B	618.657458876672	0.87088348080227	0.226001031970044	3.85344913344335	0.000116465467861271	0.000697651374735055
LACC1	271.606705928253	1.48824007390785	0.386225929020532	3.85328887079649	0.00011654175860526	0.000697872524080483
TLCD5	6.49649334098445	1.5167951289192	0.393736141742012	3.85231368959024	0.000117006996524425	0.000700421821477689
DPH5-DT	175.643918485814	-0.703048084868524	0.18252850871707	-3.85171658832917	0.000117292724588065	0.000701895186807378
TTC21A	54.8674179100649	1.40967841573918	0.366090351234187	3.85062979941095	0.00011781447002657	0.000704779440169069
CDK19	913.71632294521	-0.516839304783645	0.134245059375904	-3.8499689089967	0.000118132819469857	0.000706445420075312
PDSS2	363.164211391623	-0.48417398425633	0.125779143462609	-3.84939800770914	0.000118408474189719	0.000707855043849165
LOC102723765	25.1884513811143	-1.49802996476999	0.389201052616166	-3.84898744415103	0.000118607086046285	0.00070856440855086
VMA21	1120.2158377549	-0.415360244112098	0.107912661679318	-3.84904085997264	0.000118581228151974	0.00070856440855086
STAT3	8205.14702549026	0.467714681405388	0.121543975531496	3.84811077110266	0.000119032232355943	0.000710864662570449
MAPRE2	2365.59513621179	-0.380542453165284	0.098913301357078	-3.8472323534276	0.000119459665691958	0.000713177020676981
ANKRD55	192.960041995081	-1.35320065724475	0.351813059488963	-3.84636277917137	0.000119884221020001	0.000715470645649672
VPS26A	1186.14328783365	-0.437337952880193	0.113731054721321	-3.84536970972279	0.000120370810839133	0.000718132824679784
LINC02701	4.34750490420553	1.44865625608488	0.376759441295531	3.84504300968148	0.000120531295835616	0.00071884832391867
TLE2	243.839477227716	0.818860110765279	0.213163985807127	3.84145618062421	0.000122306572226585	0.000729190713998057
LOC100507053	20.6113858037299	1.38329331540426	0.360208832205541	3.84025374096027	0.000122907208269406	0.000732329827772542
APOBEC3G	1896.11360768367	0.422561017707055	0.1100364042856	3.84019289298383	0.000122937676512477	0.000732329827772542
RSU1	1887.64977033488	-0.370264854630116	0.096419266740599	-3.84015422587952	0.000122957041887226	0.000732329827772542
MIR4435-2HG	394.238195283524	-0.9539677216998	0.248514853974888	-3.83867485762519	0.000123700106934811	0.000736448774659569
LOC107985485	28.5868330197036	1.42563042867996	0.371395215058872	3.83858049558871	0.0001237476469389	0.000736448774659569
YPEL5	1491.54913838216	0.588474150358575	0.153307177118505	3.83852968542816	0.000123773252451952	0.000736448774659569
GSTO1	1754.18839100412	-0.481973135142946	0.125566289917088	-3.83839592187676	0.000123840685774029	0.00073660273669284
MAPKAPK5-AS1	399.178238124317	-0.55130618194712	0.143728680595876	-3.83574231434877	0.000125185610828157	0.000744352550127169
ILVBL	731.472551786938	-0.694180784214104	0.181036216104921	-3.8344857131337	0.000125827285212784	0.000747917045739973
FBXL8	200.441545346216	-0.796712367199104	0.207870996037319	-3.83272501881922	0.000126731587914682	0.000753039690173566
NUMBL	166.742158685509	0.813271744007345	0.212201583885586	3.83254323137306	0.000126825303068492	0.000753344000297931
TP53BP2	1451.01179517363	0.440552358592606	0.11496343077312	3.83210865950961	0.00012704959854686	0.000754423495558823
TMEM30A	3744.55979151414	0.822603991446393	0.214697530456995	3.83145530223583	0.000127387519398618	0.00075617675195596
MZT1	687.793766357546	-0.494589177941901	0.129089430890864	-3.83136849026813	0.000127432482845137	0.000756190411258807
SULT1B1	276.895379861776	-0.735816820888887	0.192057075186087	-3.8312403756849	0.000127498865921612	0.000756331123982786
PAXIP1-AS2	229.433239999706	0.718290396544703	0.187488866556153	3.83110959993764	0.000127566661504643	0.000756480118825626
TMEM71	1479.82793189925	-0.722844538457092	0.188743636029532	-3.82976906487056	0.000128263571539405	0.000760358463389949
TPGS1	216.908914452849	-0.67268713503045	0.175680682902388	-3.82903301556614	0.000128647749228494	0.000762380927808447
LOC124901607	11.0482302891272	1.51285020255235	0.395117915888886	3.82885751750571	0.00012873950964464	0.000762669722075953
TNFSF12	911.167003146272	-0.452609915459884	0.11822678270318	-3.8283196506853	0.000129021121522039	0.000764082652515249
ARRDC2	1454.32636465232	0.481246130770193	0.125714990744469	3.82807275345852	0.000129150584252544	0.000764593889738258
LSM8	1000.61669672928	-0.356095778813478	0.0930427690308862	-3.82722679604762	0.000129595098430524	0.000766969322097176
RMDN2	58.9665580483816	1.11477263078806	0.291360284993675	3.82609672012184	0.000130191154445394	0.000770117570320412
SULT1A1	122.473421247797	-0.836497195420379	0.218631855543797	-3.82605358830159	0.000130213955331468	0.000770117570320412
TIAM2	79.2668852775209	1.04642975184789	0.273525212000447	3.82571589724672	0.000130392599938607	0.000770916889230088
ABCA6	6.79199651573833	1.47490878381307	0.385794907573883	3.82303849754839	0.000131817189270302	0.000778856392350679
VCPIP1	2050.93245107833	0.461343750461866	0.120674993108845	3.82302694681531	0.000131823366829452	0.000778856392350679
GRHL1	18.8511054812755	1.32693644694408	0.347153450822495	3.82233402491096	0.000132194454539865	0.000780788639359914
GNA13	4223.78012344148	-0.368838907830986	0.0965052775428372	-3.82195582689521	0.000132397409888989	0.00078146656353058
GATB	266.165207997881	-0.529163085230328	0.138451859157058	-3.82200057443831	0.000132373381361145	0.00078146656353058
RAP1GDS1	1491.75727005898	-0.500797631028853	0.131090269987939	-3.82025020678444	0.000133316363338099	0.00078662867515573
SHROOM1	52.5616960621135	-1.14303390738159	0.29923273788371	-3.81988252844781	0.0001335152467826	0.000787278027019821
PELI1	1422.84453863032	0.559966785332952	0.146591593535622	3.81991062261615	0.000133500040312145	0.000787278027019821
KCNAB3	74.803675233972	-1.10570017806502	0.28965105140036	-3.81735254444736	0.000134891356651043	0.000795127800678328
CHST10	98.8050414438534	0.91223583966054	0.239002527457099	3.81684599475329	0.000135168480104149	0.000796496446092432
DDX60L	2850.52527238599	1.40054939659071	0.367062718794103	3.81555882654571	0.000135875079824825	0.000800394081055177
SERGEF	315.134827225695	-0.612087426028622	0.16042771365329	-3.81534718715397	0.000135991593304523	0.000800548319934466
RBMS1	1865.23650803458	-0.477695275286838	0.125201839577855	-3.81540141021482	0.000135961733008574	0.000800548319934466
KIF19	9.35013792223055	-1.50555324547021	0.39463901854724	-3.81501365732286	0.000136175401991504	0.000801364209926761
HEATR3	532.442052692374	-0.447677717924667	0.117417649643285	-3.81269527438771	0.000137459548046094	0.000808652668143716
NACA	13252.7846079258	-0.517286496176894	0.135715389793342	-3.81155370046522	0.000138096046080762	0.00081212754372313
LRR1	696.894866433959	-0.459997271263932	0.120694649403418	-3.81124824950943	0.000138266824088215	0.000812862174780632
THSD1	7.26782284913806	1.50237019909425	0.394398095641336	3.80927346175754	0.000139375740301694	0.000819109746965357
UQCC2	386.228047643204	-0.717325597266762	0.188449432876656	-3.8064619580801	0.000140968964214048	0.000828198505367583
SLC22A5	148.015929081149	0.792602769110737	0.208245127259519	3.80610475520506	0.000141172607812659	0.000829120103869906
FANCG	1134.39250416978	-0.537846477907634	0.141357136739963	-3.80487671377386	0.000141874837650831	0.000832914975248548
PNPT1	1129.15450430147	0.897241025709506	0.235817526630669	3.80481060305046	0.000141912734851939	0.000832914975248548
LOC124902763	12.2691201908739	1.46075891388536	0.384149666647564	3.80257759074285	0.000143198396925082	0.000840182583746135
PAFAH1B1	3601.64427575788	-0.283092250025334	0.0745008106273714	-3.7998546276398	0.000144780993326621	0.000849186997589134
YARS2	338.958524439826	-0.521078529636787	0.137170615760715	-3.79876205080084	0.000145420621433188	0.000852656472015631
CPEB3	118.644562726599	0.804635142926195	0.211836591387321	3.79837655834918	0.000145646934941024	0.000853701032351072
TCF3	1918.72323037772	-0.394746620750454	0.103950862262381	-3.79743478946889	0.000146201220810165	0.00085666665747444
SDHAP3	83.7150861078442	0.901576447169375	0.237430324391814	3.79722535223247	0.000146324756515255	0.000857107174234271
FCHO2	25.6434769565257	1.37050534798063	0.361007080699192	3.79633924444435	0.000146848512058523	0.000859890940283223
C1orf162	797.025992144003	0.418293618746136	0.110198830370813	3.79580815275988	0.000147163272230944	0.000861449471695337
ZBTB38	1437.39004855259	0.56119958817479	0.147862377159806	3.79541840835049	0.000147394664657901	0.000862519125474184
RPLP0	36994.1801738671	-0.507365002984123	0.133745038545445	-3.79352392060306	0.000148524315623418	0.00086884273743402
THTPA	206.32866743353	0.689648849977391	0.181829275457854	3.79283725484152	0.000148935771734625	0.000870962241503211
PTBP1	7938.0936442686	-0.429675160662608	0.113369940425464	-3.7900272245896	0.000150630774482102	0.00088058393063828
CYTH4	1884.78949761936	-0.422808269259224	0.111589951450071	-3.78894572284495	0.000151287960143871	0.000884134221414476
GLIPR1	1148.84723953271	0.672414646400194	0.177478713729627	3.78870588066442	0.00015143406792938	0.000884696392237399
SUB1	3607.90500458851	-0.365162635976084	0.0964296376518717	-3.78682990902015	0.000152581469413208	0.000890888835343376
TRIM44	2692.9760836765	0.442084629800374	0.116743326033813	3.78680858957481	0.000152594555943723	0.000890888835343376
HSPG2	283.349716885661	-0.853433749427621	0.225413472655567	-3.7860813702634	0.000153041578710456	0.000893204472388159
CEP128	360.690852044414	-0.575836388197989	0.152101524651503	-3.78586861319999	0.000153172593681555	0.000893674859448834
ATP5MG	3060.14081014529	-0.391175765942213	0.103364847467227	-3.78441777381076	0.000154068833610163	0.000898608119690732
TIRAP	314.512432615947	0.490562391459662	0.129630041726044	3.78432641791785	0.000154125432571887	0.000898642530373911
LINC00426	106.124097070005	-0.941033603997367	0.248672874850805	-3.7842229658621	0.000154189549263932	0.000898720736831042
ZNF609	2730.81275999603	-0.332672587023816	0.0879189005933623	-3.7838574502026	0.000154416286767132	0.000899746444098428
KIF5B	3737.11289381044	-0.276099916267817	0.0729697802751	-3.78375699127647	0.000154478658635035	0.00089981407305488
IRF4	5668.66365271809	-0.624796717314246	0.165176987678305	-3.78258936729786	0.000155205342261312	0.000903749898679945
EXOSC4	175.350105260691	0.680657019394636	0.179994800235778	3.78153712497823	0.000155862971989512	0.000907281175209883
AGBL5	377.431469333539	-0.521143379891806	0.137838694809982	-3.78082062232403	0.000156312271319644	0.000909597836224785
PTGER2	2363.85398245898	-0.429683639047473	0.113735775743632	-3.77791100678831	0.000158149368278773	0.000919986069163524
SIL1	324.47968492476	0.765802177008271	0.202735538018805	3.77734552359162	0.000158508757876038	0.000921774190732535
CYB5B	2322.89568138561	-0.531715975295995	0.1408325478446	-3.77551910715065	0.000159674783508945	0.000928250422333895
LOC100272217	23.9511779237155	1.33018079614076	0.352345309090043	3.77521925742688	0.000159866984023379	0.000929063046496522
ELF4	2049.23508145741	0.384335967111515	0.10182340031287	3.77453479191005	0.000160306535209851	0.000931006991020513
CCDC14	1308.74508316092	-0.456260916283931	0.120877753739174	-3.7745648158588	0.000160287230556548	0.000931006991020513
SLC30A9	1135.57522840601	-0.367435197343068	0.0973688211762728	-3.77364327619697	0.000160880755675476	0.000934035831754935
SECTM1	354.799388554328	1.20353550596113	0.318957468136158	3.77334167152141	0.000161075455379056	0.000934860002159057
SLC25A1	1293.43233467929	-0.452934149462812	0.120038648185255	-3.77323600615528	0.000161143719668349	0.000934950059286904
IFT140	342.390342545788	-0.548906062944622	0.145526815554205	-3.77185511037425	0.000162038342907073	0.000939832993464616
LOC124908062	14.6792807392137	1.45696145926377	0.386321968967643	3.77136579407369	0.000162356469841629	0.000941370110547226
FRG1CP	222.692173808381	-0.72251894014648	0.19158534667358	-3.77126410078479	0.000162422659023075	0.000941445922558534
LINC02937	81.4636102061723	-1.12361546172539	0.297977912244666	-3.77080117536633	0.000162724284596042	0.000942885892273568
CNTROB	1332.67531488165	-0.316702309692374	0.083996105875785	-3.77044038399493	0.000162959728653822	0.000943941565486601
USP11	980.62599870116	0.443463485888508	0.117630730316821	3.7699628718967	0.000163271834815096	0.000945131702187323
DPF3	62.6692887879873	-0.94814053398505	0.251495126319722	-3.77001553811303	0.000163237384132247	0.000945131702187323
HDAC1	4963.19729499243	-0.401407746430465	0.10649112230826	-3.76940103296602	0.000163639777911707	0.000946952355039181
LOC107984561	47.440858246604	1.10371177854749	0.292874971465433	3.76854250475876	0.000164203527280347	0.000949594623505432
LOC124902679	22.4961210932082	-1.33058797074829	0.353073149233332	-3.76859008859083	0.000164172233761751	0.000949594623505432
DVL1	798.671702805349	0.519804400654552	0.138006662526461	3.76651671113983	0.000165541008346375	0.00095701708184589
XPOT	4532.98396021305	-0.725791269664524	0.192761079850649	-3.76523762072129	0.000166390768301869	0.000961616031350061
LOC105369147	18.9288383801681	1.35789631856833	0.360651133167826	3.76512422584416	0.000166466299550209	0.000961738969859014
MFSD11	499.706735274093	0.600671727278125	0.159577634610042	3.7641347971223	0.000167126718570123	0.000965239845765859
MAPRE3	61.8372050988919	0.916192696184604	0.243421288692807	3.76381499376919	0.000167340705890145	0.000966160915929258
DNASE1	758.242716996377	0.539492438899259	0.143352780566571	3.76339012586315	0.000167625392859224	0.000967489445923069
OXA1L	2689.16462657967	-0.438692175420055	0.116591583237812	-3.76264017725236	0.000168129015573292	0.000970080338879103
LOC105373456	42.9121408204277	1.01617432408269	0.270101025720057	3.76220090750744	0.000168424664750934	0.000971120053317039
LIG1	2726.22480095333	-0.413615963256754	0.10993756202079	-3.76228065871186	0.000168370952134394	0.000971120053317039
ARFGAP3	1044.60249623655	-0.339065541024003	0.0901259908383763	-3.76212830361057	0.000168473577655847	0.000971120053317039
LINC02910	28.1115663773313	-1.28018220089603	0.340470763743604	-3.76003562485057	0.000169889162131583	0.000978961443037164
SPRY4	34.973639884754	-1.12829048845045	0.300099241526311	-3.75972455882242	0.000170100534218519	0.000979542550040044
RPAP3	1001.56599299453	-0.443569773227479	0.117977527331839	-3.7597819115147	0.00017006154397219	0.000979542550040044
LINC00865	40.4248953620442	1.26769440675921	0.337208586110675	3.7593776047658	0.000170336584347499	0.000980061226122766
SSH2	2937.66611887595	-0.340592634334122	0.09059515924568	-3.75950146972519	0.000170252277503109	0.000980061226122766
DHFR	1898.73146170799	-0.530479264567712	0.141109365503693	-3.75934837970644	0.00017035648167471	0.000980061226122766
RAB11A	2321.1015544502	0.333571616252435	0.0887377256227609	3.75907331308563	0.000170543862716398	0.000980820884700892
KRT18	78.3870647999998	0.897065264391752	0.238763814997712	3.75712401981996	0.000171877326745771	0.000988169191232172
LOC124908053	13.124906558915	1.4371445709916	0.382572073764949	3.75653287195912	0.00017228365051584	0.000990184080866815
PITPNM2	897.797495546639	-0.437793843129251	0.116546708285759	-3.75638102155429	0.000172388170198026	0.000990463635902761
AKIRIN1	2044.74370844975	0.325724775549766	0.0867210997179783	3.75600374775045	0.000172648108572799	0.00099163568517591
HOMER3	8.94869179496364	1.47946999621999	0.39404440539198	3.75457683442623	0.000173634577008286	0.000996978580327784
CASP6	556.423957530117	-0.597873872610919	0.159242503152874	-3.75448677817478	0.000173697013123643	0.000997014105445783
C7orf50	617.781259235514	0.579079189610288	0.154259390637623	3.75393152544356	0.000174082437228258	0.000998902945895392
ABHD3	997.949066951741	0.627345313314029	0.167162078122263	3.75291645306771	0.000174789121408377	0.00100263339060307
NRSN2-AS1	44.6372859628899	1.0792391194418	0.287638761520566	3.75206426886467	0.000175384486651858	0.00100572307534914
TCL1A	19.642281658196	1.43482551998679	0.382423967152967	3.75192363247691	0.000175482923222063	0.00100596210029465
MRPL19	879.577344447427	-0.434099404151888	0.115714354799233	-3.75147409243269	0.000175797921381341	0.00100647496311152
LOC107984778	15.4491896374108	-1.48195761832534	0.395033653995298	-3.75147181344447	0.000175799519649831	0.00100647496311152
PPP2R1B	1265.33893417177	-0.496064223322574	0.132226778344627	-3.75161695333502	0.000175697759421106	0.00100647496311152
IFITM1	12447.0541640515	0.819600417565357	0.218464160782406	3.75164701903528	0.000175676686736301	0.00100647496311152
COP1	1134.26670009586	-0.35547770199121	0.0947701064985411	-3.75094758384261	0.000176167528406895	0.00100825619664586
HERC1	4089.25288484896	0.378462527338567	0.100939413306435	3.74940288378355	0.000177256123367727	0.00101415906607262
ZNF160	1047.96531051015	-0.437543837845282	0.116700802250177	-3.7492787488067	0.000177343878921652	0.0010143337379433
LINC01145	175.201944313573	0.6518926840187	0.173882451824886	3.74904239718918	0.000177511077476382	0.00101496253169964
MIR210HG	48.0017147838316	-1.35812730898173	0.362436181786298	-3.74721779235197	0.000178806827334689	0.00102204160416232
NIPAL1	45.0004988291494	1.41085820237962	0.376688394920774	3.74542518804264	0.000180088508724288	0.00102890784428757
ATP5PD	1740.3762026577	-0.282572459817971	0.0754456961346694	-3.74537547262581	0.000180124177197424	0.00102890784428757
SUFU	626.543804753387	-0.461458546708892	0.123212911927518	-3.74521257139309	0.000180241097715121	0.00102898253426894
MSI2	1889.98115807825	-0.391869321399669	0.104634799601973	-3.74511465487893	0.000180311410518438	0.00102898253426894
LMLN	147.703318926339	-0.810286530423607	0.216358138682365	-3.74511694063512	0.000180309768847379	0.00102898253426894
ABHD14B	1105.03667206234	-0.597263407605271	0.159493225229591	-3.74475722555304	0.000180568295656221	0.00103011684599502
FAM111A	3867.52880183059	-0.409285378790304	0.109342329340134	-3.74315584147773	0.000181723443520952	0.0010361438375006
ZNF782	178.456433044757	0.558336127206535	0.149162874698905	3.74313064382523	0.000181741675079794	0.0010361438375006
DIPK2A	510.824668672964	-0.625502866495661	0.167156789367092	-3.7420129260918	0.000182552122906914	0.00104009526792833
LOC124902117	35.2311248884882	-1.11560718702053	0.298126251363079	-3.74206290764332	0.000182515809245796	0.00104009526792833
UBE2G1	1451.40931384772	-0.355980651996155	0.0951344238633157	-3.74187005649616	0.000182655961029287	0.00104035247726353
PAXIP1	924.518645176068	-0.481349703214414	0.128653398641228	-3.74144568505913	0.000182964723202749	0.00104177633111748
RPL14	12455.8186548902	-0.429406785304227	0.114783206365951	-3.74102448345272	0.000183271664230989	0.00104318890446188
NBPF10	46.2736386591219	0.964403152075932	0.258018650171116	3.73772652262288	0.0001856917659715	0.00105662489625837
FZD3	128.808610371954	0.825061421267077	0.221072314108346	3.73208841005175	0.000189898823782008	0.00108021715389477
APBB1IP	2990.41596123357	-0.311089107968905	0.0833612096799121	-3.73182094121973	0.00019010061309702	0.00108101808378078
CD248	124.674351878477	-0.806785791720995	0.21620089422772	-3.73164872699936	0.000190230645110204	0.0010810638616795
NOG	118.670978053525	-1.23672870138333	0.331412634555949	-3.73168845249484	0.000190200642575132	0.0010810638616795
NSA2	2044.65663900352	-0.418171445948394	0.11208882517033	-3.73071486219024	0.00019093722571611	0.00108473151468527
DUSP5	1528.33751208882	0.816806700488259	0.218991772962298	3.72985107814475	0.00019159297701486	0.00108810814405267
CLASRP	931.792711624594	-0.462608586293135	0.12403234188863	-3.72974160810829	0.000191676233366701	0.00108823229866264
NUDT6	101.167447829353	-0.721846923876305	0.193571486415025	-3.7290973853899	0.00019216687979374	0.00109066857007494
SNHG14	449.433226663177	0.626244833630906	0.167951652752391	3.72872087513287	0.00019245417998786	0.00109194953274162
ADD1	6129.15956514931	-0.335253559704015	0.0899144931439445	-3.72858198919396	0.000192560260271292	0.00109220179625877
PAX5	91.5617718904651	1.44995223626955	0.38891165455687	3.72823035586742	0.000192829081517326	0.00109337666983193
NHP2	1254.60860051815	-0.577410919428075	0.154907557037386	-3.72745481544662	0.000193423224012419	0.00109639483390474
DYRK4	209.880839612296	-0.736420608337828	0.197639350325607	-3.72608292389441	0.000194478447219994	0.00110202380977443
TESMIN	158.656949310659	-0.760830980440636	0.204223929340266	-3.72547420323592	0.000194948389860829	0.00110433372012886
OXSM	340.50377399007	-0.527314203564806	0.141552881801948	-3.72520994876383	0.000195152730769605	0.00110513806801637
STYK1	11.0194313904701	1.46757939721298	0.394018044657908	3.72465022125358	0.000195586217897248	0.00110723912878592
XRN2	3469.19961634175	-0.326664959619356	0.0877446211442227	-3.72290580732498	0.000196943009571266	0.00111456412664454
CCDC90B	803.958706717754	0.384353464986986	0.103267697326244	3.72191377302365	0.000197718545890752	0.00111859598656674
LINC00467	59.0322829679548	0.862478735241669	0.231765453325419	3.72134294765094	0.000198166096046061	0.00112077027837155
LINC02100	69.5464372497827	1.04883373906592	0.281896582902358	3.72063303594284	0.000198724023523977	0.00112331830471734
PTPN3	23.1711711446437	1.42559524469295	0.383161856968904	3.72060845505466	0.000198743368326859	0.00112331830471734
MRPL17	738.675885513275	-0.478982699046207	0.128767589579119	-3.71974578860858	0.000199423396022907	0.00112680258033345
SRI	1261.39205430136	-0.444424422318001	0.119483169640518	-3.71955668446956	0.000199572755970468	0.00112728715729017
MTIF3	607.103479261619	-0.426590602866935	0.114741937989602	-3.71782637056028	0.000200944297115268	0.00113450303835314
ARVCF	59.3316006991459	1.20261200121743	0.323475518492381	3.71778367284929	0.000200978253338723	0.00113450303835314
RCN3	46.4269802356401	-1.18172113935043	0.318010842462325	-3.71597751259198	0.000202419586058021	0.00114227544185878
PTGES3	6951.27830484556	-0.358172771446054	0.0963945227592206	-3.71569629885214	0.000202644868977852	0.00114281905906218
SOX12	312.79363477994	-0.749430076760017	0.201690815835662	-3.71573724690892	0.000202612050466892	0.00114281905906218
LINC01260	92.0760307938088	1.27289403614307	0.342718311209528	3.71411154440727	0.00020391884044842	0.00114963786480542
ZCWPW1	104.398447264297	0.889639267399576	0.239635722200632	3.71246515014458	0.000205250329358072	0.0011567764985284
PDE4A	1174.03166292553	0.535226499615846	0.144196901356301	3.7117753195912	0.000205810640283313	0.00115956567038198
KHK	149.702613627023	-0.947956131693313	0.255504236264807	-3.71013860885987	0.000207145802950965	0.00116671730451409
ERC1	988.511300726173	0.360703103583651	0.0972343810019048	3.70962513328063	0.000207566349338567	0.00116871459403625
TMEM135	626.988948289002	-0.549794306289575	0.148228615283756	-3.70909695970036	0.000207999770263243	0.00117078308285677
POLR3B	208.664912839354	-0.67365034316976	0.181652995931518	-3.70844609369239	0.00020853504215621	0.00117342337213296
VRK1	1053.59868553468	-0.721800905756244	0.194666061988724	-3.70789288272577	0.000208991019459983	0.00117561593777474
CLEC7A	5.81571489408565	1.44347973832436	0.389568092114143	3.70533359262241	0.000211112695736693	0.00118717402662845
WAPL	3131.49117750868	-0.264127878235347	0.0712883518994932	-3.70506360713362	0.000211337692011365	0.00118776458396986
COASY	1429.48094314869	-0.400066126427239	0.107978698178987	-3.70504676546556	0.000211351734715991	0.00118776458396986
LOC124905148	38.1532808598476	1.12045443709626	0.30243980102538	3.70471886734986	0.000211625313210019	0.00118892509560938
EPHA3	5.70547803376512	-1.39389438505913	0.37630608220598	-3.70415055979921	0.000212100262746101	0.00119121582926953
LY96	241.271852283252	0.987732777947041	0.266671647508205	3.70392873474354	0.000212285919234912	0.00119188087375319
S1PR1	3879.2160460113	-0.695585335545348	0.187878970112725	-3.70230545296265	0.000213649176804652	0.00119915505347133
ZC3H15	1850.87011962143	-0.325704651359412	0.0879783685050141	-3.70209924205231	0.000213822943283026	0.00119975044941173
FARP2	157.318603320502	0.729320604497765	0.197161885566072	3.69909530132466	0.000216369350976274	0.00121365403356153
FCGR3A	17.1981672818537	1.44957449835491	0.391953436109416	3.69833343660306	0.000217019687040156	0.00121691678354532
CAPRIN2	405.427237426972	0.470289465165528	0.127169072967536	3.6981433786624	0.000217182208371352	0.00121744296122145
ARRDC3	931.31017435777	0.898631054607419	0.243016165079456	3.69782419335605	0.000217455405541958	0.0012183787847847
RIC3	260.630391001711	1.03996870360073	0.281241356206699	3.69778014737064	0.000217493130718817	0.0012183787847847
SNW1	2215.033796597	-0.312839196251658	0.0846035540067448	-3.69770750087777	0.00021755536552009	0.0012183787847847
MAST3	1395.46089267741	0.472496772161888	0.127805090425881	3.69701058531709	0.00021815324936308	0.00122134123340511
LOC122539212	185.927790005419	0.565349978047967	0.152927661183151	3.6968457744926	0.00021829486594167	0.00122174818402782
RBCK1	3035.29971338701	0.642739452602966	0.173865728662002	3.69675759305309	0.000218370672824449	0.00122178667165826
LRP2	5.00244990472142	-1.39922857145254	0.378513555152015	-3.696640588976	0.000218471295801324	0.00122196393754448
FCHSD2	1264.25963033867	0.648765731857284	0.175535624495661	3.69592060712053	0.000219091435690962	0.00122504596139505
RHBDF2	466.046496143383	0.705985952204034	0.191026712741018	3.69574465305889	0.00021924324079311	0.00122550818134906
HTATSF1	2988.91890617566	-0.36703289692774	0.0993215888795041	-3.69539896681497	0.000219541770677298	0.00122679000165672
RCAN3	4389.2503917364	-0.49861848910796	0.134943724345771	-3.69501057959786	0.000219877631774099	0.00122827955348122
ARPC4	4000.99545909751	-0.476806073494875	0.129050317918019	-3.69472994090392	0.000220120616577299	0.00122924950498822
UBA5	937.544462506573	-0.391919510492061	0.106099073171463	-3.6939013582022	0.000220839498328832	0.00123217618689976
RAD18	774.474830709596	-0.484725380504707	0.131223714234955	-3.69388553990181	0.000220853243767591	0.00123217618689976
CHST3	11.1729273085042	1.45948416879128	0.395104010352003	3.69392395559593	0.000220819863535827	0.00123217618689976
SREBF2-AS1	47.9135812695792	1.05363677164328	0.285261360682455	3.69358390888474	0.000221115502183979	0.00123286325140328
NEK8	115.952659259733	0.957883316055635	0.259336786610642	3.69358828176492	0.000221111698018384	0.00123286325140328
UIMC1	772.662451847103	-0.366153681153471	0.0991750375808868	-3.69199437766622	0.00022250238488845	0.00124020590319112
SLC37A3	1243.24236318608	0.814283062947523	0.220560898315761	3.69187407725268	0.000222607679982158	0.00124040274369184
TEX19	10.0870120397092	1.45098472989424	0.393113469407917	3.69100741340564	0.000223367626542359	0.00124424612836685
LINC02766	56.002424276162	-0.96000797801078	0.260219993065586	-3.68921683034869	0.000224945445004476	0.00125264153713614
XPNPEP1	1442.48558328572	-0.429473024777316	0.116417269028305	-3.68908348702885	0.000225063361492285	0.0012529045485084
CA9	6.88208676264437	-1.44762307917315	0.392423821191036	-3.6889276363996	0.000225201254898181	0.00125300273093767
HDAC2	1816.73212572512	-0.423080744945018	0.11469010081135	-3.68890376721292	0.000225222380861349	0.00125300273093767
KLRK1	7.6195681483652	1.45720042978946	0.395040464070371	3.68873713536819	0.000225369913972996	0.0012534300988928
EVA1C	77.0628321020044	0.814220715676816	0.220763566869307	3.68820239328184	0.00022584397877451	0.00125567268625414
CDK8	503.192771709244	-0.405879668236761	0.110058132440305	-3.68786621431096	0.000226142490478764	0.00125693811343245
CMAS	891.903857609765	-0.441306543435308	0.119678198800314	-3.68744305862791	0.000226518760044915	0.00125863480307089
DYNLT2B	148.616170885837	-0.615248790352125	0.166853726418952	-3.68735420872353	0.000226597839892193	0.00125867963399847
SP3	3422.37813080543	-0.275676837088965	0.0747687021409716	-3.6870619550035	0.000226858139832034	0.00125973074201842
STARD5	133.648711932285	0.768237529345178	0.208372854201602	3.68684074654899	0.000227055348877485	0.00126043096111914
PRKCD	905.871812552805	0.34453730596338	0.093455829937458	3.68663256421723	0.000227241091999869	0.00126106711199051
TMEM191A	37.5678907772726	-1.07065178442884	0.290431842924524	-3.68641321711777	0.000227436950770997	0.00126175898354176
EPG5	1728.41763335705	0.378029549557003	0.102560367088195	3.68592235275368	0.000227875826119589	0.00126340288331865
ZNF788P	164.733303211505	-0.642891223885124	0.174414308256273	-3.68600047961949	0.00022780592077276	0.00126340288331865
CDH3	26.0553177870667	1.4217524089444	0.385882093787835	3.68442182685499	0.000229222360392989	0.00127007387870138
LOC101928391	14.784314449773	1.44970916505267	0.393466677547321	3.68445219831436	0.000229195031917742	0.00127007387870138
RABAC1	690.807003854417	0.454137076728795	0.123264444047342	3.68425039546988	0.00022937667304489	0.00127053172803771
LOC124905135	25.2140917078717	1.19929043630861	0.325538604223708	3.68401910172371	0.00022958502485852	0.00127128852409162
IFNAR2	1348.96028922158	-0.489726119594468	0.132962039338422	-3.68320252931735	0.000230322023127063	0.00127497122421211
LINC00674	1156.95613732586	0.457836035346395	0.124351124491071	3.6818005242829	0.000231592585463601	0.00128160430138693
FIRRM	688.538767539488	-0.588897798270109	0.15999215606664	-3.68079168846767	0.000232510905757727	0.00128628458319467
SAMM50	930.461472597981	-0.476086084742932	0.1293737710984	-3.67992739719111	0.00023330036718251	0.00129024930056474
LOC107984315	9.1225280078092	1.45003152482348	0.394101787383539	3.67933252586931	0.000233845195592273	0.00129285904300469
TP53I3	54.2547746765646	1.11169811546913	0.302181640924724	3.67890687226118	0.000234235774114371	0.00129461462306743
POMGNT1	663.287693942695	0.59606699095691	0.162046024907966	3.67838082603659	0.000234719318385575	0.00129688276757616
MYO5A	1967.08203575962	0.431218176478951	0.117247652388539	3.67784060230023	0.00023521686947627	0.00129922686552411
MT1F	186.464198217784	0.784910162671819	0.213488994379707	3.67658372719576	0.000236378295595264	0.00130523529265609
MICAL3	761.372475847285	0.484527874762505	0.131801382387477	3.67619721421483	0.000236736536619175	0.00130680632562282
LINC00892	154.737719392421	-0.993386363309545	0.270244715394102	-3.6758771096074	0.000237033612385717	0.00130803884792554
FAM172A	693.17477111519	-0.441628537273861	0.120181749013138	-3.67467224349999	0.000238154937535568	0.00131381769928974
STIMATE	783.145146312215	0.916136166579484	0.24937389059658	3.67374533231126	0.000239020965345548	0.00131818500645608
CCL22	369.858093765888	1.416457292815	0.385690414845933	3.6725239681697	0.000240166617458997	0.00132409122689291
ITPRIPL2	84.786043341063	1.31166146216308	0.357245156495354	3.67160040749254	0.000241036345455724	0.00132847301716502
LOC107984334	7.85701801946935	1.43241223677735	0.390179368398711	3.67116345145553	0.00024144886103699	0.00133033293810402
TNFRSF21	9.82574478880287	1.43408170617474	0.390794161479644	3.669660009108	0.000242873276236611	0.00133776532669171
TRMT10A	191.843922424946	-0.612175955889708	0.166861743387879	-3.66876159544056	0.000243728224542467	0.00134205740292489
CAND1	4747.98534904987	-0.418372742911424	0.114075136226658	-3.66751911722595	0.000244915244389641	0.00134817475366658
DRG2	729.60588440449	-0.330723992321861	0.0901934134245662	-3.66683086674022	0.00024557510644813	0.00135138738335706
PGAM1	1777.59318841902	-0.767558344501942	0.209339249902237	-3.66657635804273	0.000245819539457137	0.00135189306139552
EIF4E2	1357.57030784392	-0.476338230068484	0.12991222495226	-3.66661590349584	0.000245781544590731	0.00135189306139552
STK11IP	429.026089987127	-0.422618641777291	0.115280873155221	-3.6659909854105	0.000246382604272112	0.00135456937367344
SECISBP2L	1551.59367811314	0.351509865387143	0.0958868912327881	3.66588029779555	0.000246489209635377	0.0013547352684611
CEP250-AS1	178.903185564992	0.615768377344025	0.167993367104973	3.66543267722738	0.000246920763017362	0.00135668646140196
UNC50	504.943236763321	0.471663224077654	0.128692283423579	3.66504666426049	0.000247293489195581	0.0013583133238276
ZFYVE1	528.846952155337	0.456057524634219	0.12453001736242	3.66222967195895	0.000250029539747819	0.00137291623049259
HDAC11	112.422355420993	0.73617541345067	0.20105564484716	3.66155058222961	0.000250693350954269	0.00137613491658854
SLC45A4	402.777608182257	0.813759771161991	0.222342185356347	3.65994320806815	0.000252271153741325	0.00138436724460216
NEU3	600.741298019074	0.351269380760637	0.0959819438606512	3.65974439182663	0.000252466958222316	0.00138501294784604
HDAC3	1575.72440540735	-0.422309799804357	0.11540230127685	-3.65945735164533	0.000252749901631238	0.0013861361405983
N4BP2L2	1868.18306986921	0.364675558159362	0.0996599082085474	3.65920022117866	0.000253003614701901	0.00138709838249032
RAB13	86.5952287243138	1.20293034338245	0.328989790850927	3.65643669449769	0.000255745532433011	0.00140166951955849
ZFP41	267.77485855023	0.515517091141875	0.140991788707319	3.65636251492648	0.000255819514571042	0.00140166951955849
CEP43	384.337336079879	-0.437900377905014	0.119767320017868	-3.65625930211749	0.000255922486062235	0.00140180039105473
CDC6	1292.96496388951	-0.562654393031855	0.153923588057066	-3.65541370321522	0.00025676757271015	0.00140599481813018
PPP1R16A	226.228294311995	-0.572839664745136	0.156727300424947	-3.65500881589838	0.000257173140539581	0.00140778070292281
PACSIN1	16.1524531153736	-1.35293486931305	0.370216086635458	-3.65444646559956	0.00025773743261878	0.00141043408248468
RNF24	931.171440457546	0.647372482815697	0.177200258401342	3.65333825501234	0.000258852869889338	0.00141610096258905
RPL13A	43998.9178986248	-0.475038244769985	0.130054994573076	-3.65259516813917	0.000259603335833458	0.00141934827904506
NTRK1	157.364908846835	-0.926970497791601	0.253784302988169	-3.65259193290144	0.000259606607653827	0.00141934827904506
KDM5B	1483.37782170719	-0.42295995796205	0.115808352668169	-3.65224051821182	0.000259962226259957	0.00142085428937951
SPATA13	4978.65431812501	0.470376019351611	0.128796403233368	3.65208971324556	0.000260114975299388	0.00142125090541975
RPTOR	1401.92573622592	-0.415803212982536	0.113923302313685	-3.64985217719228	0.000262391266293053	0.00143324659323401
ZWINT	1893.6369595728	-0.490945672877891	0.134550524911215	-3.64878303672057	0.000263485506276191	0.00143878022142498
ACTMAP	309.381668492095	-0.669433228844318	0.183478965679243	-3.64855571517999	0.000263718715344211	0.00143961017230555
PPP1CB	6298.78404149273	-0.361791043058588	0.0992142407467895	-3.64656364182573	0.000265770676792371	0.00145036491568497
MIX23	226.314139527046	-0.649755852394662	0.178199439390645	-3.64622837544556	0.000266117490384998	0.00145181056234967
RBAK	845.571388742849	-0.46441110647846	0.127387031846237	-3.64567020478998	0.00026669582679458	0.00145451800921044
CCDC138	131.543830477506	-0.677852281114915	0.185942742921796	-3.64548930742624	0.00026688351233092	0.00145509389605216
HARBI1	86.1697058989718	0.819727592333999	0.224867445969984	3.64538134365354	0.00026699558643643	0.0014552573092207
NR3C2	240.608022299034	0.85894433309285	0.235751177946031	3.64343601833236	0.000269022547724581	0.00146540401303571
LINC01176	10.6656793761477	1.42614012758295	0.391424390471717	3.64346260043802	0.000268994753152254	0.00146540401303571
DBNL	3938.29921982125	-0.339132588911186	0.0930904017393436	-3.64304571228266	0.000269430966548504	0.00146717784395461
MXD1	702.718862866861	0.54707684323376	0.15021013082385	3.64207687080248	0.000270447281967982	0.00147225985039388
YPEL1	218.273862010152	-0.912776933183976	0.25063388516719	-3.64187361407693	0.00027066095393019	0.00147297065041837
LOC124907857	54.0651933787036	-0.979403439491311	0.268947129317207	-3.64162072291972	0.000270927024593995	0.00147396608684118
ROCK1	4089.80474589024	-0.245292837869679	0.0673626929394212	-3.6413751761716	0.0002711856026609	0.00147492016175651
TTC32	148.626676922946	0.770409618635835	0.211582037371856	3.64118631338179	0.000271384645880492	0.00147554995344531
CHCHD1	484.63954670782	-0.515309040376153	0.141553879434426	-3.6403738451751	0.000272242471856524	0.00147976013911588
TTC41P	15.3711998886472	1.34580186617828	0.369797853534964	3.63929063761057	0.000273390105084543	0.00148554249314026
RALGAPA1	473.29582791822	0.411890918622914	0.113248639924636	3.63704958308564	0.000275778859669997	0.00149773560375746
RPL10	30116.9929318502	-0.481953340750633	0.132512995594193	-3.63702698433114	0.000275803047146085	0.00149773560375746
LOC107985241	8.99784509633482	1.43588670863143	0.394887829403921	3.63618881543877	0.000276701545970489	0.0015021546408352
CATSPERE	19.0143731254303	1.32591248358776	0.364680390125064	3.63582062400737	0.000277097105712962	0.00150384145706131
CDCA5	2654.59766212585	-0.428559806934536	0.117874720373155	-3.63572278753109	0.000277202303625639	0.00150395189218379
STOML2	1727.44321904034	-0.514562938059003	0.141613608485173	-3.63356984941795	0.000279526728930735	0.00151609891991961
L3HYPDH	212.536032213773	1.18579391733599	0.326393927023852	3.63301464628456	0.000280129110967611	0.00151890134349982
RAB11FIP4	1870.05857856132	-0.574764612851202	0.158209682244474	-3.63292944336393	0.000280221661676985	0.00151893851780568
FBXO24	17.7229450498109	-1.26604807488173	0.348505941518478	-3.63278763445302	0.000280375763536353	0.00151930920473307
KMT2E-AS1	154.177836891921	0.808778789722875	0.222654443239603	3.63243947866126	0.00028075443668159	0.00152089620726809
NOL3	203.721235314116	-0.942847141116856	0.259590983278123	-3.63204888401959	0.000281179839023329	0.00152273530299069
AKNA	10849.1346691573	-0.335233992622334	0.0923482989217413	-3.63010468559276	0.00028330629409795	0.00153378254822424
PUS7L	903.09514798332	-0.350616747293822	0.0965968481371836	-3.6296913828481	0.000283760279255974	0.00153577128238539
CTSW	649.110435088251	0.940792136494856	0.259222051083287	3.629290535135	0.000284201234456632	0.00153768830303535
CFAP97	1185.42651047051	-0.335315295119869	0.0924026266798718	-3.62885025207743	0.000284686310610307	0.00153984279999014
BPGM	527.304065764603	0.648353104144105	0.178841500603617	3.62529447558769	0.0002886323675023	0.00156071040694883
ZNF789	326.064041168548	-0.477683352588594	0.131820780469677	-3.62373330583092	0.000290381028011023	0.00156968701478969
LOC107985144	18.5275290498603	1.4163311831705	0.390923266210923	3.62304141397998	0.000291159183099587	0.00157341357330493
CUL4A	2296.23523551763	-0.318725937048813	0.0880304385121745	-3.62063329952325	0.000293882792519054	0.00158764781999398
SLC15A3	75.2920623122298	0.985567876505483	0.272263196255667	3.61990856663562	0.00029470713537687	0.00159157331775949
SRSF7	3537.29905799391	-0.489675843922931	0.135275672905385	-3.61983668908024	0.000294789009997428	0.00159157331775949
SRP14	3217.29450980087	-0.349067203725078	0.0964563382952183	-3.61891411072136	0.000295841798381289	0.0015967709732973
CDK5	253.147165315029	-0.570028319782156	0.1575651261883	-3.61773149663166	0.000297196473950982	0.00160359436857874
ZNF189	592.181791096887	0.390619204979707	0.107997252345337	3.61693650992754	0.000298110388420687	0.0016080361030909
LOC124900685	6.67444813086461	1.42878253796708	0.395064565500257	3.61657982704133	0.000298521284888178	0.00160976263299147
XPNPEP2	42.2815489058356	-1.11522043231075	0.308385359859971	-3.61632093305966	0.000298819861311655	0.00161088261610373
ATP6V1E2	111.7120301453	-0.792864697739966	0.219323388791987	-3.61504854592569	0.000300291345351236	0.00161832292379163
KEAP1	1989.36029698585	0.370616245225332	0.102529678567527	3.61472161430061	0.00030067052798045	0.00161987389314695
RCCD1	472.487218913487	-0.447401329166226	0.123788240125718	-3.61424743345449	0.00030122129045388	0.00162234803199484
NDUFB3	864.815638136686	-0.446793105832288	0.123662597931397	-3.6130011281192	0.000302673386306103	0.00162967368538143
LOC105379346	4.34384424130142	1.3784022884368	0.381574028754995	3.61241118252799	0.000303363027554895	0.00163289087865488
OAF	72.2474901492332	0.841749117141412	0.233165788551548	3.61008843694631	0.000306092624516905	0.00164658323810687
MAGI3	313.713698237097	-0.558119085332201	0.154599757786765	-3.61009029588518	0.00030609043080041	0.00164658323810687
THG1L	338.947451922132	-0.551472791745394	0.152808298775802	-3.60891912391818	0.000307475440879666	0.00165306897473425
UXT	1183.32229134252	-0.509262373545744	0.141112469601718	-3.60891121091642	0.000307484818600779	0.00165306897473425
IPO13	588.76978993152	0.374721658316858	0.103879525379288	3.60727156721849	0.000309433752486016	0.0016630422264447
LOC124905136	6.64830271766366	1.4248526005543	0.39503757280829	3.60687868352659	0.000309902461502633	0.00166505642016798
WARS2	258.192849476897	-0.776385171864267	0.215308543820105	-3.6059190131951	0.000311050141604474	0.0016707162908907
HOXB6	4.25384493624979	1.37881747468341	0.382422443546011	3.6054826225635	0.000311573340983782	0.00167301953012346
EIF2B2	642.624472544529	-0.394913253778376	0.109534608777387	-3.60537421173411	0.000311703445081644	0.00167321125501882
CACNA2D2	81.6599527970041	0.898220228461861	0.249238009523229	3.60386535817743	0.000313519512302612	0.00168245030443954
DCUN1D5	518.94904083747	-0.536062803411044	0.148771770945502	-3.60325618229962	0.000314255524008246	0.00168588957719315
DNAJC9	1847.7418286591	-0.415726835592965	0.115382804054011	-3.60302246943455	0.000314538327064852	0.00168689617162617
GLUD1P3	52.7103854183715	1.00293839826457	0.278375622489246	3.60282408817357	0.000314778564226554	0.00168767394159579
CXCR4	7448.93728297406	0.715745637092266	0.198686333193872	3.60238988553814	0.000315304977606027	0.0016899851007157
LBR	6213.01565997171	-0.699141152632683	0.19418779233166	-3.60033524372426	0.000317807155233653	0.00170288144695178
CDK6	4548.33963492294	-0.440595434065173	0.122387915587802	-3.59999132225669	0.000318227800336712	0.0017046200546897
GNLY	783.679077816568	1.41832635310477	0.394318558204545	3.59690489730651	0.000322026153963272	0.00172444519002991
CITED2	713.816129452719	-0.466642846085598	0.129751427222737	-3.59643709571331	0.000322605550533889	0.00172702608976538
BCLAF1	2847.18862427116	-0.395627484432474	0.110034418466033	-3.59548848394742	0.000323783452096479	0.00173280848080015
KIFAP3	695.590680502467	0.473752795182152	0.1317834894289	3.59493284959458	0.000324475257460124	0.00173598670041675
SLC27A2	371.111498619911	1.09746002548322	0.305309135062316	3.59458627158084	0.000324907472731701	0.0017377745788079
ZFYVE16	459.457616636336	0.474360904845079	0.131983267409543	3.59409881385296	0.000325516290177258	0.0017405056541152
NDRG3	1319.41765479865	-0.421400401913107	0.117259779004145	-3.5937335503439	0.000325973190962112	0.0017424230427634
ATP2B1-AS1	16.6839113397461	1.33161457134614	0.370604089819238	3.59309194886552	0.000326777210763049	0.00174619416966387
ZNF75D	683.600046743046	0.408269492630709	0.113685563446789	3.5912166879641	0.00032913783748522	0.00175767125485917
NACAD	6.7658138905311	1.40968765119889	0.392538306240623	3.59121040873591	0.00032914576867948	0.00175767125485917
NR2C1	473.791788872534	-0.582655915253197	0.162247738890547	-3.59114967787785	0.00032922248610056	0.00175767125485917
LOC112694756	306.150047664778	-0.681887532474566	0.189945315955395	-3.58991496602471	0.000330785852007873	0.00176548606649791
ACSS1	1416.05293098198	-0.500979567373779	0.139566735701791	-3.58953417413309	0.000331269402511317	0.00176753466571737
FLT1	216.478607887946	1.13015724110616	0.314900642862214	3.58893278474715	0.000332034427303907	0.00177108342580853
DENND2B	10.7104867177381	1.38930991422192	0.387175528159372	3.58832057601026	0.000332814913211341	0.00177471249599008
KCTD3	110.820192850934	-0.833849365244718	0.232396317106195	-3.58804896578325	0.000333161730133016	0.00177602756890457
DDX39A	2980.62979988265	-0.457784464557249	0.12759016665749	-3.58792904304413	0.000333314966112115	0.00177631021477367
LSMEM1	20.8146478979163	1.23153062935631	0.343300344711336	3.58732709805998	0.000334085121711796	0.00177987940557307
TEAD3	27.7728678641389	1.22784918899354	0.342555131648609	3.58438416346092	0.00033787447417244	0.00179952675922671
MLST8	537.968008760914	-0.433120380498941	0.120890763299017	-3.58274171391938	0.000340006755260387	0.00181033936226806
TANC1	39.5261648031686	1.28020982391354	0.35741728120344	3.58183526997635	0.000341188914726577	0.0018153911742316
TRAV8-2	138.337060247525	-0.693827838128387	0.193708696630847	-3.58181047209575	0.000341221309418403	0.0018153911742316
NT5C1A	12.7214451270372	1.40762605543709	0.392996377513359	3.58177870326359	0.000341262814811829	0.0018153911742316
SMCHD1	9728.71177177634	0.689040510891543	0.192401717572264	3.58125966642032	0.000341941596185575	0.00181845628334513
MSC-AS1	13.015178482991	1.33469926456993	0.372739305310912	3.5807848690833	0.000342563628379691	0.00182121785033894
TMEM164	316.71873180923	-0.635063219562857	0.177358631706539	-3.58067275019152	0.000342710669807728	0.00182145326007256
PIWIL4	32.3616944990916	1.09935124105115	0.307039489460094	3.58048810914935	0.000342952951111674	0.00182219456188681
PPP1R7	1347.61164047724	-0.367693837337197	0.102714275956234	-3.57977344350722	0.000343892228449416	0.00182663762339404
PSMG1	643.85515118073	-0.463646429408129	0.129536471418644	-3.57927326821872	0.000344551034337517	0.00182958870090848
BARD1	833.209487790803	-0.570795902531758	0.159492522458206	-3.57882547554122	0.000345141845930913	0.00183162850872019
ETV3	1521.83848790682	-0.329770099191434	0.0921443470903851	-3.57884243151628	0.000345119457194912	0.00183162850872019
NIPSNAP3A	307.826304902185	-0.592305210869975	0.165550581211581	-3.57778998137726	0.000346511694389863	0.0018383477351273
SELP	37.6377577806087	1.14208037291919	0.319241813880957	3.57747739569311	0.000346926210230695	0.0018394457302839
CIITA	233.321425655918	1.11126470220599	0.310626173458577	3.57749860494027	0.000346898070260191	0.0018394457302839
DARS2	1127.15610307518	-0.52463164835536	0.14665285470578	-3.57737085587523	0.000347067597262469	0.00183964508417382
CEND1	15.2898707737886	1.40946724654602	0.394064308582297	3.57674424161067	0.000347900256857374	0.00184350734014857
FAM210B	462.583842848165	0.576994000477359	0.161345813605728	3.57613245477399	0.000348715015884082	0.00184727246160949
EVC2	28.0919550366027	1.0550616423382	0.295183609560597	3.57425550798276	0.000351225827522993	0.00186001726705858
HEPFAL	19.3491437760441	1.32075626463666	0.369532593525878	3.57412657983623	0.000351398915217528	0.00186037806816926
C2orf42	415.258251703815	0.540047017574935	0.151114260710129	3.57376606970845	0.000351883328229775	0.00186189373262419
LOC101927613	139.892226121713	1.09025687983469	0.305073016100077	3.57375717384668	0.000351895289381724	0.00186189373262419
LOC107986524	4.87238959555579	1.26678064642519	0.354477868578675	3.57365228894122	0.00035203634366283	0.00186208421110823
SFXN2	286.606436826973	-0.767096384629071	0.214687215506752	-3.5730883314053	0.000352795688004967	0.00186554402442961
DDB1	5313.65135310462	-0.426736621405912	0.119441797850597	-3.57275785432913	0.00035324137262056	0.00186734367124946
TPI1P2	17.4829227934728	1.286624529326	0.360161258956349	3.57235681887133	0.000353782920179287	0.00186964885515142
LOC124902879	15.4433571721343	1.41169679756668	0.395182833292714	3.57226245331621	0.000353910461702903	0.00186976540497286
KIF13A	15.9214061752918	1.40143960074665	0.3924015937646	3.5714421730595	0.000355020939712313	0.00187507334815279
VASH1	188.990195253295	1.05577619441131	0.295654809367792	3.57097588457604	0.000355653643001554	0.00187785547280385
BARX1	21.1085255396046	-1.34852441654461	0.377689866188368	-3.57045432580406	0.000356362591471754	0.00188047839649802
ZDHHC15	12.5769295241095	1.32876700849105	0.372149613506899	3.57051830840183	0.000356275549642896	0.00188047839649802
ADORA2B	76.3785337198693	-0.902982469004077	0.252933940983736	-3.57003281367502	0.000356936513181349	0.00188294633813673
ABCD2	1453.87410081893	-0.626222733736027	0.175419963886899	-3.56984872109414	0.000357187440715687	0.0018837094277553
MARCKSL1	880.21735838347	-0.577088471856566	0.161675892125196	-3.56941572593699	0.000357778285562277	0.0018862641616869
STAG1	1956.70694103701	-0.373017123985126	0.104532819710532	-3.56842114292974	0.000359138909396796	0.00189287456707053
GFI1	2279.57580330879	0.494163447759607	0.138509480086834	3.56772292733903	0.00036009698152444	0.00189735998737238
SLC66A1	134.2687618264	0.6875508054805	0.192719724877425	3.5676203145153	0.000360237985268923	0.00189753886742694
ABCB1	135.882058957542	1.21527255683597	0.340708121353876	3.56690222706411	0.000361226179285156	0.00190217885556429
YRDC	398.039195742548	0.604118481652358	0.169398576402082	3.56625477311234	0.000362119343724471	0.00190631582046815
GRAP2	3235.0098309159	-0.481225428034271	0.134947694437164	-3.56601444760767	0.000362451398585327	0.00190733353445127
NRBP1	2555.23603203493	0.437779311042014	0.122766216870056	3.56595912298405	0.00036252788025762	0.00190733353445127
UBA3	1730.03787606509	-0.368059377544363	0.103222448303929	-3.56569121922634	0.000362898448341095	0.00190871661627475
CYC1	1260.20475883622	-0.382336599601606	0.107256079402283	-3.56470795625099	0.000364261548557707	0.00191531769450767
BTN3A3	1461.67196484729	0.652422710538267	0.183089353520546	3.56341151461357	0.000366066127256224	0.00192423549988629
LINC01679	407.649358491622	-0.512764189854227	0.143913885201543	-3.56299316870036	0.000366650224324433	0.00192673442815018
POU2F2	1294.17114156232	0.592798147919386	0.166393643264982	3.56262496744153	0.000367165029975202	0.00192886785901318
SKP2	622.334902657688	-0.642758633965194	0.180421337220726	-3.5625422351174	0.000367280796258253	0.00192890432997853
LRP4	15.3972664865498	1.40731815111968	0.395193163078373	3.56108931682247	0.000369319416637318	0.00193903633290772
ARRB1	1275.00644659173	-0.762274861983196	0.21415848545977	-3.55939602554945	0.000371708657097024	0.0019510026494062
AP1S3	107.158116092793	0.725774247275754	0.203924824924977	3.5590284191381	0.000372229256581143	0.00195315677113699
ETV6	1625.24537543046	0.683069467328014	0.191949183010935	3.55859533556389	0.000372843458510785	0.00195580062210822
NSMCE1	1696.04759033269	-0.5288051689944	0.148609547437896	-3.55835259652741	0.000373188126779264	0.00195702945182321
NDFIP1	3874.29778011391	-0.315492215597563	0.0886723319881647	-3.55795554852074	0.000373752542457393	0.00195940958741712
GNA11	210.173266121712	1.13039531902306	0.317803589335809	3.5568991570722	0.000375258123034867	0.00196672094346334
ATP5MF	1210.96461315015	-0.516898972883713	0.145342660135541	-3.55641607496157	0.000375948504284941	0.00196975679528542
LOC124902130	63.4502136011543	-0.919699555813211	0.258647954909502	-3.55579674362785	0.000376835338551257	0.00197368269841165
RNASE6	27.4361766880289	-1.14322613841171	0.321515913414077	-3.55573733900805	0.000376920504040815	0.00197368269841165
EIF2D	1080.98956558931	-0.471348397807875	0.132604495173762	-3.55454313362628	0.000378636398645033	0.00198208215179658
INPP5B	987.57354272453	-0.39404542790584	0.11086201310165	-3.55437734604852	0.000378875186962429	0.001982746586628
LOC124903822	4.75987961969789	1.33151619593737	0.374650611659959	3.55402114529546	0.000379388708686249	0.00198484795202591
NTN1	12.8240013891666	1.36472724974241	0.384074696966559	3.5532860157701	0.00038045057574261	0.00198981600915838
RASAL3	4683.18202227125	0.364557914718939	0.10261553424072	3.55265815664656	0.000381359693480392	0.00199398246812388
EXO1	888.666748138397	-0.379289942865101	0.10677524908111	-3.55222718869032	0.00038198489453465	0.00199666241687604
B3GNT7	6.62731989316437	1.3943825675265	0.392686164881846	3.55088284800167	0.000383941276781508	0.00200593325077962
RPL7	12469.2523567425	-0.597895972538089	0.168380942936326	-3.55085297725281	0.000383984853026531	0.00200593325077962
FLVCR2	63.1190886017288	0.960157143713643	0.27043169058254	3.55046090066352	0.000384557253487586	0.00200833156100986
AURKAP1	20.0726971734744	1.19815195265981	0.337560685547184	3.54944163807942	0.000386049028702484	0.0020155284340947
ST3GAL2	1142.92371937477	0.363111536606241	0.102375360069631	3.54686456154361	0.000389844951544181	0.00203474728095424
RREB1	854.642854710286	-0.401684842318714	0.11326323615115	-3.54647152923182	0.000390426927256561	0.00203658542837626
FAM72C	32.4804802970047	-1.25056810420826	0.352620030047731	-3.54650331133767	0.00039037983630657	0.00203658542837626
CASKIN1	15.4868881332112	-1.36860363285605	0.386407422423307	-3.54186683131762	0.000397305998292843	0.00207185902316582
ZNF208	69.4784497760811	1.34596436995093	0.380429725491786	3.53801051747727	0.000403153999481562	0.00210054095932285
ACAD9-DT	53.5962957244899	1.18614273646714	0.335245743119552	3.5381291509618	0.000402972902330129	0.00210054095932285
CZIB	492.149430286052	-0.419225300030987	0.118491986415751	-3.53800550325873	0.000403161655493164	0.00210054095932285
ELMOD3	291.617914417204	0.44493920356998	0.125814731177497	3.53646349203949	0.000405522545506163	0.00211222072262613
GNPAT	1415.04657623811	-0.403813692409862	0.114224088802365	-3.53527611070338	0.000407349275172133	0.00212111219225207
PLPP5	283.633048102465	0.686504641009651	0.194422371805303	3.53099612269481	0.000413997816551679	0.00215509876604362
PIR	31.4850495355773	1.31620043302837	0.372811197705901	3.53047451666588	0.000414814973088932	0.0021587185549035
IL10RB-DT	6.74074275352433	1.38873524309157	0.393376593127821	3.53029455069872	0.000415097260072496	0.00215955354704578
LINC00342	304.498920245348	0.607209441730044	0.172076431629683	3.52871939509292	0.000417575650776005	0.00217180997946147
KCTD20	3463.85856523997	-0.345286399553956	0.0978583144784256	-3.52843191091422	0.000418029474443234	0.0021735325416563
NICN1	404.678420283738	-0.507088439464572	0.143719783905846	-3.52831340044859	0.000418216689577933	0.00217386827647181
TFAM	1439.31075557251	-0.437540284979362	0.124024776746011	-3.52784577774647	0.000418956173851677	0.00217707363867516
TMEM123	13904.1196371027	-0.526207760132624	0.149179785464402	-3.52733956879291	0.000419758053514313	0.00218060125983036
WNK1	8536.74264274125	-0.347525321770445	0.0985321117172659	-3.5270260193718	0.000420255462070243	0.00218254558019193
MCF2L2	77.1751572767784	0.798382834730811	0.226369558672795	3.52690016896145	0.00042045526341211	0.00218256536186993
UBE3A	2039.06667082346	-0.278459021268844	0.0789536158058217	-3.52686850914701	0.00042050554080597	0.00218256536186993
LRCH1	834.40201870707	0.459802301860507	0.130392405053044	3.52629665564846	0.000421414640319568	0.00218664358889471
FAAH2	233.995863961952	1.14684772639627	0.325253257507949	3.52601457456038	0.000421863752108226	0.00218833333512388
CHPF	311.372787140769	0.582321791748522	0.165179727460166	3.52538293108004	0.000422871036623292	0.00219291665422699
TYRO3	35.714137086726	1.02815132209967	0.291904458950298	3.52221862522057	0.000427951062936714	0.00221861146257773
MKX	9.84254489333504	1.38899651244739	0.394405725939722	3.52174530209452	0.000428715824309095	0.00222192631166044
TALDO1	4921.76169281402	0.439139052814439	0.124699468801683	3.52157917779769	0.000428984538346875	0.00222266908570545
LOC105373836	16.3759096288514	1.31377232765182	0.373093827354959	3.52129204861356	0.000429449354431276	0.00222442717922103
TARDBP	3806.20962264354	-0.298826090988486	0.0848647981384587	-3.52120192993265	0.000429595339044729	0.00222453327039668
ND3	15670.8807805278	1.15128804692557	0.327233524964777	3.51824602032905	0.000434409424370983	0.00224880462820551
PSD4	8710.36744210078	-0.415801339922576	0.118194023210303	-3.5179557191546	0.000434884923960202	0.00225060884005681
ICAM4	15.4854615156522	-1.33501946023896	0.379513366971367	-3.51771393691038	0.00043528132265872	0.00225200275660415
IRAK1BP1	68.6476704876815	-1.04639742055347	0.297474109485806	-3.51760838064935	0.000435454486465814	0.00225224125258435
ZSWIM5	78.9309406512192	0.944815305341855	0.268662359008365	3.51673866346285	0.000436883697116586	0.00225897419235458
LOC107984658	290.441119317101	0.58713503958555	0.166998890726858	3.51580203335519	0.00043842776269402	0.00226629690689749
TMUB2	727.857049299087	0.580526986888453	0.165161356397971	3.51490808473152	0.000439906216381107	0.00227327629310645
RAB14	2341.20149911817	-0.272036968693006	0.0774753944541074	-3.51126923082847	0.000445972480780161	0.0023039528480992
TNFSF11	84.2687706812972	-1.2409136534459	0.353460642915369	-3.51075481335278	0.000446836328486022	0.00230774298438658
NUDCD3	1792.75671973434	-0.31248791718827	0.0890222305181889	-3.51022340565172	0.000447730347184824	0.00231168668914972
NPPC	3.6541404116319	-1.17672808484898	0.335250906548459	-3.5099922531571	0.000448119749526759	0.00231302345962778
BAZ1A-AS1	161.852382252652	0.745439836458809	0.212440308035907	3.50893784400282	0.000449900032906367	0.00232153655990258
MFSD10	1138.06414679367	-0.383826540469444	0.109452723504489	-3.50677925756414	0.000453565236541637	0.00233976828221785
CSRNP1	1460.4523279845	0.417600937452099	0.119098193645302	3.50635828025903	0.000454283280412972	0.00234279055726504
INPP5E	599.820810955693	0.420032187552804	0.119813022003252	3.50573068377663	0.000455355715981169	0.00234763818085114
LOC124900372	424.666624605009	-0.581533363027974	0.165886257313489	-3.50561506688889	0.000455553539400546	0.00234797513401415
HAAO	10.661535096878	1.34132696238062	0.382647075067286	3.50538929938182	0.00045594006454098	0.00234928419883397
CEP295	1082.62816100987	-0.430773843539	0.122911771240104	-3.50474034498695	0.000457052811377452	0.00235433335706636
ASIC3	50.2951556569843	-0.98426554395393	0.280873293491397	-3.50430449160549	0.000457801580906425	0.00235750523578338
CLNK	9.02233104279265	1.37394063262878	0.392094154157115	3.5041089443997	0.000458137890920397	0.00235855187817718
UBIAD1	862.511123085093	-0.439003895708125	0.125317075072859	-3.50314508579848	0.000459798945281402	0.00236641588417911
GAR1	427.275862607131	-0.488634847210313	0.139501262821191	-3.50272705299187	0.000460521102861045	0.00236944457132424
DLST	2609.96493819689	-0.278883221656768	0.07962603210641	-3.50241264419752	0.000461064945660015	0.00237086630746265
MTURN	183.07970912345	0.650976790893062	0.185861291338252	3.50248718388779	0.000460935957841777	0.00237086630746265
AKR7A2	709.210132094939	-0.604826376396558	0.172737645806913	-3.50141611326945	0.000462792638899696	0.00237906018691912
OSBPL9	1508.54566818819	-0.292522377621948	0.0835488081516425	-3.5012154463175	0.000463141266543224	0.00238016206131593
KDSR	1771.81489263145	0.755492193774383	0.215915113875554	3.49902413135295	0.00046696431723132	0.00239911377476091
RALY	4362.20247877722	-0.372292102467547	0.106402603646938	-3.49890030607593	0.00046718122389617	0.00239953265533458
PTGR3	706.466251222149	-0.517659135904947	0.147972167345688	-3.49835475948398	0.00046813798618852	0.00240375023325363
ZZEF1	3176.16060907311	0.330302172963612	0.0944350314455643	3.4976657275114	0.000469349001020352	0.00240927050190725
SORL1-AS1	45.0968128336749	0.93104912677924	0.266214248289726	3.49736775082738	0.000469873617530803	0.00241126516234322
P4HB	8735.82499511489	-0.547823561966099	0.1566658543742	-3.49676427039174	0.000470937778959735	0.0024160266662985
LOXHD1	7.41758975958391	1.35374294885754	0.38719881844511	3.4962476236209	0.000471850606112622	0.00242000925733398
KATNBL1	492.334754125101	-0.401112113597148	0.114747005111352	-3.49562163481219	0.000472958833574973	0.00242499141600127
ATP5MJ	887.667184303785	-0.390350293238507	0.111702538065501	-3.49455169057673	0.000474858646844535	0.00243402819991885
PCF11-AS1	22.2683010000543	1.21472053285624	0.347639125489248	3.49419971398994	0.000475485177602745	0.00243653506013549
TNFSF14	734.625112468513	0.634118860478845	0.181503639701026	3.49369776563913	0.000476379997417148	0.00244041487116155
MCTP2	382.691219081926	0.71954563972663	0.206030169329357	3.49242852184611	0.00047864968206389	0.00245133360721828
ABCA10	15.4528105685384	1.27765761839452	0.365887244586292	3.49194358999631	0.000479519505876274	0.00245507892595521
CD7	6860.89517478438	0.640103752263628	0.183329496784675	3.4915480786785	0.000480230027169711	0.00245800670851375
ARF1	6292.29161259856	-0.339823443113808	0.0973612189664231	-3.49033677599088	0.000482412200840203	0.00246846312352557
UNK	878.218594918402	0.41301955124243	0.118336832566325	3.49020285810795	0.000482654022142944	0.00246898774674854
SERF2	5983.34911407677	-0.390824062388407	0.112019921441082	-3.48887998992185	0.000485048864277127	0.00247980707219847
ATXN7L2	184.386499356654	-0.607139635764616	0.174018519291155	-3.48893691451768	0.000484945583595561	0.00247980707219847
OGFOD2	335.77629486069	-0.463434012245369	0.132835154575451	-3.4887904013552	0.000485211450120045	0.00247992299693708
DMAC2	706.912986882168	-0.472508983193011	0.135458673648881	-3.48821504348838	0.000486256824838634	0.0024838334928717
FAM193A	1087.25052077675	0.350354356936474	0.100438253633073	3.48825616001261	0.000486182050092417	0.0024838334928717
ECSIT	474.762560411428	-0.552790688254006	0.158507202412349	-3.48747993681666	0.000487595505384685	0.00248995399969563
BCL11A	8.21525210577059	1.37181553721126	0.39341810780143	3.48691509111638	0.000488626463049584	0.00249450001657658
NAT9	531.279121075275	0.394401186503494	0.113119843341531	3.48657825941926	0.000489242216216931	0.0024966031187018
NDUFB4	1595.74929990719	-0.42670145886544	0.12238551369282	-3.48653566905341	0.000489320126057549	0.0024966031187018
TSPYL1	1689.89934422453	0.357292753552012	0.102497811430915	3.48585739113885	0.000490562448847916	0.00250222141174944
PUS3	361.429977952848	0.456337703016356	0.130953974540757	3.48471823491182	0.000492655529121073	0.00251217469898476
USP12	1058.62071930197	0.450535573475059	0.129388185356892	3.4820456924436	0.000497598776809566	0.00253665180297658
PRKXP1	314.823541038823	0.766541950297721	0.220147853410296	3.48194151531923	0.000497792400545854	0.00253690922934884
C5orf63	167.715340717435	0.548602252875747	0.157572719012128	3.48158143310025	0.000498462190991788	0.00253959250799926
SNRPD3	2250.75769630789	-0.430339700021095	0.123653266003159	-3.48021296914309	0.000501015349039594	0.00255186697176057
CYP4V2	331.938053722276	0.738752635398586	0.212335028546492	3.47918400678215	0.000502943120227562	0.00256094995864221
GPATCH11	552.242503780697	-0.495243337864974	0.142363806464937	-3.47871660755958	0.000503821079465323	0.00256468369716337
GMNN	944.941328187443	-0.517054290015005	0.148670920898295	-3.47784413314235	0.000505463753075288	0.00257230692600043
MAP7D3	603.786879729256	-0.426019894514882	0.122499842697443	-3.47771789035753	0.000505701853007179	0.00257277994964186
RGS2	76.5489433652935	1.03385950946364	0.297324293403541	3.4772116924211	0.000506657617110357	0.00257690280151538
ZSCAN20	139.427054723279	0.744554825769382	0.214227675260866	3.47553053013685	0.000509843955987117	0.00259236492251051
ITPR2	2322.80897445551	0.767854418164831	0.221129903417267	3.47241330231085	0.000515801581870014	0.00262190508707944
SMAD7	397.057257431142	0.543364840322656	0.156492942635173	3.47213638629945	0.000516333948239487	0.00262385872492686
GZMA	5288.05399530788	1.30898262383372	0.377260632447661	3.46970373065713	0.000521032748167723	0.00264621932987762
ABITRAM	286.589456704341	-0.503848248806871	0.145212182201444	-3.4697381526015	0.000520965983334097	0.00264621932987762
THEM6	358.851079559297	-0.644838211478716	0.1858616449232	-3.4694528381322	0.000521519620471795	0.00264793333510816
SELENOT	1546.70708186334	-0.387242252142056	0.111633629346698	-3.46886735124778	0.000522657443378774	0.00265295051085016
AMIGO2	313.610646571874	0.537795124935598	0.155047475259245	3.46858356794514	0.000523209773953544	0.00265499377135029
SPNS3	184.738615557962	-1.10572440212246	0.318809070898119	-3.46829655444719	0.000523768944758509	0.0026570602721453
LOC101927045	125.194953443811	0.609162077433688	0.175641093857409	3.46822069969699	0.000523916820939228	0.0026570602721453
JRK	994.011614315996	-0.288418421368728	0.0831842639552676	-3.46722333834469	0.000525864764530665	0.00266617647348571
POM121C	1787.59455209536	-0.482399861872988	0.139138594858822	-3.46704566308478	0.000526212489072318	0.00266717654240973
UFC1	1833.13593245373	-0.359717871730715	0.103774554854068	-3.46633981939564	0.000527595998596691	0.00267342454977883
LINC02390	66.9861946978518	1.07605966865502	0.310442585414024	3.46621152900116	0.000527847821684963	0.00267393616443726
SIK3	1034.64343953322	0.358310617756572	0.10340699981119	3.46505186699941	0.000530129226944637	0.00268472587074105
ISYNA1	371.413405459201	-0.485633110923456	0.140170471570424	-3.46458926393399	0.000531041867973154	0.00268781185317651
LMBR1	1047.87383387875	0.437665743870619	0.126324391017002	3.4646178805779	0.000530985369507923	0.00268781185317651
PNMA1	979.371309963532	0.376893983707905	0.108807575374981	3.46385793828255	0.000532487642469245	0.00269436010926845
ANKMY1	376.612777578046	-0.555320064892562	0.160333957241994	-3.46352123059255	0.000533154519971892	0.00269696457377334
PDE12	1063.14100306464	-0.296829775958424	0.0857108148565059	-3.46315428753496	0.000533882167270535	0.00269987486872189
LCOR	1069.71538452149	0.345107409801476	0.0996626199638501	3.46275674798289	0.000534671531596548	0.00270309552126321
EEF1G	24299.4814284852	-0.425868781924187	0.123003341539491	-3.46225376151638	0.000535671832349559	0.00270684442000809
MBNL1	13638.1137700801	-0.357277855362854	0.10319297739583	-3.4622303220538	0.000535718489443631	0.00270684442000809
SMAD2	2987.01531734884	-0.405979003875367	0.117293937285991	-3.46121047062723	0.000537752210824956	0.0027163459495219
MT1DP	11.2882649136691	1.35338083151833	0.391023750936083	3.46112180725194	0.000537929357012123	0.00271646662479769
MYL6	14039.1153656459	-0.520365526501178	0.150367806617435	-3.4606179221932	0.000538937133933727	0.00272078060352473
NUDT1	805.480231879207	-0.506932603590103	0.146525948392666	-3.45967802393338	0.000540821645532755	0.00272951698948408
USF3	1097.07197319915	-0.314534383626282	0.0909261193269133	-3.45923026248831	0.000541721572070597	0.00273328063334795
TEDC1	352.647671353293	-0.506645950940422	0.146473157323375	-3.45896791056315	0.000542249504098727	0.00273516575416902
EIF3A	9094.95667920515	-0.313449518581298	0.0906392241414811	-3.45821052144077	0.000543776292401231	0.00274208670919255
TENT5C	838.652266665756	0.751855394210834	0.217452605513624	3.45755983210662	0.000545091186603439	0.00274793551835778
APEX2	662.688862376178	-0.483866624720063	0.139949894064082	-3.45742758832318	0.000545358782935052	0.00274850282272499
RCBTB2	807.432363250394	0.606634525212795	0.17553677112786	3.45588289744104	0.000548493553839879	0.00276351570261849
LOC105370660	4.46060524602262	1.32894376467616	0.384610898204499	3.45529409301751	0.00054969287651664	0.00276877130896773
STX16	3212.06722962293	-0.410289984122298	0.118745704904715	-3.455198522351	0.000549887772567606	0.00276896612748887
POMC	72.314837208374	1.01364604045616	0.293458767004883	3.45413446257439	0.000552062048545687	0.00277754749090897
RN7SL3	6.34528384496741	1.35205302224226	0.391429917126825	3.45413818178898	0.000552054434858488	0.00277754749090897
ODAD4	13.1018583134908	-1.33282538016727	0.38585673817539	-3.45419749949122	0.000551933017485493	0.00277754749090897
ZNF641	689.495152611192	0.455216560133091	0.131816233790375	3.45341804300838	0.00055353047246265	0.00278414518286052
PDLIM7	562.275618478519	-0.633378974084082	0.183449476169067	-3.45260715544568	0.000555196913680969	0.00279173483545962
LOC107987095	64.7476057821966	0.851808144506657	0.246734374513527	3.45232862744043	0.00055577038923094	0.00279382590729394
DAB1	16.639666646469	-1.36415530136217	0.395156255917466	-3.45219209093602	0.000556051712702454	0.00279444757801276
ZNF792	334.928669604995	-0.533945467886605	0.154682379329998	-3.45188295007726	0.000556689165017907	0.00279638659708277
SPIN1	1314.87564577134	-0.63739733457909	0.184653727785574	-3.45185197300353	0.000556753077636396	0.00279638659708277
RIPOR2	6031.73970769341	-0.591369995514295	0.171327764926469	-3.45168803064758	0.00055709144113043	0.00279729342607277
FHOD1	1542.42778559967	-0.460120415382704	0.133319887204245	-3.45125116013489	0.000557994041295896	0.00280103211044173
CUL4B	1866.95729360695	-0.461575009308635	0.133745146852875	-3.45115333281129	0.000558196344863266	0.00280125430710685
ALKBH7	607.430342676582	-0.421838263350596	0.122255424779333	-3.45046662847069	0.000559618349990463	0.00280759559965496
RPIA	861.312365915932	-0.563233108641763	0.163263694176358	-3.44983685125584	0.000560925437573499	0.00281335692727512
LOC124900412	23.57646486531	1.13159862023357	0.328104737364113	3.44889448815785	0.000562886601120592	0.00282239462655233
CCL3L1	5.54929544713901	1.32930542917007	0.38544777393432	3.44873033148347	0.000563228882013033	0.00282327649705667
ATAD2	4547.57569608125	-0.615477160929458	0.178468630558282	-3.44865738591781	0.000563381042036076	0.00282327649705667
TBC1D2B	2779.66228731425	-0.377420132246715	0.109454299323867	-3.44819833097609	0.000564339481665582	0.00282728019008548
TP53	2531.57951276871	-0.48593654647281	0.140928489829405	-3.44810724262382	0.000564529841291115	0.00282743470948997
LOC105374263	34.8253763264646	1.1329556927051	0.32858595800436	3.44797355184016	0.000564809341263198	0.00282803547285034
PCGF3-AS1	100.137628878725	0.639406631068595	0.185625077949796	3.44461340100571	0.000571876690967841	0.00286261348415842
PRPSAP1	888.792291376671	-0.349457350751135	0.101457080204247	-3.44438604035943	0.000572357856952826	0.00286421316049939
NIPBL-DT	326.440692528538	0.751842297681924	0.218313241922243	3.44386941928932	0.000573452589981859	0.00286888150082654
MAP4K4	5705.88856440674	0.453382776171496	0.131657325297694	3.44365780746602	0.00057390156336619	0.00287031749736617
L3MBTL2-AS1	27.1062614696006	1.20868601279149	0.351012063100378	3.4434315508007	0.000574381970535166	0.00287190985267583
PAFAH1B3	421.726581433608	-0.592350101520075	0.172074119703675	-3.44241250537937	0.000576550338246787	0.00288112948870444
KIAA1958	380.551604241258	-0.568842894434757	0.165245432982155	-3.44241219965327	0.000576550989925792	0.00288112948870444
TOR1B	808.696278996547	0.529080817736681	0.153762694895027	3.44089194129879	0.000579800033844046	0.00289654892894186
POLG2	375.876328009453	-0.448080938378055	0.130285304142643	-3.43922855556658	0.000583374490005295	0.00291358490711295
YDJC	469.409208622906	-0.627538903299161	0.182498993673461	-3.43858829392778	0.000584755810827289	0.00291966105546864
L2HGDH	451.862275326121	-0.41293687096605	0.120144016614685	-3.43701569667331	0.000588161517018484	0.00293583860578784
LOC107985563	9.35842426110239	1.35246479682982	0.393581538332172	3.43630141434221	0.000589714497800729	0.00294276167610302
HBEGF	1304.78335426837	0.92508802270804	0.269259035858094	3.43568051397013	0.000591067549427438	0.00294868345443325
KLHL24	987.707655215435	0.609575226722919	0.17745465752953	3.43510412862214	0.000592326180953369	0.00295413099532877
FAM131B	44.7209304582429	1.05811242791431	0.308075093574051	3.43459257169706	0.00059344533830832	0.00295888006231082
CMPK1	3150.20415713884	-0.330508981530888	0.0962429739926967	-3.43411022976044	0.000594502383282371	0.00296331685705287
RPGR	117.869906562344	-0.72463186417702	0.211023728348731	-3.43388807432838	0.000594989822763628	0.00296491273783675
SRD5A3-AS1	5.23145195912897	1.34019094819307	0.390317303669981	3.4335934779008	0.000595636781479683	0.00296730240352091
ABCE1	2360.110971641	-0.422723712810828	0.12311871146215	-3.43346440025717	0.000595920453172413	0.00296788143649368
SLC2A12	14.8111556813106	1.30936716855022	0.381441310097294	3.43268317796056	0.000597640017293943	0.0029756093557683
ZNF271P	626.465807259314	0.374961850665022	0.109260859246041	3.43180397127078	0.00059958077997197	0.00298443395815871
TRO	41.3056596020025	1.08147865968049	0.315157486507138	3.4315499582968	0.000600142579966186	0.0029863916984561
ADRA2B	7.63702550817021	1.3512542669015	0.393848903942673	3.43089508025693	0.000601593233069489	0.00299277015328563
HAUS6	1257.51827157143	-0.410144962131394	0.119548407245147	-3.43078566735186	0.000601835917010318	0.00299313738187651
WDR45B	1252.71560949248	-0.49595227847673	0.144576256794785	-3.43038538603677	0.000602724539996378	0.00299671598076741
NLRC3	3246.56501677318	-0.39077156102239	0.113920706730924	-3.43020660805219	0.000603121820803513	0.00299785032914814
RSPRY1	836.967711206259	-0.359465308785602	0.104796763726763	-3.43011841208032	0.000603317899834779	0.0029979842373343
NUP85	1160.98971281524	-0.401966175649893	0.117326165070326	-3.42605739656581	0.000612410955820164	0.00304231619728487
MID2	319.061808648813	0.817683462731922	0.238734015182889	3.42508151637089	0.000614614982178496	0.00305240979521262
WDR6	3351.36046354252	-0.316713236959491	0.0924753084241731	-3.42484109927772	0.000615159096445978	0.00305425629818066
RAB11B	1462.07404612663	-0.397665016270501	0.116122889406153	-3.42451878612511	0.000615889261941316	0.00305702525004476
C18orf54	276.00778586442	-0.591299345081087	0.17270851691187	-3.42368376298904	0.000617784668999791	0.00306557482027472
PPP1R3F	360.874273410785	-0.557183598087951	0.162787168455673	-3.42277344936847	0.000619857159761578	0.00307499808473943
KALRN	74.9462915856602	1.33915005116403	0.391308280305878	3.4222379606106	0.000621079315161245	0.00308019889793874
IMPA2	258.212210903719	-0.57183433870412	0.167118003310885	-3.42173989262158	0.000622218076632347	0.00308498333099534
DR1	2926.55797612309	-0.330460936915326	0.096580598527168	-3.42160787937515	0.000622520231626796	0.0030856183181166
HDC	12.1914357838623	1.34427573172678	0.393121473865218	3.41949199190189	0.000627381791387539	0.00310884603084823
YBEY	177.141762712303	0.536270790000075	0.15685319891644	3.41893435202275	0.000628668918646925	0.0031143534329281
LOC105376025	8.41952133919471	1.34728407906999	0.394150964983705	3.41819302440547	0.000630383832251557	0.00312197636956101
ARL5B	917.131723455619	-0.344735720078271	0.100869226940912	-3.41765006566584	0.000631642618882475	0.00312733670941114
ZNF507	893.93405459448	-0.295268868757681	0.0864165538513413	-3.41680911351336	0.000633596884916461	0.00313613649403638
OVGP1	41.0778043767145	0.986668778132816	0.288803451719564	3.41640230495201	0.00063454427357882	0.00313994898078855
ZNF513	365.401512013233	0.388479119455629	0.113715765464488	3.41622920857833	0.000634947785397364	0.00314106879602799
HDX	52.4795387787893	1.20825108340547	0.35369524113975	3.4160795590916	0.000635296831619017	0.00314191862177653
NACC1	1825.23924662425	-0.367279330285215	0.107521135729771	-3.41588030848452	0.000635761845777957	0.00314334134349074
CDK16	1060.715190243	-0.379000996338519	0.111027262823225	-3.41358497634906	0.00064114160872502	0.00316905605539626
LCT-AS1	28.200536616438	-1.12744513339114	0.330318343356905	-3.41320776174078	0.000642029758932821	0.00317256132620135
CYTOR	431.036853956605	-0.517739815559556	0.151738491876541	-3.41205325792223	0.00064475514931292	0.00318514075294635
TAF3	851.519619686607	0.332215716982979	0.0973734139645035	3.41177025080054	0.000645424872929288	0.0031857855395911
C10orf105	4.34364853545004	-1.29288590873015	0.378943126661519	-3.41182044947075	0.000645306032851119	0.0031857855395911
KYAT3	1243.5462343552	-0.555970149017137	0.16295420113413	-3.41181844437081	0.000645310779324318	0.0031857855395911
TMEM134	407.896236052511	-0.489175581212436	0.143415949960812	-3.41088687378289	0.000647519508939832	0.00319523477058979
MRPL13	676.210067106806	-0.462560062588541	0.135616528034451	-3.41079416567157	0.000647739701706354	0.00319543173190791
USP42	682.306504424018	0.486878380773183	0.142754154472529	3.41060743606503	0.000648183418089384	0.00319673096428334
THYN1	735.323906344599	-0.363042468704831	0.106476088183209	-3.40961501215333	0.000650546413720862	0.00320749240144709
WDR12	640.516310180876	-0.562858474555417	0.165091496184007	-3.40937290875399	0.000651124084617783	0.00320944783088159
SF3A2	2327.16049191983	-0.41067675836877	0.120458675176624	-3.40927507102838	0.000651357665671422	0.00320970659550346
FBXO31	835.850923257399	0.376175074511272	0.110342380661009	3.40916221181549	0.000651627206317071	0.00321014236575044
SNORD141A	234.189973195258	-0.823206866402985	0.241490352066533	-3.40886026857165	0.000652348844740029	0.0032128044659675
PRR5	247.247343147238	0.789207343280715	0.231594277502941	3.40771521554843	0.000655092257791374	0.00322541951926448
CEP76	336.32322915518	-0.418167024583031	0.122747151573508	-3.4067350583904	0.000657449118273413	0.00323612486014892
NCR2	6.33863958208289	1.33564392265434	0.392174232463829	3.40574115301552	0.000659847087139448	0.00324702654623729
CD4	7882.69543915548	-0.69780699944588	0.204924855103628	-3.40518478879981	0.000661192960182252	0.00325274638335565
CSF2RB	192.874719827934	1.33666149352367	0.392609375950164	3.40455825918262	0.000662711622389376	0.00325931284873798
DOCK11	3906.78856237039	-0.409052876906459	0.1201880140917	-3.40344151617617	0.000665426571685211	0.00327175755426363
MAP2K3	1541.86941318048	-0.434901211790972	0.127814026991002	-3.40260941642648	0.000667456235387729	0.00328082689191556
PLD2	283.336870125655	0.622380175651168	0.182935418639613	3.40218520983774	0.000668493176937162	0.00328501290856978
MAP3K4	1012.60392891188	-0.347021257890109	0.102024897606602	-3.40133894795159	0.000670566277228162	0.00329428693566219
KIFC3	7.08976536573345	1.27348321654967	0.374420773375703	3.4012087659245	0.000670885716022444	0.0032949430081734
CTDSP2	5063.25991771461	-0.444664872866973	0.13076351213652	-3.40052714707398	0.000672560573468028	0.00330225378524122
GPRIN1	177.379930442698	0.747780288358356	0.219944822988156	3.39985400974237	0.000674218404647416	0.00330947693779436
PCSK4	42.8811318266012	-1.06159658844624	0.312329328118332	-3.39896542806902	0.000676412659123141	0.00331932845596835
LOC105370651	9.61631428317462	1.33443812225222	0.392821617103882	3.39705877718876	0.000681143347074213	0.00334161799803222
ARG2	266.965783913446	0.638471240953403	0.188103287737804	3.39425880659441	0.000688146265399987	0.0033741058241258
DLG5	248.520554792024	-0.633093672998676	0.186515702749059	-3.39431835318687	0.000687996641394273	0.0033741058241258
DNAAF9	164.924307762858	0.680152429983567	0.200390335803483	3.39413788223088	0.000688450207732442	0.00337466259183007
CTSF	170.363328993956	0.685709836445069	0.202064102582669	3.39352625073289	0.00068998945073264	0.00338033803599669
EXOC3	1534.60430077742	-0.275522959753995	0.0811899159280502	-3.39356133830907	0.000689901062283327	0.00338033803599669
LOC124906265	114.158176265244	0.775244041709266	0.228472249498181	3.39316500543073	0.000690900069144901	0.00338386397501889
FAAP24	151.169840372425	-0.641908618842055	0.18922229567925	-3.39235192416306	0.000692953752627229	0.003392984879922
LAX1	857.757336536738	0.656674773950009	0.193636273383237	3.39127975599048	0.000695670512673165	0.00340534654436119
FYB1	8741.92549799096	-0.402039918335561	0.118575883989054	-3.39057070299956	0.000697472611815051	0.00341322530215952
NPLOC4	2828.57376881659	0.423805794765624	0.125013810176345	3.39007181820794	0.000698743155391314	0.00341849915244577
LOC105375655	8.3606900544825	1.33474864344682	0.393758808865855	3.38976198981123	0.000699533298631312	0.00342142045205298
PPIL2	1580.5022304071	-0.27941886627996	0.0824372024964797	-3.3894753560068	0.00070026502896294	0.00342405452092913
QRICH1	2521.5320878551	-0.263257500394458	0.0776759048990796	-3.38917841686551	0.00070102381724836	0.00342681940450281
USP39	1659.48477547299	-0.312507363322932	0.0922312476563836	-3.38830245999933	0.00070326666180858	0.00343683528551339
LOC105377468	3.21732099256223	1.16007848707236	0.342401539945277	3.38806445571992	0.000703877211102148	0.003438870883899
TSPOAP1-AS1	768.259849770775	-0.47165292027715	0.139268309087979	-3.38664929132727	0.000707517697174009	0.00345514802071332
PMM1	670.332679724681	-0.375444865330378	0.110861301594702	-3.38661787232995	0.000707598720179936	0.00345514802071332
NUDT22	687.522558089738	-0.411548815362051	0.121587747915775	-3.38478853681158	0.000712331085223399	0.0034772978478614
TSGA10	87.6530510047353	0.965752325991136	0.285364484727174	3.38427652240767	0.000713660888869543	0.00348283019141317
LIPJ	19.0484137885111	1.22638778391294	0.362420909296951	3.38387701275837	0.000714700096834409	0.00348694170558489
H4C9	12.7835083771991	1.28574071831616	0.379998538800227	3.38354121669952	0.000715574659802774	0.00349024789350693
LOC105370572	6.56580557419546	1.3303814113026	0.393273732768253	3.38283821280929	0.000717408816783694	0.00349823143809931
MRPS9	557.019873564523	-0.346044262649721	0.102338127537381	-3.38138161188577	0.000721223038761922	0.00351586313587873
LOC124905132	18.7945129135893	1.24103036172202	0.367069973632916	3.38090950191176	0.000722463332280331	0.00352094104060183
LOC124900459	3.87338955085074	1.22479943624003	0.362289333950104	3.380721764248	0.000722957093654382	0.00352237891287079
LTBP4	1019.57204394406	-0.452461225382997	0.133876169251635	-3.37969952316567	0.000725651154703896	0.00353453331055965
ADARB1	1464.87189674993	-0.405089214830587	0.119873613576017	-3.37930260668836	0.000726699717924508	0.00353866826928898
FKBP3	1229.71816256984	-0.374706209065813	0.110918105287135	-3.37822403381131	0.000729556175940182	0.00355160209243057
NDUFA5	751.981184409899	-0.436373080996155	0.129186292291435	-3.37785900698913	0.000730525261169203	0.00355534328781552
ARHGAP11A_2	28.8200474507154	-1.04953779565288	0.310728820087149	-3.37766479259477	0.000731041355154687	0.00355687840244766
TMEM65	883.794798608236	-0.506407292818006	0.149932748669919	-3.37756292277996	0.000731312193442197	0.00355721971151562
TNRC6C	1300.15228327817	0.404307822494396	0.119734357078692	3.37670683969745	0.000733591922023249	0.00356732971683459
CLPP	1295.26022700784	-0.445870846014085	0.132053807550393	-3.37643309409261	0.000734322291700962	0.00356990198036192
TSSC4	454.078869217965	0.449195161186883	0.133045612698662	3.37624933340924	0.000734812955036845	0.00357130782232741
LOC101927053	8.33937179805458	1.33182005722096	0.394498217224711	3.37598498312689	0.000735519336547009	0.00357376103078282
UBTF	3968.18517843223	-0.307374765829632	0.0910530506512416	-3.37577668876755	0.000736076372900451	0.0035754874512635
SUCLG2	1737.23316210635	-0.398215828313783	0.117967069744088	-3.37565245265187	0.000736408800940337	0.0035761221908678
POM121	1863.69612847473	-0.359139656874862	0.10643149640327	-3.37437383680183	0.000739838202920867	0.00359179187805324
FUT8	1424.08719670867	-0.69318884138755	0.205454782863171	-3.3739240903883	0.000741047999245925	0.00359668011682202
IL13RA1	7.62892376335986	1.30391150807922	0.386496670618614	3.3736681508594	0.000741737284380887	0.00359904006724643
ZNF12	1052.18488819293	-0.38962648179786	0.115493719038689	-3.37357290977305	0.000741993935491676	0.0035993000839053
ZNF596	173.406168028148	0.615609409988037	0.182487548117661	3.3734324140906	0.000742372687094328	0.00360015208720847
ANXA2	3481.91137714246	-0.605795424664668	0.179587037004916	-3.37326922236646	0.000742812848635154	0.00360130135176644
SETDB1	947.335923118584	-0.340020816850097	0.100800889363662	-3.37319262753124	0.000743019524178771	0.00360131831174972
TOB1	1257.28038897263	0.438035534347599	0.129863554531004	3.3730443920894	0.000743419658993933	0.00360227267787519
OXCT1	2489.17791669189	-0.419045961538365	0.124252211648312	-3.37254328095541	0.000744773800291756	0.00360715647639314
LOC102723665	15.3160444923939	1.22766730170917	0.364020674622134	3.37252081350469	0.00074483456719881	0.00360715647639314
ATG4D	500.146795708952	0.413320118142817	0.122564030326053	3.37227910214175	0.000745488606545638	0.00360933776318532
COX11	785.219660552927	-0.365826175104161	0.108530689066449	-3.37071641441602	0.000749729922781321	0.00362888118003793
EIF2B4	604.473733363833	0.385082405098607	0.114256200329084	3.37034142558111	0.000750751014492234	0.00363283148563332
S100P	31.9554962577968	-1.30171562297109	0.386240928496944	-3.37021668841962	0.000751090958964516	0.00363348451082043
SLC4A10	68.4123185581271	1.23088331127001	0.365289746895966	3.36960815826173	0.00075275142848973	0.00364052362073137
ZSCAN25	775.644336619753	-0.351303411565338	0.104263410462745	-3.3693834683344	0.000753365391253626	0.00364249906163953
LPIN1	2591.11151084708	0.450349652746784	0.133664663919646	3.36924987906689	0.000753730642855059	0.00364327124205234
SCGB2B2	9.49733540671404	1.32241957784421	0.392652371998921	3.36791439998697	0.00075739107776696	0.00365996642677736
HEPH	5.3769036362038	1.31978883406901	0.391925209574416	3.36745073250619	0.000758665806586669	0.00366512712503372
PCBD2	232.091355531928	-0.575113267226726	0.170805001431359	-3.36707509971741	0.000759699968109592	0.00366812365424748
PTP4A3_2	17.1900410621958	-1.28994042484522	0.383101240653145	-3.36710061978921	0.000759629666909411	0.00366812365424748
PIP4K2A	4424.64701068462	-0.374461731221038	0.111235586055431	-3.36638430649734	0.000761605221356161	0.0036763215001465
FAM177A1	416.070544196392	0.527549862342321	0.15671733944807	3.36625075566148	0.000761974074755135	0.00367710059216846
ADAMTS6	79.2370433859686	0.951698909103924	0.282777131934178	3.36554410391803	0.000763928535007053	0.0036855289284159
CLTA	1968.19160848742	-0.340114714765297	0.101075715526458	-3.3649498595562	0.000765575700279203	0.00369247055440786
LOC124902372	26.3761840951828	1.1079015835738	0.32932619681305	3.36414653402969	0.000767807652550168	0.00370222813967675
MRPS2	561.033127918082	-0.474759012077321	0.141145129387194	-3.36362306045251	0.000769265316115603	0.00370824795435112
SEC61A2	182.269839875351	0.754409161602498	0.224302658800526	3.36335362958581	0.000770016573914578	0.00371086018831862
GPR82	6.14767260768934	1.2976202406389	0.385851397018959	3.36300516381216	0.000770989215998178	0.00371352822107818
SHOC2	1513.21227511708	0.324393784547139	0.0964579575563035	3.36305881614575	0.000770839386673724	0.00371352822107818
IAH1	996.539943765929	-0.302450637117455	0.0899375520235924	-3.36289603521915	0.000771294051564167	0.00371398724911026
PPP1R9B	3089.9099547245	-0.362224827901506	0.107718040461219	-3.3627127484919	0.000771806289376333	0.00371544445388254
ZFAND5	2581.06870682291	0.341802258510842	0.101679471384971	3.36156604529088	0.000775018196474741	0.00372989343809796
RTCA-AS1	24.7934041651967	1.18988045512138	0.353995466956676	3.36128726548637	0.000775800929456974	0.00373264698008275
IPW	82.0821023127428	0.781568788179324	0.23255247904529	3.36082759206842	0.000777093162153211	0.00373784974197168
LOC124902415	42.9505441516493	1.03325316669666	0.307454188043352	3.36067357960648	0.000777526568272054	0.00373891981080362
KATNA1	582.43060932307	-0.400140015853461	0.119093754541781	-3.35987405379081	0.000779780120369623	0.00374873952632264
LOC102723342	13.5356322277377	1.30521231326338	0.388640728759291	3.35840331874167	0.000783941392406606	0.00376741094351679
WDFY3	11.2624357778797	1.32534907260795	0.394642779301263	3.35835125364399	0.000784089081559009	0.00376741094351679
THOC7	1014.43920349383	-0.391895637461843	0.116713233403792	-3.35776523392172	0.000785753181921942	0.00377438350936759
SBF2-AS1	95.6377121697677	-0.835603756907296	0.248897706950203	-3.35721757804091	0.000787311304529915	0.00378084336840768
MT3	77.29713300948	-0.960074896154098	0.28601821823797	-3.3566914096196	0.000788810994474429	0.00378701919747
PLEKHM2	1993.77897500947	0.330320779348688	0.0984134604926631	3.35645934707594	0.000789473263419034	0.00378917237858174
ZNF511	194.407290891842	-0.563338674491494	0.167847157259239	-3.35625984788899	0.000790043014309176	0.003790880462542
ZNF519	176.954128419275	-0.55002598775822	0.16391195340144	-3.35561852777838	0.000791877150503315	0.00379865290735352
SLBP	2383.22827314475	-0.41048377408646	0.122351733092716	-3.3549485872456	0.000793797359274147	0.00380640544411354
VEGFB	1064.47649463719	-0.422808443501616	0.126026953835085	-3.35490488848036	0.000793922760332173	0.00380640544411354
LOC124902378	10.6304288382796	1.32383807604423	0.394729254171131	3.35378759505444	0.000797135275852332	0.00382077413858372
PSD	145.76655980147	0.733055852404254	0.218628460106149	3.35297541796864	0.000799478068289664	0.00383096749403469
ENOX1	14.9820605233846	1.32428014116442	0.394967732875606	3.35288184562029	0.000799748395642198	0.0038312271115562
ZNF621	924.777859252544	0.320992988371059	0.0957860718770268	3.35114471322261	0.000804782342837452	0.00385430073677218
LGALS17A	214.388733465453	1.31481125754545	0.392373682862723	3.35091601442967	0.000805447263362331	0.00385644320451035
RPL22	5883.45762195371	-0.465340509406943	0.138909025051234	-3.34996598842525	0.000808214836844779	0.00386864919877767
TBRG4	1450.86774245376	-0.374767221595425	0.111888378338821	-3.34947406656081	0.0008096513467731	0.00387447897450141
LOC124904163	26.9192691248848	1.05431204288301	0.314939278469984	3.34766767741704	0.000814946711070993	0.00389876665417904
SYCE2	47.1587749371387	-0.990287021962703	0.295836992843687	-3.34740768030301	0.000815711523207493	0.00390137257119612
PPP2R5E	1562.76251944795	-0.264586560119786	0.0790522263538322	-3.34698429536336	0.000816958385240084	0.00390628200118168
LOC124902786	56.8326016355473	-0.805940833640464	0.240914923249489	-3.34533379157189	0.000821835995900155	0.00392854450575249
UCP3	49.0537459581762	0.925152491059583	0.276562945828839	3.34517875591385	0.000822295546617319	0.00392968146772499
SNX18	797.990413056952	0.674046954795448	0.201510954448608	3.34496433030072	0.000822931531642574	0.00393060129301122
MRPS28	123.907122432655	-0.786065977340911	0.234998442273423	-3.34498377834486	0.000822873830053075	0.00393060129301122
CBR4	415.975453751181	-0.48103231689806	0.14381845650633	-3.34471895042822	0.000823659886712064	0.00393302033727676
LOC105374352	32.6729843758113	1.20024663580165	0.358875800684333	3.34446243940919	0.000824421921431993	0.00393559885736118
NAA15	2058.80455060556	-0.447522140350624	0.133854371482541	-3.3433509521876	0.000827731455495455	0.00395033388493725
MEOX1	272.152613441285	-0.937409652580779	0.280394192131934	-3.34318498344538	0.000828226695774226	0.00395089148022069
AKAP8L	1110.99813977007	0.423335736541013	0.126627332226061	3.34316240497949	0.000828294089732022	0.00395089148022069
SCIRT	5.04298715603505	-1.27846029527275	0.382444475726465	-3.34286511223432	0.000829181946822592	0.00395406241792587
CFAP70	40.1647096566621	1.10668241425534	0.331122853089908	3.34221091636598	0.000831138795652761	0.00396232790557966
MPV17L2	150.993496339391	0.670318117336474	0.200600397503663	3.34155926746972	0.000833092284170468	0.00397057293275653
LINC01358	9.54020798593331	1.29548153634578	0.387741619395325	3.34109487231743	0.000834487028686399	0.00397615123211463
PDXDC2P-NPIPB14P	218.074784524449	0.551026217981944	0.164988717805821	3.3397812002543	0.000838444193596765	0.00399393263410445
RALGPS1	64.4023268604951	0.920128208364144	0.275537036687078	3.33939937595073	0.000839597620730959	0.00399835245229883
SIPA1L1	2362.29467717976	0.36070095725723	0.108030179082831	3.33889067221359	0.000841136616043583	0.0040046055652357
DENND4B	2809.53808146423	-0.337586400933558	0.101120326966009	-3.33846231576204	0.000842434563372596	0.00400970801175598
PAPOLA	5155.65848160171	-0.30637044242863	0.0917764870364755	-3.33822368148463	0.000843158445898417	0.0040120760949126
ATXN7L1	450.621936215556	0.449629543521004	0.134700823604369	3.33798659495665	0.000843878204704735	0.00401442328996013
LOC105373570	9.86375328315974	1.2904412591856	0.386729628858461	3.33680474132456	0.000847474641852076	0.00403045023526376
POLR2B	4426.58542697559	-0.412401943047306	0.123605400324461	-3.33643952420171	0.000848588886922922	0.0040346668510485
LINC01569	86.756019229353	0.937299162065719	0.281062407608232	3.33484356745496	0.000853473969245857	0.0040562027954541
LINC00659	16.6340730974128	-1.20442021408739	0.361166036161631	-3.33481029082252	0.000853576103077224	0.0040562027954541
CIC	3747.24541553598	0.332247031762708	0.099643143429041	3.33436923333628	0.00085493088366033	0.00406155183942089
LOC105378808	66.4889093386974	0.822249196173607	0.246623684009231	3.33402365420358	0.000855993779800403	0.00406551172212276
KCTD9	815.399430719917	-0.312534868227716	0.0937457158494809	-3.33385761040563	0.000856504915680349	0.0040668496197252
AMBRA1	1128.02333846889	0.337077247277271	0.101124087172062	3.333303238661	0.00085821349981197	0.00407387099201049
CD2BP2	1910.93990720721	0.305560166241802	0.0916911235974615	3.33249451259054	0.000860711677952245	0.00408463574075061
EMD	1161.08725794648	0.409159899369128	0.122784743268165	3.33233501556063	0.000861205164282035	0.00408588370902009
SMIM24	12.1251022438963	-1.27964397720518	0.384029333025885	-3.3321516539439	0.000861772812203635	0.00408748276593777
LNCOC1	3.58758862634254	1.24245799536243	0.373110787407554	3.32999751627463	0.000868467587546297	0.00411813482858697
RPL22L1	502.85141278118	-0.576792072185196	0.173222665427067	-3.32977252580175	0.00086916960262225	0.00412036138178106
LINC00589	4.52460082565078	1.27472610150087	0.382916765384732	3.32899004884287	0.00087161518553078	0.00413085004372542
EXOSC7	560.883511874047	-0.415286089906374	0.124761526468593	-3.32863905773802	0.00087271425778078	0.00413274384695814
TNFSF10	5183.71520798501	1.11833428021005	0.335966820240009	3.32870454115417	0.000872509109533332	0.00413274384695814
ELOVL5	3513.92750820398	-0.594830873075603	0.178698659659521	-3.32868122351308	0.000872582154554303	0.00413274384695814
N6AMT1	231.892061192455	0.773211253888345	0.232315287363531	3.32828400000388	0.000873827371269199	0.00413690976382119
RAB35-AS1	82.9885586321316	0.823590236561581	0.247458966703277	3.32818910356614	0.000874125096443105	0.00413721424150976
LINC02754	10.4770966215147	1.30672936351517	0.392709506943718	3.32747066320053	0.000876382162356197	0.00414678959630635
SIGLEC17P	77.3661108180312	-0.813431706767391	0.244533539512054	-3.32646273550257	0.000879557795672386	0.0041607050782741
CBFA2T3	21.2561321797415	1.30353025011439	0.391935292365128	3.3258812755755	0.000881394624718509	0.0041682816763969
ZBED2	2237.71720504174	1.22574777615568	0.368695595791868	3.32455225976615	0.000885606340298259	0.00418708252381612
ASIC1	178.511978086385	-0.990323502808764	0.297903013838189	-3.32431515226857	0.000886359703786654	0.00418952686656492
TIMM9	404.420984664101	-0.529001020873994	0.159144579961425	-3.32402788082522	0.000887273249475379	0.00419272683203175
DKC1	1774.63418755194	-0.454643378380587	0.136873645634422	-3.32162832569612	0.000894938187223516	0.00422781966112389
SLFN12L	3788.41726953462	0.404057407555297	0.121653763016804	3.32137204419633	0.000895760448881724	0.00422944964209605
DLAT	1050.49654726948	-0.439970198224513	0.132464632053544	-3.32141637661192	0.000895618161288325	0.00422944964209605
LOC124900868	6.57243994342747	-1.30129509754743	0.391871163700138	-3.32072175268091	0.000897850008470867	0.00423818679098432
ELP6	509.43496664416	-0.429532767683016	0.129364421748736	-3.32033152451527	0.000899106083421441	0.00424298597674256
RNR1	21088.9083424007	0.653943799232298	0.196983076163395	3.31979686767538	0.000900829693120529	0.00424998837119015
RBFA	288.296928189977	-0.594378312331473	0.179107394529464	-3.31855819740427	0.00090483465179776	0.00426774726000939
LOC105373282	25.5684526459188	1.06008833876485	0.319486461641282	3.31810097153698	0.000906317152946754	0.00427360243042863
NPHP4	430.813929052979	-0.59982920909027	0.180789071487454	-3.3178399786842	0.000907164400515469	0.00427645984019593
ABHD6	147.637039785717	0.562848686362232	0.169668204524163	3.31734922250607	0.000908759504938457	0.00428284026190751
UBC	11603.1005571996	0.485959558756849	0.146532127411072	3.31640280764892	0.000911842978625884	0.00429622987669957
KDM1B	412.912588982065	0.36110611369137	0.108893820579795	3.31613044494806	0.000912732146832076	0.00429927645564671
ARL2BP	1195.06550044953	0.415971995294036	0.125469518518059	3.31532311757587	0.000915372509089467	0.00431056793932274
RPS16	17802.6827320833	-0.437486559150957	0.131961955855827	-3.31524761294784	0.000915619808392207	0.00431058727855295
RALA	1416.90640353144	0.398174884735554	0.120160166458671	3.31370117461103	0.000920698476823784	0.00433334585812575
CHTF18	785.831690675517	-0.413251426543972	0.12472301830993	-3.31335331796625	0.000921844465510577	0.00433758777573002
LRRC40	776.331485918346	-0.465199059635409	0.140419712867914	-3.31291846518018	0.000923278915594416	0.00434318438930759
CDH24	98.4794194704867	0.70651638392234	0.213273112578552	3.31273068311468	0.000923898991981726	0.00434494816473231
C6orf120	852.208354761256	0.296143778817713	0.089434425427937	3.31129514614408	0.000928652053705321	0.00436614261324319
SPAG6	6.04926982936831	1.19035327320693	0.359641891875552	3.30982930547711	0.000933528821213612	0.00438790728083035
ZBTB46	11.2760610994312	1.29922573486705	0.392643907402979	3.30891606967844	0.000936579088787091	0.00440107750497115
LOC105370542	12.1598938830115	1.26842293217756	0.38350327547677	3.30746309950198	0.000941451142212442	0.0044227992302453
PTCD3	1815.18692033	-0.330802229751159	0.100022588146092	-3.30727524534752	0.000942082759976341	0.00442459377863822
LOC107985090	8.17023738199188	1.3063171945676	0.39503550290333	3.30683491728404	0.000943564803834162	0.00443038043654583
KANK2	134.258423250121	0.556535076099898	0.168315855200276	3.30649228165515	0.000944719531110849	0.00443462756592685
ASPHD2	359.023241478399	0.521320900603205	0.157730605638523	3.30513471683445	0.000949307584172866	0.00445498462522215
IGF2BP3	33.0218467907671	0.961087456019036	0.290880151486614	3.30406681620305	0.000952931176825405	0.00447080601091326
OAZ2	822.877101475339	-0.455562209685869	0.137900399635673	-3.30355974956885	0.000954656233789922	0.00447652956188528
C16orf87	333.689854454177	-0.396212166643888	0.119932796311782	-3.30361818308546	0.000954457293736885	0.00447652956188528
LOC124904618	6.34314450320976	-1.29445344719122	0.391847036621527	-3.30346621567408	0.000954974754914582	0.00447683880742158
NLN	305.874624342597	-0.615359112957759	0.186328699003812	-3.30254607179525	0.000958113472336213	0.00449036522928593
SLC26A6	596.571109084516	-0.514803941173431	0.155890008650743	-3.30235366351671	0.000958771005986903	0.00449225907510385
STK24	5048.9162475094	-0.308063239581248	0.0933286376004268	-3.30084363708573	0.000963945881056722	0.00451531203534102
LOC642846	215.923472479011	-0.72567404927246	0.219877527580728	-3.3003556900831	0.000965623602308062	0.00452197578623788
TAFAZZIN	980.468265825992	-0.587420569451017	0.178008585439464	-3.29995639255716	0.000966998529230771	0.00452721841801781
SERBP1	7375.17706564805	-0.36804318804819	0.11158611529252	-3.29828838546242	0.000972761714734732	0.0045529173787669
WRN	641.849754408383	-0.35243831796997	0.106857154517851	-3.29821919327914	0.000973001468590637	0.0045529173787669
RBM18	746.123333591261	0.337018646967479	0.102186201500473	3.29808371403178	0.000973471068417956	0.00455391255943739
FAM13B	1326.72392427094	0.426363614536624	0.129279095575429	3.29800895217323	0.000973730298745891	0.00455392336286832
SERPING1	5.89087022985627	1.24985059257143	0.37902519492097	3.29753960770875	0.000975359171318036	0.0045603379877637
LOXL1-AS1	144.400365753158	-0.756907153488809	0.229594197531988	-3.29671725864655	0.000978219240825534	0.00457250423091577
CDC42SE1	7610.53870857882	-0.236123497061565	0.0716270868368714	-3.29656708780199	0.000978742361794841	0.00457374330683194
DOCK4	7.83966251917117	1.3011413100882	0.394739018947805	3.29620647473982	0.000979999617493246	0.00457841149711855
CECR2	7.43587180930063	1.27580739307682	0.387157923016118	3.29531521178171	0.000983113370386132	0.00459174821873365
FBXO30	443.892571611018	0.462897711238451	0.140491595598607	3.29484272184493	0.000984767793686582	0.00459826373632631
ANKRD12	5574.16255112613	0.449819055674413	0.136530230225683	3.29464804190885	0.000985450215002792	0.00460023836210811
IL12A	5.28326908131272	1.27875196320717	0.38818269784536	3.2942013394852	0.000987017718715319	0.00460634256562112
CDC42SE2	8101.58876548621	0.35059800006418	0.106447687281887	3.29361782314492	0.000989068787626634	0.00461469972642329
PDLIM2	795.188741343996	-0.592105745471544	0.179787583876293	-3.29336282687328	0.000989966341923611	0.00461767195015684
CD19	24.8653688859716	1.28938915428248	0.39161363757666	3.29250319846196	0.000992997683401425	0.00463059298560649
HELLS	1574.699696375	-0.430674857875422	0.130817735777918	-3.29217483634294	0.000994157866237029	0.00463478384509504
P2RX5	244.099599163692	0.644108639202866	0.195659391317408	3.29198938454206	0.000994813666748463	0.00463662167844241
MCCC2	1009.13332738941	-0.347878868347526	0.105722012437662	-3.29050554682403	0.001000075300999	0.00465991974505974
ZDHHC3	861.722722741547	-0.424610227051002	0.129073385035072	-3.28968072647685	0.00100301121289922	0.00467237155023355
CHORDC1P4	19.1944314941956	1.15085231839735	0.349880547395949	3.28927208718171	0.00100446870037766	0.00467793161171677
JCHAIN	14.3440141493759	1.26060957481594	0.38337824142138	3.28816150374683	0.00100843971186378	0.00469519146119923
FTH1	15428.7788506442	0.604115161391124	0.183732039561925	3.28802294271334	0.00100893617021911	0.00469626933223048
ZNF320	292.905513219014	0.643652414522026	0.19579163550983	3.287435711163	0.00101104270840662	0.00470483906707988
CCDC71L	585.790599706795	0.462979577946044	0.140854117187165	3.28694387634295	0.00101281016808305	0.00471182683182994
TOR1AIP2	1038.17427496535	0.377291568531384	0.114843581141403	3.28526474689812	0.00101886586686143	0.00473875557337154
KIF3A	699.121024776377	0.374971486652903	0.114147689494735	3.28496781943361	0.00101994020207907	0.00474250789135665
DHX32	592.309164378234	-0.650462353899484	0.198057764191561	-3.28420527493362	0.00102270402644091	0.00475411195086942
GPX7	435.400946220075	-0.507997628277633	0.154715516263702	-3.28343039240994	0.00102551966913281	0.00476595074341347
RPL17	545.56937705987	-0.420677549923566	0.128178853097604	-3.28195751293885	0.00103089136855926	0.00478965911080285
LOC124902366	2.98657079017375	1.13304725280798	0.345269948061367	3.28162719973126	0.00103209961426182	0.00479401615901227
STX6	1188.66764603928	-0.352712872012915	0.107514982394579	-3.28059275235206	0.00103589198131069	0.00481037080658421
CXCL16	61.8477337674946	0.88840151922678	0.270828874102806	3.28030577304525	0.00103694635307948	0.00481400579055363
SYMPK	1998.47167737614	-0.3812316503007	0.116221680134349	-3.2802111435664	0.00103729424268247	0.00481435989828403
FAM78B-AS1	5.07611645514919	-1.15896617009369	0.353366094166055	-3.27978883437827	0.00103884810939094	0.00482030961752735
GZMK	231.164060270507	0.954286145866174	0.290968221096316	3.27969199615887	0.00103920472450175	0.00482070236634221
LOC105372952	82.4198100213471	0.95790362846998	0.292093251352012	3.27944457475869	0.00104011638972079	0.00482366902349584
ZNF287	177.385514776287	0.588054807516809	0.179368365846005	3.27847558148395	0.00104369393576677	0.00483899424835628
MKS1	214.050995961875	-0.51344301502766	0.156629468837646	-3.27807416342495	0.0010451793134447	0.00484461384173833
ZNF526	485.153703168099	-0.397726300065279	0.121371606779175	-3.27693033502396	0.0010494225861805	0.00486301054641813
PKMYT1	1322.74346185937	-0.397617835810708	0.121357634513908	-3.27641386059762	0.00105134377565321	0.00487063994340123
UBQLN1	3934.82558122008	-0.257318448240193	0.0785642394620544	-3.27526174761069	0.00105564115525292	0.00488927083273006
NEFL	68.612927045848	-1.20612133682435	0.368305261155843	-3.27478715085202	0.00105741612198715	0.00489621232032973
RAG1	13.4932242512658	1.22703593255245	0.374731270632678	3.27444232364378	0.00105870748892968	0.00490091152814797
PLCD3	93.9358670370529	0.905923192558779	0.276715936004883	3.27383816645382	0.00106097355662247	0.00491011913606614
PFKP-DT	11.1670393571369	-1.25387039825984	0.383071197995867	-3.27320457611999	0.00106335484174681	0.00491985501695697
EPOR	149.220995401398	-0.598699923709599	0.182919111063149	-3.27303101480146	0.00106400801658853	0.0049215924044968
AKAP11	2860.6520473148	-0.378617619146828	0.115722629092934	-3.27176821088959	0.00106877159681442	0.00494233669541758
VIPR1	256.871381770636	-0.710450055294307	0.217165489099153	-3.27146849272138	0.00106990509428286	0.00494628789675632
DHDH	32.9423020111058	1.07835112605883	0.329654908774188	3.2711514294407	0.00107110539921522	0.00495054581514725
NUMA1	8156.94982802459	-0.330079582845826	0.100932142156627	-3.27031187283836	0.00107428972334831	0.00496396906839125
LOC105369299	8.40600305483905	1.28880351674345	0.394118627081378	3.27009034383278	0.00107513141171366	0.00496539968011372
GOLGA4	2304.41297660937	0.315224771350214	0.0963965680448397	3.27008292664096	0.00107515960351348	0.00496539968011372
GRB2	4460.6969091476	-0.302108738211329	0.0924154002383499	-3.26903024206091	0.00107916766573818	0.00498131429041908
ZNF583	113.535349205889	0.602526319904364	0.184313110909325	3.26903667857239	0.00107914311699295	0.00498131429041908
CD84	772.427107376116	0.636389709290226	0.194721125232275	3.26821092745382	0.00108229673875644	0.00499368804855399
CRYBG3	380.032389799456	-0.710688143489525	0.217456799048238	-3.26818083683774	0.00108241181847923	0.00499368804855399
BABAM1	1271.00755908924	-0.37889061656198	0.115939201504675	-3.26801126491028	0.00108306054758476	0.00499538074575588
ITIH4	294.365273633547	0.838833157475908	0.256690872100326	3.26787295010652	0.00108358996299533	0.00499652239700629
CDCA4	1032.10316612508	-0.41114619239623	0.125863941196818	-3.26659238926346	0.00108850283189798	0.00501787066200042
TNS1	121.20662088699	-1.1843369740382	0.362719080724886	-3.26516314408199	0.00109401045094785	0.0050419488411468
LOC107984830	10.8029179801584	-1.23219654270958	0.377412463625994	-3.26485387067305	0.00109520562773499	0.00504614498352035
WDR5B	228.626004306373	0.607336320941114	0.18603685213373	3.26460222249159	0.00109617900461903	0.00504931727049695
OXLD1	553.633665351726	-0.402887137620914	0.123422113971779	-3.2643026817142	0.00109733867329166	0.00505334579997266
ORMDL3	2571.79151342409	0.624823822908024	0.191441806359037	3.2637793948528	0.00109936729502541	0.0050613728063183
SPATA7	44.6879854793404	-0.912645729596938	0.279705477970407	-3.26288114276224	0.00110285762926911	0.00507612346891584
LOC124901361	14.7025427940391	1.23314865449661	0.377965976113731	3.26259169456446	0.00110398451806365	0.00507999106507742
THUMPD3	1132.30627153284	-0.313586422109711	0.096121947619192	-3.26238106776667	0.00110480520612459	0.005082448034923
MEF2C	22.8256261575505	1.25803109071433	0.38563659043583	3.26221920303921	0.00110543628056066	0.00508403167434812
TMEM38B	217.482612917195	0.663962319643677	0.20353689875207	3.26212261125417	0.00110581302915747	0.00508444512109368
FBXO4	349.838216368649	-0.421568046591433	0.129242270049255	-3.26184340797147	0.00110690270714627	0.00508754967215508
IMP3	1202.42768375129	-0.439358916343809	0.134698195531858	-3.26180254018246	0.00110706228973214	0.00508754967215508
DOCK3	233.817447328392	0.949572268169473	0.291205341677029	3.26083396238874	0.001110850673416	0.00510363612915983
NFATC1	2116.6473158439	-0.354161118462606	0.10861465370714	-3.26071212653808	0.00111132805596592	0.00510450629489398
EPS15	2113.32153213432	-0.306636773539916	0.0940557044371662	-3.26016136261852	0.00111348845111761	0.00511310435131081
U2AF2	4211.35634961074	-0.420222147633267	0.12890128508099	-3.26003070775623	0.00111400151997509	0.00511413544199908
ST6GALNAC2	5.26113219865255	1.23056654994892	0.37767649284705	3.25825560567062	0.00112099386558132	0.0051449032282312
LMAN1	3795.8887539109	-0.597594830021065	0.183492328743927	-3.25678372557492	0.00112682253164271	0.00517031565450866
GLE1	1722.96864067635	-0.262027950504288	0.0804674802022015	-3.25632106095351	0.00112866046987935	0.00517740859953715
LOC101929098	13.7755658429719	1.20501180133593	0.370149873011338	3.25546998444877	0.00113204861677704	0.00519160717525822
TMTC3	256.22275142254	0.53281335364215	0.16368396060425	3.25513478336688	0.00113338563574255	0.00519639430769184
IFT88	216.525526786289	-0.567699685564278	0.17449387107803	-3.25340759567662	0.00114029805097702	0.00522673466603766
PPP4C	2274.12082746566	-0.336376248309086	0.103417921202734	-3.25259146961264	0.00114357782579433	0.00524041286509941
LOC105371472	37.3522741539841	1.08224183508301	0.332767409415889	3.25224707847047	0.00114496444863559	0.00524541092066836
OXSR1	2595.1288056853	-0.27647754654282	0.0850664177825597	-3.25013740733189	0.0011534925971126	0.00528311531881678
BCAS1	6.63423998987796	1.28275844150408	0.394724876299397	3.24975322946486	0.00115505190499956	0.00528615931219139
TCF4	42.4066079904436	1.06368984642965	0.32730143158684	3.24987838052714	0.00115454372584327	0.00528615931219139
ADHFE1	207.543804718941	0.875450631281151	0.269386996255196	3.24978801297379	0.00115491064491329	0.00528615931219139
SLC25A22	763.044275462301	-0.37544104551962	0.115532221702292	-3.24966524479268	0.00115540929280645	0.00528642997289478
LINC02446	16.9288135101648	1.28190832629801	0.394578027984491	3.24880818338013	0.00115889596900489	0.00530101446467397
APEH	2806.83698835606	-0.304935009445384	0.0938630394389808	-3.24872294001963	0.00115924328510694	0.00530123509507751
FAM218A	14.411057925282	1.19598443940599	0.368193188433386	3.24825248531822	0.00116116183992291	0.0053086390540711
SF3A3	2328.54991175359	-0.354643755483462	0.109190900202951	-3.24792409279796	0.00116250279154081	0.00531339916969076
HEXA-AS1	12.9164393145293	1.25724006755115	0.387117503456639	3.24769625843583	0.00116343396666379	0.00531628436687695
DLK2	32.8069150245107	1.05713599778812	0.325582435898178	3.24690733046401	0.00116666369959178	0.00532966857609907
SLFN11	1491.16131125727	-0.427046086132726	0.131532487650597	-3.24669664324401	0.00116752761688352	0.00533224091967546
LOC124904504	4.14263612112875	1.23874926027424	0.38169858076728	3.24535987999782	0.00117302276808037	0.00535595789907899
AMER1	236.18505106861	0.539967195226538	0.166417511423946	3.24465370624958	0.00117593533737629	0.00536787377156701
LOC105370108	67.9318073382471	0.996166971762946	0.307049410249803	3.2443213974992	0.00117730823486517	0.00537275707079946
LAD1	3.19709402173866	1.05840601137715	0.326267427525113	3.24398307059226	0.00117870751713716	0.00537775823455758
LPAR6	2026.98279085327	0.482854048619846	0.148866069614618	3.24354669851801	0.00118051457253865	0.0053846167777271
AGAP2	2403.64165340419	-0.390264709856733	0.120362150323873	-3.24242055169836	0.00118518988007867	0.00540455122829802
COPS8	816.728834190414	-0.445258130288086	0.137329010588922	-3.24227290634834	0.00118580411096498	0.00540596138550779
ANKRD13A	2880.35171824281	-0.371083509035211	0.114460205427947	-3.24203077958663	0.00118681203800078	0.0054091651770542
PA2G4	6143.2938557609	-0.429970123736329	0.132640143910582	-3.24162889951467	0.00118848673469816	0.00541540549422232
EXOSC3	739.470114700503	-0.423042003230911	0.13056130631819	-3.24017900219166	0.00119454684675806	0.00544161985576628
LINC02416	64.3761454899373	1.26608909752233	0.390882985125186	3.23904888599038	0.00119929015881872	0.005461823757724
REEP1	16.4666066591889	1.26601935518392	0.390895812082975	3.23876418229618	0.00120048785502195	0.00546587393533624
BNIP1	204.211013735674	-0.711500512331603	0.219694313843948	-3.23859320654513	0.00120120764957967	0.00546774668433479
SMARCA4	2918.73913942642	-0.338151073959303	0.104418998292774	-3.23840564924	0.00120199770973936	0.0054699382298152
MGLL	42.0139745341707	1.2393833922177	0.38272869051006	3.23828190294795	0.00120251923732202	0.00547090695111213
EDRF1	699.644385399326	-0.37069569377798	0.114477671977841	-3.23814842993781	0.00120308199239113	0.00547206269313133
GOLGA2P5	292.353391357042	-0.568428094562474	0.17554528396301	-3.23807100783322	0.00120340853452315	0.00547214373381807
VXN	22.423310379324	1.26502321396497	0.390714418241041	3.23771827940208	0.00120489726879789	0.0054775081019345
FOXO3B	119.604570971217	0.701902637313444	0.216846537533575	3.23686347634103	0.00120851213168658	0.00549253270106273
PCOLCE	58.6586488934264	-0.85901164736885	0.265469375033455	-3.23582201246602	0.00121292989915328	0.00550978535686618
NFIA	34.7778814152974	1.01343057855355	0.313185541342248	3.2358791986699	0.00121268693545673	0.00550978535686618
MTF1	784.465382080053	0.381098649599484	0.117824933144664	3.23444825664849	0.00121878002669362	0.00553494132030348
VMP1	3228.96767492931	0.604474834468852	0.186896747260701	3.23427156078684	0.00121953437325124	0.00553694845437456
MFHAS1	210.220416767455	-0.566987859444894	0.17536482947192	-3.23319026484545	0.00122416002299535	0.00555652660885856
PCYT1A	2066.26665270627	0.381473889589287	0.118000673369293	3.23281112469105	0.00122578577079615	0.00556248151238141
SCN1B	11.4976269635679	1.26299933895573	0.390754737020813	3.23220480597387	0.00122838980198845	0.00557287157416056
CCSER2	3007.18955120768	0.368834011189582	0.114179763172929	3.23029231222849	0.00123663713400516	0.00560885189361348
ANKK1	15.5746277773818	1.19708758642556	0.370706256197398	3.22920794136294	0.00124133600102027	0.00562872361680336
KRBOX4	280.284985992705	-0.513923966570282	0.15918039449935	-3.22856321713903	0.00124413757230862	0.00563854218081571
LOC105371271	11.842382093369	1.27290745165951	0.394259035923522	3.22860692001091	0.00124394748243627	0.00563854218081571
ZNF142	1192.43552617977	0.301754674010828	0.0934685943012812	3.22840710579395	0.00124481681278007	0.00564017842702627
TTLL3	99.8543269504403	-0.796395672196757	0.24671379908103	-3.22801430306374	0.00124652741256242	0.00564648566002272
PAQR6	47.3679713685907	-0.885288134437278	0.27426071941374	-3.22790714007339	0.00124699446879862	0.00564715813987114
ASCC1	658.365938893646	-0.378832831222049	0.117386485450262	-3.22722696542921	0.00124996269306459	0.00565915421061811
HES7	12.7412807970614	-1.26960756507502	0.393472171629223	-3.22667689513606	0.00125236792289278	0.0056685958716227
CABLES2	450.789381387231	-0.505607961639757	0.156710864244336	-3.22637466188328	0.001253691282239	0.0056731370890187
RPL41	16983.2771230678	-0.364450359818603	0.112970137892839	-3.22607696703277	0.00125499603184482	0.00567759179797077
TPRG1L	570.907494057759	0.476355236895683	0.147670421676509	3.22579993669415	0.00125621133828085	0.00568163969661344
LOC389602	18.3333909812333	-1.22348234898729	0.379303800593057	-3.22560002582186	0.00125708900364447	0.0056841588238771
PEX19	1235.80098409505	-0.290284809900403	0.0900004595848675	-3.22537030632242	0.00125809823639247	0.0056872714205704
RGL4	337.866561072121	-0.561596840980877	0.174127113302705	-3.22521191748346	0.00125879452592841	0.00568896812138733
FHIP1B	396.685412166539	0.35644329768662	0.110526164547153	3.22496758253612	0.00125986933898096	0.00569237421193923
MAP6	7.06788213043373	1.27339122673769	0.394940812353772	3.22425838734802	0.00126299384182991	0.0057041236559762
CIRBP	3017.68029046119	0.33186126777638	0.102927252777752	3.22423127811407	0.0012631134188833	0.0057041236559762
CYB561	117.413156537359	0.616412633213895	0.191211095709304	3.22372836642817	0.00126533362575964	0.00571123975467012
LINC02615	11.3999141889379	1.22385024534368	0.379629870915838	3.22379859727898	0.00126502336096176	0.00571123975467012
C2orf81	64.5485751785154	-0.817540979830434	0.25378213598358	-3.22142839826728	0.00127553329772438	0.00575581153313764
RCC1L	1066.26031762465	-0.410590359832065	0.12746104571586	-3.22130073173389	0.0012761016780369	0.00575691072619092
EIF4E	666.836953331178	-0.427979209853316	0.132864664663597	-3.22116652261854	0.00127669943845725	0.0057581418693778
NQO1	547.358501618565	0.922885680253427	0.286684508362581	3.21916829592416	0.00128563006494401	0.00579694553577525
LINC00528	117.497258297577	0.862227420061165	0.267853481608853	3.21902636800621	0.00128626656813195	0.00579834051885525
PAXX	586.98163879352	0.327691837642578	0.101836741896662	3.21781541258558	0.00129170917220614	0.005820447957745
DNAJB9	428.808988718378	0.585238611961873	0.181875998258257	3.21778913966898	0.00129182749031136	0.005820447957745
ZNF839	372.493771447251	-0.388312369991497	0.120694279407812	-3.21732207936248	0.00129393253157054	0.00582845085694736
PPIF	1506.48782469244	0.628473613996879	0.195365721491011	3.21690831534024	0.00129580001064762	0.00583537987518521
PCF11	2196.99697540959	-0.291532787402045	0.0906371330784048	-3.2164828862124	0.00129772273246597	0.00584255408507982
HECTD2	37.9868479816865	1.02895115554965	0.320090685153508	3.21456138299116	0.00130643979112722	0.00588030606849415
ACOT8	380.886967166216	-0.457901521635114	0.142466771558684	-3.21409348036288	0.00130857063594362	0.00588840175732438
TRARG1	3.04142217005503	-1.07105663050935	0.333421149865058	-3.21232360617443	0.00131665974856085	0.00592329798051805
TTBK2	728.708265816225	0.450129213620301	0.140142789572433	3.21193273655831	0.00131845240587809	0.00592985762349381
DSN1	868.184525393196	-0.39753612279853	0.123797365685201	-3.2111840231674	0.00132189254359957	0.00594382174918882
ATP8B1-AS1	153.582904803966	0.536429425081052	0.167058920858542	3.21101933571854	0.00132265034880464	0.0059457208806904
RFX3-DT	54.9619506250772	0.791386386359439	0.246563862894558	3.20966088488755	0.0013289165342377	0.0059723746372625
FTX	36.5142481445159	1.0094042132431	0.314529308692276	3.20925327258028	0.0013308020809973	0.00597933254389788
RTN3	1770.1773073471	-0.548746025915307	0.170999403882815	-3.20905227419016	0.00133173277456437	0.00598199782796592
FBXO36	30.0084666451797	-1.07509558868669	0.335034429325503	-3.20891077030825	0.00133238834770683	0.00598342626377084
GARS1	4626.85106953883	-0.515819087176027	0.160758928099663	-3.20864970470718	0.0013335986196591	0.00598504827646062
LOC107985079	304.974198886877	0.505622702103852	0.157582003665641	3.20863226981608	0.00133367948205287	0.00598504827646062
SERPINE1	15.4457071521765	1.26595210821302	0.394547914952472	3.20861436656057	0.00133376252141153	0.00598504827646062
TRPC1	75.6009960753912	0.725229099356505	0.226092109937922	3.20767097779587	0.00133814492680755	0.00600319383134999
ANXA5	2741.20166836413	-0.357421941930773	0.111504702895835	-3.20544275396767	0.00134854868554576	0.00604833639962007
TAOK3	2380.6500242129	-0.239978781363023	0.0748760490776623	-3.20501394396643	0.00135055937619	0.00605582214595694
RGS13	4.9157301174022	1.20386204451094	0.375672348893565	3.20455324448703	0.0013527226781256	0.00606398823211338
DDX18	2796.23629620635	-0.308871411213984	0.0964090968101029	-3.20375795888192	0.00135646461603009	0.00607922511229667
SLC30A1	593.690486808116	0.656742974086132	0.205027079719224	3.20320113316502	0.00135909024496352	0.00608945262689041
LCP2	8107.78745700061	-0.231961418589387	0.0724223314324169	-3.20289907824701	0.00136051650055314	0.00609359783640549
PI4KA	3104.07412212645	-0.233998170638108	0.0730591406695062	-3.20285960789812	0.00136070297526053	0.00609359783640549
SCAF11	4978.07092053896	-0.299355540239807	0.0934903481010479	-3.2019940701927	0.00136479807488412	0.00611039299755521
DPY30	573.719603981014	-0.404740088048792	0.126414918744927	-3.20167977060884	0.00136628792492739	0.00611551855286313
EXOSC2	760.736948610443	-0.493427337538836	0.154153342350977	-3.20088640319844	0.00137005533815719	0.00612928593357805
NDUFS2	2131.88766192754	-0.305726446958791	0.0955127792312335	-3.20089572745692	0.00137001100505778	0.00612928593357805
CABYR	14.8969141654295	1.17240357475337	0.366455032077366	3.19931088981705	0.00137756529999302	0.00616132852444519
TUBD1	275.538096977738	0.510905902994973	0.15972513784069	3.19865682948762	0.00138069413126353	0.00617376475192886
HENMT1	459.19921841892	-0.497311730718562	0.155480160401377	-3.1985542684979	0.00138118534672076	0.00617440359914891
TRAF3IP1	306.227126075867	0.49838799885165	0.155848899399795	3.19789232244206	0.0013843596137792	0.00618664158398706
NCBP1	1828.09302584448	-0.35949919705993	0.112419456785188	-3.19783787736018	0.00138462099654029	0.00618664158398706
PPP1R16B	6039.0778042962	0.424820482305364	0.132856698663482	3.1975842135097	0.00138583939916189	0.00618740638542681
APOOL	406.305391471527	-0.483608228878822	0.15123703411786	-3.1976838986537	0.00138536047186219	0.00618740638542681
LOC105374334	22.8964747572359	1.08177416658689	0.33830565994493	3.19762361280913	0.00138565009092503	0.00618740638542681
IL18BP	357.389028070934	0.681145651934933	0.21304708070593	3.19716022241639	0.00138787812824451	0.00619494833118455
PPP1R3G	4.01618703590297	-1.20036247713211	0.375526724173159	-3.19647684136218	0.00139116993664739	0.0062080783300793
COQ8A	814.757855957266	0.503915837992132	0.157662158893879	3.19617491938134	0.00139262656986584	0.0062130143344757
KLHDC10	506.549072526884	-0.381533657105307	0.119382317193615	-3.19589756736364	0.00139396590371629	0.00621742467120564
LOC107985354	7.38256114187528	1.20875962145316	0.3783041067662	3.19520618421466	0.00139730976793607	0.00623077122935015
JUND	5380.63865200751	-0.400977074636933	0.125498644079482	-3.19507097130852	0.00139796458721432	0.00623212331699541
KDELR1	1302.66263385719	-0.401873100730596	0.125784718911464	-3.19492784344863	0.00139865804591324	0.00623364693583411
GNPDA2	334.762638053109	0.400536173995791	0.125479646047662	3.19204099319543	0.00141271281514642	0.00629470453707146
TNFRSF10D	334.147585748337	0.603277953504146	0.189017939558192	3.19164389853281	0.00141465624485897	0.00630177982913426
HNRNPLL	1167.48915449356	-0.366555176814883	0.114858886523959	-3.19135234467402	0.00141608471394671	0.00630655817957423
ZNF81	363.886321054674	0.392543720811655	0.123010026533663	3.19115223265341	0.0014170659329401	0.00630934279361045
LOC124903328	17.3422457421315	1.21877895027966	0.381992988743303	3.19057937238391	0.00141987833323802	0.00632027711116119
TTC7B	154.935657841513	0.660370261107624	0.207025490137336	3.18980170349819	0.00142370445571114	0.00633571716733114
ZMYND10	21.2969119782244	-1.09344105168674	0.342807873483035	-3.18966142923452	0.00142439561459709	0.00633720187468209
LOC101929305	7.36439028368805	-1.25546631005048	0.393621423804856	-3.18952738373533	0.00142505637214901	0.00633855061388736
SH3GLB2	1386.851804112	-0.302828947546423	0.0949678439489569	-3.18875247614536	0.00142888170664706	0.00635237728876829
PRSS53	109.613054877376	-0.802864888421458	0.251778688393189	-3.18877222510456	0.00142878409839369	0.00635237728876829
SNHG15	357.802300296992	-0.475954592215654	0.149318344897204	-3.18751585776896	0.00143500588937563	0.00637800385887236
CARD8	4449.94055962415	-0.404605579095839	0.126944572738245	-3.18726173453765	0.00143626739294061	0.00638201041360548
PRKACB	3655.76420540881	-0.401752266390559	0.126058582846142	-3.18702826352498	0.00143742727690847	0.00638556352962473
SGF29	388.931206563411	-0.468264975480469	0.146964708929536	-3.18624096146093	0.00144134496144131	0.00640136292697249
CITED4	235.858452057634	-0.561811396353754	0.176382817197586	-3.18518212419981	0.00144662934894492	0.00642322274800819
TTC19	776.009228896342	-0.380308038347832	0.119427321314	-3.18443078320345	0.00145038992590986	0.0064366954022915
BLVRB	312.742383523097	0.443379822530932	0.139233241221007	3.18443942439829	0.00145034662423449	0.0064366954022915
SAP30	193.967437745046	-0.533352991157516	0.167497368723969	-3.18424698382258	0.0014513112406526	0.00643917190001685
CENPC	853.387002845302	-0.40864373274614	0.128385551283992	-3.18294176143086	0.00145786934409294	0.00646665018119303
MAN2A2	2629.10844974408	0.415643559552903	0.130589948369061	3.1828143340577	0.00145851106544544	0.00646787806730557
DCP1A	1524.21496786121	0.267071974288658	0.0839135714162206	3.18270298571791	0.00145907202626981	0.0064687472900531
CEP112	41.9328486285641	1.04254151658359	0.327723958648756	3.18115746215841	0.00146687876722806	0.00650173197027192
WRAP53	413.568020191989	-0.503868771575038	0.158408827946984	-3.18081244653657	0.00146862675581745	0.00650785231171609
PDCD10	1245.22233872628	-0.307751677597211	0.0967778009339671	-3.17998213048047	0.00147284134394843	0.00652489698112621
RAI2	10.7883167366417	1.2304577238516	0.386972887798662	3.17970008403222	0.00147427551312619	0.00652961855826129
PPP1R21	941.167308509644	-0.440614378363542	0.138606335034548	-3.17889062035813	0.00147839867916951	0.00654624446372211
RTF2	1984.0880092265	-0.360732059035644	0.113481188589459	-3.17878287599424	0.00147894829734753	0.00654704260002122
PICALM	2740.07922570378	-0.377594931726166	0.118808448478251	-3.17818249933033	0.00148201434682447	0.00655897735267508
EMC3-AS1	234.895895015606	0.464278003250945	0.146108214325704	3.17763108250695	0.00148483552329243	0.00656982267857171
TBCA	1081.53368116572	-0.418255333929135	0.131662826814827	-3.17671543325874	0.001489531130262	0.00658895415120885
SCD5	22.0940703725715	1.05385335522584	0.331808412498971	3.17608992276261	0.00149274671725102	0.00660153082916024
ZW10	639.671148834062	-0.494503913792803	0.155746486952079	-3.17505661585135	0.00149807269222672	0.00662343189566439
GMEB1	771.562219453033	-0.398699477329324	0.125575393571286	-3.17498090979895	0.00149846359152043	0.00662350801987521
SLC44A1	682.204827292341	0.672531862744826	0.211885081874633	3.174040648802	0.00150332635615415	0.00664334571499184
COA8	358.637906107352	-0.471407954649111	0.148537963707017	-3.17365300347685	0.00150533537743272	0.00664890843882258
MAP4K3	245.83382892091	0.439655974380266	0.13853070196547	3.17370783618677	0.00150505104982089	0.00664890843882258
RNF167	2931.63509523457	-0.244902137144621	0.0771911904399233	-3.17266952030264	0.00151044350721493	0.0066698084617301
ADAM22	44.2617307070209	-0.874318790380415	0.27576640972747	-3.17050503447637	0.00152174195786023	0.00671802645157473
RAD1	691.72566491468	-0.334774006764781	0.105629494562396	-3.16932319094859	0.00152794389845949	0.00674372649407235
PPP2R1A	3886.15831616473	-0.321209357999391	0.101431050649994	-3.16677541976551	0.00154139306451649	0.00680139210071067
GMIP	2988.38439479749	0.31833159877781	0.100527023762598	3.16662711043325	0.00154217930732295	0.0068031678004727
IGF2BP2	16.2225708680112	1.25155044441168	0.395263927701527	3.16636646225091	0.00154356199508913	0.00680757311842617
NAA16	593.446462154723	-0.400708590968193	0.126599494387987	-3.16516738795297	0.00154993756953092	0.00683399090048148
TOMM5	675.449277723191	-0.454479708643326	0.143619311770478	-3.16447490968096	0.00155363056990409	0.00684857046793087
EBF4	53.1409755075623	1.17724503442658	0.372064694240422	3.16408692533955	0.00155570323822905	0.00685600196360266
CELSR3	510.500748741661	-0.893869216440057	0.282525540333419	-3.16385278083237	0.00155695530365579	0.006859814257345
USP10	1951.54004268547	-0.270804925393602	0.0856003099245752	-3.16359748734807	0.00155832151861395	0.00686412746457063
RNF11	985.463538206314	0.367941864146361	0.116315166480406	3.16331803736312	0.00155981827371873	0.0068690133917179
VRK2	624.372797888628	0.35449772467176	0.112123454920983	3.16167321923489	0.00156865490263217	0.00690621166148914
MAPK9	1269.64368972021	-0.341632901584644	0.10807929178383	-3.16094689321193	0.00157257167206879	0.00692173650047662
INTS7	891.265092660214	-0.360943462927318	0.114207405929145	-3.16042081501482	0.00157541421032047	0.00693252653374635
LOC105376136	55.6206013099111	0.831874879900955	0.263236969456272	3.1601749618195	0.00157674424084005	0.0069366571528642
ND4	146496.030550884	0.755821393751581	0.23918533706669	3.15998214196902	0.00157778809185157	0.00693952702929755
PDCL3P4	17.0536230872707	1.12813206798664	0.357024254204954	3.15981912909206	0.00157867107588695	0.00694168812207792
AP1G2-AS1	131.439567943202	0.684104666657049	0.216543642564479	3.15919995874895	0.00158202905365293	0.00695472841666621
RBBP9	551.46808310401	-0.360320189733686	0.114091818140302	-3.15815976646625	0.00158768518797615	0.00697786262258302
ZNF662	46.1885718271294	0.875407443189316	0.277418984267642	3.155542673117	0.0016019982989178	0.00703902326433266
TBCB	1146.18960051701	-0.403266048500046	0.127800695938654	-3.15542920590682	0.00160262153916376	0.00704001655060164
DUS2	275.112431628368	-0.544933792779839	0.172793899354037	-3.15366338057646	0.00161234947881462	0.00708099467591406
GGH	384.13138995936	-0.661311018886194	0.20970955703457	-3.15346152191424	0.00161346497393008	0.00708413838566033
PAK4	307.006548762079	-0.549964754435621	0.174407863762421	-3.15332544399939	0.00161421735755174	0.00708568664254697
PBX4	257.018782361799	0.598894974214299	0.190046042518771	3.15131515645817	0.00162537005687941	0.00713287552814745
WDR75	1200.29561687015	-0.348497609419479	0.11060154355184	-3.15092898550856	0.00162752056402456	0.00714054504884537
XRCC4	236.901416419743	-0.467426812444246	0.148361233464312	-3.1505993953379	0.00162935805524022	0.00714683779488564
GLRX5	637.883611940055	-0.46274143240956	0.146917128073175	-3.14967654539968	0.00163451317829757	0.00716767592412775
FLT3LG	2371.31223583695	-0.331609585530291	0.105293125130514	-3.149394465396	0.00163609189524525	0.0071728243490532
MRPL39	448.922624122659	-0.41088683575567	0.130511537101263	-3.14827979871899	0.00164234408749122	0.007198454241044
PIGA	388.240982916037	-0.442181659272801	0.14056523647611	-3.14573980279934	0.00165667320206066	0.0072594641548888
MGAT3	167.811085449063	0.880894674179376	0.280101764558133	3.14490940665442	0.00166138268601542	0.0072783015594719
TRNP1	3.2875155200646	1.14521689649814	0.364159546664578	3.14482184247934	0.0016618800121339	0.00727868129851085
TMEM183A	688.015798060247	-0.349415170103604	0.111124079073681	-3.14436954633321	0.00166445103761277	0.00728612361799644
KIAA0753	360.515622685091	-0.457299890040813	0.145437462952756	-3.14430601824623	0.00166481244868184	0.00728612361799644
ELMO3	101.808896182908	-0.613626401071871	0.195147006177992	-3.14443153953479	0.00166409842809321	0.00728612361799644
NR1H2	1641.09324147172	0.375192439647577	0.11934808049326	3.14368222846085	0.00166836502369643	0.00729986917921977
MATR3	7651.24096032871	-0.353233887254133	0.112378199617755	-3.14325988897871	0.00167077426772098	0.00730860658819209
C1orf198	137.920479294781	0.713173663715053	0.22691925479755	3.14285213192385	0.00167310336255705	0.00731698916884376
SNHG4	187.474660936625	-0.64883928349549	0.206479051901454	-3.14239763075413	0.00167570297828874	0.00732655039224663
SLC6A17	6.39367088229957	1.23789784224752	0.393962292772708	3.1421734134381	0.00167698680502709	0.00733035539312087
CCDC51	262.419925528287	-0.463429041153871	0.147491681276129	-3.1420690112431	0.00167758490132481	0.00733116182839798
DNAI3	12.1818589361014	1.19776544206391	0.381220132095252	3.14192599294478	0.00167840453898488	0.00733293577853266
STT3B	6761.21122512231	-0.60158517682505	0.191499888261009	-3.14143878770888	0.00168119947741425	0.007343336800682
MSRA_1	18.8007192042969	-1.10752666986864	0.352586830006212	-3.14114588411916	0.00168288183043107	0.0073488742164057
LOC105376957	15.4682603829384	1.23989502438376	0.394751099208077	3.14095395015024	0.00168398508308093	0.00735188068906639
CASK	485.364717502354	0.468770252479817	0.149336967739084	3.13901011636206	0.00169519595415369	0.00739819839521448
LPAL2	25.4629770483015	1.02230265216041	0.325680944742613	3.13896980668715	0.00169542916114873	0.00739819839521448
RASSF2	3847.64658108509	-0.612681106600836	0.195225909065603	-3.13831862550043	0.00169920058636034	0.00741283051765617
FAM50A	1133.65214914712	0.364507397153742	0.116151083295573	3.13821780057075	0.00169978522028697	0.00741355635570533
FAAP100	593.283981834405	-0.412038228426917	0.13139954400278	-3.13576604511047	0.00171405881434668	0.00747281230724348
RAP1GAP2	326.016046644693	-0.731446863711413	0.23326137002229	-3.13573937957029	0.00171421465959108	0.00747281230724348
TIMM13	607.846998323664	-0.51246384987865	0.163446682457949	-3.13535791716357	0.00171644552222703	0.00748069753662996
CMTM4	55.4369999319889	0.989160954677916	0.315512293475387	3.13509481289064	0.00171798576018316	0.00748556971466235
RBX1	1126.52323794075	-0.451524751314858	0.144041617354055	-3.13468259805087	0.00172040146182831	0.00749425311155242
PARP8	1723.56100018726	0.531611487926775	0.169647834454587	3.13361788339881	0.00172665546839033	0.00751964820079083
DCLRE1A	825.500218585565	-0.33533273967155	0.107020509062024	-3.13335025791371	0.00172823075309792	0.00752465981298466
VPS13B	1602.38650435514	0.371109651257697	0.118460945325314	3.13275949502655	0.00173171275391781	0.00753796870412408
MED30	495.723341792447	-0.39207960030654	0.125157822996152	-3.13268152897319	0.00173217277326333	0.00753811991310891
C15orf39	1104.95894338266	-0.409332419819837	0.130706586955289	-3.13168930009517	0.00173803699676318	0.0075617834481167
TAF1B	391.736564574327	-0.468220632022634	0.149537708059826	-3.13112082629561	0.00174140498349265	0.0075745775048852
BPNT2	1628.95184294613	-0.567999434342387	0.181417409043666	-3.13089817199226	0.00174272575862152	0.00757846272609579
ZNF181	257.576816486093	0.634178525622784	0.202565788718496	3.13072868639282	0.0017437317567968	0.00758097752985607
LOC105379182	4.85058052827158	1.17518964792451	0.375413468228783	3.1303875523409	0.00174575821012251	0.00758792650181986
ZNF781	21.1085291641303	1.18903556900565	0.379891780580887	3.12993233806614	0.00174846571181135	0.00759783151308071
ZNF714	448.792804878802	-0.94864447514521	0.303111423571177	-3.12968895717798	0.00174991486442509	0.00760226494410164
PFDN4	328.900316407245	-0.462771852006568	0.147902802756474	-3.12889170037254	0.0017546696744444	0.00762105365830114
NUP210	9667.23694602465	-0.518933231945346	0.165874398921132	-3.12847091124702	0.00175718403161884	0.00763010459589513
PLCD1	389.088742201051	-0.596303908440386	0.190615368091054	-3.12830971821506	0.00175814809164287	0.00763242099543714
ZNF529	539.333522708034	0.354088768816389	0.113208561466978	3.12775610102309	0.00176146285844997	0.00764493858129915
TUFM	3049.90065413372	-0.351567889722659	0.11243084568685	-3.12697007280253	0.00176617905014904	0.00766165532645415
MR1	1284.21343278818	0.650839617153868	0.208135607646787	3.12699794385189	0.00176601162474126	0.00766165532645415
IFRD1	479.057496881428	0.351837715100521	0.112533217049691	3.12652321087703	0.00176886540740152	0.00767143120777881
CXXC1	1686.7792875127	0.295234522051534	0.0944592536862469	3.12552249282189	0.00177489495905115	0.00769569793277437
KLHL42	511.902000649512	0.381577175449605	0.122090772770958	3.12535637861382	0.00177589766107153	0.00769816239728366
LOC124904469	11.3683211353194	1.22910147201965	0.393350002029028	3.12470183215848	0.00177985371842016	0.00771342473325119
NR4A3	187.561902407744	0.990386369204542	0.316981796089567	3.12442664349311	0.00178151936728344	0.00771875599733536
RIOX2	961.228017728477	-0.412347374103944	0.131993373684413	-3.12400056604233	0.00178410113552362	0.00772427763242699
CDC42EP1	9.67257043418877	1.23320884497896	0.394744035826002	3.12407214056692	0.00178366719756621	0.00772427763242699
FGF9	19.366655781155	1.14655683182428	0.36701424565306	3.12401179355889	0.00178403305955813	0.00772427763242699
CSGALNACT1	489.288496120051	0.570323027826852	0.182570850924969	3.12384493437695	0.00178504502526189	0.00772459059393724
COPZ1	1885.88625908037	-0.311604470640896	0.0997491166269303	-3.12388200695874	0.00178482014230027	0.00772459059393724
NDUFS4	427.162544570877	-0.450340100929381	0.144192677075451	-3.12318288323154	0.00178906542787403	0.00774009878180797
HDDC2	598.870342288416	-0.49271664007471	0.157772255755333	-3.12296124382473	0.00179041322415733	0.00774403962864535
RPS6KB1	1299.82768932727	-0.299930531326267	0.0960483540705114	-3.1227034989697	0.00179198175250762	0.00774893304786474
LINC00174	85.6885453332464	0.724515240872268	0.232057378983049	3.12213834374641	0.00179542547492235	0.00776050907770228
PRPF4B	3009.57401024099	-0.28282069953767	0.0905860940935428	-3.12212047961377	0.00179553442751239	0.00776050907770228
LOC124906113	16.3639155685127	1.13506743816954	0.363736210397893	3.12057861087816	0.00180496114973683	0.00779935065311686
HSD17B11	889.648322845723	-0.606614950164699	0.194422739479644	-3.12008231027015	0.00180800511020496	0.00780951813205941
PDK3	1709.97629335909	-0.374957959355921	0.120176856380919	-3.12005131976023	0.00180819534070363	0.00780951813205941
PPA2	694.714632245555	-0.509893692909024	0.163438757073592	-3.11978445038856	0.00180983423886378	0.00781088675039214
NAP1L2	133.510915478679	1.02399893126832	0.328222253384343	3.11983395613714	0.00180953011106901	0.00781088675039214
STX17	1301.82932347013	0.468152840271032	0.150053479062857	3.11990660393101	0.0018090839001873	0.00781088675039214
GGT1	538.863999008987	0.524965562927557	0.168276119309675	3.11966763365557	0.00181055206325929	0.00781208260011462
MRPS26	466.599702973157	-0.504155667006461	0.161614264296593	-3.1194998114847	0.0018115837677384	0.00781463185280193
FGD5	3.96683074524779	-1.12904757974563	0.362032392043615	-3.11863690807425	0.00181689709352043	0.00783564500794395
OTUD6B	311.768028930713	-0.430362333443878	0.138004519128557	-3.11846551229948	0.00181795416590674	0.00783829666521455
NARS2	384.741613848756	-0.540764826940441	0.173434695114464	-3.11797375135087	0.00182099020768597	0.00784756903263646
DYNC1LI2	1054.54268076783	0.281577753726964	0.0903074599045274	3.11798996477862	0.00182089003472867	0.00784756903263646
DNMBP	279.48324072067	0.518337888478008	0.166272876367555	3.11739292542336	0.00182458212156448	0.00786113711831074
PSMC3IP	332.599043844672	0.376798060744334	0.120877358735692	3.11719303503506	0.00182581977854135	0.0078645578553209
SNAI3-AS1	55.2589192177895	0.894380448722282	0.286979483129374	3.11653097625478	0.0018299245446716	0.0078784096561341
FCGR2A	5.19711734667993	1.20477975867553	0.386568432494207	3.11660150546201	0.0018294868601974	0.0078784096561341
LOC105374493	12.191284262754	1.22864767276757	0.394496186612851	3.11447287568673	0.00184273898698585	0.00793165336190484
FAM135A	137.903039118722	0.601221806341552	0.193118035626541	3.11323488969315	0.00185048677465627	0.007963068240054
ZFAS1	1030.7553607444	-0.476167979204048	0.152954712075125	-3.1131304995048	0.00185114145453083	0.00796395201008713
ZNF394	790.349439128184	0.309988507848875	0.0995858742574458	3.11277588473546	0.00185336699979516	0.00797159186395756
ZNF747-DT	58.8004992109879	0.856854518571548	0.275552790504544	3.10958389135754	0.00187351072968317	0.00805627794362789
VAMP2	1851.83347563717	0.439585411242734	0.141440648700795	3.10791427556754	0.00188412710908248	0.00809996434840817
FEN1	2791.13965535577	-0.497765951132546	0.160164765640588	-3.10783679008116	0.00188462114558739	0.00810012361918924
MAPK13	1587.47876745286	-0.397657759777581	0.127971302910059	-3.1073979144923	0.00188742160054527	0.00811019342294909
TRDMT1	321.416901853511	-0.531821952613188	0.171173314203399	-3.10692093033405	0.00189046955949678	0.00812132160496374
LOC112268239	22.4437377466213	1.07091284618494	0.344759294793431	3.10626243398775	0.00189468482186765	0.00813745783077396
MRPL2	383.994767046224	-0.39227226745697	0.126300776776682	-3.10585791685641	0.00189727855418391	0.00814662363684832
RNF126	1001.91429870105	-0.395592753110206	0.12738053283596	-3.10559819701532	0.00189894557619157	0.00815180681472404
FTSJ1	942.368292378053	-0.38186615695622	0.122988271955665	-3.10489895405536	0.00190344038318767	0.00816912367845072
OIP5	215.574135386125	-0.577511405608999	0.186032040529551	-3.10436526936479	0.00190687753673889	0.00818189405439283
KITLG	3.08566271963404	1.10606005713023	0.356378169270465	3.10361338741491	0.0019117296450094	0.00820072796655171
PHOSPHO2	33.6035582725542	0.878827784423307	0.283268019630886	3.10246029738362	0.00191919289447334	0.00823075104150497
LOC107986249	8.78574492379484	1.18950668307927	0.383478134326862	3.10188919941228	0.00192289916252077	0.00824465110200307
PTGER3	15.1787822128327	-1.21592477834818	0.392042583239317	-3.10151200489855	0.0019253506534737	0.0082531657394973
DNASE1L1	536.733777195631	-0.32563214797606	0.105003330242637	-3.10116019390628	0.00192763975631559	0.00826098033865906
PPHLN1	1744.44394000569	-0.290259145663178	0.0936021692433806	-3.10098738105586	0.00192876510008277	0.00826380502754825
ZNF710-AS1	84.48648236505	-0.698118284250721	0.225158431096387	-3.10056470393448	0.00193152008304912	0.00827360886226333
CGAS	660.285343700789	0.318177307909988	0.102627663063123	3.10030744551094	0.00193319864570151	0.00827697792909509
SDF2L1	575.638160112588	0.701705497472807	0.226334633761769	3.10030102689186	0.00193324054310035	0.00827697792909509
ADRB2	30.5734367950296	1.15722675774808	0.373309570424707	3.09991184108013	0.00193578250363005	0.00828585966598471
MIR1204	7.80642252787154	1.22293023828878	0.394540173608317	3.09963425803847	0.00193759740719354	0.00828962443700351
UBE3B	1221.3049370494	0.320060608079881	0.103255801118044	3.09968645455554	0.00193725601479825	0.00828962443700351
VWA8	859.592557944923	-0.427387792111009	0.137908552195655	-3.09906663007135	0.00194131355795865	0.00830351901901957
ACOT13	467.217324993892	0.337300427778571	0.10887971605634	3.09791795933813	0.00194885371144936	0.00833375923653556
KANSL1L-AS1	23.8336077960486	1.03231016551295	0.333235224505707	3.09784227355974	0.00194935147421795	0.0083338772022463
CCNJL	5.35202557996966	1.16229021576414	0.375290681332925	3.09703990420444	0.00195463560043471	0.00835445286175676
INSL3	57.568443265318	0.893928411566639	0.288657930844299	3.0968434123808	0.00195593163032892	0.0083579768918949
DLD	1789.33015303329	-0.3726454807199	0.120357768240816	-3.09614814371017	0.00196052385284843	0.00837558093317388
SPDYA	6.54801542093336	1.22076786803986	0.394311195445229	3.09595031067137	0.00196183234008582	0.00837915138024606
MIRLET7IHG	37.8976314162497	0.933255704599282	0.301513757081237	3.09523423950382	0.00196657521095983	0.00839738511545723
CAPN1-AS1	36.4683261505981	0.933394843646956	0.301623225987099	3.09457217889076	0.00197096970753258	0.00841412284826952
ETFA	1726.89826158357	-0.293704897397621	0.09491594182314	-3.09436846704731	0.00197232367863991	0.00841787556077351
PLEKHG3	241.155382898173	-0.608281518509311	0.196659440223705	-3.09307052749349	0.00198097050546463	0.00845131366671252
ARK2N	1714.18241508234	0.424142350788335	0.137127573179918	3.09304934779119	0.00198111189197126	0.00845131366671252
POLR2H	910.498846314994	-0.419158499947975	0.135522944055141	-3.09289694723153	0.00198212952515777	0.00845362026790701
AP1B1	2752.36180135274	-0.330178588221532	0.10676341246031	-3.09261928419793	0.00198398481431321	0.00845949743413558
BLOC1S1	430.532043402798	-0.484292848705522	0.156672766961662	-3.0911105873558	0.00199409351601288	0.00850055497145943
ZC3H12C	38.3702362477249	1.02176788733399	0.330590347290213	3.09073720908438	0.00199660254410284	0.0085092041582647
GPD1L	640.511120509586	-0.319479210397112	0.103374723114661	-3.09049640735436	0.00199822222060334	0.00851405982216206
LOC124902765	6.95822519398443	1.21708413891778	0.394063961564511	3.08854464662466	0.00201139468529696	0.00856812564212654
LINC03016	5.83883886547741	1.19894918020218	0.388214484669398	3.08836797066755	0.00201259099883553	0.00857116181027383
PLA2G15	227.954054149647	0.566652869568194	0.183498519427169	3.08805145315137	0.00201473584461916	0.00857823512992423
IL23R	8.28567694092143	1.2062060494679	0.390676976037353	3.08747667114268	0.00201863615512437	0.00859277758155126
LOC105371083	17.3160207280026	1.12718779302052	0.365117895617786	3.08718856717033	0.00202059375419087	0.00859904544850737
GTF2F2	553.373307625353	-0.352914699990639	0.114327777390833	-3.08686749663811	0.00202277740568895	0.00860627208733477
GPR15	806.451932709861	0.883211429487655	0.286128668316313	3.08676314989616	0.00202348755050884	0.00860722746166769
CALD1	76.0106088951435	1.20425832682266	0.390222017306382	3.08608503214501	0.0020281081429136	0.00862481210008245
CCL17	46.2641076944472	1.21897860066474	0.395034040565051	3.08575584757489	0.00203035464595223	0.0086322945789166
EIF3I	3770.29459264107	-0.406868666011385	0.131860810789659	-3.0855920237015	0.00203147350420297	0.00863498030263732
PTGR1	22.0782327217078	-1.1712446489752	0.379714904614344	-3.08453693742881	0.00203869293010973	0.0086635895915116
UBL4A	1381.40935376628	-0.363865247320311	0.117975919297623	-3.08423320188227	0.00204077559956169	0.00867036133802274
SCP2	1958.28779195184	-0.30956163385962	0.100372695159125	-3.0841219653299	0.00204153882029287	0.00867152542288308
DYNC2LI1	72.2552497752313	-0.833427430249994	0.270247504805941	-3.08394125913747	0.00204277924723985	0.00867471541862155
IQSEC2	13.2081400057958	1.15899067721022	0.375935413649549	3.08295157925888	0.00204958500933573	0.00870153156658102
TMEM120A	315.210278306412	0.459029198494057	0.148914817571556	3.08249512022862	0.00205273095975359	0.00871280082893496
KLHL22	692.762702808544	-0.398524541537284	0.129291505790376	-3.08237218756987	0.00205357897789769	0.00871431347455988
ABCC2	55.6940059904688	0.872605639912645	0.283160200255941	3.08166768890515	0.0020584449757804	0.00873287151644511
ITPKB	3091.31959420283	-0.30254293486689	0.0981811820795618	-3.0814757824134	0.0020597723128219	0.00873641164028912
CCDC28B	314.385933968986	-0.579672477476209	0.188133966289347	-3.08116864226784	0.00206189830698884	0.00874333672042515
CTSZ	1062.86414765921	0.334223510048349	0.108512795562101	3.08003778095528	0.00206974338139692	0.00877450405052866
LOC107986457	6.75379140103386	1.21676944835099	0.395112537307218	3.07955160482516	0.00207312451832316	0.00878491323175534
RC3H2	2157.89948889473	0.271301516295077	0.0880980023964951	3.07954220203602	0.00207318996041933	0.00878491323175534
JMJD6	973.415130511402	-0.329792426411128	0.107102416830772	-3.07922487811101	0.00207539960192364	0.00879217446082614
PSMG3-AS1	322.618400074809	0.670110127659007	0.217629903330356	3.0791270749305	0.00207608107631911	0.00879295987521057
SLC35B2	630.88666406562	-0.438961746427578	0.1425771380588	-3.07876671115777	0.00207859379601121	0.00879939695111025
YKT6	1576.13922179193	0.311797748790407	0.101273177075178	3.07877917722429	0.0020785068269202	0.00879939695111025
RAP1B	2030.24424010666	-0.308239457324495	0.100147788865776	-3.07784585975846	0.00208502732249002	0.00882452466359493
TGIF2	1093.88065589947	0.391155534719107	0.127165732750711	3.07595077901928	0.00209832480860563	0.00887868398962395
ALKBH5	2551.96320400352	-0.460082989518797	0.149581032674159	-3.07581102559321	0.0020993085095161	0.00887952560874025
LOC112268182	21.4313483062691	1.12927436005942	0.367150541094338	3.07578018731357	0.0020995256319453	0.00887952560874025
UBE2D2	3330.70113620128	-0.339349868909201	0.110425490251347	-3.07311172571463	0.00211839159855745	0.00895717821670584
SH3RF3	58.8060938018916	0.935171342795496	0.304315871569675	3.07302848836585	0.00211898257735312	0.00895754022980777
ETAA1	397.889644718169	-0.380987487000992	0.123990831829808	-3.07270692016924	0.0021212671074608	0.00896292240279919
POC5	397.424071602789	-0.42774148985099	0.139206635155259	-3.07270906572753	0.00212125185720141	0.00896292240279919
LOC105370115	7.74264897270421	1.21404973056524	0.395164184212821	3.07226661491011	0.00212439884978974	0.00897401563692163
LYL1	113.669868696695	-0.861811387253076	0.280530741159652	-3.0720746813363	0.00212576533480035	0.00897764845349923
SNX4	748.606668532807	-0.413794820082468	0.134717414381152	-3.07157632131902	0.00212931720940393	0.00898408653574972
TMEM126A	291.530645590326	-0.451836992423219	0.147096396510931	-3.07170673885027	0.00212838718189037	0.00898408653574972
IPO8	1753.1831182732	-0.288508002490781	0.0939270281833088	-3.07161855400904	0.00212901600079321	0.00898408653574972
ZNF460	114.247474765138	0.757018786000726	0.246451979372133	3.07166851704468	0.00212865970888297	0.00898408653574972
LOC202181	217.938019943434	0.514256202429331	0.167429446421882	3.07148003782756	0.00213000406091414	0.00898484578288983
LOC102723464	6.58374962231789	1.21304623798913	0.395073720063007	3.07043009035293	0.00213750720353962	0.00901435050743271
REST	1791.61790233978	-0.230879930057418	0.0752164406663968	-3.06954075481219	0.00214388152901723	0.00903908185105385
HEXIM1	1276.68415788043	-0.309361599074255	0.100805382731149	-3.06889960330125	0.00214848779862321	0.00905634868741886
LOC124903632	3.56218649288754	1.10943919102191	0.361614940727632	3.06801259038004	0.00215487538873941	0.00908111418578366
USP45	247.920404276487	0.481260424508941	0.156895637679691	3.06739200417703	0.0021593547237937	0.00909782801978686
CBX1	1802.34494574507	-0.349049133970652	0.11384589905866	-3.0659789843708	0.00216958563641106	0.00913742806459604
DNAJB11	1313.08896157463	0.616059220859976	0.200935732965084	3.06595154465148	0.00216978475170013	0.00913742806459604
L3MBTL4	6.43429506874457	1.19367334662428	0.389403084018145	3.06539263712832	0.00217384409048333	0.00915234833819881
NSFL1C	1105.99394258702	0.396776255693731	0.129454381659504	3.0649889992704	0.00217678003558732	0.00916253292110786
RFTN1	2421.80574556517	0.374424769531875	0.1221862087719	3.06437832301401	0.00218122882833386	0.00917907905560723
ADD2	805.911652708861	-0.365980894778993	0.119441370523914	-3.06410495102046	0.0021832230498364	0.00918421906702394
SEPHS2	2577.97507942216	-0.318122086504291	0.103823413385765	-3.06406884661248	0.00218348655280332	0.00918421906702394
PIK3AP1	357.244590284914	0.616288679502803	0.201167382346666	3.06356165852359	0.00218719127659237	0.00919761930666663
RPA1	6071.75385250848	-0.457074425495553	0.149216164311964	-3.06316964789387	0.00219005864045949	0.00920749274244412
PTK2B	3658.96165571832	-0.398604570123501	0.130150241683707	-3.06264948083765	0.0021938687245658	0.00922132396085576
MAP1A	255.825600170601	0.73917860946859	0.241410058325163	3.06192134079586	0.00219921236023678	0.00924137049094097
UBE2H	2023.4271869107	-0.309395470509467	0.101048289035973	-3.06185758770565	0.00219968079555881	0.00924137049094097
TMEM268	677.436336528231	-0.458897743536302	0.149884536994714	-3.0616750249059	0.00220102270884863	0.00924481694652654
ZNF630	61.7867460886335	0.865555101424692	0.282750918943095	3.06119288545581	0.00220457024451957	0.00925609911864531
LOC100128059	6.19208583118912	1.20395504422328	0.393299233718611	3.06116803951024	0.00220475320050327	0.00925609911864531
IL6ST-DT	8.83620711461159	1.20134816697171	0.392534076171564	3.06049395427937	0.00220972221817114	0.00927476351339889
ANKS1A	434.655458200684	0.401842729707153	0.131316135573426	3.06011693043206	0.00221250592223403	0.00928424892793516
ITSN2	3115.16453885365	0.30814642599443	0.100705006102975	3.05989183575777	0.00221416940979867	0.00928903024584177
VASP	3817.53929026158	-0.44782498967463	0.146380834875603	-3.05931435665877	0.00221844232136237	0.00930475393898437
MAPK8IP2	13.2146600607284	1.15422311512432	0.377379772111483	3.05851876656322	0.00222434146798476	0.00932728945352021
SHKBP1	2228.90206351399	-0.335754198746281	0.109835011128438	-3.05689593233307	0.00223641906041506	0.00937571614140419
E2F3	1527.10480028019	0.343194124746704	0.112271555582709	3.05682167638513	0.00223697312925273	0.00937582140364263
ATF1	777.690455604259	-0.40383514251569	0.132115814769238	-3.05667526042249	0.00223806599643518	0.00937818434676442
PDPK1	1466.51321205658	0.253248519234054	0.0828550850816478	3.05652355536772	0.00223919885811536	0.00938071372254664
LOC102724883	10.5704577533987	1.17705389417541	0.385135369968331	3.05620824769275	0.00224155510801107	0.00938836585290552
LSM14B	1115.0330881553	-0.335123339840992	0.109656728417901	-3.05611287766893	0.00224226824216042	0.0093891340874778
RAC3	57.6604856468008	-0.865951378019566	0.283472880858946	-3.05479443181889	0.00225214831286977	0.00942827795125569
IDO1	13.2404889550832	1.11499726749333	0.365017561162083	3.05464006702469	0.00225330768490937	0.00943090406493944
MRS2	611.154624174603	-0.35673717675817	0.116813763834956	-3.05389677591588	0.00225889790586745	0.00945206925908887
LOC107986982	11.5902023938675	1.20159305959465	0.39350270065325	3.05358275203677	0.00226126346506143	0.00945973446264194
N4BP3	252.171359737314	-0.728020920015315	0.238485873495115	-3.05267942853742	0.00226808091124518	0.00948601560920737
SIM2	4.18079524215671	1.13774058186534	0.372717066236581	3.05255832085554	0.00226899634959103	0.00948760563729678
VBP1	1419.49115958397	-0.28230436582191	0.0925098105498294	-3.05161543563912	0.00227613509003724	0.00951521096012032
TEX48	11.9920831206441	1.16236085706597	0.380953725101216	3.05118648402017	0.00227938955841813	0.00952656918721089
ZNF706	918.610328909869	-0.355517755454726	0.116563356457435	-3.04999586713641	0.00228844515269801	0.00956216179433573
PIGC	585.89443639195	0.363963628737701	0.11934201787237	3.049752595326	0.00229029947934057	0.00956765455369117
LOC112543491	9.94384071252632	1.17144845753122	0.384263562458097	3.0485546171424	0.00229945109880372	0.00960362175454663
RBIS	608.012252578101	-0.432879013915438	0.142010018956477	-3.04822868904838	0.00230194672489294	0.00961177990547171
HSD11B1L	45.4157269370224	-0.916894344807	0.300823097950921	-3.04795193937066	0.00230406774000197	0.00961837039367287
LOC107984525	3.27049942506944	-1.064446363645	0.349262911103017	-3.04769367088918	0.00230604872939707	0.00962437337616273
RBM33-DT	114.719395429398	0.718235403642259	0.235789043295049	3.04609320944363	0.00231835953010858	0.00967347520507877
LOC101928236	48.2647342337744	0.879235984832246	0.288692883129854	3.04557554484904	0.00232235428708337	0.00968786296506303
SIRT5	334.385065998665	-0.45970675297008	0.15095245949791	-3.04537438143857	0.00232390834162808	0.00968981649335224
LOXL1	32.241239386231	-1.01697388706489	0.333940621985325	-3.04537339907566	0.002323915933046	0.00968981649335224
DPP3	1297.18098209037	-0.502120714070448	0.164897638112796	-3.04504491281421	0.00232645565421192	0.00969812475797419
SMARCE1	2918.92113671893	-0.326687602884638	0.107342745585796	-3.0434064370333	0.00233916167906638	0.00974879867421859
ZNF664	2015.47171150449	0.322534257269431	0.105986129831039	3.04317421330139	0.0023409676564517	0.00975403190188207
POLE4	258.446799529799	-0.569002084645286	0.187011459859988	-3.04260543750253	0.00234539635537338	0.00977018810787149
MRPL35	926.029042543088	-0.353020129537034	0.116037029094947	-3.04230582504983	0.00234773233270108	0.00977532431222143
PLEKHG4	321.722277385028	-0.445662281061785	0.146487496045397	-3.04232301795692	0.00234759822780135	0.00977532431222143
OSGIN2	583.858966434088	0.295713368336267	0.0972028297634619	3.04223003646982	0.00234832356823277	0.00977548972450112
ANGPTL6	86.2294727368751	-0.750302375219301	0.246662134668219	-3.04182227332347	0.00235150691671044	0.00978644285012741
LOC105371038	12.0932470236004	1.15951407432412	0.38127103320037	3.04118061262408	0.00235652427186611	0.00980502176498284
TP53INP2	213.853761651807	0.695173619105442	0.228603489936239	3.0409580330525	0.00235826698298338	0.009809970024262
LOC124906273	14.5310062018099	1.11881742927861	0.367936504558814	3.04078941723971	0.00235958796443056	0.00981316205291688
DHODH	192.08202962847	-0.561273321096807	0.184592263537533	-3.04061129291415	0.00236098417397743	0.00981666537268355
TAOK1	2624.9464726313	0.287452662253324	0.094556109755043	3.04002208845096	0.00236560798488264	0.00983358384897861
LOC105378268	14.7532331855512	1.15405500763313	0.379644440114366	3.03983118331846	0.00236710789967331	0.00983751172841955
SEC14L1P1	41.1947008910236	0.82630160973758	0.271869837000299	3.03932800657349	0.00237106546162654	0.00985164915783649
WNT10A	73.4840568424714	0.845872140885764	0.27839929992389	3.03834147972718	0.00237884223269265	0.00988164484988918
ZNF319	447.08778612554	-0.404888280432866	0.133265523177899	-3.03820726304711	0.00237990206276386	0.00988373103619715
TRPS1	226.13879136914	0.563416661167606	0.185518303749905	3.0369869160034	0.00238955827707387	0.00991934384655213
BTBD3	149.088596996287	-1.07385591442906	0.353593100556444	-3.03698209252147	0.00238959651479704	0.00991934384655213
GNB1	8775.74752632517	-0.284208352435885	0.0935964677379199	-3.0365286137902	0.00239319392986089	0.0099319509264304
PKD2	352.281196783151	0.697213371461765	0.229680748471089	3.03557601628735	0.00240076697003626	0.0099610474119599
NISCH	2113.8222787882	-0.264555292650645	0.087170631707962	-3.03491310625068	0.00240604996578808	0.00998063085504181
DNM1P46	34.1552577380747	1.04020930400011	0.342778268320119	3.03464192493282	0.00240821418370018	0.00998727103558392
SRRM3	4.80050903085214	1.15997568232888	0.382263422562688	3.03449300629504	0.00240940341710859	0.00998986562999996
CASP8	1825.49623160117	0.388136691798605	0.127912911193646	3.03438244174593	0.00241028671038802	0.00999119081890263
NUDCD1	838.043756730914	-0.384089685420344	0.126650640433897	-3.0326706924219	0.00242399963863119	0.0100456847310586
GPBP1	3316.16249958379	0.287719319813113	0.0949043678472815	3.03167626885315	0.00243199878008812	0.0100764792840257
MEMO1	359.822757434857	-0.416567937038749	0.137417203360069	-3.03141038278324	0.00243414165664472	0.0100830009030212
TENT4B	841.555625516463	0.352899336502252	0.116418447469942	3.03130083050943	0.00243502508248102	0.0100843036418168
CEP19	300.992435293138	0.458478611112736	0.151275939392781	3.03074377163389	0.00243952172761925	0.0101005659009697
RNF20	1472.55292498049	-0.257088961382198	0.084829249220981	-3.03066411341775	0.00244016535883715	0.0101008713183999
SLC25A13	168.162448092815	-0.64174105487074	0.211783370216497	-3.03017679912599	0.00244410619898195	0.0101148219418527
ZNF335	1092.6262723736	-0.28161219399567	0.0929659256980443	-3.02919797636775	0.00245203940086572	0.0101452844025082
PDIA5	145.061367396321	-0.784818442711097	0.259149446214292	-3.02843959026687	0.00245820219246145	0.0101684093025389
STMP1	637.497987648178	-0.517754685622412	0.170985166494619	-3.02806785077877	0.00246122819273152	0.0101753695541325
RBM10	2020.61007020591	-0.276267699545411	0.0912370384784491	-3.02802134037557	0.00246160703233401	0.0101753695541325
TMEM45A	13.6341654712502	-1.17564102709737	0.388249458057975	-3.02805580973102	0.00246132626514915	0.0101753695541325
R3HDM4	2042.44260694592	-0.37155153261439	0.122744459438443	-3.0270330271056	0.00246966973063995	0.0102039603175907
LRP3	10.1342065479634	1.1460141196917	0.378593280817938	3.02703237948589	0.00246967502185975	0.0102039603175907
TRIP10	388.779132879373	0.464593049250127	0.153490392307261	3.02685426928934	0.00247113062181225	0.0102075950295088
TMIE	29.939504025147	-1.00102068802512	0.330773102162921	-3.02630619442589	0.00247561467196198	0.0102237348696473
HEMK1	2049.63874656789	-0.394665627920507	0.130430395527066	-3.02587158710724	0.00247917568345513	0.010236056135393
COMMD9	347.922133478819	-0.536895092411275	0.177450001895777	-3.02561333713941	0.00248129390730302	0.0102422998239903
UST	34.0254081888483	0.95520705336647	0.315713904832191	3.02554635303182	0.00248184359627862	0.0102422998239903
APOLD1	281.891077153157	-0.684645526692635	0.226330971365848	-3.02497498491248	0.00248653692178754	0.0102592800136602
FAH	459.674890615279	-0.506682353053203	0.167521140239359	-3.02458753760416	0.00248972410563397	0.0102700395095094
THOC3	292.393405913319	-0.670081680195119	0.22156054012466	-3.0243728410217	0.00249149183210666	0.0102749401405515
TMCO1-AS1	14.833749784051	1.08914712224227	0.360135062675899	3.02427404360358	0.00249230567656111	0.0102759055866587
TBC1D20	1213.33314735845	0.340112387000983	0.112474303102587	3.02391193027237	0.00249529066754836	0.0102858202516964
CEACAM1	1014.65776462172	0.56597837876234	0.187230059255128	3.02290337894468	0.00250362165774778	0.0103177618887653
ZNF763	56.9559464402694	0.841602329741029	0.278419625296383	3.0227837884816	0.00250461120286863	0.0103194406254873
C15orf40	430.447800626599	0.340963797606606	0.112810860855804	3.02243768924368	0.00250747699958451	0.0103288472734454
PATJ	807.90195058579	0.639428205649264	0.211591033909174	3.02200047816648	0.002511101515395	0.0103408246251428
ZNF850	166.133685382205	-0.582464658253864	0.192744877585595	-3.02194624080321	0.00251155148159321	0.0103408246251428
BANF1	1733.1860935949	-0.535891912258812	0.177339468429768	-3.0218423287484	0.00251241376699669	0.0103419726010256
PPIL4	623.582420424337	0.400479805249601	0.132532582612133	3.02174602921333	0.00251321312378548	0.0103428610678193
FRMD5	4.15771692168014	1.15823810429527	0.383376177323719	3.02115304185232	0.00251814048307612	0.0103607335335479
RNF216P1	282.04880888069	0.45544217112127	0.15077203342112	3.02073375802513	0.0025216298044777	0.0103726823588692
BRCA2	1062.41674307913	-0.508215549852341	0.168250250521971	-3.02059312408558	0.00252280116414521	0.0103750929546343
MAP1LC3A	50.9574748005421	0.891836820981162	0.295297401393983	3.02013094856626	0.00252665419485238	0.0103861191103336
PELI2	168.704246168828	0.808431724150169	0.267676157988748	3.0201857730794	0.00252619685668984	0.0103861191103336
TRIM28	6722.71227389438	-0.285213860362398	0.0944424284250122	-3.0199759273329	0.00252794776941931	0.0103890271766653
MARCHF9	726.795734938253	-0.445447075553929	0.147506007393709	-3.01985718022306	0.00252893906429096	0.0103906919134347
PPP4R3B	3243.96581839026	-0.239806908324479	0.0794348752408088	-3.0189121289295	0.00253684098856009	0.0104207431105974
RASD1	6.34783282857604	1.17070979391625	0.387809055662563	3.01877889858998	0.00253795679124389	0.0104229110576455
[truncated: 47,772 more rows]

## Sheet: Succesful Seq (25.9K genes)
GeneID	Base mean	log2(FC)	StdErr	Wald-Stats	P-value	P-adj	Spalte1	Description: This list represents all the genes successfully sequenced (Base mean different from zero); Deregulated genes (purple, 5859 genes) are selected using a BH correction (FDR test) with alpha < 0.05. This means that all genes with a p-adjusted value above 0.05 are not significantly deregulated.
PRR11	2427.3	-1.87481068643627	0.0844222454980812	-22.2075434664774	2.90386e-109	5.14709e-105
PHLDA3	529.977	4.0683921022558	0.190636750960164	21.3410692417116	4.72028e-101	4.18335e-97
TNFRSF18	1098.58	2.35321298296224	0.11209403297353	20.9932047276587	7.5668e-98	4.47072e-94
BIRC3	6813.47	2.26668394185717	0.111625739530823	20.3061045900732	1.13562e-91	5.03221e-88
KIF14	1825.03	-1.70343697447654	0.0859206633445455	-19.8256962663997	1.78691e-87	6.3346e-84
MKNK2	5776.53	-1.52054592756533	0.0806267069412393	-18.859085100344	2.47465e-79	7.31053e-76
CREM	2610.83	1.422063748057	0.0765458213179995	18.5779409453225	4.84751e-77	1.22746e-73
LIME1	1731.15	-1.64124213696492	0.0931322146556345	-17.6227113575424	1.64908e-69	3.65375e-66
HMOX1	301.738	5.17031889853807	0.300025858718043	17.232910925178	1.50389e-66	2.96183e-63
TNFSF4	529.818	3.32236094597862	0.193316131317839	17.1861547369587	3.37166e-66	5.97627e-63
ARHGAP31	438.81	3.26127133967228	0.190944747365543	17.0796598736959	2.10341e-65	3.38936e-62
DRAM1	189.163	3.34682516031355	0.197550608968681	16.9416089263696	2.2197e-64	3.27868e-61
LMNA	689.124	2.82696623814025	0.167605995081815	16.8667369968496	7.90439e-64	1.07773e-60
PTK2	420.693	3.01571336400229	0.179865181102216	16.7665211550227	4.28896e-63	5.43013e-60
ANP32E	6389.35	-1.14818919245093	0.068838349627445	-16.679499126068	1.84762e-62	2.18327e-59
SKIL	1131.45	2.00630260042279	0.120329186611902	16.6734493676394	2.04448e-62	2.2649e-59
CIT	1767.98	-1.26618759513442	0.0762058336470068	-16.6153630836129	5.39472e-62	5.62479e-59
NEK2	838.511	-1.98911469676441	0.123634851678595	-16.0886244433356	3.06573e-58	2.86001e-55
VPS35L	969.482	-1.57174206099201	0.0976630073395545	-16.0935251105609	2.83241e-58	2.78914e-55
NMRAL2P	157.373	4.87984966469323	0.3061593121143	15.9389228797046	3.40167e-57	3.01473e-54
CDC25B	5583.31	-1.35053247800098	0.0855508738177052	-15.7863084002946	3.8655e-56	3.26267e-53
CD70	201.843	3.18412016021999	0.203840743011217	15.6206267362594	5.26852e-55	4.24475e-52
IER5	2879.73	1.69348906400795	0.109079620460803	15.5252562930991	2.34067e-54	1.80384e-51
KIF20A	1354.38	-1.97304408046923	0.130241178848961	-15.1491571091916	7.67445e-52	5.44119e-49
EDA2R	147.112	3.50169976271991	0.230662662533239	15.1810428452646	4.72214e-52	3.4875e-49
CCNF	1746.14	-1.52292400298907	0.100753489925561	-15.1153474099432	1.28293e-51	8.74611e-49
HJURP	2094.2	-1.36737048904846	0.0911844189671624	-14.9956593959422	7.83804e-51	5.14553e-48
MEAK7	710.489	-1.90657590705709	0.129076482675126	-14.7709006903742	2.25677e-49	1.42861e-46
NCKAP1	151.267	2.67652506596759	0.181499023181758	14.7467739442721	3.22727e-49	1.97253e-46
SNX5	2335.67	-1.21889572870634	0.0831938775912993	-14.6512671845196	1.32226e-48	7.81238e-46
MDM2	5827.46	1.79078253765615	0.12312152046601	14.5448377414291	6.298e-48	3.60103e-45
TROAP	848.294	-1.46670292282129	0.101647219292526	-14.4293462529489	3.38272e-47	1.87371e-44
NCAPD2	8742.44	-1.17998406901084	0.0818659020281155	-14.4136208088881	4.24841e-47	2.28191e-44
FEZ1	78.6679	4.06902840806983	0.283340610097278	14.3609079075281	9.10268e-47	4.74544e-44
SLC25A5	7301.11	-1.46912913150384	0.102605137727885	-14.3182803905985	1.68235e-46	8.51988e-44
HERC6	2308.5	3.64201452382865	0.258012724474951	14.1156391850055	3.04245e-45	1.49798e-42
KIF18B	1191.86	-1.36295702131313	0.100768901209503	-13.5255719269924	1.10481e-41	4.45063e-39
ARHGEF6	6530.03	-1.16480957221123	0.08304152531139	-14.0268325737445	1.06817e-44	5.1171e-42
CAMSAP2	186.393	2.63786113735228	0.190739617783375	13.82964466432	1.68853e-43	7.67413e-41
AEN	1845.25	1.99716126890374	0.143199285571472	13.946726486334	3.2938e-44	1.53638e-41
C2orf66	91.6157	3.8026588436565	0.275172763503953	13.819168711448	1.95312e-43	8.65477e-41
ARHGDIB	20901	-1.24635512673543	0.0909433445379852	-13.7047425852571	9.5104e-43	4.11151e-40
RCSD1	4968.19	-1.42006828101224	0.105624440393015	-13.4445046594173	3.31619e-41	1.27781e-38
GABARAPL1	646.86	2.05165515231145	0.151152443244257	13.5734170634348	5.75741e-42	2.37326e-39
KLF2	3185.87	-1.70964012587018	0.125942191614542	-13.5748005013498	5.64973e-42	2.37326e-39
CDCA2	1120.21	-1.19829902765199	0.0890233248365105	-13.4605063319376	2.6708e-41	1.052e-38
SKAP1	2479	-1.20153528160291	0.0895069615802579	-13.423931059547	4.37857e-41	1.65128e-38
GPSM2	745.414	-1.77717121331623	0.132606659872479	-13.4018247275457	5.89946e-41	2.1785e-38
AURKB	1400.1	-1.22209329848414	0.0916095699667448	-13.3402361666775	1.35031e-40	4.88454e-38
TOP2A	14983.8	-1.42161887951163	0.108260481261909	-13.1314664681047	2.17405e-39	6.88126e-37
RNF19B	1412.4	2.0002994869572	0.150744445822846	13.2694738836876	3.48015e-40	1.20952e-37
CORO1A	26309.6	-1.18537820247067	0.0893292889246281	-13.2697597477893	3.4669e-40	1.20952e-37
INKA2	213.432	2.68473125810193	0.202463018406381	13.2603538129278	3.93037e-40	1.33973e-37
ARHGEF12	668.255	2.35046197754055	0.179773977658403	13.0745395310036	4.60343e-39	1.43151e-36
RRM2	8113.65	-1.03904970095639	0.0784869774819784	-13.2384980832644	5.259e-40	1.75879e-37
XPC	2530.6	1.66832857095661	0.126771688974476	13.1601036828697	1.48881e-39	4.88689e-37
KIF2C	2536.62	-1.24137676521354	0.0943637688362078	-13.1552266354289	1.58807e-39	5.1179e-37
OASL	2124.96	3.40681112202454	0.264102692477716	12.8995698228711	4.52617e-38	1.38321e-35
PMEPA1	179.944	3.06206872133434	0.237891614204167	12.8716967665214	6.49593e-38	1.95153e-35
ARPC5	6843.12	-1.19925733839167	0.0938798165240493	-12.7743894565927	2.27929e-37	6.73341e-35
HILPDA	582.568	-2.46341680014956	0.192910716483771	-12.7697250056961	2.42008e-37	6.9187e-35
IRF1	6294.55	1.55373761197831	0.121665345748694	12.7705847743008	2.39349e-37	6.9187e-35
BORA	632.526	-1.3082046836471	0.103137173005214	-12.6841239247557	7.24191e-37	2.00567e-34
XAF1	6787.16	3.24366136924383	0.255703301490424	12.6852541611212	7.13819e-37	2.00567e-34
RGS1	1673.94	3.16392877012618	0.24954220955353	12.678932256739	7.73787e-37	2.11006e-34
PFKFB4	994.478	-2.38036730826253	0.187994189274058	-12.6619195915275	9.61199e-37	2.5814e-34
SEPTIN9	18470	-1.27313557757741	0.100559699321698	-12.6604950707395	9.78801e-37	2.58944e-34
ADM	207.211	-3.32889689433145	0.266994137993035	-12.4680523675703	1.11518e-35	2.90686e-33
APOL2	2213.55	1.4291327746006	0.116677238479988	12.2485995830774	1.70922e-34	4.20776e-32
SLAMF7	371.269	3.49853572516685	0.282545246105773	12.3822140821196	3.26217e-35	8.38e-33
PIF1	356.858	-2.06986006066485	0.168780053786566	-12.2636532826464	1.41953e-34	3.59445e-32
GPI	779.862	-2.04611367126573	0.167008300529262	-12.25156872312	1.64777e-34	4.11363e-32
ZNF79	380.838	1.70176211181035	0.1390847520379	12.235432618427	2.01031e-34	4.8812e-32
CDC20	2017.36	-1.64221126344527	0.134587631092366	-12.2017993044118	3.0403e-34	7.28235e-32
CDCA3	995.241	-1.19142772461958	0.0978962631995987	-12.1703085049365	4.47388e-34	1.05733e-31
CDKN1A	1960.65	2.15784406295188	0.177406908232668	12.1632471049092	4.87804e-34	1.13768e-31
PLXNB2	507.417	1.98108227657014	0.162912618620205	12.1603979688559	5.0512e-34	1.16276e-31
AMPD2	965.971	-1.32973604599852	0.109375886216576	-12.1574881995973	5.23435e-34	1.18947e-31
PLK1	1880.85	-1.67376883131571	0.13892975188278	-12.0475910208775	1.99701e-33	4.48064e-31
TYMP	2242.71	3.0408280358021	0.252860543341928	12.0257118631996	2.60335e-33	5.76804e-31
ZMIZ2	2317.34	1.04448276906019	0.0869467797604734	12.0128976822098	3.04003e-33	6.65241e-31
HNRNPA1	19384.5	-1.02914855335285	0.0874014708804937	-11.7749569084488	5.25439e-32	1.05834e-29
ND2	58831.4	1.9546920287793	0.163824253532754	11.9316400754329	8.09625e-33	1.75007e-30
LOC124906307	64.6405	3.6913733703402	0.310904493664612	11.8730138854869	1.6347e-32	3.44942e-30
NFKBIA	2610.59	1.68419129715538	0.141840829640314	11.8738116621724	1.61919e-32	3.44942e-30
TMC8	4666.93	-1.30377177009307	0.110207556216355	-11.8301486291336	2.72659e-32	5.68573e-30
ARAP2	2639.62	1.56590931573161	0.132425941813676	11.8247927429117	2.90619e-32	5.9898e-30
CDKN3	645.429	-1.25203131939365	0.105909463656722	-11.821713340479	3.01473e-32	6.14207e-30
SDK2	471.68	-2.91029428795743	0.248367133154879	-11.7177109989936	1.03429e-31	2.05986e-29
SAMD3	569.653	-1.5209584751839	0.130017626813317	-11.698094423518	1.30348e-31	2.56713e-29
BNIP3L	3063.03	-1.24088918918006	0.106994169052426	-11.5977272422391	4.23167e-31	8.24246e-29
ASPM	4026.93	-1.7750783614801	0.153219037679867	-11.5852337174243	4.89629e-31	9.43335e-29
GTSE1	1745.59	-1.00447032507643	0.0867992252468134	-11.5723420597386	5.69077e-31	1.08461e-28
PTTG1	1044.53	-1.24486067653552	0.108748692363647	-11.4471323698569	2.43053e-30	4.58311e-28
CD274	548.047	2.79542631915955	0.244579578625606	11.429516457867	2.97762e-30	5.55562e-28
CD27	2130.82	-1.62965377668735	0.142598435227757	-11.4282725058272	3.02058e-30	5.57706e-28
PSRC1	329.872	-1.81596831811293	0.159308558425856	-11.3990631517647	4.22643e-30	7.72303e-28
TKT	5347.85	-1.09069392615185	0.0958389385823112	-11.3804883723239	5.2306e-30	9.46045e-28
PMAIP1	1712.7	2.11419386336107	0.186127894042236	11.3588233200625	6.70415e-30	1.20031e-27
LIMS2	408.877	-2.35546051852208	0.207386245639314	-11.3578434831146	6.77976e-30	1.20171e-27
CCNB2	1429.37	-1.54577687924327	0.137444332195534	-11.2465669158637	2.40783e-29	4.22561e-27
TANK	1908.41	1.11778061990612	0.101387502735169	11.024836293935	2.90046e-28	4.5097e-26
TNFRSF4	1499.33	1.40904386446395	0.125542533173609	11.2236373509799	3.12161e-29	5.42457e-27
IFIH1	2847.67	2.74095141265756	0.244683335688679	11.2020355000595	3.98471e-29	6.85719e-27
MRPS27	1461.26	-1.10738255265246	0.0989361596355019	-11.1929001159156	4.41744e-29	7.52877e-27
NEIL1	213.908	1.97618209819559	0.176765132737991	11.1797053388622	5.12599e-29	8.65316e-27
DLGAP5	2374.54	-1.46608146541396	0.131234690790458	-11.1714475538701	5.62565e-29	9.40704e-27
FOXP4	507.116	1.34510322645803	0.120416905028908	11.1703853054114	5.69334e-29	9.43125e-27
KIF23	1379.4	-1.10737165172508	0.0993976579585849	-11.1408223741698	7.93829e-29	1.30284e-26
BTG2	4248.21	1.16179151137488	0.104439239415407	11.1240901205136	9.57781e-29	1.55749e-26
METAP1	1392.13	-0.933920794992202	0.0842010290237159	-11.0915603505173	1.37862e-28	2.22146e-26
SMC4	7651.56	-1.04473068462451	0.0943716662485041	-11.0703850652957	1.74649e-28	2.78887e-26
ABTB2	67.1073	3.44973611670418	0.3186718367926	10.8253561137546	2.61062e-27	3.55948e-25
IRF8	675.051	1.63111492544786	0.14787709891949	11.0302064171269	2.73237e-28	4.32422e-26
MALAT1	17788.8	1.16478929308758	0.105609802633882	11.0291778228728	2.7638e-28	4.33525e-26
CEP170B	553.208	1.44060599487943	0.130688511452152	11.0232030258212	2.95358e-28	4.55237e-26
HPCAL1	1579.57	-1.28968054052089	0.117141467655679	-11.0095986189256	3.43531e-28	5.24921e-26
FBXO44	727.599	1.13858134353633	0.105561868197553	10.785915056046	4.0123e-27	5.30732e-25
CAPZB	7566.3	-1.01105740142211	0.0937350911230475	-10.7863276101677	3.99434e-27	5.30732e-25
FBXO5	1175.78	-1.11163945361249	0.101021908224922	-11.0039443240121	3.65775e-28	5.54133e-26
GBP4	7363.97	2.25497957413529	0.205423105406611	10.97724411123	4.91696e-28	7.38585e-26
KIF1C	1766.43	1.04948415428355	0.0956480701532968	10.9723505409102	5.19052e-28	7.73126e-26
RAB15	552.77	1.88435000648144	0.171955484351719	10.9583594474206	6.05877e-28	8.94931e-26
CMBL	100.599	2.90251024842363	0.265037657451723	10.951312641119	6.54916e-28	9.59371e-26
NFAT5	1896.16	1.36719908517206	0.12498258219549	10.9391169645829	7.49261e-28	1.08858e-25
NOSIP	1920.23	-1.34030694919378	0.122548501433797	-10.9369509501333	7.67374e-28	1.10583e-25
NCAPG2	3475.7	-0.950875818473918	0.0888673143554079	-10.6999499801589	1.01833e-26	1.25347e-24
SELENOM	135.674	2.2000111027533	0.201539675246063	10.9160198857484	9.66385e-28	1.38138e-25
CCNB1	2344.25	-1.94824315306701	0.178608399299609	-10.9079033276532	1.05665e-27	1.49833e-25
IGSF9B	2363.7	-1.39338035662204	0.130480556299898	-10.6788351930342	1.27866e-26	1.55234e-24
MIR34AHG	178.843	2.7930413242744	0.256563104681503	10.8863717085965	1.33868e-27	1.88318e-25
SAMD9L	9882.96	2.66732091495651	0.245693531353316	10.856292798042	1.86154e-27	2.59809e-25
NUF2	1189.75	-1.39597188738121	0.128647016793692	-10.8511796244751	1.96868e-27	2.72616e-25
SH2D3C	1337.76	-1.1192492122067	0.10335776464347	-10.8288836941039	2.51199e-27	3.45155e-25
SH3D21	256.416	-2.54672297652852	0.235801885143414	-10.8002655491054	3.4321e-27	4.60863e-25
H2AZ1	6361.21	-0.945411280023933	0.0875325742387145	-10.8006794984191	3.41666e-27	4.60863e-25
EIF4B	10825.9	-0.933386066370054	0.0865766544162081	-10.7810364429526	4.23091e-27	5.55503e-25
RIPK2	221.457	1.87437798196609	0.173912691546705	10.7776952061185	4.38741e-27	5.71815e-25
RAD21	10013.7	-0.996276745784196	0.092690661247525	-10.7484047732025	6.02954e-27	7.80099e-25
AGRN	1371.26	2.85505433963822	0.265763427851038	10.7428413409782	6.40425e-27	8.22575e-25
TRIM22	10025.2	2.44306242389256	0.227588741361421	10.7345486832007	7.00605e-27	8.93397e-25
SGO2	1756.4	-1.34043660937421	0.124977044379093	-10.7254625522129	7.72993e-27	9.78665e-25
IFI35	1952.43	2.33529931505508	0.217988180435629	10.7129630165645	8.84836e-27	1.11232e-24
CDCA8	1610.21	-1.13167364084818	0.105659848208712	-10.7105363109434	9.08341e-27	1.13383e-24
PIK3CG	2303.93	-0.824244074209591	0.0769818087791237	-10.7069980204611	9.43725e-27	1.16976e-24
SIGIRR	1463.81	-0.974452417655097	0.0912412982658449	-10.6799490600834	1.26341e-26	1.54441e-24
MYO1F	2915.74	-0.970377800666558	0.0908790317228267	-10.6776863955387	1.29458e-26	1.56098e-24
TNFSF9	58.4051	2.87056518290181	0.274840107456248	10.4444915608206	1.55285e-25	1.67831e-23
NSD2	6790.17	-0.877782483493888	0.0822646691473588	-10.6702244425433	1.40287e-26	1.68013e-24
RGS19	1393.64	-1.2415632187741	0.116382285528932	-10.6679741949685	1.43726e-26	1.70976e-24
ATF3	903.431	2.61386362010614	0.250593565524958	10.4306892901678	1.79581e-25	1.92913e-23
MAD2L1	1407.53	-1.17506400504066	0.110495414242409	-10.6345047267098	2.0592e-26	2.43329e-24
RELB	1572.74	1.92766567297509	0.181755592824873	10.605812140441	2.8002e-26	3.287e-24
CENPA	557.643	-1.3301361408988	0.125443425324959	-10.6034743347697	2.87112e-26	3.34806e-24
PARP9	6115.11	2.16844224997814	0.209069024183715	10.3718963554958	3.32853e-25	3.51179e-23
PTPN6	4386.75	-0.911615115307995	0.0860177209027842	-10.5979919688675	3.04447e-26	3.52701e-24
CENPE	2369.56	-1.41786752779517	0.134108279072467	-10.5725577690025	3.99449e-26	4.59755e-24
ARHGAP19	1401.34	-1.03327667607746	0.0978983200769657	-10.5545904696334	4.83744e-26	5.53185e-24
PGK1	26182.6	-1.51784821399087	0.143985334610845	-10.5416861938976	5.54948e-26	6.30542e-24
CKAP5	5003.43	-0.876238410945242	0.0831571728378084	-10.5371356558054	5.82459e-26	6.57585e-24
WDR54	836.114	-1.18003353374115	0.112002833417795	-10.5357471568542	5.9112e-26	6.63139e-24
QPCT	70.9537	3.61639436518878	0.34391608463404	10.5153394294918	7.3416e-26	8.18426e-24
P2RY14	70.3888	3.39002061694227	0.322623751039101	10.5076597926338	7.96454e-26	8.82321e-24
PPP1CC	5223.9	-0.754727747980477	0.0718862641132304	-10.4989146019841	8.7379e-26	9.61983e-24
CEP55	2104.3	-1.20715780624001	0.115251718583951	-10.4740980965129	1.13615e-25	1.24311e-23
LDHB	16709	-0.918770848394285	0.0878917273417065	-10.4534394326132	1.41306e-25	1.53659e-23
PLK3	1017.19	1.19018738609313	0.11664218393652	10.2037474430423	1.90767e-24	1.92122e-22
MAP3K8	313.288	1.49893781960891	0.143977390300421	10.4109250520602	2.21063e-25	2.36045e-23
GBE1	1015.96	-1.63662381147105	0.157781007448697	-10.3727554915201	3.29873e-25	3.5012e-23
PARP12	2818.89	2.02065163060678	0.199277302663188	10.1398985413909	3.67481e-24	3.5789e-22
TMEM204	595.5	-1.29385111078992	0.125026430108846	-10.3486207649336	4.24558e-25	4.45283e-23
INTS13	1422.66	-0.901501960053618	0.0872746855851881	-10.3294781758185	5.18418e-25	5.40527e-23
CENPF	6006.91	-1.42775605667281	0.138286224766532	-10.324644114649	5.45206e-25	5.65133e-23
FAM169A	430.304	1.39001484144623	0.137822942555281	10.0855112775487	6.4031e-24	5.94214e-22
H2AX	564.138	-1.19818349831128	0.116347513843014	-10.2983163003206	7.17053e-25	7.3894e-23
WSB1	2786.62	-1.00769942437049	0.0979693304070535	-10.2858662010202	8.1605e-25	8.36097e-23
AIFM2	256.944	2.00302779956435	0.195021148445591	10.2708235262145	9.53869e-25	9.71685e-23
PLXNB1	119.664	2.33819866121098	0.227932907082926	10.258275959953	1.08629e-24	1.10025e-22
CLIC6	72.458	2.96174098227894	0.290329741030383	10.2013006720142	1.95635e-24	1.95911e-22
LUCAT1	61.4702	2.81616889640732	0.276189469201819	10.1965107668514	2.05524e-24	2.04658e-22
ACTR2	15092.2	-0.962053536264184	0.0943635454302261	-10.1951821741961	2.08354e-24	2.06317e-22
CHEK2	547.036	-1.24665709716239	0.122690276526354	-10.1610097593562	2.95995e-24	2.91473e-22
ZBP1	513.736	2.87251685348196	0.283191413709	10.1433755206776	3.54629e-24	3.47282e-22
INCENP	2372.22	-1.1028595942473	0.108838472268736	-10.1329940714732	3.94385e-24	3.81993e-22
BUB1B	1746.84	-1.24218737729457	0.122903767767819	-10.1069918347925	5.14395e-24	4.95524e-22
PARPBP	442.5	-1.44661965440855	0.143149567091984	-10.1056516187645	5.21477e-24	4.99632e-22
GBP1P1	86.503	3.56231988267342	0.352533007358857	10.1049258035779	5.25353e-24	5.00639e-22
CNN2	7451.6	-1.30116329748704	0.128826892994671	-10.1000906506444	5.51911e-24	5.23135e-22
HMGB3	717.989	-1.33149583892291	0.131896875818926	-10.0949763264359	5.81451e-24	5.48203e-22
KIF18A	643.861	-1.32032359356795	0.130811471684775	-10.0933318505094	5.91278e-24	5.53958e-22
DBF4	1038.58	-0.914220169902061	0.0905804041345471	-10.0929133473956	5.93805e-24	5.53958e-22
ENTPD1	62.879	3.35053288254207	0.332628943588285	10.0728843569585	7.28109e-24	6.72173e-22
RNF207	134.458	1.95150850311472	0.193782234364139	10.0706264922491	7.4502e-24	6.84222e-22
KIF20B	2127.85	-0.917446504783953	0.0911966683730713	-10.0600879522355	8.29242e-24	7.57645e-22
GADD45A	624.642	1.97557571344245	0.196567763670378	10.0503545268759	9.15375e-24	8.32052e-22
SSTR3	499.844	2.96970969634247	0.295691500346427	10.0432704114362	9.83579e-24	8.89487e-22
RAD51AP1	673.141	-1.00629115654845	0.100230307612081	-10.0397891667965	1.01892e-23	9.16767e-22
ACTB	193137	-1.17439998315887	0.117304658326047	-10.0115374778608	1.35628e-23	1.21415e-21
CKAP2	2426.55	-1.07664591124913	0.107676938377968	-9.9988533057086	1.54172e-23	1.37321e-21
HMGB2	14331.3	-1.18832903473483	0.119010260841572	-9.98509730448151	1.77127e-23	1.56979e-21
GSDME	206.036	2.22918643612491	0.223391833287264	9.97881795104995	1.88701e-23	1.66405e-21
TNFRSF10B	1973.52	1.92589938862049	0.193418028660062	9.95718652476454	2.34608e-23	2.05319e-21
MKI67	16407.4	-1.181225297755	0.118633145595588	-9.95695841853265	2.35147e-23	2.05319e-21
RUBCN	2005.9	1.20307684198649	0.120899858597127	9.95101943001838	2.49613e-23	2.16882e-21
B4GALT5	722.218	1.72753852033206	0.173623906671535	9.94988854616807	2.52466e-23	2.18291e-21
RGS16	559.439	2.76079174699829	0.278240317914068	9.92232817909203	3.32899e-23	2.86438e-21
ODF2	1708.63	-0.92950999571005	0.0961160791658671	-9.67070238171075	4.01612e-22	3.08163e-20
GAPDH	80762.6	-1.36536466005286	0.137741541445072	-9.91251183723201	3.67294e-23	3.14506e-21
STK39	1626.83	-1.19057566910612	0.120165283782935	-9.90781722994769	3.84964e-23	3.28053e-21
LOC105371082	125.138	2.3370292302453	0.235991447057215	9.90302512818903	4.0387e-23	3.42517e-21
HELZ2	4022.22	3.23432223309336	0.327322848557724	9.88113798760058	5.02589e-23	4.24209e-21
NR4A2	208.09	2.79761686008101	0.283255341181926	9.87666057207439	5.25552e-23	4.41488e-21
STAT1	46453	2.13527180644694	0.216289416524386	9.87228982702535	5.48969e-23	4.58984e-21
RPS27L	1936.53	1.36056668716922	0.138042180515629	9.85616629704846	6.44639e-23	5.36442e-21
CDK1	2667.91	-1.01236952451735	0.102822476115377	-9.84579989477562	7.14684e-23	5.89199e-21
HDAC7	4632.91	-1.16392740724864	0.118211861709497	-9.84611349839804	7.12459e-23	5.89199e-21
STMN1	10571.7	-1.23082344874524	0.12521852038251	-9.82940418865671	8.41149e-23	6.90249e-21
NCMAP	32.6377	3.56430409125847	0.362712668331909	9.82679791045198	8.63198e-23	7.05078e-21
IFIT5	2080.85	2.47704542704761	0.252114624564852	9.82507631726232	8.78075e-23	7.13939e-21
PFKL	4502.85	-0.776397085856441	0.0790317585816676	-9.82386194853744	8.88721e-23	7.19296e-21
HIF1A	8134.63	1.06870249766127	0.108965610632977	9.80770438905652	1.04315e-22	8.40444e-21
IMPDH2	4205.27	-1.206760195461	0.123209895540466	-9.79434476563339	1.19067e-22	9.54959e-21
TRPM2	369.928	-1.5795543411462	0.161447035257913	-9.78373086023442	1.32244e-22	1.05587e-20
ZBTB20	441.111	1.858828793649	0.195457115052189	9.5101618232351	1.90366e-21	1.39431e-19
FRMD3	83.2581	3.18869516332224	0.327066083922058	9.74939108661028	1.85578e-22	1.47505e-20
DNAJB4	337.578	1.56130099690845	0.160385461666267	9.73467907058328	2.14494e-22	1.69728e-20
SAMD4A	143.195	2.23660853127518	0.235998591100778	9.4772113716564	2.61169e-21	1.88948e-19
KIF11	3630.26	-1.08363968585535	0.111516301201089	-9.71732091348072	2.54386e-22	2.004e-20
C11orf24	459.384	1.20047386036323	0.12360896889309	9.71186695523301	2.68376e-22	2.10485e-20
CORO1B	2910.21	-1.82292773088053	0.18793507214284	-9.69977402352558	3.02167e-22	2.35506e-20
ATP5PB	4297.63	-0.911387235180383	0.0939621464123429	-9.69951485761997	3.02936e-22	2.35506e-20
IFI44	4049.31	3.32844553589798	0.344047079698752	9.67438973413863	3.87396e-22	2.99851e-20
DUSP4	3750.43	1.04415870281617	0.107938890609448	9.67360973343907	3.90361e-22	3.00833e-20
BCL6	1362.58	2.05611768403278	0.212707129388496	9.66642580313992	4.18748e-22	3.19927e-20
NCAPH	1769.92	-0.945306313469267	0.0979547189746741	-9.65044178947288	4.89444e-22	3.72335e-20
HMMR	2437.05	-1.28567090108347	0.133662761703761	-9.61876654870354	6.66253e-22	5.04672e-20
LOC105369313	97.04	2.20784386133935	0.229797634065966	9.60777455483096	7.41339e-22	5.59159e-20
CAPZA1	7960.61	-0.735922132778428	0.0767977841176663	-9.58259592035728	9.46359e-22	7.10771e-20
FLI1	2673.47	-0.886687684128598	0.0925436058255825	-9.58129604113053	9.58347e-22	7.16738e-20
TMPO	10009.6	-0.978516331432438	0.102320276181114	-9.5632690601851	1.14095e-21	8.49717e-20
CCNA2	2826.84	-1.44368237532963	0.150990121343221	-9.56143595677986	1.16134e-21	8.61287e-20
TPX2	5035.92	-1.11505027204797	0.116946124852246	-9.53473467767118	1.50269e-21	1.1098e-19
CYRIB	3540.78	-0.7629237011601	0.0801508013423449	-9.51860353711817	1.75522e-21	1.29092e-19
SMC2	4218.98	-1.0013818946697	0.105314735739223	-9.50846894920096	1.93489e-21	1.41136e-19
FANCI	4273.14	-0.811023323251452	0.0854151886095545	-9.49507150254927	2.2006e-21	1.59859e-19
IFI44L	6209.39	3.6048010377246	0.38064356026755	9.47027984708535	2.79095e-21	2.01096e-19
PPM1K	2992.31	1.65543697736721	0.174876062777706	9.46634405574145	2.8981e-21	2.07971e-19
TMSB10	42335	-0.986443430624362	0.104243424256874	-9.46288399154652	2.99565e-21	2.14104e-19
PPIA	8018.47	-0.940694420348944	0.0994611457752985	-9.45790854324312	3.14164e-21	2.23637e-19
ZMAT3	1462.99	1.39945190131033	0.148164523088672	9.44525634164668	3.54535e-21	2.51366e-19
FAM72B	189.018	-1.59410191154333	0.168920198587288	-9.437011824963	3.83562e-21	2.70862e-19
DCTN3	1017.9	-0.986867263699621	0.104688669306807	-9.42668648129867	4.23248e-21	2.97701e-19
FAM241B	192.616	1.62236503805788	0.172153711534299	9.42393297012744	4.34501e-21	3.04408e-19
PHF19	4343.88	-1.04488064523437	0.110956552262523	-9.41702516821341	4.64049e-21	3.23829e-19
TK1	2367.39	-1.07884919184052	0.114659534438636	-9.40915377968761	5.00147e-21	3.47651e-19
STAU2	1069.63	-0.949418181845295	0.101027927296591	-9.39758151286282	5.58316e-21	3.86568e-19
BICDL2	35.8418	-2.99196861062749	0.327818524145557	-9.126905254747	7.04854e-20	4.32302e-18
SLC26A11	416.203	1.82309175836737	0.194638126521698	9.36657062491882	7.49275e-21	5.16766e-19
C3AR1	225.051	1.98329235312044	0.211913308329986	9.35897971085472	8.05104e-21	5.53119e-19
PRDM8	311.622	1.3689958175713	0.146500277864015	9.34466362474773	9.2182e-21	6.3086e-19
SMYD2	708.938	-1.02434643164924	0.109659227679226	-9.3411786069263	9.52676e-21	6.49469e-19
FOS	130.744	2.39661266846592	0.257369953162627	9.31193652955884	1.25523e-20	8.52447e-19
NRIR	106.726	3.46125121760006	0.371821846238756	9.30889686179846	1.29167e-20	8.73848e-19
SPATS2L	1494.95	2.21753861147393	0.238530994050234	9.29664767592808	1.44944e-20	9.76853e-19
SAT1-DT	70.6656	3.04202821834566	0.337039242502934	9.02573894883822	1.78487e-19	1.04275e-17
DEPDC1B	981.348	-1.21032149447162	0.134099887923591	-9.02552204339836	1.78841e-19	1.04275e-17
TRIB2	2241.26	-2.05954352317254	0.222147739569537	-9.27105325115343	1.84317e-20	1.23751e-18
AURKA	1322.93	-1.1843653053657	0.127760306888334	-9.27021337230249	1.85774e-20	1.24258e-18
OLMALINC	163.325	-2.04355708455213	0.220632006597436	-9.26228753510273	2.00098e-20	1.33336e-18
LIX1L	1941.81	-0.715771049592584	0.0772824149786722	-9.26175831578396	2.01093e-20	1.33497e-18
CBFB	5029.62	-0.891283400974494	0.0962503546143173	-9.26005316599545	2.0433e-20	1.3514e-18
QARS1	4001.02	-0.897130821217849	0.0969447427855427	-9.25404302946521	2.16158e-20	1.42431e-18
RASGEF1B	288.945	2.6409917200237	0.2940968169783	8.98000783265386	2.70747e-19	1.52349e-17
FAM219A	412.11	1.07985319824465	0.116786287298371	9.24640403616733	2.32172e-20	1.52417e-18
ARPC2	14982.6	-0.944945581303162	0.102274096418059	-9.23934421713755	2.48013e-20	1.62215e-18
B4GALNT1	54.673	3.05698884332771	0.331242646410329	9.22885044077581	2.73552e-20	1.78261e-18
CABIN1	2819.38	-0.7175336026112	0.077767633385419	-9.22663544427384	2.79266e-20	1.81318e-18
KNSTRN	615.455	-1.13526410156074	0.123122445312861	-9.22061041490825	2.95414e-20	1.91102e-18
PIMREG	346.599	-1.38799480386318	0.150540292250339	-9.22008841031765	2.96855e-20	1.91337e-18
PHPT1	972.619	1.37962923695665	0.149749807558121	9.21289489084112	3.17446e-20	2.03867e-18
ANLN	1637.25	-1.14285342179199	0.127771724674469	-8.94449397708061	3.73658e-19	2.06971e-17
S100A4	4010.04	-1.33437262081809	0.145068937995643	-9.19819665915089	3.64007e-20	2.32925e-18
CDCA7L	1184.22	-1.06024099082796	0.115528854882115	-9.17728295593191	4.42105e-20	2.81882e-18
ZNF469	125.999	1.90606675433442	0.207746477213182	9.17496546706054	4.51719e-20	2.86979e-18
HACE1	410.265	-1.11914942730466	0.122015741732233	-9.17217247066909	4.63581e-20	2.93463e-18
TRIM21	1832.34	1.31215684344745	0.143203139243155	9.16290557862316	5.05184e-20	3.18661e-18
GPRASP1	568.453	1.27331809629834	0.138977212761519	9.16206384483557	5.09141e-20	3.20019e-18
PKP4	785.416	-1.12095618751712	0.122395314359998	-9.15848938644891	5.26288e-20	3.29628e-18
ZNFX1	5475.22	1.35372039555921	0.147870276734435	9.15478367562944	5.44668e-20	3.39938e-18
HADH	1255.56	-0.938236727285742	0.10256088515973	-9.14809506396628	5.79463e-20	3.60385e-18
ADA	785.886	-1.23076609467775	0.138751769276081	-8.87027315831073	7.29667e-19	3.88389e-17
MTSS2	183.694	2.60652001464864	0.285312247117292	9.13567518038264	6.49999e-20	4.0284e-18
DTX3L	6881.39	1.8161625018514	0.198891296140265	9.13143278311476	6.75986e-20	4.17486e-18
RCC1	1772.84	-0.900166937664656	0.0986113434607615	-9.12843194376357	6.94986e-20	4.2773e-18
NABP1	1532.33	1.38760400618946	0.152079113936938	9.12422468982066	7.22515e-20	4.41606e-18
HERC5	3041.17	3.0268983954659	0.332009328408841	9.11690767838467	7.72984e-20	4.7083e-18
LOC105369363	38.2395	2.98856284285672	0.337896940133987	8.84459871602168	9.18578e-19	4.84577e-17
RUFY4	50.7014	3.27875304058629	0.360231533998155	9.10179351650841	8.88522e-20	5.39351e-18
SAT1	3550.55	2.11821592696804	0.232902056343044	9.09487859500947	9.46922e-20	5.72839e-18
IRAK2	265.624	1.62366770951041	0.178634717111477	9.08931777520693	9.96624e-20	6.00856e-18
TRAF5	1474.64	-1.04379749292043	0.118393636006873	-8.81633108100366	1.18271e-18	6.18396e-17
LOC124900163	101.853	1.83452359447572	0.202144958442395	9.07528740074168	1.13378e-19	6.81228e-18
CHMP5	2117.77	1.54449652483357	0.170289738370605	9.06981559553667	1.19219e-19	7.13902e-18
LOC105377291	40.3245	2.88863993688558	0.31863037945353	9.06580201749679	1.23691e-19	7.38189e-18
RUNX3	7223.15	0.763835082168195	0.0842839636817617	9.06263835730689	1.27333e-19	7.57373e-18
DGKD	1979.39	-1.14827500798596	0.126792156970983	-9.05635676068478	1.3488e-19	7.99584e-18
DUSP7	835.533	-1.22810957439615	0.135678994531982	-9.05158221899011	1.40912e-19	8.32552e-18
ESPL1	636.056	-1.1483284042574	0.126914200301771	-9.04806870726008	1.45519e-19	8.5692e-18
KIF4A	1256.6	-0.849738377109314	0.0969055672523302	-8.76872610318353	1.80699e-18	9.28374e-17
BNIP3	1268.42	-1.71369089020168	0.189791658049137	-9.0293267249818	1.72731e-19	1.0138e-17
PARVG	2316.77	-0.664885644546219	0.0737111828364665	-9.02014618353521	1.87838e-19	1.09162e-17
LOC105378647	26.9155	3.3580529448222	0.372866213212612	9.00605317893847	2.13606e-19	1.23328e-17
PDS5A	6512.41	-0.556810529389948	0.0618246775937649	-9.00628278320539	2.13159e-19	1.23328e-17
FTL	19853.7	1.49181995544338	0.165819233398664	8.99666416776117	2.3268e-19	1.33904e-17
OPLAH	137.363	2.0595218766662	0.228930313434685	8.99628295513513	2.33489e-19	1.33935e-17
TIGAR	735.736	1.55827288952097	0.173293839285948	8.99208475005108	2.42585e-19	1.38704e-17
ARHGAP4	4223.21	-0.715783909241705	0.0796284178199956	-8.98905100512952	2.49374e-19	1.42127e-17
IFIT2	4029.32	3.27901044314238	0.364826829347554	8.98785445414325	2.52104e-19	1.43222e-17
MIR155HG	603.467	1.90075912635746	0.211537403257278	8.98545173141649	2.57674e-19	1.45454e-17
DGKA	7101.81	-0.944160254739599	0.105073216150468	-8.98573670180167	2.57007e-19	1.45454e-17
SMC3	4220.96	-0.608980643727058	0.0678488225331793	-8.9755521317891	2.81934e-19	1.58142e-17
PCLAF	1566.94	-1.07676474800483	0.12012060895179	-8.96403004780793	3.13024e-19	1.75027e-17
ACTN1	2500.46	-1.1084753341307	0.123735627697833	-8.95841686630172	3.29373e-19	1.83589e-17
PAICS	4618.08	-1.45251076694508	0.173000334587268	-8.39599975578304	4.61947e-17	2.03682e-15
PARP10	4254.64	1.89515038305955	0.211829087745823	8.9466012587165	3.66596e-19	2.03696e-17
HMGA1	5308.54	-1.26251333735084	0.14116098384688	-8.94378391921883	3.76067e-19	2.07657e-17
STX11	584.53	1.06436333586131	0.119024424356712	8.94239431624094	3.80828e-19	2.09633e-17
NFKB2	5561.66	1.31697983031866	0.147355912502181	8.93740745081513	3.98407e-19	2.18631e-17
SPC24	543.659	-1.27964038339002	0.143593986725497	-8.91151790246107	5.03386e-19	2.75386e-17
HP1BP3	6246.31	-0.606904228178419	0.0682477658951718	-8.89266073721183	5.96628e-19	3.25392e-17
CALHM2	919.546	-1.23363180791302	0.138744921567245	-8.8913654927191	6.03625e-19	3.28198e-17
ALDOC	3234.23	-1.50650616945049	0.169524516291867	-8.88665664650395	6.29752e-19	3.41357e-17
KIF1A	43.5002	3.17440929833944	0.357389410092181	8.8822142142395	6.55425e-19	3.54139e-17
RACGAP1	3190.9	-0.744573250488923	0.0838304830575817	-8.88189144726136	6.5733e-19	3.54139e-17
NPM1	13854	-0.737910386424754	0.0831039793886955	-8.87936283981524	6.72444e-19	3.61184e-17
CARHSP1	1468.55	-0.884920255977154	0.0997459418582133	-8.87174194249476	7.20105e-19	3.85615e-17
TMEM140	1185.1	2.42161645755142	0.272991624626531	8.87066209765351	7.27123e-19	3.882e-17
LCP1	48792.9	-1.05559516272463	0.119054627731935	-8.86647737122347	7.54963e-19	4.0065e-17
RASGRP3	602.763	2.42176883496884	0.273773240526444	8.84589315709587	9.07991e-19	4.80422e-17
ZNF395	2716.41	-1.65681848507461	0.187575417702909	-8.83281245146289	1.02076e-18	5.36884e-17
KIF2A	8115.59	-0.848449307084113	0.0961165912918813	-8.82729293330422	1.0724e-18	5.62374e-17
H2BC21	164.617	2.02921143954683	0.238082153542114	8.52315643720805	1.55263e-17	7.14814e-16
FOCAD	1255.16	-0.798573890480348	0.0907497712111961	-8.79973447670605	1.3714e-18	7.14944e-17
C11orf21	416.205	-1.57882214615601	0.179538425524801	-8.79378406901491	1.44605e-18	7.51651e-17
TNFRSF9	341.55	2.6319430118641	0.29933188846879	8.79272510966879	1.45975e-18	7.56553e-17
HNRNPA3	7674.93	-0.766209854285082	0.0872085619837743	-8.7859475819317	1.55052e-18	8.01252e-17
MVB12B	236.561	2.68058687672523	0.305441181119035	8.77611482153275	1.69219e-18	8.71921e-17
WDR64	38.6783	3.27706902386611	0.385649431680371	8.49753365274544	1.93661e-17	8.84703e-16
GNAI2	10347.9	-0.8713290828384	0.0994159905065327	-8.76447620145316	1.87647e-18	9.61284e-17
UBE2C	1645.7	-1.17315386317202	0.134112872148972	-8.7475112893629	2.1811e-18	1.11412e-16
NUSAP1	3629.33	-1.04480108834274	0.119591188978263	-8.73643867302496	2.40574e-18	1.22534e-16
CELF2	5394.77	-0.656477435544304	0.0777954882276255	-8.43850267541847	3.21429e-17	1.43872e-15
ASCC3	3250.14	0.858645328585593	0.0985460887977659	8.7131345247774	2.95586e-18	1.50122e-16
LRPPRC	3789.7	-0.847375994226671	0.0972680472481115	-8.71176114048206	2.9919e-18	1.51518e-16
LOC100288175	371.957	2.75413470033904	0.316165904065007	8.71104273082134	3.01092e-18	1.52047e-16
ETS1	29675.5	-0.826242710307027	0.0948677238488618	-8.70941851227877	3.05438e-18	1.53803e-16
PIK3R6	210.553	-2.11570651897195	0.242976470403849	-8.70745432862472	3.10775e-18	1.56048e-16
SLC35A4	2642.98	0.815634258096203	0.0937843075701138	8.69691613905054	3.41025e-18	1.70753e-16
HNRNPD	8270.33	-0.845819927553799	0.0972751611349708	-8.69512748871432	3.46441e-18	1.72976e-16
CENPH	790.388	-1.16658052781724	0.138676030933976	-8.41227225758034	4.02143e-17	1.78646e-15
BUB1	2964.91	-1.13165535338072	0.130372937414464	-8.68014003384085	3.95282e-18	1.96808e-16
TTK	969.715	-1.25067235504774	0.144404868948707	-8.66087386216857	4.68161e-18	2.32441e-16
TRIM56	4576.3	1.02058776067399	0.117846140024528	8.66034102145025	4.70355e-18	2.32878e-16
LOC105375913	30.2142	3.12495340941836	0.36104448781677	8.65531399832443	4.91557e-18	2.42697e-16
STAT2	5992.66	2.06616070253475	0.238929840880867	8.64756237612431	5.26111e-18	2.59037e-16
ORC1	1186.7	-0.88971188340385	0.102944873556633	-8.64260504350801	5.49456e-18	2.69781e-16
TXNRD1	5801.47	0.930497136056691	0.107695470519142	8.64007679776378	5.61752e-18	2.75057e-16
H1-10	4433.36	-1.41289748364591	0.163813346088146	-8.62504501242313	6.40675e-18	3.12817e-16
VIM	43313.3	-0.668324738126961	0.0774892875786541	-8.6247371605861	6.424e-18	3.12817e-16
NCS1	130.98	2.17797101890275	0.261141687269504	8.34018896667016	7.41719e-17	3.18329e-15
TAF4B	808.987	1.24297905381048	0.144162550151196	8.6220662197419	6.57567e-18	3.19325e-16
H2AC6	146.349	2.15794282076774	0.250508823317004	8.61423878087115	7.04078e-18	3.40978e-16
VWCE	58.4601	2.93132642314871	0.340346374127219	8.612774061912	7.13136e-18	3.43487e-16
NCAPD3	3277.32	-0.837290606466254	0.0972127893013632	-8.61296761962691	7.11932e-18	3.43487e-16
IFNG	177.893	2.85632461659973	0.331857158898668	8.60709055088337	7.49383e-18	3.59968e-16
NIPSNAP1	1223.33	-0.815144377283356	0.0947197074774153	-8.60585826321008	7.57478e-18	3.62873e-16
ADSL	2119.52	-0.97079318114632	0.112866946185863	-8.60121775198625	7.88747e-18	3.76834e-16
FAM83D	323.915	-1.40610915565096	0.163513948591885	-8.59932236827371	8.01882e-18	3.82079e-16
KIF22	2875.77	-0.85608435239339	0.0995941049371332	-8.59573318053088	8.27348e-18	3.93157e-16
G2E3	821.228	-0.860012862901339	0.103535602886448	-8.30644569525088	9.86113e-17	4.16163e-15
GLS2	129.849	1.70732416456098	0.198800568386908	8.58812516691687	8.83999e-18	4.18954e-16
USP30-AS1	249.282	1.68336006978377	0.196089201133815	8.58466483646391	9.11016e-18	4.30607e-16
GCLM	1030.16	0.751784452273146	0.0905935796317036	8.29842970472552	1.05496e-16	4.4311e-15
SAPCD2	768.54	-1.44360867845824	0.168251326428465	-8.58007309126337	9.48129e-18	4.46313e-16
RGS14	1534.78	-0.792845414507542	0.0924069417101879	-8.57993349670753	9.4928e-18	4.46313e-16
IMMT	3778.04	-0.654551381867366	0.0763458459124151	-8.57350356191318	1.00383e-17	4.70713e-16
ABL2	748.938	1.07903637595388	0.125906564023539	8.57013599189435	1.03363e-17	4.82513e-16
ANP32B	8970.61	-1.06570411428642	0.124352212491516	-8.57004546146799	1.03444e-17	4.82513e-16
GBP1	7867.51	1.58653908612183	0.18516762709737	8.56812344032228	1.05185e-17	4.89345e-16
ACBD7	82.849	-2.08401370436648	0.243590024338714	-8.55541482055375	1.17446e-17	5.44954e-16
NUCKS1	6892.07	-0.73169868275528	0.0857364576805705	-8.53427704561086	1.41035e-17	6.52699e-16
TTF1	975.932	-0.854816512763621	0.100278880289136	-8.52439227780482	1.53614e-17	7.09066e-16
EBI3	57.9215	2.77049922137012	0.32515796053494	8.52047176336137	1.58905e-17	7.29685e-16
SIT1	2210.37	-1.2843781286188	0.1508166272931	-8.516157347311	1.64935e-17	7.55418e-16
RAB33A	434.072	-1.1073262120806	0.13031660039676	-8.49719996308418	1.94219e-17	8.84968e-16
TRAF4	1293.36	1.30913936323053	0.154136536104381	8.49337474629627	2.00722e-17	9.12255e-16
CEP152	881.532	-0.96127460118543	0.1132121238409	-8.49091571266992	2.05015e-17	9.27014e-16
NAPA	2322.18	1.17111458114236	0.137920886616996	8.4912054284753	2.04505e-17	9.27014e-16
TBC1D10C	3295.2	-0.779626009903507	0.092046331102476	-8.46993031189415	2.4554e-17	1.10743e-15
FASLG	124.78	2.07515880052932	0.253743030940897	8.17819032441791	2.88138e-16	1.14256e-14
MCM2	4423.29	-0.994744295397759	0.121632272105421	-8.17829247270488	2.87894e-16	1.14256e-14
NFATC3	4497.98	-0.752842075118996	0.0890125383983685	-8.45770819106081	2.72683e-17	1.22673e-15
BBC3	925.904	2.17460400434804	0.257457024952155	8.44647375519139	3.00233e-17	1.34725e-15
TOX2	209.965	1.84350042131983	0.218488239020172	8.4375270247367	3.24122e-17	1.44712e-15
TSPO	1243.24	-0.85984368352902	0.105665778840817	-8.13739029761333	4.03889e-16	1.58034e-14
IL4I1	209.298	2.22481364380006	0.264221687989661	8.4202536919949	3.7567e-17	1.67305e-15
GPR160	297.111	-1.40702552307736	0.16728053727446	-8.41117290751426	4.05931e-17	1.79878e-15
RFX5	1962.84	0.84050911040718	0.100019558163916	8.40344754402651	4.33559e-17	1.91642e-15
EHD4	1606.7	1.07197583717345	0.127697392526458	8.39465721237295	4.67255e-17	2.05511e-15
RGMB	98.8855	2.00608899285833	0.239075160338519	8.39103899383693	4.81864e-17	2.11412e-15
CSRNP2	577.465	0.959210785671885	0.114323467417664	8.39032271622369	4.8481e-17	2.12179e-15
TOMM20	2366.16	-0.7785978376901	0.0928588033714243	-8.38474985054244	5.08337e-17	2.21928e-15
CDKN2C	1292.37	-1.03301596807311	0.123458843425417	-8.36729017874828	5.89584e-17	2.56766e-15
ADAR	18696.8	1.10396767517128	0.131970762042204	8.36524437752535	5.99905e-17	2.6062e-15
GAS7	55.8385	2.54690432849174	0.304573856596054	8.36218957515324	6.15648e-17	2.66806e-15
SH3KBP1	4583.73	-0.761206712000667	0.0910700358975433	-8.35847602889987	6.35336e-17	2.74667e-15
TADA3	2327.45	-0.793868368633168	0.0950006404929163	-8.3564528040457	6.46323e-17	2.78737e-15
NEIL3	511.461	-1.15619746038218	0.138546032134834	-8.34522246914272	7.108e-17	3.05799e-15
LCK	9544.37	-0.655327403957789	0.0786324902011765	-8.33405380245714	7.81204e-17	3.34465e-15
TDP1	1552.62	-0.809649480558454	0.0971906565558658	-8.33052794630585	8.04826e-17	3.43748e-15
NONO	8735.64	-0.574994649782651	0.0690282665059651	-8.32984339441528	8.09494e-17	3.4491e-15
PANX2	66.4972	2.59179447359831	0.311231203798413	8.32755341356143	8.25302e-17	3.50803e-15
APOL1	1809.68	1.91950910057459	0.230794409336216	8.31696532899239	9.02441e-17	3.82674e-15
KNTC1	2715.04	-0.891406784895795	0.111117062133601	-8.02223139974682	1.03841e-15	3.86678e-14
CIP2A	1278.6	-0.968523554484629	0.116582939256182	-8.30759252309099	9.76632e-17	4.13146e-15
LAMP3	2391.6	3.10915986720957	0.374363577253399	8.30518794061274	9.96616e-17	4.19597e-15
PRC1	2531.45	-0.916986557657074	0.110550319045175	-8.294743656799	1.0882e-16	4.55988e-15
KISS1R	79.5831	-2.15834472035177	0.260382240338901	-8.28913952634623	1.14071e-16	4.75742e-15
RASGRP2	1284.82	-1.36435182104562	0.164592641267085	-8.28926378811606	1.13952e-16	4.75742e-15
MAP3K7	1506.96	-0.861544550691628	0.103996980327975	-8.28432275605099	1.18783e-16	4.94232e-15
SHISA5	3531.17	1.04471380009502	0.126113625100431	8.28390904839239	1.19197e-16	4.94792e-15
MIR3142HG	172.144	2.36008035899174	0.285694288511394	8.26085943575878	1.44627e-16	5.98953e-15
BISPR	532.612	1.76415494443709	0.213569881111452	8.26031711614083	1.45286e-16	6.00278e-15
NCOA1	1415.91	0.684681425955582	0.082945012611347	8.25464249627369	1.52358e-16	6.27397e-15
CBX5	6203.72	-1.12894887436965	0.136767921119782	-8.25448588474855	1.52558e-16	6.27397e-15
TYMS	6909.01	-0.766450065889736	0.0928777507905834	-8.25224619853137	1.55445e-16	6.37791e-15
SLC17A9	217.557	-1.92554481723028	0.233347948515927	-8.25181806601075	1.56003e-16	6.38603e-15
S1PR4	2196.61	-0.923282450206867	0.11199976916135	-8.24361029598871	1.67091e-16	6.82416e-15
GDI2	7238.32	-0.588803598959355	0.0714629811125854	-8.23928123053994	1.73248e-16	7.05937e-15
ODF3B	177.871	2.56739735094806	0.3117215624257	8.23618786897363	1.77785e-16	7.2276e-15
LOC105374333	61.4539	2.0632302877882	0.259815553877747	7.94113461259148	2.0034e-15	7.33684e-14
PLEKHA2	3190.82	-0.742747617448301	0.0902266564187758	-8.23201974814329	1.84083e-16	7.46652e-15
PTMA	21661.4	-0.988410903077886	0.120107973725762	-8.22935290986335	1.88227e-16	7.6172e-15
CDCA7	2047.83	-1.48193018755087	0.180195762287387	-8.22400132355718	1.96824e-16	7.94693e-15
TOPBP1	3277.54	-0.772994730150727	0.0940063654233973	-8.2227913681081	1.98821e-16	8.0093e-15
IL12RB2	1242.11	2.04429950309036	0.248727917392812	8.21901909732889	2.05174e-16	8.24652e-15
E2F8	690.03	-0.955206367056747	0.116363602898647	-8.20880707766274	2.23397e-16	8.95862e-15
TNFSF8	3326.32	1.4267273360354	0.174005762667323	8.19931083985493	2.41769e-16	9.67349e-15
RFC4	1247.13	-0.668606566438	0.0816107271148903	-8.19263092089286	2.55577e-16	1.02029e-14
LOC107987245	78.4859	2.0640592232507	0.252043695117172	8.18929123496286	2.62769e-16	1.04665e-14
LOC102723458	217.433	2.15335671131654	0.263329180097896	8.17743293969927	2.89955e-16	1.1472e-14
NFIX	167.816	2.13409854569762	0.260987548382943	8.17701288402573	2.90967e-16	1.14864e-14
GMPS	2547.47	-0.740032632728566	0.0907461780536669	-8.15497300934166	3.49258e-16	1.37569e-14
CENPK	1067.07	-0.863444588160636	0.105934594606401	-8.150732925054	3.61725e-16	1.42164e-14
SYNE3	3269.39	-1.06525836397295	0.130758854506509	-8.14673979818268	3.73867e-16	1.4661e-14
ERVH48-1	215.2	-2.4081742232282	0.307107958600619	-7.84145820968427	4.45344e-15	1.56311e-13
LOC105371692	363.704	1.99212375022514	0.254046177457355	7.84158128322771	4.44908e-15	1.56311e-13
KCNAB2	7082.9	-0.771410084055772	0.0948097075698252	-8.13640400153799	4.07191e-16	1.58975e-14
FBXO6	634.704	1.77865720664661	0.218635627976865	8.13525784020348	4.11063e-16	1.60134e-14
ZBTB10	470.399	1.34511632586225	0.165476727036812	8.1287341727699	4.33796e-16	1.68619e-14
MRPS15	1040.39	-1.10335596068801	0.135829283991573	-8.12310812708444	4.54394e-16	1.76239e-14
TNK2	3008.36	1.18578715516573	0.146101548708017	8.11618470612877	4.81068e-16	1.86178e-14
IKZF3	2693.08	0.679389888897791	0.0837800010889483	8.10921317817232	5.09486e-16	1.96746e-14
CASP7	733.016	0.889242251827454	0.109789414428225	8.09952632007887	5.51736e-16	2.12598e-14
CDT1	2401.74	-1.12631819994022	0.139104814600165	-8.096903066782	5.6376e-16	2.1676e-14
PLEKHG1	101.27	2.43112489835236	0.300470668282936	8.09105565027436	5.91498e-16	2.26933e-14
TPP2	2549.84	-0.634170440715491	0.0783976424709525	-8.08915192762922	6.00816e-16	2.3001e-14
TAGLN2	7422.44	-0.993860290370318	0.122867371586688	-8.08888704572886	6.02124e-16	2.30014e-14
CHST15	133.194	2.86237342033816	0.353959154895358	8.08673368311203	6.12861e-16	2.33612e-14
CDC42BPB	126.005	1.65299616561279	0.204476334191465	8.08404636237749	6.26525e-16	2.37798e-14
AHCY	2034.28	-1.09217975576004	0.135099962302788	-8.08423434872792	6.25559e-16	2.37798e-14
PLAAT4	1569.29	1.25353195961109	0.155136217335116	8.08020190993364	6.46596e-16	2.44369e-14
MIS18BP1	1673.3	-1.05714384758361	0.130829076003096	-8.08034329890549	6.45847e-16	2.44369e-14
HPS3	974.13	-0.902951783142687	0.111767090024363	-8.07886993341119	6.53697e-16	2.46527e-14
NLRX1	512.746	-0.896159995119258	0.11531646429644	-7.77131002573516	7.76785e-15	2.62758e-13
XCL1	44.2935	3.01289032539819	0.374109276060938	8.05350339644459	8.04572e-16	3.02782e-14
HMGB1	6149.36	-0.795456612623184	0.0987768137907825	-8.05307016996951	8.07426e-16	3.03212e-14
RTL5	58.3872	2.56238690553725	0.318433427387782	8.04685276466538	8.49503e-16	3.18339e-14
LOC105373239	127.621	2.62815269689123	0.326970947792331	8.0378783333388	9.14073e-16	3.41813e-14
LINC01619	51.9283	2.40898087857242	0.300229092273507	8.02380895312385	1.02516e-15	3.82545e-14
MTAP	1090.49	-0.760335414689296	0.0948774545939133	-8.01386818337003	1.11156e-15	4.13048e-14
PHB2	4257.5	-0.832807981113422	0.104080880037687	-8.00154630525669	1.22866e-15	4.55608e-14
CAP1	17902	-0.930199523211623	0.116475582487895	-7.98621911427911	1.3914e-15	5.14877e-14
TMC6	4534.64	-0.946227330494209	0.123454295838592	-7.66459623026271	1.79395e-14	5.76045e-13
DDX50	1897.79	-0.673054250857707	0.0845306025538374	-7.9622554497827	1.68931e-15	6.23814e-14
TRAFD1	2900.12	1.21326231639896	0.15259818598493	7.95069946977465	1.85461e-15	6.83431e-14
DDHD1	2204.96	0.798377808593252	0.100439609037297	7.94883429202502	1.88275e-15	6.92359e-14
RFC5	859.868	-0.824361980835537	0.103803550424213	-7.94155862171019	1.99656e-15	7.32693e-14
H2AJ	609.524	-0.875832903396661	0.11030939909315	-7.93978491947973	2.02532e-15	7.40182e-14
COPS3	1630.39	-0.834069604319907	0.105084925530933	-7.93710039861416	2.06963e-15	7.54817e-14
RBMX	5226.2	-0.704489316267671	0.0887998407382973	-7.93345247480654	2.13136e-15	7.75737e-14
IL15RA	454.873	1.30789276210735	0.164876388788391	7.93256555240274	2.14664e-15	7.79698e-14
MPHOSPH9	1939.19	-0.692022110400262	0.0872672065507866	-7.92992164814544	2.19284e-15	7.94849e-14
TSPYL2	1325.25	0.958881117854861	0.121276094018544	7.90659631327044	2.64522e-15	9.56867e-14
NFKBIZ	1681.74	1.3724183083866	0.173590206113674	7.90608144959448	2.65617e-15	9.58873e-14
MYH9	37242.5	-0.825394520371101	0.10444461233333	-7.90270078974386	2.72924e-15	9.83248e-14
DENND5A	2844.91	0.866478180052549	0.109712321252438	7.89772898942556	2.84031e-15	1.02119e-13
DCUN1D3	464.026	1.027710931802	0.130165848174909	7.89539611358748	2.89395e-15	1.03836e-13
HTATIP2	1021.77	0.715225049459708	0.090600143695413	7.89430369850417	2.9194e-15	1.04538e-13
CSNK2A1	2070.2	-0.640964543915716	0.0812480751688654	-7.88898127843078	3.04663e-15	1.08874e-13
SUPT16H	5928.76	-0.735617814861873	0.0932650284857429	-7.88739173520249	3.08568e-15	1.10048e-13
KLHL21	1318.59	0.722436676257957	0.0916697470572049	7.88086254680219	3.25129e-15	1.15721e-13
COL9A2	173.742	1.30879789208939	0.166308988356939	7.86967622748321	3.5556e-15	1.26299e-13
UBXN11	439.631	-0.9827710249861	0.124894965476047	-7.86878014850472	3.58116e-15	1.26952e-13
NRN1	417.268	-2.31436509429495	0.294208225620287	-7.8664187223709	3.64938e-15	1.29112e-13
ATP2C2-AS1	129.448	-2.40096101381631	0.317995869627547	-7.55028993498702	4.3429e-14	1.33155e-12
KLHDC7B	430.974	2.00727898119737	0.265861635696181	7.55008888718052	4.34961e-14	1.33155e-12
KHDRBS1	5710.99	-0.535457865089868	0.0682261362966175	-7.84828064661217	4.2178e-15	1.48925e-13
MIR210HG_1	85.9224	-1.96371340020538	0.250373130163921	-7.84314754111086	4.39391e-15	1.54835e-13
ULBP2	55.0323	2.29108939843574	0.292192308240034	7.84103254543449	4.46857e-15	1.56532e-13
ADD3	7630.23	-0.760151085061484	0.0969979996734982	-7.83677073362547	4.62281e-15	1.61616e-13
OAS2	10655.4	1.8432463116686	0.235336946655361	7.83237115066315	4.78754e-15	1.67045e-13
ATAD5	1216.43	-0.834956498579493	0.106699199993025	-7.82533044890755	5.06325e-15	1.76319e-13
SUV39H1	773.358	-0.896337645498967	0.114656336102217	-7.8176023756757	5.38389e-15	1.87117e-13
CALM1	11365	-0.671343034901982	0.0859503615227983	-7.81082270054104	5.68159e-15	1.97077e-13
SELENOH	1357.97	-0.71466225253563	0.0954699883631229	-7.4857268214739	7.11523e-14	2.10196e-12
GINS1	662.246	-1.04534483163171	0.134068778700108	-7.79707879617513	6.33567e-15	2.19335e-13
CHD1L	1431.36	-0.760907649098054	0.0975943020372517	-7.79664010310372	6.35772e-15	2.1967e-13
C15orf48	103.865	2.33770780051288	0.299864933471062	7.79586920502151	6.39666e-15	2.20585e-13
PLEK	194.577	2.08654569554983	0.267795705834267	7.79155770645982	6.61881e-15	2.27803e-13
C12orf75	946.982	-1.12535985788514	0.144471181591735	-7.78951099787722	6.7269e-15	2.31074e-13
LOC105371773	436.008	-1.81889812534574	0.233519748946466	-7.78905481678433	6.75123e-15	2.31461e-13
TNFAIP3	2762.62	1.02419659113094	0.131670057230837	7.77850798177578	7.33849e-15	2.51109e-13
DYNLT1	1088.91	0.969718559190052	0.124691467523867	7.77694399181273	7.42975e-15	2.53254e-13
THAP12	1279.74	-0.716126515718479	0.0920824297037042	-7.77701585441193	7.42553e-15	2.53254e-13
SAMD9	7041.45	1.90415154647722	0.244892219397118	7.77546771867603	7.51691e-15	2.55734e-13
COL6A1	159.205	2.06839069500361	0.266081507569782	7.77352290993449	7.63328e-15	2.59195e-13
SHFL	2183.58	1.58529043897912	0.203955096776611	7.77274245181261	7.68048e-15	2.60299e-13
SOX8	61.3105	2.28082745751102	0.293519527881179	7.7706157201041	7.81055e-15	2.63699e-13
RNF213	35138.4	1.38897849584437	0.178845443862243	7.76636220553786	8.07724e-15	2.72184e-13
LOC124904428	140.411	2.42908567391756	0.312989792771944	7.76091019583977	8.4322e-15	2.83607e-13
FANCD2	1865.72	-0.745878850260542	0.0961694484554211	-7.7558815428404	8.77319e-15	2.94517e-13
LOC105377663	34.25	2.41755951704134	0.325194434286886	7.43419708994336	1.05205e-13	3.04699e-12
TENT5A	141.242	1.83452628388665	0.236677381602548	7.75116858005198	9.10507e-15	3.0508e-13
XRN1	5156.46	1.21942235897101	0.157568249603721	7.73901063214076	1.00193e-14	3.35081e-13
KATNB1	537.774	-0.875685881676111	0.113159078912413	-7.73853843714923	1.00566e-14	3.35694e-13
FLJ32255	951.194	1.5242187148922	0.196994450599772	7.73736879516933	1.01495e-14	3.37524e-13
DCAF7	4632.58	-0.637804412712559	0.0824295189458427	-7.73757290918566	1.01333e-14	3.37524e-13
POC1A	512.06	-0.864222767401895	0.111700335482657	-7.73697557547695	1.0181e-14	3.37935e-13
MAP2K6	232.182	-1.47843418958649	0.191124092871899	-7.73546739906522	1.03024e-14	3.41327e-13
TIGIT	769.917	1.68868336716863	0.218356660483581	7.73360136314965	1.04546e-14	3.45724e-13
SCML1	564.899	1.3847495034399	0.179104880321019	7.73150067691036	1.06286e-14	3.50578e-13
PBK	672.718	-0.828190549774511	0.10712103673362	-7.73135300990401	1.06409e-14	3.50578e-13
LPXN	4109.19	0.73980757918059	0.0957157733789647	7.72921278347187	1.08214e-14	3.5586e-13
TOP2B	6462.71	-0.612828384711648	0.0793039376868031	-7.72759086858847	1.09601e-14	3.59755e-13
NASP	3929.48	-0.761766230403897	0.0986121315432864	-7.72487338507144	1.11965e-14	3.66834e-13
N4BP1	3197.62	1.21688661980791	0.157547903597128	7.72391502536055	1.1281e-14	3.68922e-13
LAP3	3144.18	1.6554518002055	0.214335785315195	7.72363699216654	1.13057e-14	3.69047e-13
RNF26	897.542	-0.802451776053182	0.104001796674187	-7.71574916697904	1.20274e-14	3.91884e-13
PLCG1	8245.45	-0.66433472198707	0.0861605266463387	-7.7104301452793	1.25394e-14	4.07819e-13
HAUS4	1254.82	-1.15834886249992	0.150264106730929	-7.70875285988371	1.27053e-14	4.12457e-13
KNL1	2270.67	-0.98814170890203	0.133894337306762	-7.38001119971283	1.58276e-13	4.4744e-12
IL18RAP	597.083	1.8408435662371	0.239339766434848	7.69134019664974	1.45602e-14	4.71808e-13
ITGA1	196.409	1.87535997790905	0.243848098929177	7.69068935187283	1.46344e-14	4.73349e-13
ZNF267	1979.08	1.00044969502119	0.13018841263444	7.68462933663984	1.53441e-14	4.95398e-13
TRIM14	4028.9	1.0082614051298	0.131487801432781	7.66809844063926	1.74565e-14	5.62575e-13
EID1	2822.26	-0.634335538919896	0.0827548256327103	-7.66523926635118	1.78498e-14	5.74207e-13
ECT2	1300.49	-0.893528848814296	0.121723987575503	-7.3406143407852	2.12616e-13	5.91619e-12
SEPHS1	1213.48	-0.798269025033903	0.10876656645741	-7.3392867958784	2.14735e-13	5.9658e-12
MATCAP1	538.752	-1.35526322449467	0.184758230094788	-7.3353334452239	2.2117e-13	6.12538e-12
MMS19	1606.71	-0.733279095851128	0.0958182788896488	-7.65281013548181	1.96634e-14	6.3026e-13
INF2	2366.46	-0.801738672034334	0.104838255562142	-7.64738661221912	2.05105e-14	6.56225e-13
CFLAR	4618.71	1.04949197496125	0.137308707741929	7.64330239662416	2.1172e-14	6.76169e-13
SHMT2	4364.18	-1.16350982136106	0.152232640624134	-7.64297207609896	2.12264e-14	6.76687e-13
EXOSC8	1030.62	-0.638915474501765	0.0874570192061305	-7.3054796550507	2.76279e-13	7.56886e-12
ZC3HAV1L	287.928	-1.39372145127254	0.182727317677658	-7.62732944907091	2.39667e-14	7.62108e-13
PDE4B	2137.96	1.52599233191843	0.200072578609993	7.62719380396996	2.39919e-14	7.62108e-13
SNRPA	1920.48	-0.711800078253452	0.0933657767405756	-7.6237793236728	2.46354e-14	7.81151e-13
GBP5	15565	1.59472843850814	0.209423288939065	7.61485719466546	2.63983e-14	8.35554e-13
TBL1XR1	2951.3	-0.563568176752211	0.0740349018589417	-7.61219590492569	2.69478e-14	8.51425e-13
TC2N	290.472	-1.34035952146676	0.176226655656949	-7.60588411821173	2.82963e-14	8.9244e-13
TRIT1	311.853	-1.12210143826382	0.147683012373945	-7.59804001981333	3.00649e-14	9.44808e-13
TMEM64	463.609	0.969451119223045	0.127595325491361	7.59785764478249	3.01073e-14	9.44808e-13
MXD3	572.289	-1.32890340876483	0.174905932444918	-7.59781781091578	3.01166e-14	9.44808e-13
DNA2	755.108	-0.830514329401522	0.109354394975689	-7.59470462605695	3.08495e-14	9.66092e-13
BST2	3181.68	1.84822341484199	0.243369606678898	7.59430661890556	3.09445e-14	9.67356e-13
TTYH3	1231	0.958102673804436	0.126212705254177	7.59117453250792	3.17019e-14	9.89288e-13
MPI	1282.17	-1.07864787969296	0.142340495970948	-7.57794099518324	3.51082e-14	1.09366e-12
PPP3CB	1800.41	-0.634298286491284	0.08375445964392	-7.57330760878868	3.63839e-14	1.13141e-12
RRM1	4948.59	-0.763982821443646	0.10093212256512	-7.5692733098993	3.75318e-14	1.16506e-12
AREG	23.8332	2.82034733286341	0.372635004573203	7.56865913897083	3.77096e-14	1.1679e-12
BCL2L1-AS1	44.9398	2.18030530183827	0.288077443333104	7.56846935536422	3.77647e-14	1.1679e-12
POLQ	1302.68	-0.78867735601151	0.104208320128134	-7.5682762666336	3.78209e-14	1.1679e-12
WDR76	1924.33	-0.648969773710323	0.085848909392333	-7.55944109603658	4.04805e-14	1.24786e-12
PLK2	53.3392	2.47880952441783	0.328034649215875	7.55654785353653	4.13908e-14	1.2737e-12
CYSTM1	264.678	1.43800572260434	0.190442385949432	7.5508701250265	4.3236e-14	1.32818e-12
SCD	9807.42	-1.57836682978125	0.209153738148057	-7.54644331847389	4.47306e-14	1.36698e-12
ANKRD37	172.932	-1.31395843781464	0.174328260245983	-7.53726582230904	4.79927e-14	1.46415e-12
TRIM59	721.314	-0.958599446810384	0.127188194571698	-7.53685866867154	4.81428e-14	1.4662e-12
ARHGEF18	2809.47	-0.797810958973085	0.105891040695413	-7.53426308527767	4.911e-14	1.4931e-12
RAB37	652.641	-1.0417505834795	0.138321289239767	-7.53138283488471	5.02057e-14	1.5238e-12
USP18	1111.66	2.78335149870304	0.369692126636819	7.52883628878949	5.11945e-14	1.55115e-12
TNFSF15	94.7255	2.71261475526963	0.376740398892691	7.20022265528865	6.01143e-13	1.57157e-11
BBX	2349.04	0.825525885862142	0.10971587122358	7.52421574614197	5.30377e-14	1.60157e-12
MOV10	2522.84	1.15661147089567	0.153718625282021	7.5242116482221	5.30394e-14	1.60157e-12
DOK2	2086.75	-0.810996691654251	0.107798800461276	-7.52324411945178	5.34335e-14	1.61073e-12
ZC3H12A	650.977	0.884272020366196	0.117619867392019	7.51804979867033	5.55993e-14	1.67317e-12
RGL1	166.746	1.44156512600553	0.191875394347187	7.51302756098632	5.77754e-14	1.73571e-12
MT2A	3330.41	1.5268901086395	0.203321861673143	7.50971929961031	5.92543e-14	1.77713e-12
WDR90	610.437	-1.00647816854286	0.134071416520036	-7.50703016845093	6.04838e-14	1.81094e-12
SLC25A36	1209.3	-0.76073432858249	0.101382139539238	-7.5036326126069	6.20731e-14	1.85539e-12
LOC105375914	23.0226	2.82267948495869	0.376296171090437	7.50121766261688	6.32277e-14	1.88355e-12
ZBTB40	1461.36	0.662199645362863	0.0882763628530717	7.50143780238246	6.31216e-14	1.88355e-12
PECR	491.777	-1.04607831601714	0.139505045970063	-7.49849805606046	6.45532e-14	1.91981e-12
LYPLA1	1589.18	-0.895270837259735	0.119429385681303	-7.49623580622581	6.56766e-14	1.94995e-12
MAP3K1	2828.19	-0.828664811148036	0.115601977900971	-7.16825807131	7.5958e-13	1.96262e-11
DDX60	6354.5	2.52675336549099	0.33738099686277	7.48931738594261	6.92327e-14	2.05209e-12
PTPN14	186.034	2.29628525990301	0.306743116931025	7.48602049453438	7.09933e-14	2.10076e-12
ACTR3	13803.1	-0.77113799697331	0.103112585617462	-7.47860207709425	7.51173e-14	2.2154e-12
DGKZ	3099.86	-0.673360422729589	0.0900962681055968	-7.47378817000923	7.79185e-14	2.2942e-12
ATP6V0A1	403.447	1.72630589829287	0.231085716104159	7.47041369495447	7.99431e-14	2.3499e-12
LGALS9	2200.09	1.87397232184628	0.251080762482649	7.46362366959826	8.41748e-14	2.4702e-12
WAS	2987.32	-0.589202449737665	0.0789715459713614	-7.46094612294074	8.59034e-14	2.51676e-12
ABHD4	652.248	1.2570522279461	0.176347858360863	7.12825343970883	1.0165e-12	2.58873e-11
ARID5A	2968.03	1.41774178608862	0.19895020287537	7.12611379932467	1.03242e-12	2.6255e-11
C11orf71	256.801	1.26877288758975	0.170216751861704	7.45386616600806	9.06439e-14	2.65126e-12
TACC3	5323.91	-0.768391118354638	0.103095564975924	-7.45319275891339	9.1108e-14	2.66044e-12
DRAXIN	33.6527	2.36836739778037	0.317822549158002	7.45185451458627	9.20372e-14	2.68316e-12
HADHA	5293.98	-0.733231950329038	0.0984070502421421	-7.45101035469344	9.26281e-14	2.69595e-12
LYST	2352.79	1.15846307276976	0.15556696264799	7.44671653319526	9.56919e-14	2.78056e-12
NRBP2	333.918	1.24909588216503	0.167841129190131	7.44213226038327	9.9073e-14	2.87409e-12
SARNP	1269.55	-0.669562536785803	0.090091117048688	-7.43205943848993	1.0692e-13	3.0916e-12
RUVBL2	1259.33	-0.919160778505238	0.123824270400811	-7.42310675871522	1.14404e-13	3.30264e-12
SERPINB8	261.184	1.1879597603613	0.167564534248118	7.08956561537211	1.34534e-12	3.38242e-11
APOD	31.3542	2.87169174097634	0.387111362901612	7.41825742197654	1.18671e-13	3.42024e-12
EIF2A	2519.09	-0.979440740126168	0.132156089700608	-7.41124183036164	1.25122e-13	3.60031e-12
PABPC4	3879.39	-0.876005481931909	0.118227352673586	-7.40949925818327	1.26777e-13	3.64202e-12
LZTR1	1104.47	0.690322227017711	0.093191714119436	7.40754941080903	1.28655e-13	3.68997e-12
ADH5	2075.53	-0.735471534238959	0.0993119873543064	-7.40566726970313	1.30493e-13	3.73664e-12
DMD	34.3873	2.36073797035293	0.319001241164811	7.40040371546158	1.35771e-13	3.88152e-12
FUT11	912.137	-1.1831792113154	0.159918464419624	-7.39864039846424	1.37586e-13	3.92707e-12
GGA2	2344.95	-0.619021736987455	0.0836966288905134	-7.39601756000495	1.40329e-13	3.99894e-12
IRF7_1	103.5	2.45646933602976	0.332183340426125	7.39492032586161	1.41493e-13	4.02563e-12
GSN	133.056	1.57004642513063	0.222409997951063	7.05924391706567	1.67411e-12	4.16179e-11
H2AZ2	4752.52	-0.76584842346341	0.103682909914316	-7.38644800860926	1.50803e-13	4.28363e-12
B4GALNT3	262.997	-1.1030304729222	0.14934266178834	-7.38590339634836	1.51422e-13	4.29432e-12
VGLL4	1095.71	-0.788400748901782	0.106759140518031	-7.38485477755065	1.5262e-13	4.32139e-12
DEPDC1	564.648	-1.12001365418013	0.159009296114295	-7.04369921476208	1.87202e-12	4.60855e-11
CDC42	5352.46	-0.786983723203656	0.106737429078407	-7.37308112064	1.66729e-13	4.70585e-12
DELE1	1033.41	-0.719384604400633	0.0975731927098051	-7.372768938085	1.6712e-13	4.70938e-12
IL1RN	89.4962	2.64559278700432	0.358913434860475	7.37111662602647	1.69205e-13	4.76056e-12
CEP41	399.232	-0.980249135534195	0.133098276943461	-7.36485218325249	1.77343e-13	4.98163e-12
CADM4	37.4615	2.25696803142346	0.306615825290643	7.36089870535569	1.82676e-13	5.12331e-12
GRK6	3724.99	-0.822208937904527	0.111752286847339	-7.3574238263931	1.87493e-13	5.25011e-12
LRRC45	578.292	-0.789947101084293	0.107429159728402	-7.35319072662772	1.9353e-13	5.41061e-12
CYP1B1	596.58	2.11311621473115	0.287580615276436	7.34790908177148	2.01331e-13	5.61984e-12
NOS3	330.084	-1.90012421799054	0.258677950093076	-7.34552062634966	2.0496e-13	5.71212e-12
KDM3A	2982.61	-0.814399441955912	0.116304062370191	-7.00233014530237	2.5174e-12	6.03801e-11
ABCG1	459.463	-1.55083378278639	0.21136944891916	-7.33707634058091	2.1831e-13	6.05563e-12
CUEDC1	21.7093	2.69728107001238	0.36807110490583	7.32815218054805	2.33348e-13	6.4425e-12
WDR1	13081.8	-0.670296193413807	0.0914667141555038	-7.32830734767871	2.33078e-13	6.4425e-12
UCP2	3684.27	-0.923136970279525	0.132252957854224	-6.98008562724965	2.95e-12	6.98115e-11
CLPX	1292.87	-0.648542696975347	0.0886538094199855	-7.3154521076806	2.56516e-13	7.06548e-12
IRF2BPL	2807.91	0.949162861559492	0.129749458896876	7.31535121324769	2.56709e-13	7.06548e-12
PROSER3	540.281	-0.838307917861478	0.114604899943243	-7.31476506045239	2.57832e-13	7.08539e-12
SESN1	1289.6	1.04965283623344	0.150481601576139	6.97529016995709	3.0524e-12	7.19466e-11
NHERF1	4206.78	-0.888230150492586	0.121557628392272	-7.30707041787807	2.73029e-13	7.49141e-12
FNDC3B	294.273	1.07227317470069	0.146840691706604	7.30228904698401	2.82913e-13	7.73815e-12
SET	8590.41	-0.683160911966814	0.0935569040838411	-7.30208976725651	2.83332e-13	7.73815e-12
NUDT3	1077.68	-0.932465139086334	0.127737789405473	-7.29983776473886	2.88115e-13	7.85667e-12
TPM3	13669.5	-0.665747622420751	0.0912036471758583	-7.29957236399835	2.88684e-13	7.86009e-12
NCAPG	2592.6	-0.913895976917304	0.131281448726346	-6.96134896273354	3.3703e-12	7.89148e-11
DNAJB2	1417.31	0.803921875008822	0.110260595007456	7.29110771581144	3.07417e-13	8.35731e-12
NUDT21	4755.92	-0.708705992264962	0.0972196153245021	-7.28974281475425	3.10547e-13	8.42948e-12
GRAMD1B	744.185	1.06502923092057	0.146291098873891	7.28020528329386	3.33313e-13	9.03359e-12
SLC29A4	34.0054	-2.50414880729467	0.344175704865908	-7.27578609382174	3.44409e-13	9.32007e-12
CMTR1	3020.23	1.16623324928294	0.160334867131198	7.27373446680593	3.49683e-13	9.44837e-12
MYC	2016.87	-0.810602293499145	0.11144849253787	-7.27333564627355	3.50717e-13	9.4619e-12
STARD10	327.691	1.63131949804482	0.224323102752453	7.27218676109803	3.53714e-13	9.52824e-12
METAP2	2367.02	-0.543872899959373	0.0748541331875996	-7.26576979518709	3.7092e-13	9.97656e-12
CKS2	1225.26	-0.973020368359964	0.133958882257122	-7.26357485196345	3.76992e-13	1.01245e-11
ING2	274.249	-1.03512101696234	0.149601340332331	-6.91919614264736	4.54214e-12	1.04422e-10
MRPL37	1576.02	-0.77956356097786	0.107451569815164	-7.25502254009739	4.01595e-13	1.07689e-11
RSL1D1	4460.39	-0.72683728936285	0.100237930832813	-7.25112024284642	4.13339e-13	1.10671e-11
CXCL10	546.791	2.86176095421094	0.395156177829267	7.24210100910382	4.41787e-13	1.1811e-11
TRAF3	2051.71	0.739698931311538	0.102156165041942	7.24086432774605	4.45834e-13	1.19012e-11
KSR1	901.871	1.03809574995459	0.143374299712145	7.24045907836197	4.47169e-13	1.19189e-11
GAS2L3	57.4719	-2.0736496002537	0.286504328849058	-7.23776010151032	4.56155e-13	1.21402e-11
CTDSP1	2844.43	-0.950721120713225	0.131511017481566	-7.22921272239784	4.85802e-13	1.29098e-11
NUP50	4425.75	-0.607339352362074	0.0840285977511348	-7.22776969527463	4.9099e-13	1.30282e-11
GRINA	956.059	1.12306591732278	0.155388552254305	7.22746882591971	4.92079e-13	1.30375e-11
ZDHHC14	180.288	1.46781031591339	0.203265635968818	7.22114345062516	5.15522e-13	1.36383e-11
GTF2IRD1	88.7087	2.26674025878992	0.31392860250566	7.22055983652862	5.1774e-13	1.36765e-11
PSEN2	135.875	2.13264312821887	0.29545015491323	7.2182840074841	5.26477e-13	1.3866e-11
CKS1B	747.348	-0.87606421179631	0.121365518700257	-7.2183946575466	5.26049e-13	1.3866e-11
C1orf216	680.007	0.955404240401613	0.132369283222889	7.217718621267	5.2867e-13	1.39031e-11
TRDC	336.372	1.30037637209854	0.180206410136004	7.21603838130472	5.3524e-13	1.4055e-11
DEF8	578.546	0.849086112316881	0.117695865086451	7.21423910426425	5.42364e-13	1.4221e-11
LPIN2	6186.51	0.996310261382447	0.138189685068503	7.209729589358	5.60631e-13	1.46783e-11
TRIAP1	765.738	1.16190095817728	0.161379249166513	7.19981635915546	6.02937e-13	1.57163e-11
STAMBPL1	840.753	-0.779755807962413	0.10830212143463	-7.19982025867395	6.0292e-13	1.57163e-11
TLR7	21.7731	2.83908608071601	0.394434663353216	7.19786150786045	6.11642e-13	1.58964e-11
BMF	428.51	1.29330294928189	0.179678772185105	7.19786168145412	6.11641e-13	1.58964e-11
RHPN1	520.549	-1.24686142643524	0.173248857484667	-7.19693881124491	6.15794e-13	1.59809e-11
LOC124902552	20.6784	2.72395230657245	0.378781641919124	7.19135249736855	6.41526e-13	1.66243e-11
BCAT2	558.036	-0.832316154647251	0.115774389207778	-7.18912153493211	6.52095e-13	1.68736e-11
DNPEP	984.922	0.74132973935016	0.10837470653658	6.8404313427131	7.89551e-12	1.76257e-10
LOC124906262	189.838	1.15983204613959	0.169949366557224	6.82457410483527	8.81865e-12	1.95878e-10
HDHD2	769.113	-0.64869675884429	0.0951032605215422	-6.82097285925703	9.0426e-12	2.001e-10
UBE2L6	4274.05	1.34312068754449	0.196906667227777	6.82110314726317	9.0344e-12	2.001e-10
MX1	13505.3	2.65481577320427	0.370646729106685	7.16265803721722	7.91276e-13	2.04154e-11
PCSK1N	54.5142	2.21128996784033	0.308852375522198	7.1596987528477	8.08545e-13	2.08306e-11
CTSL	1141.04	1.92880740590455	0.269610717109401	7.15404575375946	8.4257e-13	2.16757e-11
DHX40	815.069	-0.753996802377897	0.10540763300109	-7.15315182506848	8.48077e-13	2.17857e-11
HAUS1	744.132	-0.774404021900012	0.108274239455008	-7.15224623879078	8.53693e-13	2.18983e-11
OAS1	3530.52	2.61954976567679	0.366323294935307	7.1509232470171	8.61962e-13	2.20784e-11
LNCTAM34A	34.2791	2.21504093154708	0.310202456738588	7.14062988035497	9.29042e-13	2.37623e-11
PDK1	1426.65	-1.19553713092271	0.167456978327383	-7.13936882693181	9.37604e-13	2.39467e-11
HDHD5	762.528	-1.06219665704944	0.156534927450363	-6.78568466699715	1.15537e-11	2.53767e-10
EIF3L	9437.17	-1.0912402828049	0.15305778466014	-7.12959674170098	1.00663e-12	2.56728e-11
TICRR	795.235	-0.894522620834191	0.131891839670866	-6.78224386790312	1.18324e-11	2.59244e-10
HSF4	210.332	-2.05503525556521	0.288758008129195	-7.11680783809034	1.10455e-12	2.8049e-11
HES4	27.9992	2.77187636870008	0.389647958479545	7.11379671926497	1.12893e-12	2.86271e-11
ITGB2	8736.32	-1.28545354857636	0.180723541182169	-7.11281740147303	1.13698e-12	2.87899e-11
PLCG2	192.546	1.68700783246614	0.237249761334129	7.11068294854997	1.1547e-12	2.9197e-11
SGO1	722.662	-0.958548378135694	0.134854475457146	-7.10802051534656	1.17719e-12	2.97232e-11
LINC01588	300.015	1.09384629260264	0.153904524073141	7.10730434462602	1.18331e-12	2.98353e-11
PPARD	1054.52	-0.85632340799715	0.120675510571485	-7.09608274240434	1.28343e-12	3.23135e-11
TRAF2	1098.11	0.757845959329755	0.106917476488842	7.08813922865873	1.35927e-12	3.41262e-11
TRABD2A	1726.94	-0.809243076179663	0.114347265715841	-7.07706538598547	1.47239e-12	3.69139e-11
VSIR	1457.8	-1.03662023966779	0.154077806377827	-6.72790107827602	1.72128e-11	3.70713e-10
PTBP3	4965.1	-0.689058437080148	0.097399459394358	-7.07456120767815	1.49922e-12	3.75335e-11
PPFIA4	730.836	-1.8744415314795	0.265005123068488	-7.07322752773754	1.51371e-12	3.78427e-11
CBR3	425.384	-0.927552551237282	0.131198291852998	-7.06985234439305	1.55099e-12	3.872e-11
ABHD17A	2056	-0.655968726716383	0.0928350676085456	-7.06595841005237	1.59511e-12	3.97656e-11
RNF144A	2480.22	0.684651298195811	0.0969368822769922	7.0628565940408	1.63114e-12	4.06067e-11
CFL1	17856.2	-0.899981631182132	0.127524919356125	-7.05730013966016	1.69769e-12	4.2145e-11
LZTS1	497.651	-0.964730086505684	0.136734509910897	-7.05549818501818	1.71983e-12	4.26351e-11
RTN4RL1	49.0845	2.00055255996255	0.28367644276954	7.0522336660426	1.76068e-12	4.35867e-11
DUT	3493.69	-0.835372498039134	0.118471930142332	-7.05122721505014	1.77347e-12	4.3842e-11
LINC00861	605.909	-1.55004497776329	0.21998343342321	-7.0461895863825	1.83884e-12	4.53947e-11
CLIP1	3396.62	0.89716267387432	0.13401482809859	6.69450303823328	2.16406e-11	4.56642e-10
DEF6	3334.27	-0.585998758908258	0.0831811962096369	-7.04484649909816	1.85666e-12	4.57709e-11
ABCA5	408.076	0.909920786575468	0.129215474149784	7.04188714674149	1.89653e-12	4.66242e-11
ARPC3	5114.27	-0.66276036291184	0.0941873556836087	-7.03661715632154	1.96963e-12	4.83542e-11
LOC105378075	49.7655	2.64098148342292	0.375360521776435	7.03585308045765	1.98046e-12	4.85527e-11
HSH2D	1359.41	1.60132430832393	0.227609375035345	7.03540576074805	1.98682e-12	4.86414e-11
KIF21B	7105.57	-0.900780142682468	0.134820173874261	-6.68134535653822	2.36759e-11	4.94876e-10
PLK4	1118.3	-0.90533759527762	0.128778168933804	-7.03021018836658	2.06223e-12	5.04179e-11
FBXO2	116.57	1.72139703942879	0.244909131221211	7.02871726687054	2.08441e-12	5.089e-11
COMMD10	332.356	-0.966145879735921	0.1447220057328	-6.6758740306551	2.45763e-11	5.11285e-10
CASTOR3P	257.011	1.02334089231517	0.145615058995725	7.02771333798117	2.09946e-12	5.11869e-11
SELENOS	548.12	1.15354525152738	0.172877927239823	6.67259996660614	2.51311e-11	5.21602e-10
PFN1	35290.3	-0.953634697822773	0.135791091555042	-7.0228075119068	2.17454e-12	5.29446e-11
TUBA4A	4592.01	-0.950865258214261	0.13546350911834	-7.0193461279937	2.22909e-12	5.41984e-11
CAT	1093.74	-0.965916353222671	0.137668321468726	-7.01625721093791	2.2789e-12	5.53337e-11
CDYL2	1084.7	1.50561335795998	0.214678511105461	7.01333985505585	2.32695e-12	5.6423e-11
RPAP2	996.345	0.725573618958729	0.103533465574996	7.00810713646158	2.41564e-12	5.84934e-11
DHX58	977.541	1.58548203034318	0.226258165852738	7.00740247039352	2.42783e-12	5.87085e-11
MPZ	173.377	1.34018425935009	0.1913120340002	7.0052271743067	2.46585e-12	5.94657e-11
HELB	746.043	0.957975051782179	0.13674893475294	7.00535659391366	2.46358e-12	5.94657e-11
WFS1	83.9075	1.82517184468947	0.260586453430313	7.00409334661582	2.4859e-12	5.98677e-11
TES	3219.62	-0.564650806643655	0.0806203364981426	-7.00382597208168	2.49065e-12	5.99007e-11
RSAD2	4891.49	2.74377943095061	0.391812724873604	7.00278285202639	2.50928e-12	6.02668e-11
ASB13	204.29	-1.3030345697862	0.186095307948915	-7.00197433319432	2.5238e-12	6.04519e-11
NELL2	1134.49	1.51558224086911	0.216485029303785	7.00086396617454	2.54389e-12	6.08508e-11
CKAP2L	1577.29	-0.796568104198766	0.113850762730791	-6.99659874991189	2.62251e-12	6.26469e-11
BTBD2	1410.01	-0.90783808589719	0.129765021429451	-6.99601538146974	2.63345e-12	6.28235e-11
MND1	361.949	-1.12169042447416	0.160365843485556	-6.99457191191211	2.6607e-12	6.33883e-11
FNBP1	9452.62	-0.494273027726835	0.0788229527115586	-6.27067384211749	3.59489e-10	6.38471e-09
PRDM1	1912.44	1.52920414335613	0.218965400822717	6.9837706670116	2.87361e-12	6.83688e-11
SLC25A20	813.632	0.77404250605998	0.110842163080883	6.98328582323997	2.88355e-12	6.85133e-11
GYPC	2455.37	-1.06876911613755	0.153067294699395	-6.98234798123583	2.90287e-12	6.888e-11
DNAJC8	1973.38	-0.607127171246891	0.0869709239871508	-6.98080626735194	2.93491e-12	6.95471e-11
TCTA	465.664	1.16758396025751	0.167317199358082	6.97826621971312	2.98845e-12	7.0627e-11
PMPCB	1692.94	-0.732525776765671	0.104982321585667	-6.97761076056903	3.00242e-12	7.08627e-11
C17orf75	506.667	-0.910911999509033	0.130603373752438	-6.97464371200464	3.06647e-12	7.21822e-11
PLCXD2	632.962	0.736067066102323	0.105565086189398	6.97263738109129	3.11054e-12	7.31224e-11
ZNF337	832.737	0.714979554889528	0.102561738532847	6.97121134174754	3.14224e-12	7.37697e-11
BRCA1	2190.6	-0.655496203588784	0.0941502841910147	-6.962232872913	3.34921e-12	7.85249e-11
NKILA	23.9775	2.3592639469658	0.339051535545714	6.95842283435908	3.44103e-12	8.04214e-11
RAC2	17539.8	-0.733338681651551	0.105390297858111	-6.95831301889722	3.44371e-12	8.04214e-11
C21orf58	632.748	-0.93363562990409	0.134235494920249	-6.95520682110772	3.52045e-12	8.21053e-11
SYTL2	780.219	1.58276704473875	0.22760592782147	6.95397988922435	3.55122e-12	8.27141e-11
HCFC1R1	412.037	-0.973633351907549	0.147520846949833	-6.59997127211891	4.11237e-11	8.36875e-10
TNK2-AS1	52.0836	2.30637367319163	0.33194229861549	6.94811623228304	3.70196e-12	8.61119e-11
PPP2R5A	2044.14	-0.599127838139085	0.0862951484881259	-6.94277544723762	3.8447e-12	8.9315e-11
EPSTI1	3693.47	2.24944300038431	0.324019735397877	6.94230244223281	3.8576e-12	8.94974e-11
HNRNPDL	5354.85	-0.608783277576427	0.0877034371605449	-6.94138448031431	3.88276e-12	8.99632e-11
ERP27	102.235	-1.42444255688311	0.205338686700636	-6.93703938488615	4.00402e-12	9.25327e-11
P4HA1	1320.72	-1.42349405667267	0.205202033049358	-6.93703680962202	4.0041e-12	9.25327e-11
TPI1	18410.9	-0.936275105742297	0.15087952771177	-6.2054482801066	5.45412e-10	9.34954e-09
TMEM107	295.085	-1.05566561580228	0.152222323564865	-6.93502497583697	4.06149e-12	9.3737e-11
COX2	100644	0.998963814544197	0.151868685408117	6.57781300904579	4.77418e-11	9.62712e-10
LOC100129034	405.897	-1.72356918351708	0.248716314857882	-6.92985976614338	4.21258e-12	9.70975e-11
SHISA2	30.5912	2.12601825845079	0.32332564479459	6.57547055941529	4.84995e-11	9.7688e-10
SMURF1	751.541	0.877116864835131	0.12663996004551	6.92606713173253	4.32701e-12	9.96056e-11
NFKBIE	457.219	0.964314151438558	0.139372538808533	6.91896811009025	4.54945e-12	1.04455e-10
MTPN	5075.35	-0.54185572763338	0.0825524638033282	-6.56377414639361	5.24626e-11	1.04955e-09
SPAG5	2550.06	-0.711931244251532	0.103107381483293	-6.90475535320317	5.029e-12	1.15316e-10
PRKCSH	4447.26	-0.699471012078198	0.101305619209559	-6.90456282223874	5.03583e-12	1.15323e-10
ARHGEF1	9104.23	-0.506456581809422	0.0734342103336263	-6.89673899274587	5.32098e-12	1.21696e-10
NUP107	1891.92	-0.842781106519769	0.122211812094423	-6.89606914484355	5.34612e-12	1.22113e-10
TMOD3	3052.29	-0.512800239764236	0.074438428530598	-6.88891812853692	5.62183e-12	1.28246e-10
ISG15	5616.29	2.61890255424424	0.38030385284732	6.88634241971681	5.72451e-12	1.3042e-10
EIF2AK1	3076.86	-0.627495148075142	0.0912590247154929	-6.87597911583438	6.15655e-12	1.40083e-10
BAZ1A	3665.31	0.667988063582465	0.0971589029244556	6.8752120853181	6.18977e-12	1.40659e-10
GPR84	17.7722	2.65137493785096	0.385784851927126	6.87267767152195	6.30078e-12	1.42998e-10
COTL1	12769.1	-1.05731388559608	0.153870910760202	-6.87143450553716	6.35595e-12	1.44065e-10
HES2	16.3482	2.68696527075072	0.391221733088797	6.86813907176484	6.50448e-12	1.47244e-10
RBBP4	5154.02	-0.624611608240039	0.0909663657179076	-6.86640170034932	6.58415e-12	1.48857e-10
SHCBP1	1402.06	-0.889874344919055	0.129633337970484	-6.86454857099851	6.67018e-12	1.5061e-10
FNTA	1631.24	-0.633826218422863	0.0923691692732854	-6.86188068388502	6.79598e-12	1.53255e-10
ILF3-DT	432.057	0.985085169992761	0.151566466615524	6.49936092058946	8.06619e-11	1.56769e-09
TFDP1	3892.81	-0.843866056560307	0.129835556960376	-6.49949887624269	8.0588e-11	1.56769e-09
WARS1	9546.31	1.56020958924318	0.240202586606267	6.49539045889058	8.28183e-11	1.60432e-09
ARRDC5	132.723	1.6257035224762	0.237326567892693	6.85006966102193	7.3814e-12	1.66246e-10
GARRE1	366.186	0.956143780282704	0.1396179302818	6.8482878836039	7.4739e-12	1.68115e-10
PHF11	180.519	1.27187794769362	0.185758231901824	6.84695334721867	7.54393e-12	1.69475e-10
CLDN1	115.613	-2.41369721482667	0.352580793077358	-6.84579892670753	7.60502e-12	1.70632e-10
KLF6	6077.86	1.03853714151559	0.151709554858817	6.84556185325348	7.61763e-12	1.70698e-10
TRANK1	4721.41	1.46192359675565	0.239533550706635	6.10321014506281	1.03959e-09	1.70776e-08
KDM2B	1836.97	-0.666185004896373	0.0973446826333048	-6.84356851216903	7.72444e-12	1.72873e-10
TASL	193.904	1.82177507058754	0.266215131626832	6.84324388119762	7.74197e-12	1.73047e-10
RPS6KA3	3952.43	-0.728841628241703	0.106610898271427	-6.83646456468366	8.11714e-12	1.80977e-10
GLYCTK	264.551	-1.07904259305402	0.157887806221465	-6.83423640417471	8.2443e-12	1.83581e-10
CLINT1	2561.26	-0.603709278820787	0.0884436906996289	-6.82591685223873	8.73655e-12	1.94298e-10
SMAGP	63.662	1.80946870208024	0.265224932325606	6.82239292593665	8.95364e-12	1.98627e-10
SETX	6378.94	0.701826432169887	0.102912707565074	6.81962848685237	9.12762e-12	2.0173e-10
AGTPBP1	1298.3	-0.965316266587777	0.149479627913033	-6.45784499242529	1.06204e-10	2.03291e-09
MRPS5	1226.24	-0.577903402545945	0.0895402002324492	-6.45412229418394	1.08848e-10	2.07902e-09
PEA15	1536.88	0.76659356640764	0.126321862402222	6.06857397309999	1.29051e-09	2.10049e-08
RASSF1	1369.55	-0.692709350774906	0.107527650882704	-6.44215088015405	1.17792e-10	2.2354e-09
SRP72	3200.28	-0.726615588812575	0.106831724641358	-6.80149638369949	1.03538e-11	2.28544e-10
LINC00324	167.138	-1.34864570518832	0.209472061696562	-6.43830826061161	1.20812e-10	2.28782e-09
RRM2B	983.314	0.824829424420347	0.121295495279692	6.80016535254171	1.04499e-11	2.30379e-10
OPN3	247.022	-1.06254916230497	0.156262945376293	-6.79975127658232	1.048e-11	2.30755e-10
TLR3	28.8563	2.46639909757515	0.363128270354179	6.79208780734569	1.10522e-11	2.43053e-10
IL15	50.6426	1.73592870648894	0.287268630512312	6.04287597776722	1.51391e-09	2.44613e-08
GORASP1	617.062	0.671367709982473	0.0989538430011632	6.78465524552271	1.16364e-11	2.55266e-10
JADE2	3330.22	0.828639788088358	0.12227265362236	6.7769837616154	1.22711e-11	2.68524e-10
RAPGEF1	5848.52	0.629936932975844	0.0929567335272517	6.77666812368324	1.22979e-11	2.68779e-10
SUCLA2	688.902	-0.741608514231629	0.109681378824537	-6.76148059205216	1.36589e-11	2.98157e-10
FBXW9	86.0435	-1.43429282502252	0.212283236996162	-6.75650534313477	1.4136e-11	3.08192e-10
IL17F	24.0139	2.51848054029149	0.394271544625891	6.387680203199	1.68421e-10	3.13874e-09
NOA1	948.599	-0.812405103141798	0.127185990124248	-6.38753609849764	1.6858e-10	3.13874e-09
LOC124903061	106.537	1.37204691306181	0.203367464367232	6.74663922929296	1.51309e-11	3.29315e-10
ACTA2	376.28	1.85969465818752	0.275651912569947	6.74653275883082	1.5142e-11	3.29315e-10
DAZAP1	4359.9	-0.575790590445643	0.0853647180568843	-6.74506521607621	1.52958e-11	3.32253e-10
BACH1	902.592	0.741842106829502	0.116332013548223	6.37693859327884	1.80663e-10	3.35314e-09
TG	43.2986	2.2608673553499	0.335401283993439	6.740783244569	1.57535e-11	3.41776e-10
TBX21	376.899	1.03629135408532	0.153824477782423	6.73684298510086	1.61865e-11	3.5074e-10
ETNK2	48.4414	2.04600106515473	0.303838380970393	6.73384665433066	1.65235e-11	3.5717e-10
DLG1	1366.86	-0.55237202306675	0.0820287188148038	-6.73388577863614	1.65191e-11	3.5717e-10
OPA1	2196.49	-0.647165767034426	0.0961575595877476	-6.73026405629462	1.69355e-11	3.6563e-10
TRAP1	1757.8	-0.738648784494157	0.109772437448884	-6.72890938436261	1.70939e-11	3.68601e-10
SLC25A40	996.427	-0.839387230003472	0.12477444496452	-6.72723673699494	1.72915e-11	3.71957e-10
IMPDH1	1240.01	-0.820729818405781	0.122023896625219	-6.72597614979095	1.74419e-11	3.74737e-10
DESI2	1226.91	-0.687543781655396	0.102236238492195	-6.72504966727512	1.75533e-11	3.76672e-10
EIF3F	3786.18	-0.75318484833139	0.112012799740206	-6.72409626469714	1.76686e-11	3.78688e-10
SLC22A17	188.97	1.55974548521862	0.245502223387504	6.35328455969501	2.10765e-10	3.86992e-09
MRPL30	786.324	-0.740770003290741	0.116598290310966	-6.35318066255617	2.10908e-10	3.86992e-09
LRRC32	227.274	1.61442573687789	0.2402196491202	6.72062315797518	1.80949e-11	3.87358e-10
ANP32A	4102.19	-0.685317045024947	0.102000291249564	-6.71877537435832	1.83258e-11	3.91828e-10
MLLT3	2175	-0.789497004355632	0.117569049825552	-6.71517721311076	1.87838e-11	4.01136e-10
LOC124903696	231.987	1.52561041461824	0.227211867945242	6.71448383579116	1.88733e-11	4.02371e-10
TRIM38	2922.69	0.890383240394246	0.132608451374929	6.71437778785932	1.8887e-11	4.02371e-10
OLA1	1464.87	-0.612267704139777	0.0912605144992462	-6.70900999736129	1.95949e-11	4.16951e-10
TLE6	32.4993	-2.25045919517764	0.335490245302099	-6.70797206980242	1.97348e-11	4.19423e-10
PIM1	9492.1	-0.725661146631256	0.108191400400854	-6.70719802075444	1.98397e-11	4.21148e-10
SPART	1067.79	0.696006373552266	0.103783226988498	6.70634739108087	1.99556e-11	4.23102e-10
MRPL9	1140.03	-0.597080941069843	0.100580503462384	-5.93634870095025	2.9144e-09	4.4764e-08
VDAC1	4499.01	-0.861007899892744	0.128575712470878	-6.69650498796777	2.13463e-11	4.52047e-10
BTF3	9561.07	-0.826715126976022	0.123458588364983	-6.69629499190437	2.1377e-11	4.52157e-10
DEK	7786.47	-0.81379839467782	0.12155187512698	-6.69507067519675	2.15567e-11	4.55415e-10
TUBGCP3	952.76	-0.67188828086868	0.100380464231059	-6.6934167521093	2.18019e-11	4.59499e-10
CAB39L	204.387	1.04714372893895	0.156513380974263	6.69044220002598	2.22497e-11	4.6838e-10
CPSF3	1415.58	-0.622333564537903	0.0930677004034462	-6.68689096045247	2.27962e-11	4.79314e-10
ITM2C	786.237	0.870788964533265	0.130249975276007	6.68552115029591	2.30104e-11	4.83246e-10
CCDC9	1054.53	1.26843137896648	0.18973628166719	6.68523367181502	2.30556e-11	4.83623e-10
TMEM150A	101.757	1.37457388732787	0.205644498792544	6.68422396611031	2.32152e-11	4.86393e-10
ZMYM3	1090.18	-0.753704671810248	0.112802309765279	-6.68164218781129	2.36279e-11	4.94457e-10
BUB3	4159.96	-0.562739837007031	0.0842518968044963	-6.67925421682612	2.40161e-11	5.01397e-10
SDCBP	2821.26	-0.812467928212416	0.121661613938368	-6.67809592452061	2.42067e-11	5.0478e-10
KCTD17	685.266	0.797111698481195	0.119376579124465	6.67728715571674	2.43406e-11	5.06976e-10
CNOT8	2146.58	-0.583131185474743	0.0873565690827586	-6.67529862490713	2.46729e-11	5.12694e-10
MRE11	1163.01	-0.679117487231369	0.101830490027077	-6.66909770394692	2.57381e-11	5.33576e-10
ZNF629	262.052	1.10458869398496	0.165787181287466	6.66269059771072	2.68859e-11	5.56721e-10
DCP2	2743.28	-0.564232943255446	0.0847266740660206	-6.65944874474578	2.74857e-11	5.68475e-10
REL	1493.5	0.704240222505248	0.105831562685632	6.65434965367715	2.84555e-11	5.87849e-10
PVT1	433.553	0.982535625591114	0.147672221721167	6.65348983132607	2.86224e-11	5.90607e-10
EIF3D	5345.17	-0.654215595513197	0.0985495466709798	-6.63844347957661	3.17013e-11	6.53378e-10
FLYWCH1	1463.18	0.672670338661066	0.101339119446974	6.63781511357064	3.18367e-11	6.55407e-10
SQOR	2784.26	0.653270165948976	0.104268180197385	6.26528788276827	3.72137e-10	6.58297e-09
CHEK1	1433.29	-0.600091362080475	0.0904934082229054	-6.63132678793926	3.32683e-11	6.84084e-10
RACK1	24614.3	-0.781530123505195	0.117858541933409	-6.63108596699566	3.33226e-11	6.84407e-10
OSBPL8	3920.94	-0.54329829356129	0.0819420030493777	-6.63027840842385	3.35054e-11	6.87365e-10
CMPK2	1984.57	2.4476354591826	0.369201066343858	6.62954601789524	3.36721e-11	6.89986e-10
CBLN3	188.279	1.52636881618511	0.230405962993064	6.62469319958991	3.4797e-11	7.12214e-10
SLC2A4RG	1455.67	-0.803784524249471	0.121453923765699	-6.61802022798438	3.64041e-11	7.44248e-10
MYO1G	7897.15	-0.692304586610363	0.110938252723701	-6.24044970614955	4.36315e-10	7.6269e-09
LINC02051	19.2113	2.54902304840472	0.385429098616734	6.61346809971771	3.75419e-11	7.66624e-10
PACSIN3	127.907	1.37514128433434	0.208116130594151	6.60756703677146	3.90687e-11	7.96885e-10
DCHS1	236.975	1.42507010981475	0.215908176860721	6.6003526616504	4.10181e-11	8.35685e-10
CD74	9946.19	1.37736781371917	0.208698456064143	6.59979877041279	4.11716e-11	8.36889e-10
PRKD3	1539.32	0.887274159809384	0.13446517661276	6.59854233014248	4.1522e-11	8.43044e-10
MTA1	1685.85	-0.492160065666892	0.074590830040673	-6.59813096862611	4.16373e-11	8.44419e-10
SLC37A1	645.377	1.00851039845871	0.162182479484794	6.21836835681913	5.02351e-10	8.72103e-09
CXCL11	17.2486	2.60220705580737	0.394754284160067	6.59196659852388	4.34038e-11	8.79238e-10
NKD1	229.185	1.5005687451416	0.227729459384994	6.58926056028952	4.42022e-11	8.93369e-10
IPO7	3631.06	-0.524806827915752	0.0796450844179226	-6.58931849656818	4.4185e-11	8.93369e-10
SEPTIN7	5683.73	-0.53812518004831	0.0816984385519593	-6.58672539630079	4.49633e-11	9.07715e-10
MTSS1	32.5481	2.06119269169126	0.31386836917543	6.56706088958968	5.13181e-11	1.03248e-09
MYADM	1497.7	-1.24832288706757	0.190142837256001	-6.56518491615269	5.19683e-11	1.04437e-09
EEIG1	7164.45	-1.03272425439369	0.157308990454793	-6.56494108447331	5.20534e-11	1.0449e-09
APOL6	9786.49	1.18822270573434	0.181013540793583	6.5642752499346	5.22865e-11	1.04839e-09
LYRM9	145.902	1.61290695919081	0.245720350327787	6.5639942196046	5.23852e-11	1.04918e-09
KMT5A	766.922	-0.677440273749326	0.103242002000346	-6.56167316231486	5.32073e-11	1.06325e-09
ARNT	2063.77	-0.565619464687608	0.0862452687046955	-6.55826659459192	5.44368e-11	1.08659e-09
MIS18A	369.642	-1.13852558663339	0.173650654681215	-6.55641401826834	5.51171e-11	1.09893e-09
UNC13D	3395.06	-0.513768130443542	0.0783870238642551	-6.55424973568645	5.59223e-11	1.11373e-09
AMD1	2607.11	-0.76317667658366	0.116444278832042	-6.55400749816537	5.60132e-11	1.11429e-09
LOC105377524	29.4302	2.47927681287242	0.378376906828354	6.55239991693551	5.66197e-11	1.12509e-09
IL1R1	100.385	1.73709695642267	0.265345449994906	6.54654887225695	5.88819e-11	1.16874e-09
SRP9	2673.81	-0.707687659853524	0.108148863439642	-6.54364398612924	6.00376e-11	1.19034e-09
FAM162A	1236.68	-1.04423873876927	0.159621216008233	-6.54197959947511	6.07098e-11	1.20233e-09
SPATA18	18.7602	2.5060437329712	0.383120872040491	6.54113079150211	6.10554e-11	1.20782e-09
CFAP54	24.651	2.26797234878053	0.34673970432792	6.54084986654906	6.11702e-11	1.20874e-09
ZFP36L2	7481.5	-0.754099293809027	0.122434140953311	-6.15922395450625	7.31023e-10	1.22935e-08
SEPTIN4	23.5963	2.42147319876742	0.370390706863845	6.53761866562582	6.2506e-11	1.23376e-09
KLHDC8B	72.6157	1.64778159852667	0.267594363954266	6.15775898332558	7.37815e-10	1.2396e-08
STC2	317.253	-1.93882921476483	0.296673130211293	-6.53523699090641	6.35089e-11	1.25216e-09
LNPK	1257.82	-0.769673461472578	0.117798962639149	-6.53378811008974	6.41267e-11	1.26294e-09
PPA1	3129.21	-0.718064881091669	0.109956184585885	-6.53046378242414	6.55663e-11	1.28986e-09
SMTN	514.443	-0.801505738380418	0.122742929368594	-6.52995445443147	6.57897e-11	1.29282e-09
GCHFR	541.492	-0.986034952291463	0.151183681442968	-6.52209909747058	6.93302e-11	1.36088e-09
COX15	1008.36	-0.654616729475752	0.100386476173187	-6.52096531754342	6.98563e-11	1.36969e-09
CLK3	1436.71	-0.633344713701447	0.103159178251397	-6.13948971324683	8.2787e-10	1.37913e-08
PPAN	295.746	-1.04728482045129	0.160681282948337	-6.5177773119226	7.13568e-11	1.39757e-09
CASP2	2205.43	-0.612183349660679	0.0940286969373072	-6.51060122707908	7.48506e-11	1.46438e-09
MAN1C1	2506.29	1.27857113903706	0.196511722282054	6.50633521598227	7.70063e-11	1.50489e-09
B3GALT6	706.358	0.74047649324854	0.113829757156437	6.50512231376283	7.76302e-11	1.51541e-09
DPYD	1351.5	-0.99726812225887	0.153332417057848	-6.50396140225606	7.8232e-11	1.52548e-09
FBXO39	15.8114	2.53319309293388	0.389496266305151	6.50376733251983	7.8333e-11	1.52577e-09
ANKZF1	2203.11	-0.882142505435621	0.135751422534793	-6.49821923751501	8.12763e-11	1.5779e-09
ERO1A	5513.73	-1.0441400786439	0.160737598617951	-6.49592931349971	8.25224e-11	1.60034e-09
FGR	35.4668	2.44273883183484	0.376110289352648	6.49474077414693	8.31765e-11	1.6095e-09
FXR1	3024.64	-0.540172372852583	0.0831889513731974	-6.49331869119606	8.39658e-11	1.623e-09
LANCL1	1277.09	-0.546157346269902	0.0841426277653938	-6.49085203034894	8.53523e-11	1.64801e-09
ANKRD17-DT	29.7139	2.15553666305688	0.332125521500665	6.49012654407701	8.57643e-11	1.65403e-09
VEGFA	672.62	-1.4158207608235	0.218155068367143	-6.48997417947104	8.58511e-11	1.65403e-09
EIF2AK2	5242.94	2.07728558955388	0.32047826178232	6.48182993130701	9.06168e-11	1.74395e-09
GLUD1	3171.65	-0.49320858330763	0.0941045471531395	-5.24107068391727	1.59648e-07	1.79439e-06
BCL2L11	2230.51	1.24342950072756	0.192267390331845	6.46718873430096	9.98429e-11	1.91943e-09
AKAP3	92.3237	1.50295183580197	0.232472407680566	6.46507622473258	1.01248e-10	1.94426e-09
PTP4A2	7208.8	-0.535081176259371	0.0827668980373427	-6.46491760532035	1.01354e-10	1.94426e-09
HMGN2	7796.42	-0.848779517289537	0.131318691486631	-6.46350879437409	1.02303e-10	1.96034e-09
CEP57	2529.46	-0.747068451140302	0.11571155837724	-6.45629928087848	1.07294e-10	2.05156e-09
LEF1	6038.59	-0.975299908325827	0.151183323248481	-6.45110775030952	1.11036e-10	2.11852e-09
VPS35	2569.8	-0.537365420409248	0.0833235138833936	-6.44914496958516	1.12483e-10	2.14383e-09
TCEA2	461.452	-0.836551044840177	0.129791513849825	-6.44534469185796	1.15338e-10	2.19588e-09
SLC41A2	96.2417	1.65929205150122	0.257535558319463	6.44296291482567	1.17163e-10	2.22824e-09
MTF2	1304.1	-0.561687802578589	0.0871834022911781	-6.44260017179239	1.17444e-10	2.23118e-09
PABIR2	1719.65	-0.523363575457052	0.0812713431688031	-6.43970623655142	1.19705e-10	2.26927e-09
USP22	4616.3	-0.5326462776564	0.0827453103606335	-6.43717783322025	1.21715e-10	2.30246e-09
BEND5	135.39	-1.53104643974848	0.238172574196566	-6.42830705807836	1.29033e-10	2.43828e-09
AGMAT	536.141	-1.07617260682716	0.167449518349687	-6.42684802819065	1.30277e-10	2.45917e-09
EEPD1	64.9502	-1.4373361459567	0.238142823159143	-6.03560555337912	1.58368e-09	2.5542e-08
SP110	4450.61	1.06389369980703	0.165869603149252	6.41403656611948	1.41716e-10	2.67225e-09
TCERG1	2170.68	-0.646093522905947	0.100738159005535	-6.41359271684176	1.4213e-10	2.6772e-09
POLA1	1590.51	-0.80579256240238	0.133685999402819	-6.02750150353731	1.66514e-09	2.67827e-08
FCER1G	60.4451	1.9143856860753	0.2986229959915	6.41071086879656	1.44843e-10	2.72541e-09
TTN	325.592	1.15004092482345	0.179461863065678	6.40827474527315	1.47176e-10	2.76637e-09
CSK	7036.42	-0.589052593344519	0.09194172647128	-6.40680370004279	1.48602e-10	2.79022e-09
IRF1-AS1	248.575	1.33233955866858	0.208043316863454	6.40414495767264	1.51214e-10	2.83627e-09
PSIP1	5201.48	-0.598550295133304	0.0934713662195679	-6.40356848670946	1.51787e-10	2.844e-09
RHBDD3	385.974	0.813712413806028	0.127144396322787	6.39990780042105	1.55471e-10	2.90995e-09
LTA4H	2571.57	-0.773200122222103	0.120838462873699	-6.39862593278976	1.56781e-10	2.93138e-09
PLEKHG2	1572.62	-0.623551568704846	0.0975011297214215	-6.39532660274241	1.60205e-10	2.99223e-09
STK26	2471.44	-0.548159149611937	0.0857432136934785	-6.39303247451792	1.62628e-10	3.03429e-09
MBNL3	957.519	-0.584354323808769	0.0973987516288901	-5.99960794195066	1.97795e-09	3.14149e-08
ITGA3	417.452	1.22943171646065	0.192543296748493	6.38522211482945	1.71149e-10	3.18323e-09
ISCU	1551.75	1.08525219797027	0.170088502253152	6.38051475316674	1.76494e-10	3.27919e-09
SELENOK	892.254	0.7581494302499	0.118897481108925	6.37649698865645	1.81184e-10	3.3593e-09
SLFN13	1263.67	-1.19503179370039	0.187432496143698	-6.3757983182607	1.82012e-10	3.37113e-09
FBXO43	166.742	-1.28313189235771	0.20131695567604	-6.37369012485231	1.84533e-10	3.41425e-09
STIL	1401	-0.678050914224336	0.113343819760023	-5.98224866304962	2.20078e-09	3.4613e-08
RAN	8230.95	-0.808581829016519	0.126945581854346	-6.36951532463938	1.89626e-10	3.50483e-09
RASGRP1	6205.24	-0.506969325514764	0.0911983750429675	-5.55897323034439	2.71366e-08	3.51093e-07
SMS	1095.55	-0.889097547483693	0.139658103998185	-6.36624386290713	1.93713e-10	3.57663e-09
CREB3L3	11.7406	2.49642677249185	0.392242338169443	6.36450104836318	1.95926e-10	3.61056e-09
KLRC1	20.1533	2.43083959092509	0.381938710743261	6.3644755625703	1.95958e-10	3.61056e-09
CHRNA6	36.3804	2.02008553562661	0.338314641161132	5.97102605046433	2.35766e-09	3.67866e-08
LINC02019	38.1945	1.95236035887666	0.307015276583881	6.35916355889622	2.02855e-10	3.73376e-09
NT5DC1	660.429	-0.781063558116221	0.122884572696969	-6.35607498137546	2.06974e-10	3.80562e-09
LOC124900605	679.284	1.48681376546269	0.249529114731715	5.95847810008567	2.54598e-09	3.95162e-08
SNRPD1	1471.61	-0.779101133714077	0.130847366537525	-5.9542744675006	2.61228e-09	4.05098e-08
PRRG4	28.8202	2.17564756126564	0.343005646090909	6.34289139569736	2.25492e-10	4.13325e-09
CAMKK1	152.448	-1.3384694549328	0.211040369612001	-6.34224370149459	2.26443e-10	4.1455e-09
CCNG2	818.86	-1.29523272407261	0.204227281409622	-6.34211411488528	2.26633e-10	4.1455e-09
ARHGAP1	1632.43	-0.535461637462811	0.0844315906734245	-6.34195842091782	2.26863e-10	4.1455e-09
CDC45	1107.63	-0.667541339063803	0.105275558956734	-6.34089569961961	2.28433e-10	4.1699e-09
TPR	7318.62	-0.4103997734726	0.0647439679321528	-6.33881095923362	2.31545e-10	4.22236e-09
HIVEP1	1192.49	0.783675480949927	0.123752617162533	6.33259723243402	2.41068e-10	4.387e-09
OAS3	11196.6	2.1787899370321	0.3440521649014	6.33273136838567	2.40859e-10	4.387e-09
RAPH1	176.292	1.21383863700752	0.191851312872076	6.32697592127971	2.50012e-10	4.5451e-09
OSGIN1	51.0738	2.34516402865145	0.370772470939567	6.32507592246161	2.53108e-10	4.59666e-09
NDC80	1629.09	-0.754188145780269	0.119317950574959	-6.32082718606928	2.60167e-10	4.72002e-09
OTUB1	1298.54	-0.515630430577042	0.0870226100261233	-5.92524667350537	3.11829e-09	4.77303e-08
C19orf48P	1110.4	-0.873253802469848	0.138215824068766	-6.31804504551797	2.64893e-10	4.80084e-09
LOC112268133	17.0814	2.45878904927531	0.389339262896476	6.31528664995983	2.69661e-10	4.88227e-09
COL27A1	99.5384	-1.64644593611807	0.260735319993149	-6.31462563706878	2.70816e-10	4.89818e-09
ZDHHC20	3241.54	-0.624255516814088	0.098862416870596	-6.31438656442311	2.71235e-10	4.90076e-09
NEK3	87.2071	-1.73956640275602	0.275664564194654	-6.31044620420513	2.78232e-10	5.02206e-09
LOC107984251	67.3147	2.17269025549845	0.344384376886289	6.30891062812597	2.81006e-10	5.06698e-09
TRIM65	732.745	-0.660376700594688	0.10470415266415	-6.30707267851081	2.84362e-10	5.12228e-09
BIN1	2691.3	-0.791788546354023	0.14460674003014	-5.47546086848367	4.36374e-08	5.47011e-07
MCM7	7813.62	-0.847067501806092	0.134526520172488	-6.29665809180222	3.04131e-10	5.47282e-09
NGRN	965.997	0.663530464982968	0.10538788866029	6.29607892726467	3.05269e-10	5.48772e-09
SLC25A4	78.784	1.56150208557786	0.248111593895545	6.29354743589797	3.10292e-10	5.57236e-09
SPDL1	985.574	-0.952182355684475	0.151300575407144	-6.29331615641375	3.10755e-10	5.57502e-09
ZNF540	117.765	1.38937496511537	0.220778767962571	6.29306421961243	3.11259e-10	5.57844e-09
IPO5	4504.73	-0.771930079400201	0.122732245881068	-6.28954578202888	3.18396e-10	5.70058e-09
IPCEF1	1643.12	1.02021346778098	0.173223655071663	5.8895736114038	3.87193e-09	5.80135e-08
HMSD	15.252	2.4161537440624	0.384575207748563	6.28265601989117	3.32837e-10	5.95311e-09
POLD1	2241.83	-0.61546324153118	0.0980362183303918	-6.2779169985628	3.43139e-10	6.13119e-09
HID1	55.5027	1.75994789762646	0.280456509790195	6.27529701108757	3.48967e-10	6.22905e-09
KPNA2	4130.38	-0.902055756099178	0.143757354942813	-6.27484942567297	3.49973e-10	6.24071e-09
SMARCA2	5068.33	-0.497683194424195	0.0793236891940537	-6.27408028397024	3.51707e-10	6.26533e-09
IL16	7575.56	-0.836191826125057	0.133291881784719	-6.27338900860891	3.53273e-10	6.28691e-09
ITPKC	267.768	0.987239996014024	0.157412739053531	6.27166519018701	3.57207e-10	6.35055e-09
STK10	6900.23	-0.507000513501549	0.080871274658519	-6.26922866793397	3.62841e-10	6.43779e-09
PWWP2B	327.704	0.782028460739626	0.124766008653375	6.26796087476244	3.65807e-10	6.48392e-09
SSRP1	5569.98	-0.701946527456988	0.111994365460067	-6.26769502709738	3.66432e-10	6.48851e-09
HLTF	938.959	-0.693594105382317	0.110750920742409	-6.26264866000995	3.78493e-10	6.68872e-09
SNRPF	965.309	-0.929756410528874	0.148562939118172	-6.2583334447181	3.89113e-10	6.86955e-09
INSIG2	733.928	-1.06203272953585	0.169788937790767	-6.2550172193468	3.97472e-10	7.01014e-09
MTMR1	1633.55	-0.511456906456962	0.087386265560016	-5.85282942553139	4.8328e-09	7.07945e-08
ANKRD33B	343.077	1.59893239115598	0.255708797212524	6.25294244306771	4.02791e-10	7.09688e-09
BIN2	4676.19	-0.466318977988559	0.0745849463891028	-6.25218627302909	4.04746e-10	7.12426e-09
RPUSD4	564.271	-0.602142534960398	0.10292098947917	-5.85053192752547	4.90003e-09	7.1661e-08
GPR34	25.9828	2.45584918423867	0.392978218208827	6.24932647776839	4.12226e-10	7.24872e-09
AFMID	138.654	-1.41559811913644	0.226555187539908	-6.24835888556772	4.14788e-10	7.28384e-09
SLC7A6	2846.6	0.785539001392245	0.125721203969831	6.24826184118272	4.15045e-10	7.28384e-09
SEC11C	847.637	0.756358825740596	0.12108252861273	6.24663883721597	4.19379e-10	7.35262e-09
PDCL	667.51	-0.603692193818756	0.0966808636392046	-6.24417460803439	4.26044e-10	7.46208e-09
ISG20	2405.61	1.68199538701911	0.269385309688381	6.24382743426065	4.26991e-10	7.47129e-09
CS	4105.95	-0.604873586799522	0.0970834358774108	-6.23045096553142	4.65094e-10	8.12197e-09
CASP3	2569.42	-0.805620519563791	0.129374236116525	-6.22705527581382	4.75283e-10	8.29173e-09
SMARCC1	3497.93	-0.621589109848127	0.0998561819454891	-6.22484354736744	4.82037e-10	8.40128e-09
DTL	1750	-0.767424050197946	0.123292952470815	-6.22439510790049	4.83417e-10	8.40881e-09
ANXA7	3099.04	0.543429968646437	0.0873043537233274	6.22454603316347	4.82952e-10	8.40881e-09
LOC102724608	28.7849	2.2285183954607	0.358279458422644	6.22005628029009	4.96977e-10	8.63619e-09
SNRPA1	980.858	-0.723641767122274	0.116377532115524	-6.21805389724141	5.03359e-10	8.72997e-09
DOCK2	9009.81	-0.566225338540936	0.0910881019736479	-6.21623819436645	5.09215e-10	8.82291e-09
JAM3	254.335	-1.42836308137924	0.229819165596331	-6.21516085341683	5.12721e-10	8.87498e-09
AXIN2	252.363	-0.945036694941512	0.152061754512779	-6.21482172140852	5.1383e-10	8.88549e-09
LINC01257	10.4758	-2.44205768337053	0.393002532945245	-6.21384718584185	5.17028e-10	8.93209e-09
FAM210A	648.035	-0.888461578172648	0.142989598887628	-6.21346996623766	5.18271e-10	8.94485e-09
RAD50	2122.03	-0.50956176706286	0.0820301243302472	-6.21188583125149	5.23525e-10	9.02673e-09
EVC	74.4091	1.86687187606339	0.300551704793671	6.21148323661979	5.24868e-10	9.03231e-09
TDRD7	1010.48	1.52296377157677	0.24518070954767	6.2115970476897	5.24488e-10	9.03231e-09
FNDC3A	1878.54	0.569160284390029	0.0916513604602474	6.21005821988747	5.2965e-10	9.10576e-09
ERMAP	139.472	-1.20102545205066	0.193461159682314	-6.2080960024373	5.36304e-10	9.21123e-09
CYTB	97481.1	1.44845214354791	0.249425176957372	5.80716093385978	6.35411e-09	9.21657e-08
BUD13	913.354	-0.663517419502316	0.106901327417494	-6.20682114555048	5.40671e-10	9.27724e-09
KREMEN1	15.5372	2.30943260808735	0.372177851963354	6.20518549372129	5.46324e-10	9.35095e-09
FANCE	402.596	-0.891695735446641	0.143703202270413	-6.20512084183551	5.46549e-10	9.35095e-09
MYLIP	423.572	-1.04489126582185	0.16849937910812	-6.20115795887517	5.60492e-10	9.58026e-09
CAMK2N1	97.032	1.7553927249551	0.283129126847273	6.19997223352441	5.64731e-10	9.64341e-09
MYH10	691.907	-0.711992981510244	0.114944927725307	-6.1942096584875	5.85782e-10	9.99325e-09
DTX1	91.9	1.62393694549531	0.262195133602983	6.19361970292812	5.8798e-10	1.00211e-08
CTCF	2882.24	-0.518967935424468	0.0837959786373933	-6.19323198873511	5.89429e-10	1.00361e-08
PRDX3	3153.46	-0.712571880335714	0.123072548209593	-5.78985233264366	7.04483e-09	1.01191e-07
LOC124904075	82.2526	-1.8302881575737	0.295614369463017	-6.19147222409526	5.96048e-10	1.01391e-08
TFAP4	307.756	-1.03224918786727	0.166759007169116	-6.19006556461705	6.01392e-10	1.02202e-08
CAPN3	174.925	1.45430714227517	0.235017987225111	6.18806738771943	6.09063e-10	1.03407e-08
LMNB1	6011.37	-0.806134743502844	0.130321446029875	-6.18574124260442	6.18113e-10	1.04843e-08
ABHD18	641.467	-0.605377953394086	0.0979038783794039	-6.18339092807011	6.27391e-10	1.06315e-08
RLF	1317.92	-0.620473717249085	0.100389159266852	-6.18068446613598	6.38243e-10	1.0805e-08
ZHX2	1143.21	0.904121339496789	0.146297777910273	6.18000732759799	6.40986e-10	1.08411e-08
REV3L	1446.37	0.721648172829568	0.116803892940456	6.17828870821498	6.48001e-10	1.09493e-08
SLC30A3	15.1703	2.39587515835223	0.388133520848628	6.17281175074445	6.70861e-10	1.13248e-08
SAT2	433.794	0.788321588575363	0.136708687386366	5.76643374789641	8.09665e-09	1.14811e-07
MYL12A	10851.4	-0.591434207327491	0.0958495485748771	-6.17044332624547	6.80988e-10	1.14848e-08
CARMIL2	3280.09	-0.388361622318804	0.0673621868419099	-5.76527634457945	8.15241e-09	1.15509e-07
SMARCD2	2732	-0.515849142746063	0.0836374515447249	-6.16768126262449	6.92987e-10	1.1676e-08
MFAP3L	21.4827	1.98079997342034	0.34391655507336	5.75953656257643	8.43452e-09	1.1922e-07
CBX3	5308.77	-0.719163270346294	0.116749592967217	-6.15987818088785	7.28009e-10	1.22545e-08
NCKAP1L	7055.14	-0.668569032613366	0.108616774183769	-6.15530186416888	7.49346e-10	1.25778e-08
CNDP2	3133.78	0.810468309082017	0.131719686522504	6.15297781583733	7.60414e-10	1.27515e-08
NCKIPSD	957.415	-0.975261881408687	0.158545754865468	-6.15129608633316	7.68523e-10	1.28753e-08
SOAT2	32.2047	-2.09959220292359	0.341527123684995	-6.14765872844741	7.8635e-10	1.31615e-08
ARL5A	1125.43	-0.799668875436386	0.139283972472457	-5.74128423566119	9.39612e-09	1.31761e-07
MYO1E	407.785	-0.844658354422231	0.137502931721041	-6.14283887514364	8.10595e-10	1.35417e-08
REEP4	657.847	-0.997665975839333	0.162408565188657	-6.14293941135692	8.10082e-10	1.35417e-08
ZGRF1	880.404	-0.622501822994744	0.101347305883499	-6.14226315705245	8.13539e-10	1.35781e-08
ATP5F1C	2494.6	-0.658536943613014	0.107258986137771	-6.13969017726068	8.26826e-10	1.37869e-08
ENO1	63938.7	-1.08991470820139	0.177547505416787	-6.13872160942419	8.31882e-10	1.38452e-08
PCCB	518.738	-0.757565746360553	0.123414017309128	-6.13840925754002	8.33519e-10	1.38464e-08
IFI6	5676.91	2.3756888884657	0.387011202729442	6.13855328143184	8.32764e-10	1.38464e-08
CCDC142	295.037	0.855302058259257	0.139364357799989	6.13716499513283	8.40071e-10	1.39422e-08
HDAC9	46.8089	1.73071813493984	0.282134831990326	6.1343653413173	8.54998e-10	1.41767e-08
FAM78A	3044.34	-0.740046621682439	0.129259239691622	-5.7252899169761	1.03257e-08	1.43773e-07
NUB1	3070.18	1.16556004038388	0.19009409445256	6.13149000625451	8.70598e-10	1.44218e-08
UBE2Z	2772.1	0.714581554427056	0.116589453531985	6.12904111632204	8.84103e-10	1.46319e-08
MTREX	2076.37	-0.58999443184447	0.096270923793761	-6.12848000823594	8.87226e-10	1.46698e-08
EIF4H	5155.71	-0.51949159444683	0.0848418103591683	-6.1230611681625	9.17944e-10	1.51636e-08
OTUD4	2004.21	0.466717101214719	0.0762251492006432	6.12287553529355	9.19015e-10	1.51672e-08
RILPL1	74.1452	1.44235688553601	0.235741283545177	6.11838904007494	9.45261e-10	1.55858e-08
NMI	1664.4	0.907502121384741	0.148438042226292	6.113676169356	9.73618e-10	1.60385e-08
PIH1D1	1533.49	-0.606175773265878	0.09916243249106	-6.11295788171118	9.78012e-10	1.60959e-08
GAS6	45.0131	2.09483679716405	0.343058956807794	6.10634631626227	1.01938e-09	1.67611e-08
PPM1D	728.511	0.818635949973162	0.134302835405322	6.09544800377848	1.09131e-09	1.79107e-08
TRIM25	3947.32	1.22897856672596	0.201830745449855	6.08915437529957	1.13509e-09	1.86118e-08
CRELD2	964.263	0.976279370856507	0.160368997418845	6.08770639319209	1.1454e-09	1.87635e-08
SRXN1	564.955	1.28682444870425	0.226892892475858	5.67150621009942	1.41547e-08	1.9359e-07
LACTB	488.682	0.752961909474388	0.123849141811609	6.07966997962522	1.2043e-09	1.97103e-08
DCAF12	1240.59	-0.69899028593391	0.115025314072766	-6.07683875126583	1.22575e-09	2.00428e-08
NTHL1	174.185	-0.988695378383337	0.162711614612949	-6.07636634136538	1.22936e-09	2.00834e-08
PRKCH	6215.29	-0.648257095931131	0.10671483061254	-6.07466733733403	1.24245e-09	2.02785e-08
GJC1	43.7892	1.88880994204162	0.333684811221503	5.66046124523125	1.50967e-08	2.05206e-07
ADORA2A	34.4829	-1.67954320198398	0.296815912808785	-5.65853490161754	1.52671e-08	2.07204e-07
MMADHC	1758.65	-0.477365277621758	0.0915962345766567	-5.21162556330034	1.87193e-07	2.07375e-06
SUZ12	2712.15	-0.450515953595214	0.0742204931436681	-6.06996712785448	1.27936e-09	2.08618e-08
ERO1B	219.365	1.13146542690084	0.186434536658972	6.06896901817355	1.28734e-09	2.09725e-08
NUP133	1492.44	-0.652817254234074	0.107587824544988	-6.06776144972702	1.29705e-09	2.1092e-08
NFE2L3	995.067	1.12286486553809	0.215626297536898	5.20745789527805	1.91445e-07	2.11689e-06
UFL1-AS1	88.4895	1.70647321014082	0.301846319267516	5.65345045214362	1.57258e-08	2.13259e-07
RPE	681.982	-0.633643741280775	0.112083354474908	-5.65332599340277	1.57372e-08	2.13259e-07
ASL	420.231	-0.887119679095722	0.156978629677905	-5.6512130403734	1.59319e-08	2.15568e-07
GPI_1	33.2806	-1.87166894728679	0.308669909267897	-6.06365859155501	1.33059e-09	2.16176e-08
NKAPD1	683.921	-0.670538001893734	0.118708990204691	-5.64858652017441	1.61772e-08	2.18553e-07
CRIP1	2366.56	-0.725702604338938	0.11973128180683	-6.06109442233953	1.35198e-09	2.1945e-08
NIF3L1	672.553	-0.772257593638069	0.127472916422734	-6.05820918913517	1.37645e-09	2.23217e-08
TERF1	530.362	-0.643623704753129	0.114134316940956	-5.63917778634528	1.70864e-08	2.30134e-07
GPR174	1798.37	0.739292996239205	0.122290049945935	6.04540595548087	1.49034e-09	2.41465e-08
CORO1C	912.487	-1.05010349464834	0.173716996623071	-6.0449093356526	1.49494e-09	2.41989e-08
NEK6	275.568	-1.63654306271607	0.290693016782046	-5.62979833789095	1.8042e-08	2.42086e-07
LGALS1	4852.34	-1.0351622609445	0.171253070972848	-6.04463473305316	1.49749e-09	2.42181e-08
GRAMD1A	1713.23	-0.831239878020222	0.137624265623206	-6.03992235130999	1.54188e-09	2.48906e-08
TSPAN18	333.361	-1.33858361617616	0.221941857050617	-6.03123554053563	1.62711e-09	2.62186e-08
TULP4	753.322	0.870112611313102	0.144320874964125	6.02901424710316	1.64963e-09	2.65574e-08
CCNC	1040.8	-0.525153049533045	0.0871769450716064	-6.02399004807623	1.70169e-09	2.73458e-08
ZNF37A	1397.57	0.666130089974371	0.11062302290031	6.02162255658721	1.72677e-09	2.77238e-08
BLOC1S2	1186.39	0.801018588839567	0.133043411192776	6.02073099042023	1.73631e-09	2.78517e-08
SP100	7302.97	1.1434617555348	0.189933911478263	6.02031383777227	1.74079e-09	2.78983e-08
RBM3	6075.36	-0.585792536834861	0.104582824194531	-5.60123080770173	2.12835e-08	2.8174e-07
LOC124900514	16.952	2.2446984730866	0.373479699469722	6.01022887260991	1.85262e-09	2.96636e-08
SH3BP1	2797.13	-0.560121875023639	0.0932025088254672	-6.0097295886373	1.85833e-09	2.97283e-08
MGST2	158.852	-1.39710143757009	0.232504161355304	-6.00893089149956	1.86751e-09	2.98481e-08
MSN	24015.4	-0.552637981008129	0.091984461873171	-6.00794927484722	1.87885e-09	3.00023e-08
CERK	2830.29	-0.576511314947644	0.0960217695815951	-6.00396469946068	1.92557e-09	3.07207e-08
CENPJ	579.865	-0.748948898228869	0.124765053341826	-6.00287402736831	1.93855e-09	3.09e-08
PRIM1	869.668	-0.805789460164623	0.134251623267186	-6.00208355440849	1.94801e-09	3.1023e-08
VPS13D	2280.17	0.665287301365728	0.110858395053851	6.0012351887519	1.95822e-09	3.11575e-08
TMEM200A	117.475	1.47460956475498	0.245727479501743	6.00099576874764	1.96111e-09	3.11755e-08
RASA1	950.897	-0.558759921231386	0.0931719646557314	-5.99708209756007	2.00895e-09	3.18787e-08
ORAI2	1945.5	0.595394879882415	0.0993003453512002	5.99589938762704	2.02362e-09	3.20829e-08
WDHD1	1334.29	-0.687241974482164	0.114629571228715	-5.99532884155124	2.03074e-09	3.2167e-08
MSH6	2825.83	-0.713081058051741	0.118983731974414	-5.99309709166862	2.05882e-09	3.25826e-08
COMTD1	354.002	-0.84248649014682	0.140685458398285	-5.98844045247175	2.11863e-09	3.34993e-08
OGFR	1849.55	0.743678230949909	0.124209971967444	5.98726671595122	2.13397e-09	3.37117e-08
RAB30	774.859	1.10978924024626	0.185379200755239	5.9865898424686	2.14286e-09	3.38221e-08
PYCARD	608.477	-0.75078917063214	0.125420964651687	-5.98615369222518	2.14861e-09	3.38827e-08
MTFR2	350.736	-0.890027758760854	0.148745043181943	-5.9835792825189	2.18287e-09	3.43923e-08
MAPKAPK3	4341.54	-0.551266837905415	0.0921375259189697	-5.98308704740158	2.18948e-09	3.44658e-08
MRPL58	455.173	-0.713501494011044	0.119273204826181	-5.98207698913469	2.2031e-09	3.46188e-08
PLEKHN1	128.007	1.26563340848971	0.227642258220792	5.55974720327263	2.70166e-08	3.5005e-07
LIN9	306.307	-0.707680472332682	0.127294392583627	-5.55940020584775	2.70703e-08	3.50491e-07
GAREM2	182.396	0.981259336387021	0.164102719108979	5.97954343300902	2.23764e-09	3.51303e-08
KCNQ1	436.032	-0.813581407962145	0.136093290687267	-5.97811548132597	2.25734e-09	3.54082e-08
NLRC5	5619.95	0.840741970428123	0.140644524542022	5.97777960546858	2.26199e-09	3.54499e-08
ETHE1	990.628	-0.745229534576086	0.124707977835369	-5.97579679753839	2.28968e-09	3.58521e-08
LZTS3	202.751	1.61505892800497	0.270332652423879	5.97433907270871	2.31025e-09	3.61422e-08
RFC3	1181.87	-0.61743312645814	0.103367274914938	-5.97319729059543	2.32648e-09	3.63641e-08
SBDS	1021.22	0.644479823834198	0.10790837132201	5.97247290398818	2.33684e-09	3.64938e-08
EIF3E	7190.13	-0.747208892236415	0.125153543239142	-5.97033749822534	2.36763e-09	3.69097e-08
MSH2	1848.13	-0.70879215730467	0.118752508154106	-5.96864999587938	2.39225e-09	3.72606e-08
AK2	3546.37	-0.686629315243915	0.115129780336955	-5.96395922266447	2.46198e-09	3.83131e-08
CNIH1	1108.27	-0.689969715347636	0.115720261159227	-5.96239334785339	2.4857e-09	3.86483e-08
SMARCAD1	1354.84	-0.540112414293622	0.090634227786153	-5.95925432903771	2.53391e-09	3.93634e-08
LINC-PINT	370.629	1.23279562536037	0.207185741559847	5.95019529857111	2.67823e-09	4.14961e-08
SLF1	461.615	-0.708788366272285	0.128309133462834	-5.52406790649548	3.31239e-08	4.2239e-07
CELSR2	345.123	1.15999650353165	0.195062988939825	5.94677908831537	2.7347e-09	4.23341e-08
PAK1	1190.12	-0.593658925357746	0.0998341793720854	-5.94644969379834	2.74021e-09	4.23454e-08
HAPLN3	2325.35	1.04888453831047	0.176384478173228	5.94658072622671	2.73802e-09	4.23454e-08
GGCT	768.417	-0.645267412618487	0.1085676470635	-5.94345949342604	2.79069e-09	4.30879e-08
TUBB4B	5236.35	-0.91925238465602	0.154685880792088	-5.94270388447141	2.80359e-09	4.32494e-08
UNG	1124.06	-0.964155258823756	0.162252465055696	-5.94231501193397	2.81025e-09	4.33145e-08
NEURL3	25.6337	2.09890986635067	0.353255005285143	5.94162810136677	2.82205e-09	4.34586e-08
TMTC4	392.727	-0.866704479839234	0.145895456770544	-5.94058580729034	2.84005e-09	4.36979e-08
UBE2V2	1242.56	-0.548539344913973	0.0923659172512148	-5.93876357468596	2.8718e-09	4.4148e-08
TMEM62	302.566	1.25237094467567	0.211110633985235	5.93229682955364	2.98726e-09	4.58434e-08
CYTH3	105.62	1.22465968107932	0.206508681610815	5.93030603617582	3.02371e-09	4.63626e-08
SAP30-DT	113.704	-1.5945378012908	0.268968011950991	-5.92835478733932	3.05985e-09	4.68762e-08
ZNF219	157.421	0.932189743795937	0.169466317677415	5.50073758946243	3.78206e-08	4.78835e-07
ARRB2	3784.76	-0.770414660318171	0.130103829737601	-5.92153714361812	3.18946e-09	4.87776e-08
CLNS1A	1816.03	-0.515760685169666	0.0871013228405915	-5.92138750996453	3.19237e-09	4.87799e-08
FBRS	4266.72	0.792676547232645	0.133871728895566	5.92116463851018	3.1967e-09	4.8804e-08
CPEB4	590.837	0.833862043539453	0.140857236971868	5.91990913257793	3.2212e-09	4.91357e-08
COX8A	2572.85	-0.591972476842611	0.100049694894866	-5.91678442862487	3.28297e-09	5.00349e-08
NELFCD	1497.29	-0.619452439700325	0.104717054001459	-5.91548765009848	3.30894e-09	5.03874e-08
EEF1A1	130144	-0.728958108219921	0.123252405937627	-5.91435195665727	3.33185e-09	5.06927e-08
MED13	2510.92	0.444020629482736	0.0751158977340002	5.91114055582613	3.39747e-09	5.16468e-08
GPR137	404.897	0.780805596535274	0.142321717016612	5.4862013535442	4.10669e-08	5.17349e-07
HMGXB4	971.801	-0.569653171579593	0.0963894982947884	-5.90990908405208	3.42297e-09	5.19898e-08
BZW2	962.45	-0.871843635547754	0.147552007126634	-5.90872094880763	3.44774e-09	5.23212e-08
HDGF	3654.47	-0.888499936327393	0.150378762899908	-5.90841365624731	3.45418e-09	5.23741e-08
BCL2L12	629.866	-0.76906837345838	0.130189610091076	-5.90729454462894	3.47772e-09	5.26859e-08
DPP8	1414.31	-0.526911654779362	0.0892316558418923	-5.90498573413214	3.52677e-09	5.33835e-08
ENOSF1	634.942	-0.824202885476766	0.139602495308472	-5.9039265999907	3.5495e-09	5.36817e-08
PCBP3	160.942	1.34701177711418	0.22821557688354	5.90236562950112	3.58326e-09	5.4146e-08
CD83	288.721	1.16789764184779	0.213229224968158	5.4771931100073	4.32126e-08	5.42452e-07
DBP	291.843	-1.385115732466	0.234808600440795	-5.89891396595266	3.65902e-09	5.52437e-08
ZBTB37	619.808	0.900848801818898	0.152720085436452	5.8986923641668	3.66394e-09	5.52709e-08
RPL15	14005.6	-0.643091650938338	0.117526839495067	-5.47187054209293	4.4531e-08	5.5703e-07
GADD45G	127.129	1.31902327938816	0.22367400950326	5.89707888868036	3.69993e-09	5.57664e-08
STAG3L5P-PVRIG2P-PILRB	583.499	0.675375893110787	0.114549395508984	5.89593589830702	3.72564e-09	5.61061e-08
COPG2	346.898	-1.21943385433311	0.206841872650285	-5.89548836852223	3.73575e-09	5.62106e-08
RAB19	231.81	1.51023487518571	0.256188035402684	5.89502500697146	3.74625e-09	5.63208e-08
RPL4	30977.2	-0.94212367985316	0.159832461845966	-5.89444515195609	3.75942e-09	5.6471e-08
SDC3	32.5253	2.09538987203991	0.355586939673193	5.89276387362739	3.79789e-09	5.69523e-08
TTPAL	822.775	0.722816902323841	0.122660223053566	5.89283864263139	3.79617e-09	5.69523e-08
SRPK1	2401.12	-0.523770074470183	0.0889374878259012	-5.88919349167457	3.88085e-09	5.8098e-08
PTPN13	85.8152	1.47461641367975	0.250514563346194	5.88635005479474	3.94818e-09	5.89565e-08
FKBP1A	3873.89	-0.569840205961397	0.09680274900692	-5.88661181430562	3.94193e-09	5.89565e-08
FAM120A	6247.18	-0.690390035509911	0.117286336380846	-5.8863637215857	3.94785e-09	5.89565e-08
CDK10	737.044	-0.597430775560939	0.101553423305913	-5.88292108835442	4.03088e-09	6.01409e-08
CNOT7	1975.48	-0.587691746453396	0.0999451780909427	-5.88014107012386	4.09917e-09	6.11083e-08
CHST7	140.051	-1.08917907034467	0.185289573564993	-5.87825342456536	4.14618e-09	6.17053e-08
MINK1	2521.59	-0.540000726991744	0.0918623115935593	-5.87837076625018	4.14324e-09	6.17053e-08
NGLY1	1054.88	-0.601280031076073	0.102307586509553	-5.87717931377387	4.17316e-09	6.20548e-08
RAD54L	931.952	-0.707005756158038	0.120355749261237	-5.87429981947478	4.24634e-09	6.309e-08
FLOT2	3308.75	-0.642571512448004	0.109391049064939	-5.87407761366789	4.25204e-09	6.31218e-08
MRPL16	1092.32	-0.803057133024199	0.136770694237582	-5.87155850528347	4.31717e-09	6.4035e-08
SDF4	2719.88	0.722511828635201	0.123067614630429	5.8708526268661	4.3356e-09	6.42545e-08
CASZ1	284.454	0.750832262348702	0.127914797696953	5.86978423033995	4.36363e-09	6.46159e-08
UBQLN2	2891.26	0.738255004428726	0.125779298143003	5.86944763827016	4.37249e-09	6.46932e-08
FGFBP2	121.013	-2.1906195858271	0.373427533928293	-5.8662508433236	4.45759e-09	6.58973e-08
SRSF10	3399.45	-0.593955309495888	0.101280228285105	-5.86447443447598	4.50558e-09	6.65511e-08
FURIN	11546.8	1.23570568371953	0.227424211670603	5.43348342132234	5.52644e-08	6.79308e-07
NSMF	1789.97	-0.615129812022206	0.104971050955381	-5.85999479307558	4.62882e-09	6.83146e-08
SUV39H2	447.501	-0.928264499881158	0.158475576591219	-5.85746094034148	4.69997e-09	6.92546e-08
ANKRA2	491.752	0.802547229998336	0.137013110177146	5.85744845117896	4.70033e-09	6.92546e-08
IFIT1	1966.55	2.14566806574208	0.39527127331258	5.42834304086979	5.68796e-08	6.98194e-07
MAFG	1578.53	0.728296565311757	0.124394508607751	5.85473244328069	4.77779e-09	7.02994e-08
PCM1	4266.15	-0.4760085523738	0.0813057963525057	-5.85454633898473	4.78314e-09	7.02994e-08
HK1	6205.56	-0.556167150368703	0.0949963139715036	-5.85461821745566	4.78107e-09	7.02994e-08
ZNF844	299.547	1.06513064607975	0.181950863526356	5.85394663942039	4.80043e-09	7.04951e-08
CLIP4	862.696	0.712547772417586	0.12172516724484	5.85374239810538	4.80633e-09	7.05233e-08
TP53INP1	972.337	1.45142096770026	0.247972097886412	5.85316243267461	4.82313e-09	7.07113e-08
MLH1	1738.94	-0.529507702768855	0.0904871001219001	-5.85174795142651	4.86433e-09	7.11976e-08
CHKA	184.3	1.27869643174036	0.21885555608183	5.84265007767157	5.13769e-09	7.50746e-08
MIOS	1040.65	-0.569628421334019	0.0975392985447953	-5.83998890531712	5.22043e-09	7.62209e-08
HEATR6	490.03	-0.878509941900304	0.150436643556416	-5.83973373196703	5.22843e-09	7.62749e-08
GABRR2	26.6512	1.74557960192064	0.322794952624339	5.40770414075249	6.38378e-08	7.7768e-07
BCKDK	752.205	-0.657329842877031	0.112678694807801	-5.83366575197074	5.42227e-09	7.90376e-08
PAGR1	896.597	-0.880183257294175	0.150967457762752	-5.83028468742844	5.53329e-09	8.05896e-08
ERGIC3	1952.59	-0.513733890601339	0.0951445637678799	-5.39950860308398	6.68237e-08	8.11823e-07
NPL	100.203	1.11993244918199	0.192188563567277	5.8272585443928	5.63453e-09	8.19967e-08
MANEAL	38.5122	1.81600360111301	0.336487585280444	5.39694086959991	6.77867e-08	8.21833e-07
TBKBP1	207.689	1.07796614457306	0.199842511468504	5.39407825017726	6.88762e-08	8.32763e-07
KPNA5	442.34	0.856471283755818	0.147131665015789	5.82112139942078	5.84541e-09	8.49958e-08
NIPSNAP2	710.628	-0.757948317795803	0.130225686562496	-5.82026739733914	5.87536e-09	8.53612e-08
INTS2	889.478	-0.644024352907766	0.110738637259166	-5.81571499205402	6.03753e-09	8.76455e-08
ND6	615.249	0.726103773256772	0.148006581050438	4.90588842809178	9.30054e-07	8.93992e-06
FKBP11	484.64	0.81919992850119	0.152405897218372	5.37511962104336	7.65319e-08	9.19056e-07
TRAF3IP3	6109.54	-0.53700450271685	0.0925132379279973	-5.80462336789896	6.45108e-09	9.34959e-08
KIT	20.0486	2.1330034431958	0.367502097560923	5.80405787436954	6.47289e-09	9.36886e-08
SF3B1	11403.1	-0.442934014345181	0.076315241978607	-5.80400458494709	6.47495e-09	9.36886e-08
ZNF385A	40.271	1.63508101420518	0.304463200841229	5.37037320006973	7.85739e-08	9.41028e-07
SLC30A4	230.438	0.974274825999405	0.167920422124828	5.80200319693783	6.55273e-09	9.47367e-08
ETV7	283.659	2.23431570828331	0.385107971597228	5.80179033691909	6.56106e-09	9.47797e-08
GCLC	719.208	0.70129836096152	0.120895983675718	5.80084085210497	6.59832e-09	9.52404e-08
ADCY9	329.357	1.08952041295546	0.187929193809218	5.79750485207486	6.73088e-09	9.70748e-08
SLC25A3	7879.14	-0.617812142884803	0.106579161618134	-5.79674425567713	6.76147e-09	9.74366e-08
PC	171.998	-1.109343970115	0.206834083747645	-5.36344856715437	8.16479e-08	9.74552e-07
MCM4	6068.64	-0.797489372046735	0.137620702391425	-5.79483579279004	6.83881e-09	9.8471e-08
PRKCE	318.203	0.950440178808694	0.164048672342852	5.79364749031513	6.88739e-09	9.90902e-08
ASTN2	140.307	1.3786870982711	0.238014545305562	5.79244892996414	6.93674e-09	9.97192e-08
SLC43A1	441.957	-1.37700590107746	0.237953298170015	-5.78687461643671	7.17081e-09	1.02917e-07
FAM216A	259.78	-1.11860871559097	0.193399460764856	-5.78392882362287	7.29758e-09	1.04652e-07
SUDS3	1029.61	-0.65024182160418	0.112455624887463	-5.78220806878175	7.37264e-09	1.05557e-07
VAPA	2382.63	-0.498346614141802	0.0861861417865123	-5.78221282229147	7.37244e-09	1.05557e-07
DSTNP2	184.926	0.892496701408267	0.16695414562754	5.34575944822209	9.00387e-08	1.06538e-06
RBM12	2728.11	-0.606002628740955	0.104901428584864	-5.77687679677978	7.61e-09	1.08868e-07
ZNF594	299.903	0.982658006622553	0.170133275756898	5.77581312210002	7.65823e-09	1.09381e-07
PJA2	3283.44	-0.385208189685374	0.0666928837300199	-5.77585145732698	7.65649e-09	1.09381e-07
TIPRL	1249.24	-0.586629103636443	0.101579943314466	-5.77504854300211	7.69309e-09	1.09791e-07
PGM2	1183.85	-0.608732196373359	0.105421063334291	-5.77429383768463	7.72765e-09	1.10107e-07
STRN	1748.9	-0.529307350805651	0.0916642710308578	-5.77441291850197	7.72219e-09	1.10107e-07
NCOA7	1705.9	0.933005752905558	0.161624512690943	5.77267480886173	7.80229e-09	1.11081e-07
PIK3CB	683.779	0.558949498190368	0.0968616717891521	5.77059519896669	7.8992e-09	1.1237e-07
HPRT1	1342.55	-0.653691956889812	0.113300028140926	-5.76956570634501	7.94761e-09	1.12968e-07
KRR1	1603.41	-0.494827973862532	0.0857724919268249	-5.76907540805372	7.97076e-09	1.13207e-07
APOL3	2774.19	0.726843425397049	0.12602760407001	5.76733510694431	8.05348e-09	1.1429e-07
INPP1	228.022	1.24752902580629	0.216519266791956	5.7617460297655	8.32482e-09	1.17857e-07
MAPKAPK2	2495.8	0.503505979636422	0.0874151271821721	5.75994105216047	8.41433e-09	1.1903e-07
LOC107986997	89.0357	1.74900182906268	0.303853323600545	5.75607272725432	8.60933e-09	1.21525e-07
CDC25C	298.071	-0.909663889138616	0.158036576041497	-5.75603390002424	8.61131e-09	1.21525e-07
LRRFIP1	8032.83	-0.560384140107636	0.0973625683045328	-5.75564254175028	8.63129e-09	1.2171e-07
XPO7	2158.53	-0.604043436940061	0.104972054184515	-5.75432615501931	8.69881e-09	1.22565e-07
POLD3	1208.97	-0.730244033799628	0.126995767928918	-5.7501446363816	8.91671e-09	1.25535e-07
UNKL	627.446	0.795656601337374	0.138425382963434	5.7479096991016	9.03535e-09	1.27104e-07
COX10	449.584	-0.676853497980677	0.117797673968029	-5.74589866829102	9.14341e-09	1.28522e-07
ANK1	127.33	1.07340666440314	0.186851640717006	5.7447002353533	9.2084e-09	1.29333e-07
CREBRF	1332.27	1.0982370287304	0.191237703868572	5.74278506023667	9.31319e-09	1.30702e-07
NET1	999.794	-0.681924746012099	0.118855981700452	-5.73740367338624	9.61389e-09	1.34708e-07
PI4K2A	627.463	0.627129261753981	0.10933518753061	5.73584109487542	9.70296e-09	1.35849e-07
EGLN1	1769.6	-0.769869757829811	0.134234742938137	-5.73524961555304	9.73688e-09	1.36216e-07
SSR2	3502.45	-0.619086411122242	0.116879085197904	-5.29681088856899	1.17843e-07	1.36253e-06
MRPL48	439.701	-0.794293227038736	0.138535252602948	-5.73350978985284	9.83734e-09	1.37513e-07
LOC105370504	63.9099	1.38431127739826	0.241600053717363	5.72976394706314	1.0057e-08	1.40474e-07
PDHB	1106.76	-0.576230735165449	0.100610242798596	-5.72735657063229	1.02008e-08	1.42369e-07
SPHK1	63.503	1.49075818750001	0.260328599938029	5.72644798863774	1.02555e-08	1.43021e-07
C9orf40	582.973	-0.703074818896649	0.12278409324257	-5.72610669940501	1.02762e-08	1.43196e-07
FAS	1895.81	0.981231266020664	0.171403424497004	5.72468880887391	1.03624e-08	1.4417e-07
BTBD1	1749.72	-0.558220758862831	0.105677260342819	-5.28231671650034	1.2756e-07	1.46412e-06
TIPARP	1768.85	0.988991762833936	0.187229931683437	5.282231072466	1.2762e-07	1.46412e-06
KIAA0513	580.815	1.24200781714212	0.217078105717928	5.72147897197881	1.05601e-08	1.46806e-07
POGLUT1	387.223	-0.839374985112882	0.159074722301592	-5.27660820630884	1.31597e-07	1.50293e-06
HMG20B	1055.8	-0.65962464366465	0.115414175665737	-5.71528271860694	1.09522e-08	1.52137e-07
SDCBP2-AS1	134.401	1.39991290661578	0.244965336456516	5.71473877433381	1.09873e-08	1.52505e-07
HTT	3554.24	0.470553512264824	0.0892473936417599	5.27246223182305	1.34606e-07	1.53236e-06
PELP1	1679.05	-0.478620093842821	0.0837697492255396	-5.71351947770782	1.10663e-08	1.53482e-07
CD52	6103.24	-1.06904632532007	0.18723007841456	-5.70980012598734	1.13109e-08	1.56752e-07
CCDC34	345.034	-0.775771087194621	0.135915955421957	-5.70772640185034	1.14495e-08	1.58549e-07
GEMIN8	273.409	-1.1021417208434	0.230534410294912	-4.78081219820278	1.74588e-06	1.59268e-05
ANXA2R-OT1	339.377	0.990312178153994	0.173566523112064	5.7056635138943	1.15891e-08	1.60356e-07
CALM3	13233.9	-0.70377385117389	0.123398392172429	-5.70326597278903	1.17533e-08	1.62502e-07
DSCC1	589.764	-0.739306847459765	0.140571523178251	-5.25929313949521	1.4461e-07	1.63366e-06
GBP6	365.365	2.16674783437229	0.380009233592935	5.70182943684284	1.18528e-08	1.6375e-07
ALDOA	1579.32	-0.898904502484519	0.157673534868698	-5.7010487094938	1.19073e-08	1.64374e-07
TMCC3	28.478	1.74479104343207	0.33191253138274	5.25677965867487	1.466e-07	1.65508e-06
ND1	42515	1.18270843898712	0.207533836860126	5.69887039569476	1.20604e-08	1.66358e-07
EVI5	240.787	1.31684163117797	0.231400570417076	5.69074496577297	1.26486e-08	1.74337e-07
COQ10B	613.909	0.663606418568324	0.116695095864977	5.68666929530746	1.29541e-08	1.78408e-07
CYB5R1	556.737	0.985233523090499	0.173270284182261	5.68610785017321	1.29967e-08	1.78856e-07
TSC22D1	471.158	1.09655979118885	0.192898790217069	5.68463799049696	1.3109e-08	1.80262e-07
LOC107985745	14.3539	2.1437109772501	0.377179265204002	5.68353346807294	1.3194e-08	1.81289e-07
FBXO10	130.198	1.2275612167202	0.216078396572183	5.68109184533919	1.33838e-08	1.83755e-07
SAE1	3654.4	-0.59657384873007	0.105083727136758	-5.67712875232983	1.36974e-08	1.87916e-07
ZCCHC2	1727.19	1.21112920891683	0.213389224692627	5.67568119084451	1.38138e-08	1.89365e-07
MED13L	2642.34	0.475613187683964	0.0838276816849248	5.67370083633718	1.39745e-08	1.91421e-07
ANAPC15	686.797	-0.751052198976195	0.1324122470275	-5.6720750220349	1.41078e-08	1.93097e-07
ACSF2	223.296	-1.08332676159758	0.191031289324108	-5.67093885734912	1.42017e-08	1.94083e-07
CYFIP2	13975.1	-0.458447662987841	0.0808486134259968	-5.67044558417161	1.42427e-08	1.94492e-07
MOB3A	5169.23	-0.651193674992349	0.114933887158977	-5.66581093782738	1.46331e-08	1.9967e-07
ADGRE1	138.278	1.68997860699983	0.298306078851716	5.66525031439233	1.4681e-08	2.0017e-07
IL13	838.568	1.48503634686685	0.284661221422365	5.21685510743817	1.81987e-07	2.02366e-06
NTNG2	94.6144	1.57904474133142	0.278859313808854	5.66251390266918	1.49171e-08	2.03233e-07
TMEM263	1059.21	-0.595276688756745	0.105141009992775	-5.66169840671734	1.49882e-08	2.04045e-07
PDE4D	3497.03	-0.857652942269982	0.1515120689068	-5.66062458560678	1.50823e-08	2.05168e-07
MELK	1239.71	-0.684463006706889	0.120929662453535	-5.66000923859255	1.51365e-08	2.05589e-07
CCL1	17.6799	2.20624037528813	0.390272423421873	5.6530778063795	1.576e-08	2.13404e-07
FCF1	1141.97	-0.448785940823094	0.0862466096790414	-5.20351979623557	1.95549e-07	2.15554e-06
CDC7	768.793	-0.840263032639355	0.14870921245528	-5.65037645459953	1.60097e-08	2.16454e-07
EME1	357.236	-0.687329940762935	0.121706741294503	-5.64742703199777	1.62867e-08	2.19864e-07
POU6F1	350.626	1.20529626650709	0.213518202104272	5.64493450501463	1.65244e-08	2.22904e-07
ATP5F1B	10354.6	-0.528301236725516	0.0936122666437574	-5.64350437892903	1.66623e-08	2.24593e-07
FOSL1	81.0651	1.47470000106959	0.261574391743948	5.63778430769767	1.72252e-08	2.31675e-07
NUP43	1289.85	-0.52864840518595	0.0937691118381216	-5.63776700901873	1.72269e-08	2.31675e-07
ZSCAN23	113.273	1.28887926834399	0.228658571587881	5.63669780403849	1.73342e-08	2.32941e-07
RNF216	1903.45	0.439779720830594	0.0780436798753534	5.63504593239303	1.75012e-08	2.35006e-07
TEX264	858.213	-0.737040383298957	0.157116515436587	-4.6910433397209	2.71815e-06	2.38275e-05
SNX9	2361.79	0.904524006240587	0.160690513691947	5.6289819819396	1.81276e-08	2.4305e-07
POLE2	359.577	-0.797804341095338	0.141744348988822	-5.62847370485472	1.81811e-08	2.43583e-07
HK2	1996.32	-1.12720043951285	0.217789802679668	-5.17563460567882	2.27138e-07	2.46843e-06
PCBP1	12588.4	-0.450551237727503	0.0801273555032491	-5.62293906865843	1.87736e-08	2.5133e-07
RGS10	2426.43	-0.626625764568874	0.111464481558646	-5.62175282930088	1.8903e-08	2.52872e-07
FAF1	1390.02	-0.478868987295424	0.0851895605680337	-5.62121677940799	1.89617e-08	2.53466e-07
PPP1R15A	1446.4	1.17702773516162	0.20945461468325	5.61948819767752	1.91524e-08	2.55822e-07
GNAQ	1220.59	-0.502590560976902	0.0894772099571926	-5.61696728381841	1.94338e-08	2.59386e-07
NUP54	1078.32	-0.615742635883734	0.109631494980968	-5.61647577633258	1.94892e-08	2.59929e-07
TCEA1	1495.95	-0.548679255852369	0.0977667200298174	-5.61212706823989	1.99855e-08	2.66348e-07
CCDC43	454.31	-0.691971460446547	0.123327056678013	-5.61086495604266	2.01318e-08	2.68096e-07
NR1D2	535.414	1.14365260835947	0.203850398353735	5.61025446894112	2.02029e-08	2.68842e-07
ALPK1	671.923	1.33906725598262	0.238731403674812	5.60909555831466	2.03387e-08	2.70445e-07
TAF1D	1245.49	-0.558375558725889	0.0995549039311786	-5.60871977850422	2.03829e-08	2.70829e-07
NEURL1	122.874	-1.69307424201162	0.301938747670064	-5.60734339357361	2.05456e-08	2.72787e-07
VLDLR	265.828	-1.50901851112191	0.292758966691425	-5.15447409920822	2.54344e-07	2.73671e-06
UQCRC1	2274.92	-0.563636110832946	0.109350539560344	-5.15439716254813	2.54448e-07	2.73671e-06
SLC50A1	700.802	-0.67401772511455	0.120224991363249	-5.60630296140396	2.06694e-08	2.74225e-07
ITGB2-AS1	194.527	-1.19747849028797	0.213640641025006	-5.60510624075413	2.08127e-08	2.7592e-07
BCL3	1461.61	1.19503356360935	0.213258617932864	5.60368239836176	2.09845e-08	2.7799e-07
SREBF1	2879.83	-0.89675885056065	0.160140129605941	-5.59983842130838	2.14552e-08	2.83801e-07
UHRF1	1839.88	-0.810394302928183	0.144743114869044	-5.59884526225226	2.15784e-08	2.85006e-07
BAX	3116.64	0.775118879303575	0.138440276071193	5.59894057784867	2.15666e-08	2.85006e-07
SUGP2	2544.51	-0.553381235162423	0.0988812300093566	-5.59642345781965	2.18819e-08	2.88799e-07
NUP37	754.64	-0.724748140720983	0.129521222074007	-5.5955937499329	2.19868e-08	2.89967e-07
JUN	1628.6	1.08020657577422	0.19307763702341	5.59467472477535	2.21036e-08	2.91291e-07
COPS2	1428.25	-0.464012022806606	0.0829435397828063	-5.59431179356048	2.21499e-08	2.91684e-07
DNAAF5	528.575	-0.989502175742426	0.17696021083819	-5.59166476495224	2.24903e-08	2.95947e-07
GAS8	111.469	1.20646422848762	0.215771006483859	5.5914103018186	2.25233e-08	2.96161e-07
KNOP1	455.571	-0.702926408760007	0.125721675443416	-5.59113141215157	2.25595e-08	2.96417e-07
UBE2J1	1743.77	-0.543960332882446	0.0973122928874461	-5.58984190734879	2.27276e-08	2.98406e-07
S100A10	3789.81	-0.588079443307049	0.105255206166011	-5.58717677470049	2.30791e-08	3.02795e-07
YBX1	11538.6	-0.680549600607581	0.121824716175196	-5.58630154843852	2.31956e-08	3.041e-07
ZBED10P	337.727	1.13886449281023	0.203881804377743	5.58590550189654	2.32486e-08	3.04568e-07
GNG2	5530.5	-0.66802146190143	0.119639039424478	-5.58364113515903	2.35534e-08	3.08334e-07
DSP	31.9564	1.82916678952818	0.327686734080462	5.5820593246202	2.37687e-08	3.10923e-07
TMEM39B	493.83	-0.775240132581078	0.138897511116144	-5.58138246215826	2.38614e-08	3.11905e-07
RBBP8	1313.47	-0.550100040087064	0.0985753501504618	-5.58050302887498	2.39824e-08	3.13256e-07
RFX3	388.44	0.883373661922713	0.158311253887978	5.57998019867743	2.40546e-08	3.13967e-07
BSPRY	138.22	-1.25590633243253	0.245030072057899	-5.125519173564	2.96719e-07	3.14554e-06
FAM72A	111.908	-1.34586345860436	0.241409619107474	-5.57502001610462	2.47501e-08	3.22808e-07
GRAMD2B	264.289	0.734182417644075	0.131696615938503	5.57480093480083	2.47813e-08	3.22977e-07
NDUFAF8	419.035	0.758675273845227	0.148200649456509	5.11924392118044	3.06763e-07	3.23461e-06
LOC124903251	38.3414	1.52887425768484	0.274295216361011	5.57382763712738	2.49202e-08	3.24549e-07
EIF3M	3071.42	-0.479868086726735	0.0860970707130022	-5.57357042176659	2.49571e-08	3.2479e-07
TRIM41	859.944	-0.50932425224848	0.110238633772565	-4.62019742823805	3.83375e-06	3.25651e-05
AP2S1	1060.19	-0.556242115988918	0.120394391226349	-4.62016635761002	3.83432e-06	3.25651e-05
BRIP1	855.624	-0.658229962432961	0.118138724880063	-5.57166977298263	2.52309e-08	3.27873e-07
DNAJA1	5200.56	0.843969141276656	0.151473547655186	5.57172624752847	2.52228e-08	3.27873e-07
PLEKHA3	468.406	0.760891591335687	0.136577486779441	5.57113481348834	2.53085e-08	3.28577e-07
MPP1	1083.78	-0.868686626324144	0.155928969455809	-5.57104064341509	2.53222e-08	3.28577e-07
PCNT	2105.19	-0.453458060876499	0.0983724272956557	-4.60960528618088	4.03434e-06	3.4133e-05
DDX41	1716.47	-0.60568153067336	0.108864667235581	-5.56361899644334	2.64237e-08	3.42618e-07
FAM117B	897.395	-1.08019428777376	0.211526553020392	-5.10666047524363	3.27902e-07	3.433e-06
APLN	17.0541	-2.10465915966965	0.378684074395815	-5.55782326739672	2.7316e-08	3.53155e-07
H2BC5	112.726	1.61087496733575	0.289940389945287	5.55588328911238	2.76211e-08	3.5684e-07
NBPF19	303.224	0.715108564643115	0.140328843343495	5.09594854204478	3.46999e-07	3.61373e-06
EIF2S2	2970.67	-0.639542132205502	0.115194530074076	-5.55184462139167	2.82671e-08	3.64919e-07
SUMO2	2688.86	-0.533085433647145	0.0961134859368152	-5.54641659753757	2.91584e-08	3.76151e-07
ABLIM2	14.3355	2.07931898377912	0.375010040206787	5.54470217019402	2.94455e-08	3.79579e-07
NME2	786.594	-0.801855093728303	0.144687191504813	-5.54199086587171	2.99052e-08	3.85225e-07
AK4	1043.75	-1.3844625827743	0.249952961124055	-5.5388925042067	3.0439e-08	3.91817e-07
DNMT1	7577.9	-0.449839649827169	0.0812252675345964	-5.53817381562417	3.05642e-08	3.93142e-07
LOC729291	24.074	1.71765603742653	0.338209383576865	5.07867646740249	3.80073e-07	3.94195e-06
MIR29B2CHG	57.5604	1.57872971319386	0.285116223320153	5.53714444870829	3.07443e-08	3.95172e-07
PPAT	659.816	-0.680870185323634	0.122975780411855	-5.53662016246896	3.08364e-08	3.96069e-07
RALBP1	1953.51	-0.468341698951696	0.0845945632278467	-5.53630967619357	3.08911e-08	3.96484e-07
RYK	401.668	0.822527336397368	0.148586263949528	5.53568892933983	3.10007e-08	3.97604e-07
C3	18.3003	2.12650887994267	0.384220188571385	5.53460995334342	3.11922e-08	3.9977e-07
DENND4C	2137.17	0.460732411027743	0.0832488889004139	5.53439712064976	3.12301e-08	3.99966e-07
TERT	33.7512	-1.83819961850659	0.332306821018731	-5.5316337259384	3.17262e-08	4.06026e-07
CLN5	450.53	0.814564406753295	0.147263732883491	5.53133070039547	3.17811e-08	4.06435e-07
MRPL11	730.555	-0.768302850037307	0.138928313859542	-5.53021071582333	3.19846e-08	4.08744e-07
SUCLG1	1405.22	-0.545052294144658	0.0985779413711591	-5.52915070616522	3.21785e-08	4.10629e-07
IL21R	1605.29	0.872473199428872	0.157793858782771	5.52919616871767	3.21701e-08	4.10629e-07
SPSB1	275.475	0.986210449375076	0.17854392955733	5.52362912488943	3.32068e-08	4.23142e-07
ZBTB7B	2407.93	-0.552861107002731	0.100128111292911	-5.52153735713054	3.36046e-08	4.27904e-07
WTAP	2371.92	-0.459340564646135	0.0833214572288689	-5.51287243314061	3.53024e-08	4.492e-07
PPP6C	2040.66	-0.39958764954673	0.0879679236665911	-4.54242447578068	5.56109e-06	4.58254e-05
MYOF	160.305	1.73450901559546	0.314864611422347	5.50874551369909	3.614e-08	4.59528e-07
NNT	2593.28	-0.904711664397528	0.164239644000383	-5.50848529844243	3.61934e-08	4.59877e-07
PTDSS1	3466.81	-0.773885216158694	0.14050426768787	-5.50791252745347	3.63114e-08	4.61045e-07
LOC124906209	94.9547	1.23444162360896	0.22417769607992	5.50653185038032	3.65972e-08	4.64341e-07
ABCB7	758.774	-0.809914227049339	0.147088746567834	-5.50629634114004	3.66461e-08	4.6463e-07
APAF1	1266.28	-0.462820843932324	0.0840710477350874	-5.5051156896569	3.68926e-08	4.6742e-07
CNP	2488.06	0.732816040601998	0.133261072971813	5.49910055697212	3.81733e-08	4.82957e-07
UBE2T	876.349	-0.590510911050676	0.107409539598264	-5.49775106810179	3.84665e-08	4.86319e-07
DAPP1	1081.03	0.702569491180506	0.139529197063867	5.03528656342023	4.77135e-07	4.86886e-06
C1QBP	2517.01	-0.748482591474155	0.136239605914804	-5.49386932271524	3.93222e-08	4.96782e-07
CACYBP	2237.77	-0.476878466025491	0.0868091994456864	-5.49340932839563	3.94248e-08	4.97724e-07
DIS3L	820.942	-0.602362790928628	0.10975890054085	-5.48805416198971	4.06385e-08	5.12682e-07
PGM1	1247.79	-1.08528412312037	0.197778333029423	-5.48737622820854	4.07948e-08	5.14287e-07
NCAM1	25.4418	2.09742275226637	0.382323979122028	5.48598274448521	4.11177e-08	5.17622e-07
KCTD12	622.771	-0.948718537797383	0.173023031614298	-5.4831922024824	4.17719e-08	5.25484e-07
OSER1	837.477	0.605277195315401	0.110416326542138	5.48177261706319	4.21085e-08	5.29343e-07
CHRAC1	859.012	-0.656360954025236	0.119807703932086	-5.47845365935149	4.29059e-08	5.38984e-07
MAPK14	2280.97	-0.493847536403868	0.0901904836353812	-5.47560581225372	4.36017e-08	5.4695e-07
SKA2	1158.6	-0.6749775454518	0.123292721907163	-5.47459359328642	4.38517e-08	5.49308e-07
MYD88	2596.24	0.622016557118382	0.113631307207494	5.47398927641098	4.40016e-08	5.50796e-07
CFDP1	750.985	-0.688960795989425	0.137613212962205	-5.0065017824898	5.54281e-07	5.59171e-06
ATP6V0E1	1928.46	0.523728527850513	0.0957369648058716	5.4704943791825	4.48782e-08	5.60977e-07
LOC124901245	111.394	1.27141140274225	0.23260572682079	5.46595055985789	4.60433e-08	5.75135e-07
CAAP1	475.986	-0.64306871290239	0.117687679261606	-5.46419741588178	4.65006e-08	5.80439e-07
ERICD	28.0581	1.74595217010027	0.319627667586701	5.46245631137885	4.69591e-08	5.8575e-07
TGIF1	277.36	1.01134057308325	0.18517570135765	5.46151879360208	4.72078e-08	5.88438e-07
MIF4GD	589.804	-0.590130642522653	0.108090817284891	-5.45958164945007	4.77258e-08	5.94476e-07
JARID2	1516.73	-0.641204005077095	0.117496093491921	-5.4572367984403	4.83601e-08	6.01954e-07
RIPOR1	944.291	0.891508776535802	0.163379713890639	5.45666750972859	4.85154e-08	6.03463e-07
BMPR2	778.807	1.08876363420879	0.199543034323057	5.45628484553412	4.862e-08	6.0434e-07
WAC-AS1	504.764	0.638851181731252	0.117170394576111	5.4523259398625	4.97152e-08	6.17521e-07
PPP1CA	5861.35	-0.650184821108967	0.119264304291857	-5.45162968056117	4.99103e-08	6.1951e-07
C4orf46	585.306	-0.563087784977375	0.103332589854315	-5.44927583612541	5.05753e-08	6.27325e-07
ZNF541	28.8641	1.95413942182921	0.358645250096447	5.44866946182531	5.0748e-08	6.29027e-07
THBS1	58.0451	2.12173684631519	0.38941398400022	5.44853788895777	5.07856e-08	6.29053e-07
RHOT1	873.597	-0.497424009206522	0.0913006062554551	-5.44820050608155	5.0882e-08	6.29807e-07
ZNF620	87.0519	1.25160096470456	0.229923770152264	5.44354750218171	5.22298e-08	6.46038e-07
RIGI	2158.92	1.86370536065204	0.342399633644507	5.44307054541716	5.23699e-08	6.4732e-07
MCM3	6127.34	-0.71167790025263	0.130793627417391	-5.44122763704314	5.29146e-08	6.53597e-07
GDPGP1	143.962	0.945975660831602	0.17389857875329	5.43981249078326	5.33367e-08	6.58351e-07
CENPI	624.664	-0.7293399924719	0.13410159454236	-5.43871230585194	5.3667e-08	6.61968e-07
LINC01132	222.373	-0.862011422527288	0.158503839373269	-5.43842613488556	5.37533e-08	6.62571e-07
TPM4	12789.5	-0.86287533244331	0.1587295848384	-5.43613424883453	5.44489e-08	6.70679e-07
MMS22L	1019.15	-0.494801355779421	0.091039873667469	-5.43499607201484	5.47976e-08	6.74506e-07
UBE2R2	2091.45	-0.733713853629729	0.135028775075257	-5.43375923554663	5.5179e-08	6.78729e-07
HIF1A-AS3	11.6214	-2.11466034668116	0.389315656923363	-5.4317372267857	5.58081e-08	6.85515e-07
MYO5C	124.157	-1.22336962368608	0.246517986024393	-4.9625978348088	6.95565e-07	6.89921e-06
IFNB1	21.6221	2.14447478615438	0.395081826088798	5.42792567145924	5.70128e-08	6.99344e-07
TRIB1	391.065	1.39506901457503	0.25712381240107	5.42567023080288	5.77375e-08	7.07743e-07
IDS	4304.96	0.855389352282173	0.157746929764718	5.4225420016605	5.87574e-08	7.19748e-07
USP7	4193.54	-0.412345197425528	0.076077491247528	-5.42006828384902	5.95763e-08	7.29275e-07
DIAPH3	769.691	-0.65415214846802	0.13225975960832	-4.94596504942436	7.57676e-07	7.44033e-06
PLXNA1	516.536	1.06364673397638	0.196424409693559	5.41504355612303	6.12738e-08	7.49536e-07
GUSBP11	523.878	0.715666953005854	0.132232312953125	5.41219416814974	6.22571e-08	7.6104e-07
MRPS35	936.8	-0.705508431648377	0.130426524182419	-5.40924045987477	6.32926e-08	7.73164e-07
GRASLND	343.783	1.26389313539305	0.233668337420381	5.40891910879327	6.34063e-08	7.73487e-07
IFIT3	5828.66	2.13657610807337	0.39500580107837	5.40897400048429	6.33868e-08	7.73487e-07
OSTC	1095.65	-0.579762497061454	0.107202284227666	-5.40811701204249	6.36908e-08	7.76423e-07
AKR1B1	1239.8	-0.660518259080578	0.122244117536254	-5.40327234056631	6.5436e-08	7.96602e-07
TOMM22	1243.93	-0.672204480569037	0.124418973084728	-5.40274898516701	6.56273e-08	7.98383e-07
ERCC6L	470.959	-0.867115809262368	0.16055178411901	-5.40084816883512	6.63265e-08	8.06336e-07
LOC124901759	26.1061	1.68070292452945	0.341115938456375	4.92707239695397	8.34708e-07	8.1337e-06
CSDE1	12414.2	-0.430439015241944	0.0797285125035429	-5.39880905495154	6.70847e-08	8.14436e-07
SIPA1	4368.63	-0.543795223004679	0.100737453617965	-5.39814342604845	6.7334e-08	8.16903e-07
METTL4	766.731	0.6083020482883	0.1127212356951	5.39651685449667	6.7947e-08	8.22856e-07
SIDT1	869.77	0.944607377810733	0.175041649469796	5.3964721006227	6.7964e-08	8.22856e-07
EZH2	3010.09	-0.470900046474905	0.0872765332536985	-5.39549440060912	6.83351e-08	8.26785e-07
HMGN1	4572.56	-0.477675279593273	0.0970397291705218	-4.92247127724238	8.54581e-07	8.29089e-06
IKZF4	847.101	0.515728670152828	0.0956315351204934	5.3928724400693	6.93402e-08	8.37801e-07
MSC	89.1537	1.87292346135158	0.347414662785886	5.39103170353486	7.00543e-08	8.45853e-07
ITGAM	634.804	-1.32866953366654	0.246470609812713	-5.39078283887951	7.01514e-08	8.46449e-07
GEM	53.8745	1.88641535213879	0.35015591147775	5.38735828899082	7.15008e-08	8.62144e-07
GINS2	862.371	-0.922136001281936	0.209913249602518	-4.39293852592939	1.11829e-05	8.67985e-05
ZFP36	1641.93	-0.59864856068544	0.136272285903038	-4.39303235223777	1.1178e-05	8.67985e-05
BCL9L	2718.68	-0.404764466949619	0.092140518825945	-4.39290414366155	1.11846e-05	8.67985e-05
YWHAB	9322.68	-0.520837542284683	0.0967466520572575	-5.38352006203208	7.30431e-08	8.80142e-07
NDUFAF6	406.227	1.35043311481063	0.250852642505851	5.38337209176152	7.31032e-08	8.80268e-07
HAUS8	442.827	-0.649125431245399	0.120625261914484	-5.38133904078559	7.39338e-08	8.89665e-07
PPARA	709.877	0.508460410225583	0.0945517078533005	5.37759096868428	7.54891e-08	9.07764e-07
SLC16A6	120.91	1.05040195291911	0.195369780393365	5.37648120811821	7.59556e-08	9.12755e-07
ZNF207	5354.86	-0.475146167644426	0.0884096276703735	-5.37437132317716	7.68503e-08	9.22256e-07
ZBTB14	870.132	-0.574205454677938	0.106855578058273	-5.37365914921911	7.71546e-08	9.25282e-07
LOC107984515	52.1829	1.59813582975809	0.297453323131784	5.37272810715934	7.75542e-08	9.29445e-07
MACROH2A1	4425.78	-0.636386624744585	0.118576220704842	-5.36689920594338	8.01018e-08	9.58679e-07
ADGRG3	14.0503	2.10294365447656	0.391940939461178	5.36546056497081	8.07429e-08	9.65701e-07
LOC124905076	15.4533	2.11528808910343	0.394353061878055	5.36394488489488	8.14238e-08	9.72531e-07
SRSF1	8256.11	-0.633542199228816	0.11811067608279	-5.36397064381152	8.14121e-08	9.72531e-07
SCARB2	595.528	1.38581018551286	0.258448715517255	5.3620316229443	8.22911e-08	9.81312e-07
NUDCD2	820.402	-0.683434621126943	0.127459916430656	-5.36195723538515	8.2325e-08	9.81312e-07
VCL	1021.02	-0.921937710044411	0.171975046578058	-5.36088071141152	8.28172e-08	9.86515e-07
LOC107983998	132.238	1.17898702045376	0.220096206519472	5.35668941822245	8.47606e-08	1.00899e-06
MDH2	3066.5	-0.536315967671307	0.100148179089559	-5.35522435402146	8.54503e-08	1.01651e-06
STOM	1361.25	1.23771635761271	0.231150057904326	5.35460111424675	8.57454e-08	1.01934e-06
EMILIN2	281.57	-1.08000060441768	0.201799698891522	-5.3518444792043	8.70622e-08	1.0343e-06
PHLDA1	2187.13	0.974208058820863	0.182087049343754	5.35023255268253	8.78413e-08	1.04286e-06
DDB2	2618.5	0.58895669410148	0.110105553894754	5.3490189483488	8.84323e-08	1.04917e-06
IRF2	2156.84	0.489082283521753	0.0914666357176247	5.34711132299262	8.93691e-08	1.05958e-06
HAUS5	934.517	-0.499550734092503	0.102585372150458	-4.86960980518578	1.11819e-06	1.05989e-05
RAB4A	528.083	-0.684070869239353	0.127942507085582	-5.34670521019079	8.95697e-08	1.06125e-06
CCDC18	774.383	-0.653093547460216	0.12215599791605	-5.34638952324752	8.9726e-08	1.06239e-06
RHOB	262.363	1.58774430938375	0.297145274872115	5.34332679551133	9.1256e-08	1.07906e-06
SLC16A3	2660.62	-0.980855934961105	0.183621636378504	-5.34172309051446	9.20672e-08	1.08793e-06
GYS1	1382.48	-0.728770143316115	0.136443084715295	-5.34120248627319	9.23321e-08	1.09033e-06
SH2D1B	16.5429	2.07140907269138	0.387845664259607	5.3408076035752	9.25334e-08	1.09198e-06
UAP1L1	738.46	-0.575197385671961	0.107761979427806	-5.3376653688633	9.4151e-08	1.11033e-06
GPR171	4529.92	0.95217399759603	0.178502451374367	5.33423485372237	9.59483e-08	1.13077e-06
BTG3	464.076	0.602324463759554	0.112947988373664	5.33275955094387	9.67314e-08	1.13924e-06
UBR4	7015.58	0.55881259920389	0.104801352428568	5.33211247998705	9.70768e-08	1.14255e-06
NKX3-1	49.7106	1.69467915336139	0.317918011481431	5.33055408048303	9.79136e-08	1.15087e-06
NUP88	1614.2	-0.467033009854601	0.0876126137994295	-5.33065947471644	9.78568e-08	1.15087e-06
PUM2	5439.17	-0.352825970458306	0.0727356396908428	-4.85079902999362	1.22965e-06	1.15811e-05
RIT1	830.728	0.813078670449353	0.152591857489726	5.32845384953844	9.90524e-08	1.16349e-06
UBXN2B	828.423	-0.647329379387598	0.121608064304336	-5.32307937874576	1.02025e-07	1.19761e-06
IGBP1	1530.27	-0.744052653508399	0.139799936657292	-5.32226745804888	1.02482e-07	1.20218e-06
FHL1	795.031	-0.77195613524618	0.145065233748146	-5.32144136331388	1.02948e-07	1.20605e-06
ASH1L	2024.17	0.536421282660403	0.100802108949058	5.32152837131109	1.02899e-07	1.20605e-06
PTPN7	5877.31	-0.626515346390375	0.117738381358353	-5.32124986909314	1.03057e-07	1.20653e-06
LOC124904243	80.643	-1.63254164112958	0.306871551697215	-5.31995107431915	1.03795e-07	1.21277e-06
IRF5	192.315	1.21753679321699	0.228862183840975	5.31995619714524	1.03792e-07	1.21277e-06
YIF1B	783.382	-0.626452447752552	0.117750766984881	-5.32015598533628	1.03678e-07	1.21277e-06
YEATS4	976.106	-0.79269402419526	0.14901094748104	-5.31970326741342	1.03937e-07	1.21362e-06
EPRS1	5657.94	-0.540225263133942	0.101655321774694	-5.31428412898324	1.07077e-07	1.24947e-06
SMPD1	812.248	0.729852740590084	0.137378656795506	5.31270837562855	1.08008e-07	1.2595e-06
DDHD2	1382.22	-0.414674473416702	0.0780623088672316	-5.31209593251951	1.08372e-07	1.26291e-06
TNFAIP8L1	887.359	-0.611759137165592	0.115233078878439	-5.30888476746288	1.10298e-07	1.28452e-06
PLP2	3355.96	-0.534969570811994	0.100811757973345	-5.30661880684041	1.11677e-07	1.29973e-06
SPRYD4	220.158	0.904715713470053	0.170525739311097	5.30544958857821	1.12396e-07	1.30723e-06
NEK1	696.692	0.677013552433742	0.127616865637129	5.30504764439828	1.12644e-07	1.30925e-06
ZNF532	38.4363	1.61496042495113	0.304491031355081	5.30380293227046	1.13415e-07	1.31735e-06
FH	1265.22	-0.664235043813867	0.125241735610581	-5.30362375270174	1.13526e-07	1.31778e-06
SEPTIN1	5683.96	-0.497243552382684	0.0937751450298884	-5.3025090201055	1.14222e-07	1.32499e-06
PABPC1	47338.2	-0.614912284490066	0.127572921247275	-4.82008468943168	1.43497e-06	1.32958e-05
ARL8A	759.313	0.590431260861345	0.111420255293202	5.29913756980386	1.16351e-07	1.3488e-06
LOC105376176	14.5056	2.09247214825239	0.39498137772328	5.29764760129617	1.17304e-07	1.35821e-06
SYNE2	10067.8	1.0759837362692	0.203106612004277	5.29763027235444	1.17315e-07	1.35821e-06
LOC105373880	52.6275	1.53615336244952	0.28998443942074	5.29736480177376	1.17486e-07	1.35929e-06
GZMH	85.4675	1.8229635925063	0.344394658835009	5.29324002489723	1.20168e-07	1.38822e-06
EXOC8	1043.05	0.492066582318725	0.0929627271079888	5.29315993222878	1.20221e-07	1.38822e-06
SASH3	4892.48	-0.593926879330943	0.112234724351242	-5.29182819990926	1.211e-07	1.39746e-06
TRAIP	263.745	-0.67912852026898	0.141267177106001	-4.80740490594916	1.52902e-06	1.40936e-05
PINK1	259.973	0.825112415068876	0.156051292188906	5.28744365711529	1.24038e-07	1.43043e-06
WDR62	785.958	-0.497262043068268	0.0940710712023636	-5.28602509477721	1.25003e-07	1.44062e-06
ARHGEF39	238.382	-0.994116864836623	0.188094209207151	-5.28520717903542	1.25563e-07	1.44613e-06
CXCR2	16.5042	2.02490188154361	0.383154409722036	5.28481946224394	1.25829e-07	1.44826e-06
CLCF1	28.3998	1.70078793918409	0.321838968546995	5.28459293435668	1.25985e-07	1.44911e-06
KRBA1	308.613	0.666519561277288	0.126154034709382	5.28337886943318	1.26823e-07	1.4578e-06
NT5C3A	1299.41	1.45268286400286	0.274982342325598	5.28282235039944	1.27209e-07	1.46129e-06
CENPM	659.674	-0.637383771760286	0.120699267545188	-5.28075923511019	1.2865e-07	1.47498e-06
C2CD5	1837.37	-0.659497923837105	0.124918942734931	-5.27940686495011	1.29603e-07	1.48494e-06
TCEAL8	712.301	-0.570550463737759	0.108085114404938	-5.27871452862796	1.30093e-07	1.4896e-06
BTN2A2	338.411	0.757084646657056	0.143434103116972	5.27827504202153	1.30406e-07	1.49221e-06
HMG20A	1321.66	-0.447574059674076	0.0848054676586388	-5.27765569875356	1.30847e-07	1.4963e-06
BCL11B	3475.83	-0.475445944562873	0.0900922119709535	-5.27732568844198	1.31083e-07	1.49803e-06
UBE2S	1586.74	-0.711321063464416	0.148408364435202	-4.79299846859366	1.64307e-06	1.5082e-05
GALNT18	38.583	-1.94863025245588	0.369354069713402	-5.27577847989576	1.32194e-07	1.50878e-06
THOC6	749.922	-0.740480954531917	0.140380063639843	-5.27482988205281	1.32879e-07	1.51563e-06
LYPD5	44.7413	1.6347265156112	0.309989853661471	5.27348394246617	1.33858e-07	1.52581e-06
WHAMM	808.854	0.645010598226042	0.122322826290419	5.27301909044072	1.34198e-07	1.5287e-06
YLPM1	2700.01	-0.39967926245815	0.0758194697332025	-5.2714594795316	1.35343e-07	1.53977e-06
LOC105375614	17.5835	1.96828050718508	0.373510765029664	5.26967544570974	1.36665e-07	1.55381e-06
FBXO33	849.995	-0.643460072653077	0.122127156170512	-5.26877144142034	1.3734e-07	1.56048e-06
RAD54B	333.786	-0.788019134620371	0.149589947080918	-5.26786157758385	1.38022e-07	1.56707e-06
CRKL	3252.09	-0.410277128635653	0.0778845225370641	-5.26776200547943	1.38097e-07	1.56707e-06
SCAMP5	20.1706	1.87144523375503	0.355350527157484	5.2664765934782	1.39067e-07	1.57707e-06
DLGAP1-AS1	238.095	1.08739335585431	0.206554252455677	5.26444429454507	1.40614e-07	1.5936e-06
CCR2	1122.97	-1.23011985890447	0.257392208055067	-4.77916510449024	1.76025e-06	1.60496e-05
LINC00487	14.4268	2.06955309058917	0.39323678374583	5.26286750409096	1.41826e-07	1.6063e-06
STN1	1039.8	-0.509623826631309	0.09683658300317	-5.26272004676813	1.4194e-07	1.60656e-06
KDM1A	1909.67	-0.500466035509889	0.0951525896310601	-5.25961550232495	1.44357e-07	1.63262e-06
AIP	2402.54	-0.478716559420686	0.0910189191136766	-5.2595280638611	1.44426e-07	1.63262e-06
CPEB2	306.821	0.999504027651345	0.209403256854898	4.77310641039328	1.81406e-06	1.64978e-05
ACTL6A	1415.68	-0.728998610244596	0.138809640927843	-5.25178658608842	1.50631e-07	1.69951e-06
USP3	1280.59	-0.65241718781487	0.124233224814227	-5.25155157801356	1.50823e-07	1.7006e-06
ST3GAL5	825.963	0.567008792774457	0.107982047855278	5.25095424689837	1.51313e-07	1.70504e-06
PRORP	161.605	-0.821586041609609	0.172435404823174	-4.76460180815021	1.89227e-06	1.71125e-05
ARHGAP18	813.33	-0.7717243810751	0.147119864964928	-5.24554845981588	1.55818e-07	1.75469e-06
MTG2	628.078	0.665357846909311	0.12686054804272	5.2447971979851	1.56454e-07	1.76073e-06
ETV4	34.6803	-1.70250990408179	0.324748403588339	-5.24255049530573	1.58372e-07	1.78118e-06
ACKR3	79.3847	-1.05148219228051	0.221207060359065	-4.75338441084899	2.00039e-06	1.79985e-05
LYSMD2	506.48	0.704614276610723	0.134478470362063	5.23960656834997	1.60919e-07	1.80754e-06
CACNA1I	280.607	-1.45386581576316	0.277711583544012	-5.23516447247058	1.64838e-07	1.85038e-06
ZNF292	2552.09	-0.65862308140508	0.125841545512973	-5.2337491463595	1.66106e-07	1.86226e-06
ARPC1B	8456.3	-0.623177386341712	0.119066641141369	-5.2338537508739	1.66012e-07	1.86226e-06
FOXM1	2403.98	-0.627320221012685	0.119880707681816	-5.232870518897	1.66898e-07	1.86995e-06
SP4	1709.34	-0.633863053518565	0.121140721162226	-5.23245236975041	1.67276e-07	1.873e-06
CTBP1	3855.65	-0.393285538477524	0.0752066178262527	-5.22940068101611	1.7006e-07	1.90298e-06
CAMSAP1-DT	107.158	1.04449327158154	0.199793399993549	5.22786674442332	1.71477e-07	1.91762e-06
PDE7A	2670.94	-0.543782540338554	0.104020426276089	-5.22765152774186	1.71677e-07	1.91864e-06
MCM5	4566.86	-0.745458599486512	0.142646031258625	-5.22593298186442	1.73279e-07	1.93533e-06
HNRNPK	15370.5	-0.472846736649287	0.090541534503235	-5.22242901275759	1.76591e-07	1.97108e-06
FAM124B	26.9451	-1.90229382419709	0.364350269701107	-5.22105781822977	1.77904e-07	1.98324e-06
OAZ1	11249.7	-0.536144931235486	0.10268850613428	-5.22108024956952	1.77882e-07	1.98324e-06
PARP14	7018.88	1.20102911450843	0.230143970370566	5.21859909071089	1.80282e-07	2.00848e-06
ZNF302	805.509	0.631117717304049	0.120945647907094	5.21819286783145	1.80677e-07	2.01162e-06
INPP4B	4383.82	-0.835006202601607	0.160042540405053	-5.21740157640765	1.81451e-07	2.01897e-06
PSMG2	1295.54	-0.50228174860784	0.0962832502090035	-5.21670952650154	1.8213e-07	2.02398e-06
PLCL1	355.252	0.974388564977113	0.206103147674754	4.72767435126595	2.27106e-06	2.02488e-05
RAD51	1096.14	-0.538343335753089	0.10321907454943	-5.21554119820446	1.83281e-07	2.0355e-06
RBM38	3094.93	-0.589230593175344	0.11298309123355	-5.21521040663801	1.83609e-07	2.03786e-06
GPR35	336.304	1.10468855143868	0.21188094370653	5.21372300931767	1.85088e-07	2.05299e-06
CRLS1	606.435	-0.62823807445472	0.120510704117283	-5.21313089203519	1.8568e-07	2.05827e-06
GTPBP1	2684.51	0.871997279934153	0.167401585687107	5.20901445679264	1.89846e-07	2.10183e-06
ADPRH	121.474	1.25434669457087	0.240827649614107	5.20848289879001	1.90391e-07	2.10654e-06
BIVM	253.99	-0.9590349045432	0.184202136483132	-5.20642660749498	1.92512e-07	2.12703e-06
MAZ	5091.13	-0.651536814276142	0.125142982784827	-5.20633917921235	1.92602e-07	2.12703e-06
MORC2	1584.29	-0.472811085522751	0.0908412526246888	-5.20480587686492	1.942e-07	2.14333e-06
NLE1	525.661	-0.820026385297027	0.157579119934292	-5.20390255789577	1.95146e-07	2.15244e-06
UPRT	532.843	-0.782699220003898	0.150466956467839	-5.20180136807109	1.97366e-07	2.17422e-06
WEE1	1114.78	-0.721394943647326	0.138694749819098	-5.20131399774146	1.97884e-07	2.17857e-06
PAQR4	930.407	-0.703104135302481	0.135227734713793	-5.19940777526582	1.99924e-07	2.19967e-06
DUSP1	130.292	0.999738700881106	0.192291379998625	5.19908225157183	2.00275e-07	2.20215e-06
SPEG	132.827	1.05771591544037	0.203450644064029	5.19888211859132	2.00491e-07	2.20316e-06
ACSL6	469.217	-0.788252719253235	0.167414851250384	-4.70837989202243	2.49693e-06	2.20959e-05
LOC105374745	191.351	1.11719342665727	0.214929677900623	5.19794863868835	2.015e-07	2.21271e-06
SERAC1	243.143	0.833147518910706	0.160287036198504	5.19784717885053	2.0161e-07	2.21271e-06
LOC101929974	20.8485	-1.86294940456018	0.358426728717416	-5.19757388414225	2.01906e-07	2.2146e-06
MAPK7	583.341	-0.65066498693774	0.125211096844884	-5.1965441029864	2.03027e-07	2.22552e-06
G3BP1	4563.34	-0.482078316223974	0.0928009440996018	-5.19475659327956	2.04988e-07	2.24562e-06
ZNF767P	489.683	0.694059384116086	0.147597907771258	4.70236600637806	2.57164e-06	2.26665e-05
UGP2	3489.69	-0.576512436382153	0.111056859891769	-5.19114656171618	2.09003e-07	2.28819e-06
MAGEF1	289.593	0.984684061963208	0.189731947528434	5.18986957542109	2.10441e-07	2.30109e-06
LEO1	978.897	-0.614789237801728	0.118458325755359	-5.18992003205748	2.10384e-07	2.30109e-06
ZBTB7A	2232.78	-0.509004996668118	0.09811128233423	-5.18803734451376	2.12522e-07	2.32241e-06
CD5	9474.36	-0.794216056404736	0.153122950443946	-5.18678652744141	2.13954e-07	2.33662e-06
ATOX1	265.225	0.849364500422181	0.163762267635073	5.18657021967296	2.14202e-07	2.33789e-06
HYCC1	1358.79	-0.663208605487125	0.141280090411401	-4.694282142345	2.67545e-06	2.34764e-05
GOLM1	34.5729	1.81107886898273	0.349298452074419	5.1849037928083	2.16126e-07	2.35744e-06
SPTBN1	7578.76	-0.998920151450053	0.192781264849631	-5.18162463675715	2.19962e-07	2.3978e-06
S1PR2	261.807	0.631376519483293	0.134671873711657	4.6882582240975	2.7554e-06	2.41064e-05
NAT10	2019.34	-0.613156688986419	0.130801468337074	-4.68768964738471	2.76307e-06	2.41496e-05
IFNLR1	265.948	1.51504129675468	0.292484646212212	5.17990026613378	2.22005e-07	2.41858e-06
ATF5	377.519	0.909142447370564	0.175582996322085	5.17785017008627	2.24457e-07	2.4438e-06
LINC01138	224.56	0.755628362819275	0.16129376916544	4.68479574089576	2.80239e-06	2.44451e-05
H3C6	51.8328	1.78392760245954	0.344558842389112	5.17742511000469	2.24969e-07	2.44787e-06
TMEM51	13.1094	2.03481257725664	0.393076837415325	5.17662803699282	2.25932e-07	2.45684e-06
SOBP	22.6875	1.82828880130576	0.390491206743128	4.68202297448516	2.84058e-06	2.47295e-05
CDKN2A	162.687	-0.999294820003452	0.193124138854456	-5.1743651825759	2.28687e-07	2.48375e-06
XXYLT1	168.43	-1.08139866349442	0.208999085285797	-5.1741789300927	2.28915e-07	2.48471e-06
CDH23	70.8747	-1.61875328646183	0.313085294284654	-5.17032679596276	2.33685e-07	2.53492e-06
NEXN	214.649	1.80889776992494	0.349932241788077	5.16928008885911	2.34997e-07	2.5476e-06
RAB29	2030.72	0.61946265853961	0.119853971688918	5.16847835587317	2.36008e-07	2.55699e-06
L1CAM	125.364	1.31111337359239	0.253743221559819	5.16708728427372	2.3777e-07	2.57451e-06
GPR68	1019.43	0.73395931969675	0.142137870180418	5.16371406694868	2.42097e-07	2.61942e-06
THOC2	2472.83	-0.452101422016597	0.087555054148087	-5.1636244922187	2.42213e-07	2.61942e-06
TREML2	1022.17	-0.952673998166218	0.184580505501539	-5.16129260550906	2.4525e-07	2.65065e-06
PARP6	924.803	0.683476631887533	0.13244648134095	5.16039856225471	2.46425e-07	2.66172e-06
ABI2	943.332	-0.515846804917261	0.0999942014256622	-5.1587671841227	2.48581e-07	2.68337e-06
MYO7B	21.6039	1.89683281764823	0.367722336532493	5.15832906843455	2.49163e-07	2.68802e-06
ZNF778	229.119	0.914741587716731	0.177369457564374	5.15726664713251	2.50581e-07	2.70167e-06
S100PBP	1040.59	-0.472144764286483	0.0915726139704138	-5.15596032279943	2.52334e-07	2.71892e-06
FDXR	1225.16	1.74900509337968	0.339287391446861	5.15493689854258	2.53716e-07	2.73215e-06
H3P6	344.029	-0.765114892719486	0.14852230502976	-5.15151507085873	2.5839e-07	2.77742e-06
DCAF4L1	16.4115	1.94549033524547	0.377748746679233	5.15022313733178	2.60177e-07	2.79324e-06
PLAAT3	87.3317	1.20318458775094	0.233613196374647	5.15032800553521	2.60031e-07	2.79324e-06
UBE2Q2	1184.42	-0.639457459767239	0.124203170390863	-5.14847936453544	2.62607e-07	2.81762e-06
LOC105372651	62.9256	-2.00748037362728	0.389940616528766	-5.1481694610266	2.63041e-07	2.82057e-06
LOC124902152	19.4707	1.66142807557658	0.357125494021005	4.65222478762287	3.28373e-06	2.82407e-05
ZFHX2	40.9694	1.68972487070048	0.328320090587988	5.14657774269723	2.65282e-07	2.84288e-06
GTF2I	1277.47	-0.545622308967025	0.106026707798138	-5.14608366418226	2.65981e-07	2.84865e-06
LSM7	836.85	-0.713658362718754	0.138737929793436	-5.14393117859913	2.69048e-07	2.87976e-06
F2R	443.688	1.30562065568195	0.253854512693732	5.14318473927287	2.7012e-07	2.88948e-06
FMNL1	8706.67	-0.361502066266125	0.0702998403225448	-5.14228858284039	2.71412e-07	2.90155e-06
HNRNPA2B1	25056.5	-0.605945676003543	0.117866446543451	-5.14095142233854	2.73351e-07	2.92052e-06
USF1	1251.81	0.477856395910594	0.0929805162248577	5.13931751846784	2.75738e-07	2.94425e-06
EEF2	50312	-0.795755588156167	0.154856477397247	-5.13866517907964	2.76697e-07	2.95271e-06
RNMT	1725.83	-0.523557143223569	0.101905891458771	-5.1376533361213	2.7819e-07	2.96686e-06
DNAJB5	173.54	0.856213028080385	0.166679671020968	5.13687735784332	2.79341e-07	2.97734e-06
LOC105369477	69.4939	1.47583400379188	0.287350709150583	5.1360026504006	2.80644e-07	2.98943e-06
BTF3L4	651.096	-0.655040527100845	0.127560172560726	-5.13514927074128	2.8192e-07	3.00122e-06
EIF3H	5849.83	-0.661478035586678	0.128850358742842	-5.13369184254152	2.84113e-07	3.02275e-06
DIXDC1	155.157	-1.66601116505484	0.324536132537041	-5.13351518683266	2.8438e-07	3.02378e-06
SLC22A4	21.4519	1.89841658408819	0.369975354717853	5.13119741593584	2.87905e-07	3.05942e-06
E2F5	41.4919	1.65607549292473	0.322757783528673	5.13101643845442	2.88182e-07	3.06053e-06
NR3C1	3348.66	0.740444055051995	0.144357242392308	5.12924771061886	2.90902e-07	3.08757e-06
CDK17	1614.55	0.564421026133306	0.110048208902283	5.12885245260538	2.91514e-07	3.09221e-06
IARS2	2663.26	-0.778169505561492	0.151848129475026	-5.12465651208089	2.98081e-07	3.15809e-06
NTRK2	40.1697	1.64719577701789	0.321454734702971	5.12419199094991	2.98816e-07	3.16399e-06
LOC105376367	41.4559	1.77611596411521	0.346622479779681	5.12406455935616	2.99019e-07	3.16424e-06
CNOT1	8973.94	-0.40140904829202	0.0783486408061684	-5.12336964830176	3.00123e-07	3.17404e-06
LOC124903906	19.2955	1.83269198371602	0.357742566613426	5.12293519070212	3.00816e-07	3.17946e-06
NAP1L1	13482.9	-0.536902292664624	0.104817066159284	-5.12227934188433	3.01864e-07	3.18864e-06
SLC2A3	6961.51	-1.19647166110959	0.233698018616409	-5.11973386934643	3.05967e-07	3.23006e-06
SNX17	2575.86	-0.425922491575736	0.0831973424723817	-5.11942423782497	3.0647e-07	3.23344e-06
RIMKLA	69.7716	-1.42198851112253	0.307678664866128	-4.62166758212254	3.80668e-06	3.23834e-05
TESC	336.741	-0.89228867381999	0.193068155077583	-4.62162531910781	3.80745e-06	3.23834e-05
FBXL19-AS1	89.4117	1.27084537891975	0.248295533888088	5.11827723608007	3.08339e-07	3.24929e-06
CASTOR1	133.261	-1.21229429145627	0.237053403384179	-5.11401344232788	3.15385e-07	3.31852e-06
NPRL2	720.474	-0.575888726125206	0.112610438656346	-5.11399061220823	3.15423e-07	3.31852e-06
FKBP15	1425	-0.448902623217198	0.087779799019133	-5.11396275946534	3.1547e-07	3.31852e-06
AP3S1	541.282	-0.751008573127708	0.146892666446657	-5.11263490067035	3.17696e-07	3.33995e-06
TIAL1	2870.37	-0.487969069245243	0.0955037645001921	-5.10942235417601	3.23145e-07	3.39523e-06
FER	279.595	0.746739717231827	0.146155763458211	5.1092047248984	3.23518e-07	3.39713e-06
RRAD	25.3838	1.86584953939097	0.365229594789975	5.10870303504271	3.24378e-07	3.40414e-06
LOC124906046	65.7926	-1.29718670391502	0.253924490175152	-5.10855295217978	3.24635e-07	3.40483e-06
FXN	207.556	-1.08747903461538	0.212897019967406	-5.10800496306558	3.25578e-07	3.41253e-06
GPD2	813.183	0.559537742454119	0.109543539734327	5.10790270070831	3.25754e-07	3.41253e-06
[truncated: 24,163 more rows]

## Sheet: +P-adj<0.05 (5.8K genes)
GeneID	Base mean	log2(FC)	StdErr	Wald-Stats	P-value	P-adj		Description: This list contains all the genes from the previous list possessing a p-adjusted value lower than 0.5.
[truncated: 5,859 more rows]

[truncated: 2 more sheets: +Bmean>100 (4.4K genes), +(-0.45>Log2FC>0.45) (3.08K)]
