# Supplementary material for: HIV-1 Vpr induces an NFAT-controlled transcriptional program in primary CD4+ T cells
Source: mBio. 2026 Feb 4;17(3):e03605-25. doi: 10.1128/mbio.03605-25 (PMC12977483; doi:10.1128/mbio.03605-25)
Supplement: Data set S2 — List of HIV-1 delVpr vs mock deregulated genes and the according workflow how the data were processed. [file mbio.03605-25-s0002.xlsx]

## Sheet: Raw Output (49.7K genes)
GeneID	Base mean	log2(FC)	StdErr	Wald-Stats	P-value	P-adj		Description: These are all the genes analyzed by DESeq2 without any type of cutoff or any other consideration.
DDX11L1	0	NA	NA	NA	NA	NA
MIR1302-2	0	NA	NA	NA	NA	NA
FAM138A	0	NA	NA	NA	NA	NA
OR4F5	0	NA	NA	NA	NA	NA
LOC124903816	0	NA	NA	NA	NA	NA
LOC124903814	0	NA	NA	NA	NA	NA
LOC124903815	0	NA	NA	NA	NA	NA
LOC124900618	0	NA	NA	NA	NA	NA
LOC112268260	0	NA	NA	NA	NA	NA
OR4F29	0	NA	NA	NA	NA	NA
LOC105378947	0	NA	NA	NA	NA	NA
MIR12136	0	NA	NA	NA	NA	NA
OR4F16	0	NA	NA	NA	NA	NA
FAM41C	0	NA	NA	NA	NA	NA
PERM1	0	NA	NA	NA	NA	NA
LINC01342	0	NA	NA	NA	NA	NA
MIR200B	0	NA	NA	NA	NA	NA
MIR200A	0	NA	NA	NA	NA	NA
MIR429	0	NA	NA	NA	NA	NA
MIR6726	0	NA	NA	NA	NA	NA
MIR6808	0	NA	NA	NA	NA	NA
LOC107985729	0	NA	NA	NA	NA	NA
LOC107984872	0	NA	NA	NA	NA	NA
LOC105378589	0	NA	NA	NA	NA	NA
PRKCZ-DT	0	NA	NA	NA	NA	NA
PANK4	0	NA	NA	NA	NA	NA
HES5	0	NA	NA	NA	NA	NA
TNFRSF14-AS1	0	NA	NA	NA	NA	NA
TNFRSF14	0	NA	NA	NA	NA	NA
LOC100996583	0	NA	NA	NA	NA	NA
PRXL2B	0	NA	NA	NA	NA	NA
MMEL1	0	NA	NA	NA	NA	NA
MMEL1-AS1	0	NA	NA	NA	NA	NA
TTC34	0	NA	NA	NA	NA	NA
LOC105378602	0	NA	NA	NA	NA	NA
LOC105378601	0	NA	NA	NA	NA	NA
LOC112268220	0	NA	NA	NA	NA	NA
LOC107985732	0	NA	NA	NA	NA	NA
LOC105378600	0	NA	NA	NA	NA	NA
LOC105378598	0	NA	NA	NA	NA	NA
LOC107984904	0	NA	NA	NA	NA	NA
LOC105378599	0	NA	NA	NA	NA	NA
LOC124903826	0	NA	NA	NA	NA	NA
ACTRT2	0	NA	NA	NA	NA	NA
PRDM16-DT	0	NA	NA	NA	NA	NA
MIR4251	0	NA	NA	NA	NA	NA
LOC105378606	0	NA	NA	NA	NA	NA
LOC105378605	0	NA	NA	NA	NA	NA
LOC105378604	0	NA	NA	NA	NA	NA
LOC105378608	0	NA	NA	NA	NA	NA
MIR551A	0	NA	NA	NA	NA	NA
CCDC27	0	NA	NA	NA	NA	NA
LINC01346	0	NA	NA	NA	NA	NA
LINC01345	0	NA	NA	NA	NA	NA
LINC01777	0	NA	NA	NA	NA	NA
LOC105376674	0	NA	NA	NA	NA	NA
LOC124904578	0	NA	NA	NA	NA	NA
LINC01646	0	NA	NA	NA	NA	NA
LINC02781	0	NA	NA	NA	NA	NA
LOC124904589	0	NA	NA	NA	NA	NA
LOC102724429	0	NA	NA	NA	NA	NA
LINC02782	0	NA	NA	NA	NA	NA
LOC105376682	0	NA	NA	NA	NA	NA
LOC124904590	0	NA	NA	NA	NA	NA
LOC107984911	0	NA	NA	NA	NA	NA
LOC105376686	0	NA	NA	NA	NA	NA
LOC124900451	0	NA	NA	NA	NA	NA
LOC124903830	0	NA	NA	NA	NA	NA
HES3	0	NA	NA	NA	NA	NA
MIR4252	0	NA	NA	NA	NA	NA
LOC107984912	0	NA	NA	NA	NA	NA
LINC01672	0	NA	NA	NA	NA	NA
LOC124904847	0	NA	NA	NA	NA	NA
CAMTA1-AS3	0	NA	NA	NA	NA	NA
LOC124900385	0	NA	NA	NA	NA	NA
CAMTA1-AS2	0	NA	NA	NA	NA	NA
CAMTA1-AS1	0	NA	NA	NA	NA	NA
LOC105376691	0	NA	NA	NA	NA	NA
LINC01714	0	NA	NA	NA	NA	NA
LOC105376695	0	NA	NA	NA	NA	NA
SNORD128	0	NA	NA	NA	NA	NA
MIR6728	0	NA	NA	NA	NA	NA
LOC124900441	0	NA	NA	NA	NA	NA
MIR34A	0	NA	NA	NA	NA	NA
LOC124903836	0	NA	NA	NA	NA	NA
TMEM274P	0	NA	NA	NA	NA	NA
LOC124903840	0	NA	NA	NA	NA	NA
LOC105376733	0	NA	NA	NA	NA	NA
LOC105376735	0	NA	NA	NA	NA	NA
MASP2	0	NA	NA	NA	NA	NA
MTOR-AS1	0	NA	NA	NA	NA	NA
LOC124904848	0	NA	NA	NA	NA	NA
LOC105376737	0	NA	NA	NA	NA	NA
LOC105376739	0	NA	NA	NA	NA	NA
LOC124903841	0	NA	NA	NA	NA	NA
C1orf167-AS1	0	NA	NA	NA	NA	NA
NPPA	0	NA	NA	NA	NA	NA
NPPB	0	NA	NA	NA	NA	NA
MIR7846	0	NA	NA	NA	NA	NA
LOC124903845	0	NA	NA	NA	NA	NA
AADACL4	0	NA	NA	NA	NA	NA
LOC124903846	0	NA	NA	NA	NA	NA
AADACL3	0	NA	NA	NA	NA	NA
LOC124904811	0	NA	NA	NA	NA	NA
CFAP107	0	NA	NA	NA	NA	NA
PRAMEF1	0	NA	NA	NA	NA	NA
LINC01784	0	NA	NA	NA	NA	NA
PRAMEF11	0	NA	NA	NA	NA	NA
HNRNPCL1	0	NA	NA	NA	NA	NA
PRAMEF2	0	NA	NA	NA	NA	NA
PRAMEF4	0	NA	NA	NA	NA	NA
PRAMEF10	0	NA	NA	NA	NA	NA
PRAMEF7	0	NA	NA	NA	NA	NA
PRAMEF6	0	NA	NA	NA	NA	NA
PRAMEF27	0	NA	NA	NA	NA	NA
HNRNPCL3	0	NA	NA	NA	NA	NA
PRAMEF25	0	NA	NA	NA	NA	NA
PRAMEF34P	0	NA	NA	NA	NA	NA
HNRNPCL2	0	NA	NA	NA	NA	NA
PRAMEF36P	0	NA	NA	NA	NA	NA
PRAMEF26	0	NA	NA	NA	NA	NA
HNRNPCL4	0	NA	NA	NA	NA	NA
PRAMEF9	0	NA	NA	NA	NA	NA
PRAMEF13	0	NA	NA	NA	NA	NA
PRAMEF18	0	NA	NA	NA	NA	NA
PRAMEF5	0	NA	NA	NA	NA	NA
PRAMEF8	0	NA	NA	NA	NA	NA
PRAMEF33	0	NA	NA	NA	NA	NA
PRAMEF15	0	NA	NA	NA	NA	NA
PRAMEF14	0	NA	NA	NA	NA	NA
PRAMEF19	0	NA	NA	NA	NA	NA
PRAMEF17	0	NA	NA	NA	NA	NA
PRAMEF20	0	NA	NA	NA	NA	NA
LRRC38	0	NA	NA	NA	NA	NA
LOC102724856	0	NA	NA	NA	NA	NA
LOC107984918	0	NA	NA	NA	NA	NA
LOC105378612	0	NA	NA	NA	NA	NA
LOC105376756	0	NA	NA	NA	NA	NA
LOC124900446	0	NA	NA	NA	NA	NA
KAZN-AS1	0	NA	NA	NA	NA	NA
LOC105376759	0	NA	NA	NA	NA	NA
LOC124903848	0	NA	NA	NA	NA	NA
LOC107985469	0	NA	NA	NA	NA	NA
LOC124903849	0	NA	NA	NA	NA	NA
TMEM51-AS1	0	NA	NA	NA	NA	NA
TMEM51-AS2	0	NA	NA	NA	NA	NA
LOC124903853	0	NA	NA	NA	NA	NA
LOC124903852	0	NA	NA	NA	NA	NA
CELA2A	0	NA	NA	NA	NA	NA
CELA2B	0	NA	NA	NA	NA	NA
SCARNA21B	0	NA	NA	NA	NA	NA
SLC25A34-AS1	0	NA	NA	NA	NA	NA
TMEM82	0	NA	NA	NA	NA	NA
SRARP	0	NA	NA	NA	NA	NA
HSPB7	0	NA	NA	NA	NA	NA
CLCNKB	0	NA	NA	NA	NA	NA
ARHGEF19	0	NA	NA	NA	NA	NA
ANO7L1	0	NA	NA	NA	NA	NA
CPLANE2	0	NA	NA	NA	NA	NA
FBXO42	0	NA	NA	NA	NA	NA
SPATA21	0	NA	NA	NA	NA	NA
NECAP2	0	NA	NA	NA	NA	NA
LINC01772	0	NA	NA	NA	NA	NA
RNU1-1	0	NA	NA	NA	NA	NA
TRN-GTT5-1	0	NA	NA	NA	NA	NA
LINC01783	0	NA	NA	NA	NA	NA
TRE-TTC4-1	0	NA	NA	NA	NA	NA
LOC124903856	0	NA	NA	NA	NA	NA
TRG-CCC1-1	0	NA	NA	NA	NA	NA
RNU1-3	0	NA	NA	NA	NA	NA
LOC124903857	0	NA	NA	NA	NA	NA
TRG-CCC4-1	0	NA	NA	NA	NA	NA
LOC124903858	0	NA	NA	NA	NA	NA
TRG-CCC5-1	0	NA	NA	NA	NA	NA
LOC124903859	0	NA	NA	NA	NA	NA
RNU1-4	0	NA	NA	NA	NA	NA
MIR3675	0	NA	NA	NA	NA	NA
TRG-CCC1-2	0	NA	NA	NA	NA	NA
LOC112267871	0	NA	NA	NA	NA	NA
TRE-TTC3-1	0	NA	NA	NA	NA	NA
TRN-GTT4-1	0	NA	NA	NA	NA	NA
MFAP2	0	NA	NA	NA	NA	NA
LOC105376806	0	NA	NA	NA	NA	NA
ATP13A2	0	NA	NA	NA	NA	NA
PADI2	0	NA	NA	NA	NA	NA
LOC124903861	0	NA	NA	NA	NA	NA
LOC105376808	0	NA	NA	NA	NA	NA
LINC02783	0	NA	NA	NA	NA	NA
PADI1	0	NA	NA	NA	NA	NA
PADI3	0	NA	NA	NA	NA	NA
MIR3972	0	NA	NA	NA	NA	NA
PADI4	0	NA	NA	NA	NA	NA
PADI6	0	NA	NA	NA	NA	NA
RCC2-AS1	0	NA	NA	NA	NA	NA
LOC124904837	0	NA	NA	NA	NA	NA
LINC02810	0	NA	NA	NA	NA	NA
ACTL8	0	NA	NA	NA	NA	NA
LOC105376809	0	NA	NA	NA	NA	NA
LOC105376812	0	NA	NA	NA	NA	NA
LINC01654	0	NA	NA	NA	NA	NA
IGSF21	0	NA	NA	NA	NA	NA
IGSF21-AS1	0	NA	NA	NA	NA	NA
LOC124903864	0	NA	NA	NA	NA	NA
LOC124903863	0	NA	NA	NA	NA	NA
LOC124903865	0	NA	NA	NA	NA	NA
PAX7	0	NA	NA	NA	NA	NA
TAS1R2	0	NA	NA	NA	NA	NA
MIR4695	0	NA	NA	NA	NA	NA
LOC124903866	0	NA	NA	NA	NA	NA
LOC105376815	0	NA	NA	NA	NA	NA
LOC124903867	0	NA	NA	NA	NA	NA
LOC124903868	0	NA	NA	NA	NA	NA
LOC124903869	0	NA	NA	NA	NA	NA
LOC105376818	0	NA	NA	NA	NA	NA
LOC105376817	0	NA	NA	NA	NA	NA
LOC124904816	0	NA	NA	NA	NA	NA
MICOS10-NBL1	0	NA	NA	NA	NA	NA
RNF186	0	NA	NA	NA	NA	NA
LOC105376823	0	NA	NA	NA	NA	NA
PLA2G2E	0	NA	NA	NA	NA	NA
PLA2G2A	0	NA	NA	NA	NA	NA
PLA2G2F	0	NA	NA	NA	NA	NA
LOC117779438	0	NA	NA	NA	NA	NA
LOC105376826	0	NA	NA	NA	NA	NA
LINC01757	0	NA	NA	NA	NA	NA
LOC105376828	0	NA	NA	NA	NA	NA
LINC01141	0	NA	NA	NA	NA	NA
LOC124903871	0	NA	NA	NA	NA	NA
MIR6084	0	NA	NA	NA	NA	NA
LOC105376830	0	NA	NA	NA	NA	NA
LOC105376829	0	NA	NA	NA	NA	NA
MIR1256	0	NA	NA	NA	NA	NA
LOC124903872	0	NA	NA	NA	NA	NA
LOC105376832	0	NA	NA	NA	NA	NA
LINC02596	0	NA	NA	NA	NA	NA
CELA3B	0	NA	NA	NA	NA	NA
CELA3A	0	NA	NA	NA	NA	NA
LOC107985377	0	NA	NA	NA	NA	NA
MIR4418	0	NA	NA	NA	NA	NA
LOC105376856	0	NA	NA	NA	NA	NA
MIR6127	0	NA	NA	NA	NA	NA
C1QA	0	NA	NA	NA	NA	NA
C1QC	0	NA	NA	NA	NA	NA
C1QB	0	NA	NA	NA	NA	NA
MIR4684	0	NA	NA	NA	NA	NA
MIR4253	0	NA	NA	NA	NA	NA
LOC124903874	0	NA	NA	NA	NA	NA
LACTBL1	0	NA	NA	NA	NA	NA
MIR3115	0	NA	NA	NA	NA	NA
HTR1D	0	NA	NA	NA	NA	NA
LINC01355	0	NA	NA	NA	NA	NA
ZNF436	0	NA	NA	NA	NA	NA
ZNF436-AS1	0	NA	NA	NA	NA	NA
TCEA3	0	NA	NA	NA	NA	NA
LOC124903875	0	NA	NA	NA	NA	NA
ASAP3	0	NA	NA	NA	NA	NA
LOC101928163	0	NA	NA	NA	NA	NA
LOC124903876	0	NA	NA	NA	NA	NA
ID3	0	NA	NA	NA	NA	NA
LOC105376861	0	NA	NA	NA	NA	NA
MIR378F	0	NA	NA	NA	NA	NA
LOC105378615	0	NA	NA	NA	NA	NA
LOC105376863	0	NA	NA	NA	NA	NA
LOC107984931	0	NA	NA	NA	NA	NA
MYOM3-AS1	0	NA	NA	NA	NA	NA
LOC124903878	0	NA	NA	NA	NA	NA
LOC105376864	0	NA	NA	NA	NA	NA
LOC124904829	0	NA	NA	NA	NA	NA
LOC124903880	0	NA	NA	NA	NA	NA
RHD	0	NA	NA	NA	NA	NA
LOC124904823	0	NA	NA	NA	NA	NA
LOC124900433	0	NA	NA	NA	NA	NA
EXTL1	0	NA	NA	NA	NA	NA
SLC30A2	0	NA	NA	NA	NA	NA
LOC105376910	0	NA	NA	NA	NA	NA
FAM110D	0	NA	NA	NA	NA	NA
C1orf232	0	NA	NA	NA	NA	NA
LOC124903884	0	NA	NA	NA	NA	NA
MIR1976	0	NA	NA	NA	NA	NA
LOC124904769	0	NA	NA	NA	NA	NA
LOC124904813	0	NA	NA	NA	NA	NA
LOC105376888	0	NA	NA	NA	NA	NA
LOC101928728	0	NA	NA	NA	NA	NA
TENT5B	0	NA	NA	NA	NA	NA
LOC102723760	0	NA	NA	NA	NA	NA
WDTC1-DT	0	NA	NA	NA	NA	NA
ATP5IF1	0	NA	NA	NA	NA	NA
SESN2	0	NA	NA	NA	NA	NA
SNORA61	0	NA	NA	NA	NA	NA
RNU11	0	NA	NA	NA	NA	NA
LOC124904809	0	NA	NA	NA	NA	NA
OPRD1	0	NA	NA	NA	NA	NA
LOC124903887	0	NA	NA	NA	NA	NA
LINC01756	0	NA	NA	NA	NA	NA
LOC107984933	0	NA	NA	NA	NA	NA
LOC107984934	0	NA	NA	NA	NA	NA
LINC01648	0	NA	NA	NA	NA	NA
LOC105378617	0	NA	NA	NA	NA	NA
LOC105378618	0	NA	NA	NA	NA	NA
LOC124903888	0	NA	NA	NA	NA	NA
LOC105378621	0	NA	NA	NA	NA	NA
LINC01778	0	NA	NA	NA	NA	NA
LOC400748	0	NA	NA	NA	NA	NA
SNORD103A	0	NA	NA	NA	NA	NA
LOC124904579	0	NA	NA	NA	NA	NA
LOC105378623	0	NA	NA	NA	NA	NA
LOC124903900	0	NA	NA	NA	NA	NA
LOC105379772	0	NA	NA	NA	NA	NA
LDC1P	0	NA	NA	NA	NA	NA
HCRTR1	0	NA	NA	NA	NA	NA
LOC101929444	0	NA	NA	NA	NA	NA
MIR4254	0	NA	NA	NA	NA	NA
LOC124903930	0	NA	NA	NA	NA	NA
LOC128031832	0	NA	NA	NA	NA	NA
MIR5585	0	NA	NA	NA	NA	NA
LOC124903952	0	NA	NA	NA	NA	NA
LOC124903969	0	NA	NA	NA	NA	NA
LOC105378635	0	NA	NA	NA	NA	NA
CSMD2	0	NA	NA	NA	NA	NA
LOC124903976	0	NA	NA	NA	NA	NA
HMGB4	0	NA	NA	NA	NA	NA
CSMD2-AS1	0	NA	NA	NA	NA	NA
C1orf94	0	NA	NA	NA	NA	NA
LOC105378639	0	NA	NA	NA	NA	NA
LOC105378641	0	NA	NA	NA	NA	NA
MIR552	0	NA	NA	NA	NA	NA
GJB5	0	NA	NA	NA	NA	NA
GJB4	0	NA	NA	NA	NA	NA
GJB3	0	NA	NA	NA	NA	NA
LOC105378646	0	NA	NA	NA	NA	NA
LOC124904013	0	NA	NA	NA	NA	NA
SNORA63C	0	NA	NA	NA	NA	NA
LOC107984940	0	NA	NA	NA	NA	NA
LOC107984941	0	NA	NA	NA	NA	NA
LOC105378648	0	NA	NA	NA	NA	NA
LOC124904023	0	NA	NA	NA	NA	NA
GRIK3	0	NA	NA	NA	NA	NA
LOC124904027	0	NA	NA	NA	NA	NA
MIR4255	0	NA	NA	NA	NA	NA
RSPO1	0	NA	NA	NA	NA	NA
LOC124904835	0	NA	NA	NA	NA	NA
LOC105378650	0	NA	NA	NA	NA	NA
MIR3659	0	NA	NA	NA	NA	NA
LINC02786	0	NA	NA	NA	NA	NA
LOC105378654	0	NA	NA	NA	NA	NA
LINC01343	0	NA	NA	NA	NA	NA
LOC105378657	0	NA	NA	NA	NA	NA
LOC107984943	0	NA	NA	NA	NA	NA
LINC01685	0	NA	NA	NA	NA	NA
LOC105378658	0	NA	NA	NA	NA	NA
LOC105378660	0	NA	NA	NA	NA	NA
GJA9-MYCBP	0	NA	NA	NA	NA	NA
GJA9	0	NA	NA	NA	NA	NA
RHBDL2	0	NA	NA	NA	NA	NA
LOC124904101	0	NA	NA	NA	NA	NA
BMP8B-AS1	0	NA	NA	NA	NA	NA
LOC105378667	0	NA	NA	NA	NA	NA
MYCL-AS1	0	NA	NA	NA	NA	NA
MIR30E	0	NA	NA	NA	NA	NA
LOC105378676	0	NA	NA	NA	NA	NA
LOC124904158	0	NA	NA	NA	NA	NA
LOC124904159	0	NA	NA	NA	NA	NA
FOXO6-AS1	0	NA	NA	NA	NA	NA
LOC105378678	0	NA	NA	NA	NA	NA
LOC128125817	0	NA	NA	NA	NA	NA
LOC124904161	0	NA	NA	NA	NA	NA
GUCA2B	0	NA	NA	NA	NA	NA
GUCA2A	0	NA	NA	NA	NA	NA
CLDN19	0	NA	NA	NA	NA	NA
TMEM269-DT	0	NA	NA	NA	NA	NA
MIR6735	0	NA	NA	NA	NA	NA
ST3GAL3-AS1	0	NA	NA	NA	NA	NA
LOC124904168	0	NA	NA	NA	NA	NA
LOC124904169	0	NA	NA	NA	NA	NA
KLF18	0	NA	NA	NA	NA	NA
MIR5584	0	NA	NA	NA	NA	NA
SNORD145	0	NA	NA	NA	NA	NA
LOC105378691	0	NA	NA	NA	NA	NA
LOC105378693	0	NA	NA	NA	NA	NA
LOC105378694	0	NA	NA	NA	NA	NA
P3R3URF-PIK3R3	0	NA	NA	NA	NA	NA
LOC124904171	0	NA	NA	NA	NA	NA
P3R3URF	0	NA	NA	NA	NA	NA
LINC01398	0	NA	NA	NA	NA	NA
TMEM275	0	NA	NA	NA	NA	NA
MKNK1-AS1	0	NA	NA	NA	NA	NA
KNCN	0	NA	NA	NA	NA	NA
EFCAB14-AS1	0	NA	NA	NA	NA	NA
LOC105378699	0	NA	NA	NA	NA	NA
CYP4Z2P	0	NA	NA	NA	NA	NA
CYP4A11	0	NA	NA	NA	NA	NA
CYP4X1	0	NA	NA	NA	NA	NA
LOC124904172	0	NA	NA	NA	NA	NA
CYP4Z1	0	NA	NA	NA	NA	NA
CYP4A22	0	NA	NA	NA	NA	NA
LOC124904173	0	NA	NA	NA	NA	NA
LINC01738	0	NA	NA	NA	NA	NA
LOC124904174	0	NA	NA	NA	NA	NA
TRABD2B	0	NA	NA	NA	NA	NA
LINC02794	0	NA	NA	NA	NA	NA
SKINT1L	0	NA	NA	NA	NA	NA
SLC5A9	0	NA	NA	NA	NA	NA
LOC124904175	0	NA	NA	NA	NA	NA
LOC105378706	0	NA	NA	NA	NA	NA
AGBL4-AS1	0	NA	NA	NA	NA	NA
AGBL4-IT1	0	NA	NA	NA	NA	NA
LOC107984954	0	NA	NA	NA	NA	NA
LOC105378708	0	NA	NA	NA	NA	NA
ELAVL4	0	NA	NA	NA	NA	NA
LOC105378709	0	NA	NA	NA	NA	NA
ELAVL4-AS1	0	NA	NA	NA	NA	NA
LOC105378711	0	NA	NA	NA	NA	NA
LOC105378710	0	NA	NA	NA	NA	NA
LINC02808	0	NA	NA	NA	NA	NA
LOC105378714	0	NA	NA	NA	NA	NA
LOC124904727	0	NA	NA	NA	NA	NA
MIR4421	0	NA	NA	NA	NA	NA
LOC124904818	0	NA	NA	NA	NA	NA
TTC39A-AS1	0	NA	NA	NA	NA	NA
LOC105378719	0	NA	NA	NA	NA	NA
LOC124900447	0	NA	NA	NA	NA	NA
MIR761	0	NA	NA	NA	NA	NA
KTI12	0	NA	NA	NA	NA	NA
TXNDC12-AS1	0	NA	NA	NA	NA	NA
LOC105379783	0	NA	NA	NA	NA	NA
LOC105378724	0	NA	NA	NA	NA	NA
LOC105378726	0	NA	NA	NA	NA	NA
SLC25A3P1	0	NA	NA	NA	NA	NA
LOC105378733	0	NA	NA	NA	NA	NA
DMRTB1	0	NA	NA	NA	NA	NA
LDLRAD1	0	NA	NA	NA	NA	NA
MIR4781	0	NA	NA	NA	NA	NA
LOC105378735	0	NA	NA	NA	NA	NA
LINC02784	0	NA	NA	NA	NA	NA
FAM151A	0	NA	NA	NA	NA	NA
TRK-CTT7-1	0	NA	NA	NA	NA	NA
LOC105378736	0	NA	NA	NA	NA	NA
TMEM61	0	NA	NA	NA	NA	NA
MIR4422	0	NA	NA	NA	NA	NA
LOC105378740	0	NA	NA	NA	NA	NA
LINC01753	0	NA	NA	NA	NA	NA
LINC01755	0	NA	NA	NA	NA	NA
LOC105378737	0	NA	NA	NA	NA	NA
LOC105378741	0	NA	NA	NA	NA	NA
LOC124904591	0	NA	NA	NA	NA	NA
LOC124904188	0	NA	NA	NA	NA	NA
LOC124904187	0	NA	NA	NA	NA	NA
LOC124904190	0	NA	NA	NA	NA	NA
LOC124904186	0	NA	NA	NA	NA	NA
LOC124904185	0	NA	NA	NA	NA	NA
LINC01767	0	NA	NA	NA	NA	NA
LOC124904189	0	NA	NA	NA	NA	NA
LOC101929935	0	NA	NA	NA	NA	NA
FYB2	0	NA	NA	NA	NA	NA
C8A	0	NA	NA	NA	NA	NA
C8B	0	NA	NA	NA	NA	NA
LOC112267900	0	NA	NA	NA	NA	NA
LOC105378748	0	NA	NA	NA	NA	NA
LOC105378747	0	NA	NA	NA	NA	NA
DAB1-AS1	0	NA	NA	NA	NA	NA
LOC105378746	0	NA	NA	NA	NA	NA
LOC124904191	0	NA	NA	NA	NA	NA
LOC107984961	0	NA	NA	NA	NA	NA
HSD52	0	NA	NA	NA	NA	NA
LOC124904192	0	NA	NA	NA	NA	NA
MIR4711	0	NA	NA	NA	NA	NA
LOC105378758	0	NA	NA	NA	NA	NA
C1orf87	0	NA	NA	NA	NA	NA
LINC02778	0	NA	NA	NA	NA	NA
LOC107984963	0	NA	NA	NA	NA	NA
LOC105378761	0	NA	NA	NA	NA	NA
LOC107984962	0	NA	NA	NA	NA	NA
LOC107985379	0	NA	NA	NA	NA	NA
LINC01748	0	NA	NA	NA	NA	NA
LOC124904193	0	NA	NA	NA	NA	NA
LOC101926964	0	NA	NA	NA	NA	NA
LOC105378764	0	NA	NA	NA	NA	NA
NFIA-AS2	0	NA	NA	NA	NA	NA
LOC107984964	0	NA	NA	NA	NA	NA
MGC34796	0	NA	NA	NA	NA	NA
MIR12132	0	NA	NA	NA	NA	NA
LOC107984965	0	NA	NA	NA	NA	NA
MIR3116-1	0	NA	NA	NA	NA	NA
MIR3116-2	0	NA	NA	NA	NA	NA
LOC105378768	0	NA	NA	NA	NA	NA
ANGPTL3	0	NA	NA	NA	NA	NA
LINC01739	0	NA	NA	NA	NA	NA
LINC00466	0	NA	NA	NA	NA	NA
LOC105378770	0	NA	NA	NA	NA	NA
MIR6068	0	NA	NA	NA	NA	NA
LOC124904741	0	NA	NA	NA	NA	NA
LOC102724319	0	NA	NA	NA	NA	NA
LOC105378772	0	NA	NA	NA	NA	NA
ROR1-AS1	0	NA	NA	NA	NA	NA
LOC105378773	0	NA	NA	NA	NA	NA
UBE2U	0	NA	NA	NA	NA	NA
LOC105378774	0	NA	NA	NA	NA	NA
LOC124904732	0	NA	NA	NA	NA	NA
LOC107984966	0	NA	NA	NA	NA	NA
MIR4794	0	NA	NA	NA	NA	NA
LOC102724416	0	NA	NA	NA	NA	NA
LOC124904827	0	NA	NA	NA	NA	NA
PDE4B-AS1	0	NA	NA	NA	NA	NA
LOC124904196	0	NA	NA	NA	NA	NA
MIR3117	0	NA	NA	NA	NA	NA
INSL5	0	NA	NA	NA	NA	NA
LOC124900434	0	NA	NA	NA	NA	NA
LINC01702	0	NA	NA	NA	NA	NA
LOC105378780	0	NA	NA	NA	NA	NA
LOC124904197	0	NA	NA	NA	NA	NA
LOC105378781	0	NA	NA	NA	NA	NA
GNG12-AS1	0	NA	NA	NA	NA	NA
LOC124900403	0	NA	NA	NA	NA	NA
DIRAS3	0	NA	NA	NA	NA	NA
MIR1262	0	NA	NA	NA	NA	NA
LOC105378782	0	NA	NA	NA	NA	NA
LOC124904198	0	NA	NA	NA	NA	NA
RPE65	0	NA	NA	NA	NA	NA
LOC107984967	0	NA	NA	NA	NA	NA
LOC105378783	0	NA	NA	NA	NA	NA
LOC105378787	0	NA	NA	NA	NA	NA
LINC02791	0	NA	NA	NA	NA	NA
LINC01758	0	NA	NA	NA	NA	NA
LOC105378789	0	NA	NA	NA	NA	NA
LOC124904199	0	NA	NA	NA	NA	NA
LRRC7-AS1	0	NA	NA	NA	NA	NA
HHLA3-AS1	0	NA	NA	NA	NA	NA
LOC105378793	0	NA	NA	NA	NA	NA
LOC105378794	0	NA	NA	NA	NA	NA
LINC01788	0	NA	NA	NA	NA	NA
LOC102724572	0	NA	NA	NA	NA	NA
LOC105378795	0	NA	NA	NA	NA	NA
NEGR1-IT1	0	NA	NA	NA	NA	NA
LOC105378797	0	NA	NA	NA	NA	NA
LOC105378796	0	NA	NA	NA	NA	NA
LINC02796	0	NA	NA	NA	NA	NA
LINC02797	0	NA	NA	NA	NA	NA
LINC01360	0	NA	NA	NA	NA	NA
LOC105378801	0	NA	NA	NA	NA	NA
LOC107985391	0	NA	NA	NA	NA	NA
LOC105378802	0	NA	NA	NA	NA	NA
LINC02238	0	NA	NA	NA	NA	NA
TNNI3K	0	NA	NA	NA	NA	NA
LRRC53	0	NA	NA	NA	NA	NA
ERICH3-AS1	0	NA	NA	NA	NA	NA
LHX8	0	NA	NA	NA	NA	NA
ASB17	0	NA	NA	NA	NA	NA
LOC105378806	0	NA	NA	NA	NA	NA
LOC101927342	0	NA	NA	NA	NA	NA
LOC124904200	0	NA	NA	NA	NA	NA
LOC105378807	0	NA	NA	NA	NA	NA
LINC02567	0	NA	NA	NA	NA	NA
MIR7156	0	NA	NA	NA	NA	NA
LOC107984997	0	NA	NA	NA	NA	NA
MGC27382	0	NA	NA	NA	NA	NA
PTGFR	0	NA	NA	NA	NA	NA
LOC124904203	0	NA	NA	NA	NA	NA
ADGRL4	0	NA	NA	NA	NA	NA
LOC107984998	0	NA	NA	NA	NA	NA
LOC105378812	0	NA	NA	NA	NA	NA
LOC105378811	0	NA	NA	NA	NA	NA
LINC02792	0	NA	NA	NA	NA	NA
LINC01781	0	NA	NA	NA	NA	NA
LOC105378813	0	NA	NA	NA	NA	NA
LOC107985018	0	NA	NA	NA	NA	NA
LOC101927434	0	NA	NA	NA	NA	NA
LOC124904204	0	NA	NA	NA	NA	NA
LOC105378814	0	NA	NA	NA	NA	NA
LOC107985396	0	NA	NA	NA	NA	NA
LINC01361	0	NA	NA	NA	NA	NA
LOC105378816	0	NA	NA	NA	NA	NA
LINC01712	0	NA	NA	NA	NA	NA
LOC107985043	0	NA	NA	NA	NA	NA
LOC124904205	0	NA	NA	NA	NA	NA
LOC124904808	0	NA	NA	NA	NA	NA
DNASE2B	0	NA	NA	NA	NA	NA
LINC01555	0	NA	NA	NA	NA	NA
LOC124904206	0	NA	NA	NA	NA	NA
MIR4423	0	NA	NA	NA	NA	NA
LOC105378821	0	NA	NA	NA	NA	NA
LOC124900422	0	NA	NA	NA	NA	NA
LOC112268231	0	NA	NA	NA	NA	NA
LOC105378823	0	NA	NA	NA	NA	NA
CLCA1	0	NA	NA	NA	NA	NA
LOC124904210	0	NA	NA	NA	NA	NA
LOC105378827	0	NA	NA	NA	NA	NA
LOC105378826	0	NA	NA	NA	NA	NA
CLCA4	0	NA	NA	NA	NA	NA
CLCA3P	0	NA	NA	NA	NA	NA
LOC105378831	0	NA	NA	NA	NA	NA
LINC02801	0	NA	NA	NA	NA	NA
LINC01364	0	NA	NA	NA	NA	NA
LOC107985408	0	NA	NA	NA	NA	NA
LOC105378835	0	NA	NA	NA	NA	NA
LOC107985518	0	NA	NA	NA	NA	NA
LOC124904212	0	NA	NA	NA	NA	NA
LINC01773	0	NA	NA	NA	NA	NA
LOC101927871	0	NA	NA	NA	NA	NA
LOC105378836	0	NA	NA	NA	NA	NA
LOC105378839	0	NA	NA	NA	NA	NA
LOC105378838	0	NA	NA	NA	NA	NA
LOC124904216	0	NA	NA	NA	NA	NA
LOC128092251	0	NA	NA	NA	NA	NA
LOC124904833	0	NA	NA	NA	NA	NA
LOC105378849	0	NA	NA	NA	NA	NA
LOC107985088	0	NA	NA	NA	NA	NA
LOC105378850	0	NA	NA	NA	NA	NA
LOC105378851	0	NA	NA	NA	NA	NA
LINC02787	0	NA	NA	NA	NA	NA
SNORD3G	0	NA	NA	NA	NA	NA
BARHL2	0	NA	NA	NA	NA	NA
LINC01763	0	NA	NA	NA	NA	NA
LOC107985417	0	NA	NA	NA	NA	NA
TRC-GCA7-1	0	NA	NA	NA	NA	NA
MIR760	0	NA	NA	NA	NA	NA
LOC124904222	0	NA	NA	NA	NA	NA
LOC105378858	0	NA	NA	NA	NA	NA
LOC124904821	0	NA	NA	NA	NA	NA
ARHGAP29-AS1	0	NA	NA	NA	NA	NA
LOC124904223	0	NA	NA	NA	NA	NA
MIR12133	0	NA	NA	NA	NA	NA
LOC105378861	0	NA	NA	NA	NA	NA
MIR378G	0	NA	NA	NA	NA	NA
LOC105378863	0	NA	NA	NA	NA	NA
ALG14-AS1	0	NA	NA	NA	NA	NA
LINC01760	0	NA	NA	NA	NA	NA
LOC105378864	0	NA	NA	NA	NA	NA
LOC105379825	0	NA	NA	NA	NA	NA
LINC01650	0	NA	NA	NA	NA	NA
LINC01761	0	NA	NA	NA	NA	NA
LINC02607	0	NA	NA	NA	NA	NA
LOC101928219	0	NA	NA	NA	NA	NA
LOC124904592	0	NA	NA	NA	NA	NA
LINC02790	0	NA	NA	NA	NA	NA
LOC105378866	0	NA	NA	NA	NA	NA
DPYD-AS1	0	NA	NA	NA	NA	NA
LOC105378867	0	NA	NA	NA	NA	NA
LOC124904226	0	NA	NA	NA	NA	NA
LOC124904225	0	NA	NA	NA	NA	NA
DPYD-AS2	0	NA	NA	NA	NA	NA
LINC01930	0	NA	NA	NA	NA	NA
LOC124904227	0	NA	NA	NA	NA	NA
MIR137HG	0	NA	NA	NA	NA	NA
MIR2682	0	NA	NA	NA	NA	NA
MIR137	0	NA	NA	NA	NA	NA
LOC124900404	0	NA	NA	NA	NA	NA
LINC01776	0	NA	NA	NA	NA	NA
LOC124904229	0	NA	NA	NA	NA	NA
PLPPR5-AS1	0	NA	NA	NA	NA	NA
PLPPR4	0	NA	NA	NA	NA	NA
LOC107985093	0	NA	NA	NA	NA	NA
LINC01708	0	NA	NA	NA	NA	NA
PALMD	0	NA	NA	NA	NA	NA
LINC01349	0	NA	NA	NA	NA	NA
LOC124904231	0	NA	NA	NA	NA	NA
LOC124900440	0	NA	NA	NA	NA	NA
LINC01709	0	NA	NA	NA	NA	NA
OLFM3	0	NA	NA	NA	NA	NA
DNAJA1P5	0	NA	NA	NA	NA	NA
LOC107985095	0	NA	NA	NA	NA	NA
LOC105378874	0	NA	NA	NA	NA	NA
LOC112268286	0	NA	NA	NA	NA	NA
LOC107985096	0	NA	NA	NA	NA	NA
LOC124904593	0	NA	NA	NA	NA	NA
AMY2A	0	NA	NA	NA	NA	NA
AMY1A	0	NA	NA	NA	NA	NA
LOC124904594	0	NA	NA	NA	NA	NA
AMY1B	0	NA	NA	NA	NA	NA
LOC105378878	0	NA	NA	NA	NA	NA
AMY1C	0	NA	NA	NA	NA	NA
LOC105378879	0	NA	NA	NA	NA	NA
LOC105378880	0	NA	NA	NA	NA	NA
LOC105378881	0	NA	NA	NA	NA	NA
LINC01676	0	NA	NA	NA	NA	NA
LOC105378882	0	NA	NA	NA	NA	NA
LOC105378883	0	NA	NA	NA	NA	NA
LINC01677	0	NA	NA	NA	NA	NA
LOC124904595	0	NA	NA	NA	NA	NA
LOC107985116	0	NA	NA	NA	NA	NA
LOC105378886	0	NA	NA	NA	NA	NA
LOC105378885	0	NA	NA	NA	NA	NA
LOC124904596	0	NA	NA	NA	NA	NA
LOC105378887	0	NA	NA	NA	NA	NA
LOC124904232	0	NA	NA	NA	NA	NA
LOC124904233	0	NA	NA	NA	NA	NA
LINC01661	0	NA	NA	NA	NA	NA
LOC105378888	0	NA	NA	NA	NA	NA
MIR7852	0	NA	NA	NA	NA	NA
VAV3-AS1	0	NA	NA	NA	NA	NA
LINC02785	0	NA	NA	NA	NA	NA
AKNAD1	0	NA	NA	NA	NA	NA
SPATA42	0	NA	NA	NA	NA	NA
MYBPHL	0	NA	NA	NA	NA	NA
LOC105378893	0	NA	NA	NA	NA	NA
MIR197	0	NA	NA	NA	NA	NA
EPS8L3	0	NA	NA	NA	NA	NA
LOC124904258	0	NA	NA	NA	NA	NA
LOC105378895	0	NA	NA	NA	NA	NA
LINC01397	0	NA	NA	NA	NA	NA
SLC6A17-AS1	0	NA	NA	NA	NA	NA
PROK1	0	NA	NA	NA	NA	NA
LOC105378899	0	NA	NA	NA	NA	NA
LOC105378898	0	NA	NA	NA	NA	NA
CYMP	0	NA	NA	NA	NA	NA
CYMP-AS1	0	NA	NA	NA	NA	NA
KCNA10	0	NA	NA	NA	NA	NA
LOC124904292	0	NA	NA	NA	NA	NA
LOC105378901	0	NA	NA	NA	NA	NA
CHIA	0	NA	NA	NA	NA	NA
LOC105378903	0	NA	NA	NA	NA	NA
LOC124904309	0	NA	NA	NA	NA	NA
KCND3-IT1	0	NA	NA	NA	NA	NA
KCND3-AS1	0	NA	NA	NA	NA	NA
LINC01750	0	NA	NA	NA	NA	NA
LOC105378906	0	NA	NA	NA	NA	NA
LOC124904319	0	NA	NA	NA	NA	NA
LINC02884	0	NA	NA	NA	NA	NA
LOC124904812	0	NA	NA	NA	NA	NA
MIR4256	0	NA	NA	NA	NA	NA
PPM1J-DT	0	NA	NA	NA	NA	NA
LINC01356	0	NA	NA	NA	NA	NA
LOC105378911	0	NA	NA	NA	NA	NA
MIR11399	0	NA	NA	NA	NA	NA
LOC124904342	0	NA	NA	NA	NA	NA
AKR7A2P1	0	NA	NA	NA	NA	NA
SLC16A1-AS1	0	NA	NA	NA	NA	NA
LOC643441	0	NA	NA	NA	NA	NA
LOC124904354	0	NA	NA	NA	NA	NA
SYCP1	0	NA	NA	NA	NA	NA
LOC105378915	0	NA	NA	NA	NA	NA
TSHB	0	NA	NA	NA	NA	NA
LOC124904359	0	NA	NA	NA	NA	NA
NGF-AS1	0	NA	NA	NA	NA	NA
LOC112268234	0	NA	NA	NA	NA	NA
LOC124904375	0	NA	NA	NA	NA	NA
LOC124900438	0	NA	NA	NA	NA	NA
CASQ2	0	NA	NA	NA	NA	NA
NHLH2	0	NA	NA	NA	NA	NA
LINC01649	0	NA	NA	NA	NA	NA
LOC101928977	0	NA	NA	NA	NA	NA
LOC105378918	0	NA	NA	NA	NA	NA
LOC124904384	0	NA	NA	NA	NA	NA
LOC105378919	0	NA	NA	NA	NA	NA
LOC124904669	0	NA	NA	NA	NA	NA
MIR548AC	0	NA	NA	NA	NA	NA
LOC105378924	0	NA	NA	NA	NA	NA
MIR320B1	0	NA	NA	NA	NA	NA
LINC02868	0	NA	NA	NA	NA	NA
LOC105378926	0	NA	NA	NA	NA	NA
VTCN1	0	NA	NA	NA	NA	NA
LINC01525	0	NA	NA	NA	NA	NA
LOC124900444	0	NA	NA	NA	NA	NA
LOC105378929	0	NA	NA	NA	NA	NA
LOC105378930	0	NA	NA	NA	NA	NA
LOC107985447	0	NA	NA	NA	NA	NA
LOC105378933	0	NA	NA	NA	NA	NA
WARS2-IT1	0	NA	NA	NA	NA	NA
LOC107985192	0	NA	NA	NA	NA	NA
LOC124904832	0	NA	NA	NA	NA	NA
LINC01780	0	NA	NA	NA	NA	NA
HAO2	0	NA	NA	NA	NA	NA
HAO2-IT1	0	NA	NA	NA	NA	NA
LOC124904388	0	NA	NA	NA	NA	NA
LOC105378935	0	NA	NA	NA	NA	NA
HSD3B1	0	NA	NA	NA	NA	NA
HSD3BP4	0	NA	NA	NA	NA	NA
LINC00622	0	NA	NA	NA	NA	NA
LOC124904389	0	NA	NA	NA	NA	NA
LOC124904390	0	NA	NA	NA	NA	NA
HMGCS2	0	NA	NA	NA	NA	NA
ADAM30	0	NA	NA	NA	NA	NA
LOC101929788	0	NA	NA	NA	NA	NA
LOC107985524	0	NA	NA	NA	NA	NA
LOC124904392	0	NA	NA	NA	NA	NA
LOC105378944	0	NA	NA	NA	NA	NA
NBPF26	0	NA	NA	NA	NA	NA
NOTCH2NLR	0	NA	NA	NA	NA	NA
TRN-GTT7-1	0	NA	NA	NA	NA	NA
RNVU1-19	0	NA	NA	NA	NA	NA
TRG-CCC6-1	0	NA	NA	NA	NA	NA
TRV-CAC5-1	0	NA	NA	NA	NA	NA
TRN-GTT27-1	0	NA	NA	NA	NA	NA
LOC107985193	0	NA	NA	NA	NA	NA
SRGAP2-AS1	0	NA	NA	NA	NA	NA
LOC101929814	0	NA	NA	NA	NA	NA
LOC105371172	0	NA	NA	NA	NA	NA
LOC105371175	0	NA	NA	NA	NA	NA
LOC107985201	0	NA	NA	NA	NA	NA
LOC101927452	0	NA	NA	NA	NA	NA
LOC124904406	0	NA	NA	NA	NA	NA
TRQ-CTG4-2	0	NA	NA	NA	NA	NA
RNVU1-17	0	NA	NA	NA	NA	NA
RNVU1-18	0	NA	NA	NA	NA	NA
TRN-GTT6-1	0	NA	NA	NA	NA	NA
TRV-CAC8-1	0	NA	NA	NA	NA	NA
TRV-CAC4-1	0	NA	NA	NA	NA	NA
PDE4DIPP3	0	NA	NA	NA	NA	NA
FCGR1CP	0	NA	NA	NA	NA	NA
LOC105371209	0	NA	NA	NA	NA	NA
LOC105371207	0	NA	NA	NA	NA	NA
LOC105371206	0	NA	NA	NA	NA	NA
LINC02802	0	NA	NA	NA	NA	NA
LOC101060524	0	NA	NA	NA	NA	NA
CH17-125A10.2	0	NA	NA	NA	NA	NA
PPIAL4E	0	NA	NA	NA	NA	NA
LOC124904624	0	NA	NA	NA	NA	NA
RNVU1-2A	0	NA	NA	NA	NA	NA
LOC105379574	0	NA	NA	NA	NA	NA
LOC124904616	0	NA	NA	NA	NA	NA
TRN-GTT2-8	0	NA	NA	NA	NA	NA
PPIAL4F	0	NA	NA	NA	NA	NA
LINC01632	0	NA	NA	NA	NA	NA
LOC105371215	0	NA	NA	NA	NA	NA
KMT2CP1	0	NA	NA	NA	NA	NA
DRD5P2	0	NA	NA	NA	NA	NA
LSP1P5	0	NA	NA	NA	NA	NA
LOC105371216	0	NA	NA	NA	NA	NA
LOC105371217	0	NA	NA	NA	NA	NA
LOC107985528	0	NA	NA	NA	NA	NA
TRN-GTT10-1	0	NA	NA	NA	NA	NA
LOC101929805	0	NA	NA	NA	NA	NA
TRNAV-CAC	0	NA	NA	NA	NA	NA
TRNAV-CAC_1	0	NA	NA	NA	NA	NA
PPIAL4D	0	NA	NA	NA	NA	NA
TRQ-CTG3-1	0	NA	NA	NA	NA	NA
LOC124904619	0	NA	NA	NA	NA	NA
TRN-GTT9-1	0	NA	NA	NA	NA	NA
MIR6736	0	NA	NA	NA	NA	NA
LOC107985593	0	NA	NA	NA	NA	NA
TRE-CTC1-1	0	NA	NA	NA	NA	NA
TRG-TCC2-1	0	NA	NA	NA	NA	NA
LOC124904408	0	NA	NA	NA	NA	NA
TRN-GTT24-1	0	NA	NA	NA	NA	NA
LOC124904407	0	NA	NA	NA	NA	NA
LOC105371233	0	NA	NA	NA	NA	NA
TRH-GTG1-2	0	NA	NA	NA	NA	NA
LOC128071544	0	NA	NA	NA	NA	NA
LOC105371230	0	NA	NA	NA	NA	NA
LOC102723321	0	NA	NA	NA	NA	NA
GJA5	0	NA	NA	NA	NA	NA
GJA8	0	NA	NA	NA	NA	NA
TRQ-CTG3-2	0	NA	NA	NA	NA	NA
TRN-GTT9-2	0	NA	NA	NA	NA	NA
LINC02805	0	NA	NA	NA	NA	NA
TRQ-CTG4-1	0	NA	NA	NA	NA	NA
TRH-GTG1-3	0	NA	NA	NA	NA	NA
TRH-GTG1-4	0	NA	NA	NA	NA	NA
TRQ-CTG7-1	0	NA	NA	NA	NA	NA
LOC124904403	0	NA	NA	NA	NA	NA
LOC124904404	0	NA	NA	NA	NA	NA
MIR6077	0	NA	NA	NA	NA	NA
LOC105371222	0	NA	NA	NA	NA	NA
NUDT4B	0	NA	NA	NA	NA	NA
SEC22B3P	0	NA	NA	NA	NA	NA
LOC124904405	0	NA	NA	NA	NA	NA
LOC124904581	0	NA	NA	NA	NA	NA
LOC644634	0	NA	NA	NA	NA	NA
TRV-CAC1-7	0	NA	NA	NA	NA	NA
PDE4DIPP7	0	NA	NA	NA	NA	NA
TRN-GTT8-1	0	NA	NA	NA	NA	NA
H4C14	0	NA	NA	NA	NA	NA
H3C14	0	NA	NA	NA	NA	NA
H2AC18	0	NA	NA	NA	NA	NA
H2BC20P	0	NA	NA	NA	NA	NA
H3C15	0	NA	NA	NA	NA	NA
LOC124904413	0	NA	NA	NA	NA	NA
SNORD13C	0	NA	NA	NA	NA	NA
LOC124904417	0	NA	NA	NA	NA	NA
MIR4257	0	NA	NA	NA	NA	NA
LOC105371438	0	NA	NA	NA	NA	NA
LOC124900437	0	NA	NA	NA	NA	NA
MIR554	0	NA	NA	NA	NA	NA
CELF3	0	NA	NA	NA	NA	NA
RIIAD1	0	NA	NA	NA	NA	NA
LOC124904421	0	NA	NA	NA	NA	NA
LOC105371442	0	NA	NA	NA	NA	NA
LOC100131107	0	NA	NA	NA	NA	NA
TCHHL1	0	NA	NA	NA	NA	NA
RPTN	0	NA	NA	NA	NA	NA
HRNR	0	NA	NA	NA	NA	NA
FLG	0	NA	NA	NA	NA	NA
CRNN	0	NA	NA	NA	NA	NA
CRCT1	0	NA	NA	NA	NA	NA
LCE3E	0	NA	NA	NA	NA	NA
LCE3D	0	NA	NA	NA	NA	NA
LCE3C	0	NA	NA	NA	NA	NA
LCE3B	0	NA	NA	NA	NA	NA
LCE3A	0	NA	NA	NA	NA	NA
LINC00302	0	NA	NA	NA	NA	NA
LCE2D	0	NA	NA	NA	NA	NA
LCE2C	0	NA	NA	NA	NA	NA
LCE2B	0	NA	NA	NA	NA	NA
LCE2A	0	NA	NA	NA	NA	NA
LCE4A	0	NA	NA	NA	NA	NA
KPLCE	0	NA	NA	NA	NA	NA
KPRP	0	NA	NA	NA	NA	NA
LCE1F	0	NA	NA	NA	NA	NA
LCE1A	0	NA	NA	NA	NA	NA
LCE6A	0	NA	NA	NA	NA	NA
LCE7A	0	NA	NA	NA	NA	NA
LOC105371444	0	NA	NA	NA	NA	NA
LOC105371445	0	NA	NA	NA	NA	NA
SMCP	0	NA	NA	NA	NA	NA
IVL	0	NA	NA	NA	NA	NA
LINC01527	0	NA	NA	NA	NA	NA
SPRR4	0	NA	NA	NA	NA	NA
SPRR1A	0	NA	NA	NA	NA	NA
SPRR3	0	NA	NA	NA	NA	NA
LOC105371446	0	NA	NA	NA	NA	NA
LOC124900435	0	NA	NA	NA	NA	NA
SPRR1B	0	NA	NA	NA	NA	NA
SPRR2D	0	NA	NA	NA	NA	NA
SPRR2A	0	NA	NA	NA	NA	NA
SPRR2B	0	NA	NA	NA	NA	NA
SPRR2E	0	NA	NA	NA	NA	NA
SPRR2F	0	NA	NA	NA	NA	NA
SPRR2C	0	NA	NA	NA	NA	NA
SPRR2G	0	NA	NA	NA	NA	NA
LOC101928009	0	NA	NA	NA	NA	NA
LELP1	0	NA	NA	NA	NA	NA
PRR9	0	NA	NA	NA	NA	NA
S100A12	0	NA	NA	NA	NA	NA
S100A8	0	NA	NA	NA	NA	NA
S100A7A	0	NA	NA	NA	NA	NA
S100A7	0	NA	NA	NA	NA	NA
LOC124904422	0	NA	NA	NA	NA	NA
S100A1	0	NA	NA	NA	NA	NA
MIR8083	0	NA	NA	NA	NA	NA
INTS3	0	NA	NA	NA	NA	NA
LOC124904820	0	NA	NA	NA	NA	NA
SLC27A3	0	NA	NA	NA	NA	NA
LOC124904424	0	NA	NA	NA	NA	NA
LOC124904426	0	NA	NA	NA	NA	NA
LOC343052	0	NA	NA	NA	NA	NA
LOC124904425	0	NA	NA	NA	NA	NA
MIR6737	0	NA	NA	NA	NA	NA
MIR5698	0	NA	NA	NA	NA	NA
MIR190B	0	NA	NA	NA	NA	NA
LOC124904806	0	NA	NA	NA	NA	NA
TDRD10	0	NA	NA	NA	NA	NA
ADAM15-EFNA4	0	NA	NA	NA	NA	NA
EFNA4-EFNA3	0	NA	NA	NA	NA	NA
EFNA4	0	NA	NA	NA	NA	NA
MIR92B	0	NA	NA	NA	NA	NA
ENTREP3	0	NA	NA	NA	NA	NA
SCAMP3	0	NA	NA	NA	NA	NA
CLK2	0	NA	NA	NA	NA	NA
HCN3	0	NA	NA	NA	NA	NA
MIR555	0	NA	NA	NA	NA	NA
POU5F1P4	0	NA	NA	NA	NA	NA
LOC124904431	0	NA	NA	NA	NA	NA
LOC105371729	0	NA	NA	NA	NA	NA
RHBG	0	NA	NA	NA	NA	NA
MIR9-1	0	NA	NA	NA	NA	NA
MEF2D	0	NA	NA	NA	NA	NA
IQGAP3	0	NA	NA	NA	NA	NA
LOC124904843	0	NA	NA	NA	NA	NA
TTC24	0	NA	NA	NA	NA	NA
NAXE	0	NA	NA	NA	NA	NA
HAPLN2	0	NA	NA	NA	NA	NA
LOC101928177	0	NA	NA	NA	NA	NA
BCAN	0	NA	NA	NA	NA	NA
LRRC71	0	NA	NA	NA	NA	NA
LOC102724222	0	NA	NA	NA	NA	NA
CYCSP52	0	NA	NA	NA	NA	NA
LOC107985211	0	NA	NA	NA	NA	NA
LOC105371456	0	NA	NA	NA	NA	NA
LINC02772	0	NA	NA	NA	NA	NA
LOC101928202	0	NA	NA	NA	NA	NA
FCRL5	0	NA	NA	NA	NA	NA
LOC105371457	0	NA	NA	NA	NA	NA
CD5L	0	NA	NA	NA	NA	NA
LOC105371458	0	NA	NA	NA	NA	NA
LOC105371459	0	NA	NA	NA	NA	NA
KIRREL1-IT1	0	NA	NA	NA	NA	NA
SMIM42	0	NA	NA	NA	NA	NA
LINC01704	0	NA	NA	NA	NA	NA
LOC105371460	0	NA	NA	NA	NA	NA
CD1D	0	NA	NA	NA	NA	NA
CD1E	0	NA	NA	NA	NA	NA
OR10T2	0	NA	NA	NA	NA	NA
OR10K2	0	NA	NA	NA	NA	NA
LOC107985212	0	NA	NA	NA	NA	NA
OR10K1	0	NA	NA	NA	NA	NA
OR10R2	0	NA	NA	NA	NA	NA
LOC107985213	0	NA	NA	NA	NA	NA
OR6Y1	0	NA	NA	NA	NA	NA
OR6P1	0	NA	NA	NA	NA	NA
OR10X1	0	NA	NA	NA	NA	NA
OR10Z1	0	NA	NA	NA	NA	NA
OR6K2	0	NA	NA	NA	NA	NA
OR6K3	0	NA	NA	NA	NA	NA
OR6K6	0	NA	NA	NA	NA	NA
OR6N1	0	NA	NA	NA	NA	NA
OR6N2	0	NA	NA	NA	NA	NA
TRR-TCT4-1	0	NA	NA	NA	NA	NA
CADM3-AS1	0	NA	NA	NA	NA	NA
FCER1A	0	NA	NA	NA	NA	NA
OR10J3	0	NA	NA	NA	NA	NA
LOC124904433	0	NA	NA	NA	NA	NA
OR10J1	0	NA	NA	NA	NA	NA
OR10J4	0	NA	NA	NA	NA	NA
LINC02819	0	NA	NA	NA	NA	NA
OR10J5	0	NA	NA	NA	NA	NA
APCS	0	NA	NA	NA	NA	NA
CRP	0	NA	NA	NA	NA	NA
LOC124900450	0	NA	NA	NA	NA	NA
MIR4259	0	NA	NA	NA	NA	NA
LOC124904435	0	NA	NA	NA	NA	NA
LOC124904438	0	NA	NA	NA	NA	NA
LINC01133	0	NA	NA	NA	NA	NA
LOC105371466	0	NA	NA	NA	NA	NA
LOC105371467	0	NA	NA	NA	NA	NA
LOC124904440	0	NA	NA	NA	NA	NA
LOC105371470	0	NA	NA	NA	NA	NA
LOC124904441	0	NA	NA	NA	NA	NA
NECTIN4-AS1	0	NA	NA	NA	NA	NA
LOC124900457	0	NA	NA	NA	NA	NA
APOA2	0	NA	NA	NA	NA	NA
NR1I3	0	NA	NA	NA	NA	NA
TRV-CAC1-1	0	NA	NA	NA	NA	NA
TRE-TTC4-2	0	NA	NA	NA	NA	NA
TRN-GTT2-2	0	NA	NA	NA	NA	NA
TRD-GTC2-1	0	NA	NA	NA	NA	NA
TRL-CAG1-1	0	NA	NA	NA	NA	NA
TRG-GCC1-1	0	NA	NA	NA	NA	NA
TRE-CTC1-2	0	NA	NA	NA	NA	NA
TRG-TCC2-2	0	NA	NA	NA	NA	NA
TRD-GTC2-2	0	NA	NA	NA	NA	NA
TRL-CAG1-2	0	NA	NA	NA	NA	NA
TRG-GCC1-2	0	NA	NA	NA	NA	NA
TRE-CTC1-3	0	NA	NA	NA	NA	NA
TRG-TCC2-3	0	NA	NA	NA	NA	NA
TRD-GTC2-3	0	NA	NA	NA	NA	NA
TRL-CAG1-3	0	NA	NA	NA	NA	NA
TRG-GCC1-3	0	NA	NA	NA	NA	NA
TRE-CTC1-4	0	NA	NA	NA	NA	NA
TRG-TCC2-4	0	NA	NA	NA	NA	NA
TRD-GTC2-4	0	NA	NA	NA	NA	NA
TRL-CAG1-4	0	NA	NA	NA	NA	NA
TRG-GCC1-4	0	NA	NA	NA	NA	NA
TRE-CTC1-5	0	NA	NA	NA	NA	NA
TRG-TCC2-5	0	NA	NA	NA	NA	NA
TRD-GTC2-5	0	NA	NA	NA	NA	NA
TRL-CAG1-5	0	NA	NA	NA	NA	NA
TRG-GCC4-1	0	NA	NA	NA	NA	NA
LOC105371473	0	NA	NA	NA	NA	NA
TRG-GCC2-1	0	NA	NA	NA	NA	NA
TRL-CAG1-6	0	NA	NA	NA	NA	NA
TRG-TCC2-6	0	NA	NA	NA	NA	NA
TRL-CAA6-1	0	NA	NA	NA	NA	NA
LOC105371475	0	NA	NA	NA	NA	NA
MIR4654	0	NA	NA	NA	NA	NA
LOC124904445	0	NA	NA	NA	NA	NA
MIR556	0	NA	NA	NA	NA	NA
SPATA46	0	NA	NA	NA	NA	NA
CCDC190	0	NA	NA	NA	NA	NA
LOC107985223	0	NA	NA	NA	NA	NA
RGS4	0	NA	NA	NA	NA	NA
LOC124904446	0	NA	NA	NA	NA	NA
RGS5-AS1	0	NA	NA	NA	NA	NA
LOC100422212	0	NA	NA	NA	NA	NA
LOC124904447	0	NA	NA	NA	NA	NA
PBX1-AS1	0	NA	NA	NA	NA	NA
LOC107985451	0	NA	NA	NA	NA	NA
LOC107985452	0	NA	NA	NA	NA	NA
LMX1A	0	NA	NA	NA	NA	NA
LMX1A-AS2	0	NA	NA	NA	NA	NA
LMX1A-AS1	0	NA	NA	NA	NA	NA
LRRC52-AS1	0	NA	NA	NA	NA	NA
LOC124904448	0	NA	NA	NA	NA	NA
LRRC52	0	NA	NA	NA	NA	NA
MIR3658	0	NA	NA	NA	NA	NA
MIR921	0	NA	NA	NA	NA	NA
LOC112268276	0	NA	NA	NA	NA	NA
FMO9P	0	NA	NA	NA	NA	NA
LOC124904449	0	NA	NA	NA	NA	NA
LOC124904834	0	NA	NA	NA	NA	NA
LOC105371600	0	NA	NA	NA	NA	NA
LOC124904451	0	NA	NA	NA	NA	NA
STYXL2	0	NA	NA	NA	NA	NA
LOC105371601	0	NA	NA	NA	NA	NA
TRP-AGG2-1	0	NA	NA	NA	NA	NA
MIR1255B2	0	NA	NA	NA	NA	NA
ANKRD36BP1	0	NA	NA	NA	NA	NA
MIR557	0	NA	NA	NA	NA	NA
LOC125312414	0	NA	NA	NA	NA	NA
LOC100505918	0	NA	NA	NA	NA	NA
LOC101928565	0	NA	NA	NA	NA	NA
LOC105371604	0	NA	NA	NA	NA	NA
LINC00626	0	NA	NA	NA	NA	NA
LOC105371606	0	NA	NA	NA	NA	NA
LINC00970	0	NA	NA	NA	NA	NA
LOC101928596	0	NA	NA	NA	NA	NA
SELE	0	NA	NA	NA	NA	NA
LOC101928628	0	NA	NA	NA	NA	NA
NTMT2	0	NA	NA	NA	NA	NA
MIR3119-2	0	NA	NA	NA	NA	NA
MIR3119-1	0	NA	NA	NA	NA	NA
LINC01681	0	NA	NA	NA	NA	NA
LINC01142	0	NA	NA	NA	NA	NA
LOC124904453	0	NA	NA	NA	NA	NA
LOC105371610	0	NA	NA	NA	NA	NA
LOC124904454	0	NA	NA	NA	NA	NA
LOC124904455	0	NA	NA	NA	NA	NA
MROH9	0	NA	NA	NA	NA	NA
FMO3	0	NA	NA	NA	NA	NA
MIR1295A	0	NA	NA	NA	NA	NA
MIR1295B	0	NA	NA	NA	NA	NA
LOC105371611	0	NA	NA	NA	NA	NA
FMO6P	0	NA	NA	NA	NA	NA
FMO2	0	NA	NA	NA	NA	NA
LOC124900413	0	NA	NA	NA	NA	NA
FMO1	0	NA	NA	NA	NA	NA
LOC124904828	0	NA	NA	NA	NA	NA
LOC124904697	0	NA	NA	NA	NA	NA
MIR214	0	NA	NA	NA	NA	NA
MIR3120	0	NA	NA	NA	NA	NA
MIR199A2	0	NA	NA	NA	NA	NA
LOC107985225	0	NA	NA	NA	NA	NA
LOC105371618	0	NA	NA	NA	NA	NA
LOC124904456	0	NA	NA	NA	NA	NA
LOC124904822	0	NA	NA	NA	NA	NA
LOC124904825	0	NA	NA	NA	NA	NA
LOC105371623	0	NA	NA	NA	NA	NA
LINC01657	0	NA	NA	NA	NA	NA
MIR1843	0	NA	NA	NA	NA	NA
SCARNA3	0	NA	NA	NA	NA	NA
ASTN1	0	NA	NA	NA	NA	NA
MIR488	0	NA	NA	NA	NA	NA
LOC105371625	0	NA	NA	NA	NA	NA
LINC01645	0	NA	NA	NA	NA	NA
LINC01741	0	NA	NA	NA	NA	NA
SEC16B	0	NA	NA	NA	NA	NA
CRYZL2P	0	NA	NA	NA	NA	NA
LOC124904459	0	NA	NA	NA	NA	NA
RASAL2-AS1	0	NA	NA	NA	NA	NA
LOC105371630	0	NA	NA	NA	NA	NA
LOC105371629	0	NA	NA	NA	NA	NA
CLEC20A	0	NA	NA	NA	NA	NA
LOC101928866	0	NA	NA	NA	NA	NA
TEX35	0	NA	NA	NA	NA	NA
MIR4424	0	NA	NA	NA	NA	NA
LOC124904462	0	NA	NA	NA	NA	NA
LOC102724754	0	NA	NA	NA	NA	NA
LOC124900429	0	NA	NA	NA	NA	NA
NPHS2	0	NA	NA	NA	NA	NA
TDRD5	0	NA	NA	NA	NA	NA
LOC105371635	0	NA	NA	NA	NA	NA
LOC128071543	0	NA	NA	NA	NA	NA
MIR12116	0	NA	NA	NA	NA	NA
LOC124904463	0	NA	NA	NA	NA	NA
LHX4	0	NA	NA	NA	NA	NA
LHX4-AS1	0	NA	NA	NA	NA	NA
MIR3121	0	NA	NA	NA	NA	NA
OVAAL	0	NA	NA	NA	NA	NA
LOC107985454	0	NA	NA	NA	NA	NA
LOC105371640	0	NA	NA	NA	NA	NA
LINC01344	0	NA	NA	NA	NA	NA
RGSL1	0	NA	NA	NA	NA	NA
LINC01688	0	NA	NA	NA	NA	NA
SHCBP1L	0	NA	NA	NA	NA	NA
LAMC1-AS1	0	NA	NA	NA	NA	NA
LOC105371646	0	NA	NA	NA	NA	NA
APOBEC4	0	NA	NA	NA	NA	NA
LOC124904466	0	NA	NA	NA	NA	NA
LOC124904467	0	NA	NA	NA	NA	NA
LOC107985236	0	NA	NA	NA	NA	NA
LOC124904468	0	NA	NA	NA	NA	NA
LOC107985238	0	NA	NA	NA	NA	NA
LINC01633	0	NA	NA	NA	NA	NA
LOC105371654	0	NA	NA	NA	NA	NA
LOC124904471	0	NA	NA	NA	NA	NA
PDC	0	NA	NA	NA	NA	NA
LOC105371656	0	NA	NA	NA	NA	NA
LINC01035	0	NA	NA	NA	NA	NA
LINC01701	0	NA	NA	NA	NA	NA
LOC105371659	0	NA	NA	NA	NA	NA
LOC105371658	0	NA	NA	NA	NA	NA
BRINP3-DT	0	NA	NA	NA	NA	NA
LINC01720	0	NA	NA	NA	NA	NA
LINC01680	0	NA	NA	NA	NA	NA
LOC105371661	0	NA	NA	NA	NA	NA
LOC105371662	0	NA	NA	NA	NA	NA
RGS21	0	NA	NA	NA	NA	NA
LOC124904473	0	NA	NA	NA	NA	NA
LOC124904472	0	NA	NA	NA	NA	NA
LOC105371665	0	NA	NA	NA	NA	NA
LOC105371668	0	NA	NA	NA	NA	NA
LOC105371667	0	NA	NA	NA	NA	NA
LOC124904474	0	NA	NA	NA	NA	NA
MIR1278	0	NA	NA	NA	NA	NA
LOC105371670	0	NA	NA	NA	NA	NA
LOC107985458	0	NA	NA	NA	NA	NA
LOC105371671	0	NA	NA	NA	NA	NA
LOC105371672	0	NA	NA	NA	NA	NA
LINC01724	0	NA	NA	NA	NA	NA
LOC105371674	0	NA	NA	NA	NA	NA
KCNT2	0	NA	NA	NA	NA	NA
LOC124904597	0	NA	NA	NA	NA	NA
MIR4735	0	NA	NA	NA	NA	NA
CFHR3	0	NA	NA	NA	NA	NA
CFHR1	0	NA	NA	NA	NA	NA
CFHR4	0	NA	NA	NA	NA	NA
CFHR2	0	NA	NA	NA	NA	NA
CFHR5	0	NA	NA	NA	NA	NA
F13B	0	NA	NA	NA	NA	NA
LOC124904477	0	NA	NA	NA	NA	NA
LOC105371677	0	NA	NA	NA	NA	NA
ATP6V1G3	0	NA	NA	NA	NA	NA
LOC124904478	0	NA	NA	NA	NA	NA
LINC01221	0	NA	NA	NA	NA	NA
LOC107985243	0	NA	NA	NA	NA	NA
LINC02789	0	NA	NA	NA	NA	NA
LOC105371680	0	NA	NA	NA	NA	NA
LOC105371682	0	NA	NA	NA	NA	NA
LOC124904853	0	NA	NA	NA	NA	NA
LOC107985459	0	NA	NA	NA	NA	NA
MROH3P	0	NA	NA	NA	NA	NA
LOC124904481	0	NA	NA	NA	NA	NA
LOC101929326	0	NA	NA	NA	NA	NA
LOC101929343	0	NA	NA	NA	NA	NA
LOC124904484	0	NA	NA	NA	NA	NA
LOC124904482	0	NA	NA	NA	NA	NA
MIR5191	0	NA	NA	NA	NA	NA
MIR1231	0	NA	NA	NA	NA	NA
LMOD1	0	NA	NA	NA	NA	NA
SNORA70H	0	NA	NA	NA	NA	NA
ELF3-AS1	0	NA	NA	NA	NA	NA
MIR6740	0	NA	NA	NA	NA	NA
LOC105371683	0	NA	NA	NA	NA	NA
LOC124904840	0	NA	NA	NA	NA	NA
LOC101929388	0	NA	NA	NA	NA	NA
LOC124904839	0	NA	NA	NA	NA	NA
LOC124900426	0	NA	NA	NA	NA	NA
SYT2	0	NA	NA	NA	NA	NA
LOC105371687	0	NA	NA	NA	NA	NA
MYOG	0	NA	NA	NA	NA	NA
MYOPARR	0	NA	NA	NA	NA	NA
ADORA1	0	NA	NA	NA	NA	NA
CHI3L1	0	NA	NA	NA	NA	NA
LOC124904485	0	NA	NA	NA	NA	NA
LOC102723529	0	NA	NA	NA	NA	NA
BMNCR	0	NA	NA	NA	NA	NA
LOC124904487	0	NA	NA	NA	NA	NA
OPTC	0	NA	NA	NA	NA	NA
LOC105371688	0	NA	NA	NA	NA	NA
ZC3H11A	0	NA	NA	NA	NA	NA
LOC128031836	0	NA	NA	NA	NA	NA
LINC00303	0	NA	NA	NA	NA	NA
ERLNC1	0	NA	NA	NA	NA	NA
REN	0	NA	NA	NA	NA	NA
KISS1	0	NA	NA	NA	NA	NA
LOC124904490	0	NA	NA	NA	NA	NA
LOC105371693	0	NA	NA	NA	NA	NA
LOC105371694	0	NA	NA	NA	NA	NA
CNTN2	0	NA	NA	NA	NA	NA
TMCC2-AS1	0	NA	NA	NA	NA	NA
KLHDC8A	0	NA	NA	NA	NA	NA
LOC105371698	0	NA	NA	NA	NA	NA
MIR135B	0	NA	NA	NA	NA	NA
TRK-TTT8-1	0	NA	NA	NA	NA	NA
MFSD4A-AS1	0	NA	NA	NA	NA	NA
CTSE	0	NA	NA	NA	NA	NA
LOC105372857	0	NA	NA	NA	NA	NA
LOC124900428	0	NA	NA	NA	NA	NA
LOC124904492	0	NA	NA	NA	NA	NA
LOC105372869	0	NA	NA	NA	NA	NA
LOC105372873	0	NA	NA	NA	NA	NA
MIR6769B	0	NA	NA	NA	NA	NA
LOC124904496	0	NA	NA	NA	NA	NA
C4BPA	0	NA	NA	NA	NA	NA
LOC124904498	0	NA	NA	NA	NA	NA
MIR29C	0	NA	NA	NA	NA	NA
MIR29B2	0	NA	NA	NA	NA	NA
LOC148696	0	NA	NA	NA	NA	NA
LINC02767	0	NA	NA	NA	NA	NA
LOC105372887	0	NA	NA	NA	NA	NA
LOC124904499	0	NA	NA	NA	NA	NA
LOC124904500	0	NA	NA	NA	NA	NA
LOC105372884	0	NA	NA	NA	NA	NA
LOC105372889	0	NA	NA	NA	NA	NA
LOC124904501	0	NA	NA	NA	NA	NA
LOC107985460	0	NA	NA	NA	NA	NA
LINC01735	0	NA	NA	NA	NA	NA
LINC02769	0	NA	NA	NA	NA	NA
LOC105372892	0	NA	NA	NA	NA	NA
LINC01717	0	NA	NA	NA	NA	NA
LOC107985255	0	NA	NA	NA	NA	NA
LINC01774	0	NA	NA	NA	NA	NA
LOC105372895	0	NA	NA	NA	NA	NA
LOC105372896	0	NA	NA	NA	NA	NA
LINC01696	0	NA	NA	NA	NA	NA
LINC01698	0	NA	NA	NA	NA	NA
MIR205HG	0	NA	NA	NA	NA	NA
MIR205	0	NA	NA	NA	NA	NA
LOC105372898	0	NA	NA	NA	NA	NA
LOC105372899	0	NA	NA	NA	NA	NA
LOC107985256	0	NA	NA	NA	NA	NA
MIR4260	0	NA	NA	NA	NA	NA
SERTAD4-AS1	0	NA	NA	NA	NA	NA
SERTAD4	0	NA	NA	NA	NA	NA
LINC02602	0	NA	NA	NA	NA	NA
LOC124904502	0	NA	NA	NA	NA	NA
HHAT	0	NA	NA	NA	NA	NA
LOC124904503	0	NA	NA	NA	NA	NA
KCNH1	0	NA	NA	NA	NA	NA
LOC107985259	0	NA	NA	NA	NA	NA
LOC107985261	0	NA	NA	NA	NA	NA
LOC107985260	0	NA	NA	NA	NA	NA
NTRAS	0	NA	NA	NA	NA	NA
LOC105372904	0	NA	NA	NA	NA	NA
LOC124904505	0	NA	NA	NA	NA	NA
LOC124900448	0	NA	NA	NA	NA	NA
LOC124904506	0	NA	NA	NA	NA	NA
LINC02771	0	NA	NA	NA	NA	NA
LOC105372908	0	NA	NA	NA	NA	NA
LINC01740	0	NA	NA	NA	NA	NA
LOC124904694	0	NA	NA	NA	NA	NA
LOC124904507	0	NA	NA	NA	NA	NA
LINC00538	0	NA	NA	NA	NA	NA
LOC124904651	0	NA	NA	NA	NA	NA
LINC02775	0	NA	NA	NA	NA	NA
LOC124904508	0	NA	NA	NA	NA	NA
LOC105372916	0	NA	NA	NA	NA	NA
LOC124904510	0	NA	NA	NA	NA	NA
KCNK2	0	NA	NA	NA	NA	NA
LOC124904511	0	NA	NA	NA	NA	NA
LOC124904598	0	NA	NA	NA	NA	NA
USH2A	0	NA	NA	NA	NA	NA
LOC124904778	0	NA	NA	NA	NA	NA
USH2A-AS2	0	NA	NA	NA	NA	NA
USH2A-AS1	0	NA	NA	NA	NA	NA
LOC107985596	0	NA	NA	NA	NA	NA
ESRRG	0	NA	NA	NA	NA	NA
LOC124904512	0	NA	NA	NA	NA	NA
LOC107985461	0	NA	NA	NA	NA	NA
LOC105372920	0	NA	NA	NA	NA	NA
LOC124904807	0	NA	NA	NA	NA	NA
SPATA17-AS1	0	NA	NA	NA	NA	NA
LINC00210	0	NA	NA	NA	NA	NA
LOC105372922	0	NA	NA	NA	NA	NA
LINC01653	0	NA	NA	NA	NA	NA
LOC105372923	0	NA	NA	NA	NA	NA
TGFB2-OT1	0	NA	NA	NA	NA	NA
LINC02869	0	NA	NA	NA	NA	NA
LOC124904666	0	NA	NA	NA	NA	NA
LOC105372924	0	NA	NA	NA	NA	NA
LINC01710	0	NA	NA	NA	NA	NA
LOC124904513	0	NA	NA	NA	NA	NA
LOC107984018	0	NA	NA	NA	NA	NA
LOC124904514	0	NA	NA	NA	NA	NA
LOC105372926	0	NA	NA	NA	NA	NA
SLC30A10	0	NA	NA	NA	NA	NA
LOC107985281	0	NA	NA	NA	NA	NA
LOC124904668	0	NA	NA	NA	NA	NA
LOC105373475	0	NA	NA	NA	NA	NA
LOC124904515	0	NA	NA	NA	NA	NA
MIR215	0	NA	NA	NA	NA	NA
MIR194-1	0	NA	NA	NA	NA	NA
LOC124904824	0	NA	NA	NA	NA	NA
MIR664A	0	NA	NA	NA	NA	NA
SNORA36B	0	NA	NA	NA	NA	NA
LOC105372928	0	NA	NA	NA	NA	NA
LOC124904516	0	NA	NA	NA	NA	NA
RNU6ATAC35P	0	NA	NA	NA	NA	NA
LINC01352	0	NA	NA	NA	NA	NA
HLX-AS1	0	NA	NA	NA	NA	NA
LOC105372930	0	NA	NA	NA	NA	NA
LOC105372932	0	NA	NA	NA	NA	NA
LINC02817	0	NA	NA	NA	NA	NA
LOC105372934	0	NA	NA	NA	NA	NA
LOC107985462	0	NA	NA	NA	NA	NA
LOC105372937	0	NA	NA	NA	NA	NA
LINC01655	0	NA	NA	NA	NA	NA
LOC124904517	0	NA	NA	NA	NA	NA
LINC02257	0	NA	NA	NA	NA	NA
LINC02474	0	NA	NA	NA	NA	NA
LINC01705	0	NA	NA	NA	NA	NA
TRT-TGT2-1	0	NA	NA	NA	NA	NA
LOC124904519	0	NA	NA	NA	NA	NA
LOC105372984	0	NA	NA	NA	NA	NA
LOC124904830	0	NA	NA	NA	NA	NA
LOC124904520	0	NA	NA	NA	NA	NA
LOC124904521	0	NA	NA	NA	NA	NA
LOC107985323	0	NA	NA	NA	NA	NA
LOC105373025	0	NA	NA	NA	NA	NA
CCDC185	0	NA	NA	NA	NA	NA
LOC105373034	0	NA	NA	NA	NA	NA
LOC105373061	0	NA	NA	NA	NA	NA
LOC124900425	0	NA	NA	NA	NA	NA
LOC101927143	0	NA	NA	NA	NA	NA
LOC124904838	0	NA	NA	NA	NA	NA
MIR4742	0	NA	NA	NA	NA	NA
CNIH3-AS2	0	NA	NA	NA	NA	NA
CNIH3-AS1	0	NA	NA	NA	NA	NA
LOC124904523	0	NA	NA	NA	NA	NA
LINC02813	0	NA	NA	NA	NA	NA
LOC105373108	0	NA	NA	NA	NA	NA
LOC105373109	0	NA	NA	NA	NA	NA
LOC124904524	0	NA	NA	NA	NA	NA
LOC102723834	0	NA	NA	NA	NA	NA
LOC107985352	0	NA	NA	NA	NA	NA
LOC124904586	0	NA	NA	NA	NA	NA
LOC124904528	0	NA	NA	NA	NA	NA
LOC124904831	0	NA	NA	NA	NA	NA
LOC124904814	0	NA	NA	NA	NA	NA
LOC105373115	0	NA	NA	NA	NA	NA
LOC105373116	0	NA	NA	NA	NA	NA
STUM	0	NA	NA	NA	NA	NA
LOC105373119	0	NA	NA	NA	NA	NA
LOC124904531	0	NA	NA	NA	NA	NA
LINC01641	0	NA	NA	NA	NA	NA
LOC105373122	0	NA	NA	NA	NA	NA
ZNF847P	0	NA	NA	NA	NA	NA
PRSS38	0	NA	NA	NA	NA	NA
MIR5008	0	NA	NA	NA	NA	NA
LOC124904533	0	NA	NA	NA	NA	NA
WNT3A	0	NA	NA	NA	NA	NA
MIR3620	0	NA	NA	NA	NA	NA
H3-4	0	NA	NA	NA	NA	NA
LOC124904538	0	NA	NA	NA	NA	NA
H2AC25	0	NA	NA	NA	NA	NA
H2BC26	0	NA	NA	NA	NA	NA
MIR4666A	0	NA	NA	NA	NA	NA
RNF187	0	NA	NA	NA	NA	NA
BTNL10P	0	NA	NA	NA	NA	NA
LOC105373124	0	NA	NA	NA	NA	NA
RNA5S1	0	NA	NA	NA	NA	NA
RNA5S2	0	NA	NA	NA	NA	NA
RNA5S3	0	NA	NA	NA	NA	NA
RNA5S4	0	NA	NA	NA	NA	NA
RNA5S5	0	NA	NA	NA	NA	NA
RNA5S6	0	NA	NA	NA	NA	NA
RNA5S7	0	NA	NA	NA	NA	NA
RNA5S8	0	NA	NA	NA	NA	NA
RNA5S9	0	NA	NA	NA	NA	NA
RNA5S10	0	NA	NA	NA	NA	NA
RNA5S11	0	NA	NA	NA	NA	NA
RNA5S12	0	NA	NA	NA	NA	NA
RNA5S13	0	NA	NA	NA	NA	NA
RNA5S14	0	NA	NA	NA	NA	NA
RNA5S15	0	NA	NA	NA	NA	NA
RNA5S16	0	NA	NA	NA	NA	NA
RHOU	0	NA	NA	NA	NA	NA
RNA5S17	0	NA	NA	NA	NA	NA
LOC124904539	0	NA	NA	NA	NA	NA
LOC105373143	0	NA	NA	NA	NA	NA
LOC124904540	0	NA	NA	NA	NA	NA
LOC124904541	0	NA	NA	NA	NA	NA
LOC105373161	0	NA	NA	NA	NA	NA
LOC107985464	0	NA	NA	NA	NA	NA
LOC105373162	0	NA	NA	NA	NA	NA
LINC01682	0	NA	NA	NA	NA	NA
LOC105373163	0	NA	NA	NA	NA	NA
LINC01736	0	NA	NA	NA	NA	NA
LOC124904748	0	NA	NA	NA	NA	NA
LOC124904542	0	NA	NA	NA	NA	NA
LOC105373164	0	NA	NA	NA	NA	NA
LOC105373165	0	NA	NA	NA	NA	NA
LOC107985357	0	NA	NA	NA	NA	NA
LINC01737	0	NA	NA	NA	NA	NA
LOC124904544	0	NA	NA	NA	NA	NA
AGT	0	NA	NA	NA	NA	NA
CAPN9	0	NA	NA	NA	NA	NA
LOC107985359	0	NA	NA	NA	NA	NA
LOC124904546	0	NA	NA	NA	NA	NA
LOC124904548	0	NA	NA	NA	NA	NA
LOC101927604	0	NA	NA	NA	NA	NA
LOC124904547	0	NA	NA	NA	NA	NA
LOC105373167	0	NA	NA	NA	NA	NA
MIR1182	0	NA	NA	NA	NA	NA
TRIM67	0	NA	NA	NA	NA	NA
TRIM67-AS1	0	NA	NA	NA	NA	NA
SNRPD2P2	0	NA	NA	NA	NA	NA
LINC00582	0	NA	NA	NA	NA	NA
LOC105373170	0	NA	NA	NA	NA	NA
DISC2	0	NA	NA	NA	NA	NA
LOC124904550	0	NA	NA	NA	NA	NA
LOC101929902	0	NA	NA	NA	NA	NA
LOC105373196	0	NA	NA	NA	NA	NA
LOC105373198	0	NA	NA	NA	NA	NA
LOC124904551	0	NA	NA	NA	NA	NA
LINC01745	0	NA	NA	NA	NA	NA
LINC01744	0	NA	NA	NA	NA	NA
LOC107983960	0	NA	NA	NA	NA	NA
LOC105373201	0	NA	NA	NA	NA	NA
MIR4427	0	NA	NA	NA	NA	NA
LOC107985362	0	NA	NA	NA	NA	NA
LOC124904552	0	NA	NA	NA	NA	NA
LOC107985363	0	NA	NA	NA	NA	NA
SLC35F3-AS1	0	NA	NA	NA	NA	NA
LINC01354	0	NA	NA	NA	NA	NA
LOC124900421	0	NA	NA	NA	NA	NA
LOC124904555	0	NA	NA	NA	NA	NA
LOC105373209	0	NA	NA	NA	NA	NA
LOC124904556	0	NA	NA	NA	NA	NA
LOC124904557	0	NA	NA	NA	NA	NA
LOC107985365	0	NA	NA	NA	NA	NA
LOC124904558	0	NA	NA	NA	NA	NA
SNORA14B	0	NA	NA	NA	NA	NA
MIR4753	0	NA	NA	NA	NA	NA
TBCE	0	NA	NA	NA	NA	NA
MIR1537	0	NA	NA	NA	NA	NA
LOC124904563	0	NA	NA	NA	NA	NA
LOC107985368	0	NA	NA	NA	NA	NA
MT1HL1	0	NA	NA	NA	NA	NA
MIR4428	0	NA	NA	NA	NA	NA
ZP4	0	NA	NA	NA	NA	NA
LOC105373220	0	NA	NA	NA	NA	NA
LINC01139	0	NA	NA	NA	NA	NA
LOC124904565	0	NA	NA	NA	NA	NA
LOC105373222	0	NA	NA	NA	NA	NA
LOC124904566	0	NA	NA	NA	NA	NA
LOC105373223	0	NA	NA	NA	NA	NA
LOC105373225	0	NA	NA	NA	NA	NA
LOC124904567	0	NA	NA	NA	NA	NA
CHRM3-AS1	0	NA	NA	NA	NA	NA
LOC105373224	0	NA	NA	NA	NA	NA
LOC124904600	0	NA	NA	NA	NA	NA
LOC105373228	0	NA	NA	NA	NA	NA
LOC100506929	0	NA	NA	NA	NA	NA
LOC124904602	0	NA	NA	NA	NA	NA
MIR3123	0	NA	NA	NA	NA	NA
LOC124904601	0	NA	NA	NA	NA	NA
LOC105373231	0	NA	NA	NA	NA	NA
BECN2	0	NA	NA	NA	NA	NA
MAP1LC3C	0	NA	NA	NA	NA	NA
PLD5	0	NA	NA	NA	NA	NA
LOC105373235	0	NA	NA	NA	NA	NA
LOC105373234	0	NA	NA	NA	NA	NA
LOC107985466	0	NA	NA	NA	NA	NA
LOC124904568	0	NA	NA	NA	NA	NA
CEP170	0	NA	NA	NA	NA	NA
SDCCAG8	0	NA	NA	NA	NA	NA
MIR4677	0	NA	NA	NA	NA	NA
LOC124904569	0	NA	NA	NA	NA	NA
AKT3-IT1	0	NA	NA	NA	NA	NA
LINC02774	0	NA	NA	NA	NA	NA
LOC105373258	0	NA	NA	NA	NA	NA
LOC440742	0	NA	NA	NA	NA	NA
LOC105373261	0	NA	NA	NA	NA	NA
LOC105373260	0	NA	NA	NA	NA	NA
C1orf100	0	NA	NA	NA	NA	NA
SNORA100	0	NA	NA	NA	NA	NA
LOC124904588	0	NA	NA	NA	NA	NA
KIF26B-AS1	0	NA	NA	NA	NA	NA
LOC124904571	0	NA	NA	NA	NA	NA
SMYD3-AS1	0	NA	NA	NA	NA	NA
LOC105373271	0	NA	NA	NA	NA	NA
ZNF670-ZNF695	0	NA	NA	NA	NA	NA
FLJ39095	0	NA	NA	NA	NA	NA
LINC02897	0	NA	NA	NA	NA	NA
VN1R5	0	NA	NA	NA	NA	NA
LOC105373273	0	NA	NA	NA	NA	NA
ZNF496	0	NA	NA	NA	NA	NA
ZNF496-DT	0	NA	NA	NA	NA	NA
LOC124904574	0	NA	NA	NA	NA	NA
LOC107985375	0	NA	NA	NA	NA	NA
OR2W5P	0	NA	NA	NA	NA	NA
GCSAML-AS1	0	NA	NA	NA	NA	NA
LOC102724446	0	NA	NA	NA	NA	NA
OR2G2	0	NA	NA	NA	NA	NA
OR2G3	0	NA	NA	NA	NA	NA
OR13G1	0	NA	NA	NA	NA	NA
OR6F1	0	NA	NA	NA	NA	NA
OR14A2	0	NA	NA	NA	NA	NA
OR14K1	0	NA	NA	NA	NA	NA
OR1C1	0	NA	NA	NA	NA	NA
OR9H1P	0	NA	NA	NA	NA	NA
OR14A16	0	NA	NA	NA	NA	NA
OR11L1	0	NA	NA	NA	NA	NA
OR2AJ1	0	NA	NA	NA	NA	NA
OR2L8	0	NA	NA	NA	NA	NA
OR2L3	0	NA	NA	NA	NA	NA
LOC105373275	0	NA	NA	NA	NA	NA
OR2M1P	0	NA	NA	NA	NA	NA
OR2M5	0	NA	NA	NA	NA	NA
OR2M2	0	NA	NA	NA	NA	NA
OR2M4	0	NA	NA	NA	NA	NA
OR2T33	0	NA	NA	NA	NA	NA
OR2M7	0	NA	NA	NA	NA	NA
OR14C36	0	NA	NA	NA	NA	NA
OR2T4	0	NA	NA	NA	NA	NA
OR2T6	0	NA	NA	NA	NA	NA
OR2T1	0	NA	NA	NA	NA	NA
OR2T7	0	NA	NA	NA	NA	NA
OR2T2	0	NA	NA	NA	NA	NA
LOC105373279	0	NA	NA	NA	NA	NA
OR2T3	0	NA	NA	NA	NA	NA
LOC105373277	0	NA	NA	NA	NA	NA
OR2T5	0	NA	NA	NA	NA	NA
OR2G6	0	NA	NA	NA	NA	NA
OR2T29	0	NA	NA	NA	NA	NA
LOC124904576	0	NA	NA	NA	NA	NA
OR2T34	0	NA	NA	NA	NA	NA
OR2T10	0	NA	NA	NA	NA	NA
OR2T11	0	NA	NA	NA	NA	NA
OR2T35	0	NA	NA	NA	NA	NA
OR2T27	0	NA	NA	NA	NA	NA
OR14I1	0	NA	NA	NA	NA	NA
LOC107985747	0	NA	NA	NA	NA	NA
TRL-CAA4-1	0	NA	NA	NA	NA	NA
LOC101060632	0	NA	NA	NA	NA	NA
LOC124905320	0	NA	NA	NA	NA	NA
LOC105379523	0	NA	NA	NA	NA	NA
LOC107987365	0	NA	NA	NA	NA	NA
LOC124905321	0	NA	NA	NA	NA	NA
TRN-GTT26-1	0	NA	NA	NA	NA	NA
LOC440570	0	NA	NA	NA	NA	NA
TRNAE-UUC	0	NA	NA	NA	NA	NA
LOC105373346	0	NA	NA	NA	NA	NA
LOC124905962	0	NA	NA	NA	NA	NA
LOC124907599	0	NA	NA	NA	NA	NA
LINC01874	0	NA	NA	NA	NA	NA
LOC100996637	0	NA	NA	NA	NA	NA
LINC01875	0	NA	NA	NA	NA	NA
LOC105373352	0	NA	NA	NA	NA	NA
LOC105373479	0	NA	NA	NA	NA	NA
LOC105373358	0	NA	NA	NA	NA	NA
LOC105373480	0	NA	NA	NA	NA	NA
LOC124905965	0	NA	NA	NA	NA	NA
LOC105373359	0	NA	NA	NA	NA	NA
LOC124905966	0	NA	NA	NA	NA	NA
LOC102723730	0	NA	NA	NA	NA	NA
LOC124907722	0	NA	NA	NA	NA	NA
LOC124907723	0	NA	NA	NA	NA	NA
LOC124905967	0	NA	NA	NA	NA	NA
LOC107985838	0	NA	NA	NA	NA	NA
MYT1L-AS1	0	NA	NA	NA	NA	NA
LOC105373389	0	NA	NA	NA	NA	NA
LOC107985839	0	NA	NA	NA	NA	NA
LOC105373390	0	NA	NA	NA	NA	NA
LOC124905968	0	NA	NA	NA	NA	NA
LOC124906153	0	NA	NA	NA	NA	NA
LOC112268321	0	NA	NA	NA	NA	NA
LOC105373393	0	NA	NA	NA	NA	NA
DCDC2C	0	NA	NA	NA	NA	NA
LINC01304	0	NA	NA	NA	NA	NA
LOC105373394	0	NA	NA	NA	NA	NA
LOC105373395	0	NA	NA	NA	NA	NA
LOC105373397	0	NA	NA	NA	NA	NA
LOC107985841	0	NA	NA	NA	NA	NA
LINC01249	0	NA	NA	NA	NA	NA
LOC105373398	0	NA	NA	NA	NA	NA
LOC105373399	0	NA	NA	NA	NA	NA
LOC107985842	0	NA	NA	NA	NA	NA
LOC124905950	0	NA	NA	NA	NA	NA
LOC107985843	0	NA	NA	NA	NA	NA
LINC01248	0	NA	NA	NA	NA	NA
LOC124908052	0	NA	NA	NA	NA	NA
SOX11	0	NA	NA	NA	NA	NA
LOC112268411	0	NA	NA	NA	NA	NA
LINC01810	0	NA	NA	NA	NA	NA
SILC1	0	NA	NA	NA	NA	NA
MIR7158	0	NA	NA	NA	NA	NA
LOC400940	0	NA	NA	NA	NA	NA
LOC105373401	0	NA	NA	NA	NA	NA
LINC01247	0	NA	NA	NA	NA	NA
LOC105373402	0	NA	NA	NA	NA	NA
LINC01824	0	NA	NA	NA	NA	NA
LOC107985845	0	NA	NA	NA	NA	NA
MIR7515HG	0	NA	NA	NA	NA	NA
MIR7515	0	NA	NA	NA	NA	NA
LOC101929452	0	NA	NA	NA	NA	NA
LOC107985846	0	NA	NA	NA	NA	NA
LOC105373408	0	NA	NA	NA	NA	NA
LOC101929861	0	NA	NA	NA	NA	NA
LOC101929551	0	NA	NA	NA	NA	NA
LINC00298	0	NA	NA	NA	NA	NA
LOC124906167	0	NA	NA	NA	NA	NA
LOC124907729	0	NA	NA	NA	NA	NA
LOC105373414	0	NA	NA	NA	NA	NA
LOC105373416	0	NA	NA	NA	NA	NA
LOC105373415	0	NA	NA	NA	NA	NA
LOC105373417	0	NA	NA	NA	NA	NA
LOC124907730	0	NA	NA	NA	NA	NA
LOC105373418	0	NA	NA	NA	NA	NA
LOC105373419	0	NA	NA	NA	NA	NA
LOC105373421	0	NA	NA	NA	NA	NA
LOC105373422	0	NA	NA	NA	NA	NA
LOC124905970	0	NA	NA	NA	NA	NA
LOC124906144	0	NA	NA	NA	NA	NA
MIR4261	0	NA	NA	NA	NA	NA
LOC105373424	0	NA	NA	NA	NA	NA
LOC124905972	0	NA	NA	NA	NA	NA
LOC124907732	0	NA	NA	NA	NA	NA
LOC124905973	0	NA	NA	NA	NA	NA
KCNF1	0	NA	NA	NA	NA	NA
LOC124907734	0	NA	NA	NA	NA	NA
LINC00570	0	NA	NA	NA	NA	NA
LOC105373429	0	NA	NA	NA	NA	NA
MIR4429	0	NA	NA	NA	NA	NA
NTSR2	0	NA	NA	NA	NA	NA
LOC101929752	0	NA	NA	NA	NA	NA
MIR548S	0	NA	NA	NA	NA	NA
MIR4262	0	NA	NA	NA	NA	NA
LOC124906141	0	NA	NA	NA	NA	NA
LOC105373433	0	NA	NA	NA	NA	NA
LOC105373432	0	NA	NA	NA	NA	NA
MIR3681	0	NA	NA	NA	NA	NA
LOC105373436	0	NA	NA	NA	NA	NA
LOC105373484	0	NA	NA	NA	NA	NA
LOC105373437	0	NA	NA	NA	NA	NA
LOC105373485	0	NA	NA	NA	NA	NA
LOC105373438	0	NA	NA	NA	NA	NA
LOC124907736	0	NA	NA	NA	NA	NA
LOC107985854	0	NA	NA	NA	NA	NA
LINC00276	0	NA	NA	NA	NA	NA
LINC01804	0	NA	NA	NA	NA	NA
LOC124905976	0	NA	NA	NA	NA	NA
LOC124906147	0	NA	NA	NA	NA	NA
MYCNUT	0	NA	NA	NA	NA	NA
MYCNOS	0	NA	NA	NA	NA	NA
GACAT3	0	NA	NA	NA	NA	NA
LOC105373443	0	NA	NA	NA	NA	NA
LOC124908049	0	NA	NA	NA	NA	NA
LOC107985855	0	NA	NA	NA	NA	NA
LINC01866	0	NA	NA	NA	NA	NA
LOC105373447	0	NA	NA	NA	NA	NA
LOC105373448	0	NA	NA	NA	NA	NA
RAD51AP2	0	NA	NA	NA	NA	NA
VSNL1	0	NA	NA	NA	NA	NA
LOC105373449	0	NA	NA	NA	NA	NA
LOC112267888	0	NA	NA	NA	NA	NA
LOC124907737	0	NA	NA	NA	NA	NA
LOC124900534	0	NA	NA	NA	NA	NA
LOC105373451	0	NA	NA	NA	NA	NA
LOC105373454	0	NA	NA	NA	NA	NA
NT5C1B-RDH14	0	NA	NA	NA	NA	NA
NT5C1B	0	NA	NA	NA	NA	NA
MIR4757	0	NA	NA	NA	NA	NA
LOC101928196	0	NA	NA	NA	NA	NA
LOC105373458	0	NA	NA	NA	NA	NA
LINC01808	0	NA	NA	NA	NA	NA
LOC124905977	0	NA	NA	NA	NA	NA
LOC105373461	0	NA	NA	NA	NA	NA
LAPTM4A-DT	0	NA	NA	NA	NA	NA
LOC107985807	0	NA	NA	NA	NA	NA
LOC124905978	0	NA	NA	NA	NA	NA
LOC105373466	0	NA	NA	NA	NA	NA
LINC02850	0	NA	NA	NA	NA	NA
APOB	0	NA	NA	NA	NA	NA
LOC124905593	0	NA	NA	NA	NA	NA
LOC124908055	0	NA	NA	NA	NA	NA
TDRD15	0	NA	NA	NA	NA	NA
LOC105374317	0	NA	NA	NA	NA	NA
LOC100507562	0	NA	NA	NA	NA	NA
LOC107984020	0	NA	NA	NA	NA	NA
LOC101929230	0	NA	NA	NA	NA	NA
LINC01822	0	NA	NA	NA	NA	NA
LOC124908056	0	NA	NA	NA	NA	NA
LOC105374320	0	NA	NA	NA	NA	NA
LOC124905953	0	NA	NA	NA	NA	NA
LINC01830	0	NA	NA	NA	NA	NA
LINC01884	0	NA	NA	NA	NA	NA
LOC107985857	0	NA	NA	NA	NA	NA
LOC124908057	0	NA	NA	NA	NA	NA
LOC107985858	0	NA	NA	NA	NA	NA
LOC102723389	0	NA	NA	NA	NA	NA
LINC02923	0	NA	NA	NA	NA	NA
LOC105374325	0	NA	NA	NA	NA	NA
LOC102723401	0	NA	NA	NA	NA	NA
LOC105374328	0	NA	NA	NA	NA	NA
LOC105374329	0	NA	NA	NA	NA	NA
FAM166C	0	NA	NA	NA	NA	NA
CIB4	0	NA	NA	NA	NA	NA
KCNK3	0	NA	NA	NA	NA	NA
LOC124905979	0	NA	NA	NA	NA	NA
TRY-GTA2-1	0	NA	NA	NA	NA	NA
TRA-AGC8-1	0	NA	NA	NA	NA	NA
PRR30	0	NA	NA	NA	NA	NA
TCF23	0	NA	NA	NA	NA	NA
DNAJC5G	0	NA	NA	NA	NA	NA
C2orf16	0	NA	NA	NA	NA	NA
LOC100505736	0	NA	NA	NA	NA	NA
LOC105374383	0	NA	NA	NA	NA	NA
LOC102723530	0	NA	NA	NA	NA	NA
LOC105374384	0	NA	NA	NA	NA	NA
SNORD92	0	NA	NA	NA	NA	NA
PCARE	0	NA	NA	NA	NA	NA
LOC105374386	0	NA	NA	NA	NA	NA
LOC105374389	0	NA	NA	NA	NA	NA
LOC124907748	0	NA	NA	NA	NA	NA
LOC105374414	0	NA	NA	NA	NA	NA
LOC124907749	0	NA	NA	NA	NA	NA
LOC102723594	0	NA	NA	NA	NA	NA
CAPN13	0	NA	NA	NA	NA	NA
LOC124905982	0	NA	NA	NA	NA	NA
LOC105374435	0	NA	NA	NA	NA	NA
LOC124907750	0	NA	NA	NA	NA	NA
LOC124905983	0	NA	NA	NA	NA	NA
LOC124907751	0	NA	NA	NA	NA	NA
LOC107985862	0	NA	NA	NA	NA	NA
LOC107985863	0	NA	NA	NA	NA	NA
BIRC6-AS2	0	NA	NA	NA	NA	NA
MIR4765	0	NA	NA	NA	NA	NA
LOC105374453	0	NA	NA	NA	NA	NA
LOC100271832	0	NA	NA	NA	NA	NA
MIR4430	0	NA	NA	NA	NA	NA
LINC01317	0	NA	NA	NA	NA	NA
MYADML	0	NA	NA	NA	NA	NA
LOC124905987	0	NA	NA	NA	NA	NA
LOC105374456	0	NA	NA	NA	NA	NA
LINC01318	0	NA	NA	NA	NA	NA
LOC105374457	0	NA	NA	NA	NA	NA
LOC105374459	0	NA	NA	NA	NA	NA
LINC01320	0	NA	NA	NA	NA	NA
LOC107985865	0	NA	NA	NA	NA	NA
LOC105374458	0	NA	NA	NA	NA	NA
LOC124907752	0	NA	NA	NA	NA	NA
LOC105374461	0	NA	NA	NA	NA	NA
LOC107985808	0	NA	NA	NA	NA	NA
MIR548AD	0	NA	NA	NA	NA	NA
LOC107985866	0	NA	NA	NA	NA	NA
CRIM1-DT	0	NA	NA	NA	NA	NA
LOC124907753	0	NA	NA	NA	NA	NA
LOC124905989	0	NA	NA	NA	NA	NA
LOC124905990	0	NA	NA	NA	NA	NA
SULT6B1	0	NA	NA	NA	NA	NA
LOC124905991	0	NA	NA	NA	NA	NA
LOC107985870	0	NA	NA	NA	NA	NA
LOC105374465	0	NA	NA	NA	NA	NA
PIRAT1	0	NA	NA	NA	NA	NA
RMDN2-AS1	0	NA	NA	NA	NA	NA
LOC107985871	0	NA	NA	NA	NA	NA
LOC102723739	0	NA	NA	NA	NA	NA
LOC105374467	0	NA	NA	NA	NA	NA
LOC105374468	0	NA	NA	NA	NA	NA
LINC01883	0	NA	NA	NA	NA	NA
LOC105374470	0	NA	NA	NA	NA	NA
LOC124905994	0	NA	NA	NA	NA	NA
LOC112268436	0	NA	NA	NA	NA	NA
LOC101929667	0	NA	NA	NA	NA	NA
LOC105374473	0	NA	NA	NA	NA	NA
LOC105374475	0	NA	NA	NA	NA	NA
LOC105374497	0	NA	NA	NA	NA	NA
LOC105374491	0	NA	NA	NA	NA	NA
LINC01794	0	NA	NA	NA	NA	NA
LOC105374506	0	NA	NA	NA	NA	NA
LINC01913	0	NA	NA	NA	NA	NA
LINC01914	0	NA	NA	NA	NA	NA
LOC124905996	0	NA	NA	NA	NA	NA
LOC124900542	0	NA	NA	NA	NA	NA
LOC105374555	0	NA	NA	NA	NA	NA
LOC105374568	0	NA	NA	NA	NA	NA
LOC124907756	0	NA	NA	NA	NA	NA
ABCG5	0	NA	NA	NA	NA	NA
ABCG8	0	NA	NA	NA	NA	NA
LOC102725159	0	NA	NA	NA	NA	NA
LOC124907757	0	NA	NA	NA	NA	NA
LINC01833	0	NA	NA	NA	NA	NA
LOC105374576	0	NA	NA	NA	NA	NA
LOC105374577	0	NA	NA	NA	NA	NA
PRKCE-AS1	0	NA	NA	NA	NA	NA
LOC101926974	0	NA	NA	NA	NA	NA
LINC01820	0	NA	NA	NA	NA	NA
LOC124907762	0	NA	NA	NA	NA	NA
LINC02583	0	NA	NA	NA	NA	NA
TMEM247	0	NA	NA	NA	NA	NA
LOC124906002	0	NA	NA	NA	NA	NA
EPCAM-DT	0	NA	NA	NA	NA	NA
LOC124907763	0	NA	NA	NA	NA	NA
LOC107985882	0	NA	NA	NA	NA	NA
MIR559	0	NA	NA	NA	NA	NA
LOC105374589	0	NA	NA	NA	NA	NA
LOC124907765	0	NA	NA	NA	NA	NA
LOC102724008	0	NA	NA	NA	NA	NA
GTF2A1L	0	NA	NA	NA	NA	NA
LHCGR	0	NA	NA	NA	NA	NA
LOC105374594	0	NA	NA	NA	NA	NA
FSHR	0	NA	NA	NA	NA	NA
MIR548BA	0	NA	NA	NA	NA	NA
LOC107985810	0	NA	NA	NA	NA	NA
LOC105374595	0	NA	NA	NA	NA	NA
LOC124906005	0	NA	NA	NA	NA	NA
LOC101927089	0	NA	NA	NA	NA	NA
MIR8485	0	NA	NA	NA	NA	NA
LOC124906006	0	NA	NA	NA	NA	NA
LOC730100	0	NA	NA	NA	NA	NA
LOC105377627	0	NA	NA	NA	NA	NA
LOC105374597	0	NA	NA	NA	NA	NA
LOC124907767	0	NA	NA	NA	NA	NA
LOC107985766	0	NA	NA	NA	NA	NA
LINC01867	0	NA	NA	NA	NA	NA
LOC105374598	0	NA	NA	NA	NA	NA
MIR4431	0	NA	NA	NA	NA	NA
LOC105369165	0	NA	NA	NA	NA	NA
LOC124900528	0	NA	NA	NA	NA	NA
GPR75-ASB3	0	NA	NA	NA	NA	NA
LOC105374610	0	NA	NA	NA	NA	NA
TSPYL6	0	NA	NA	NA	NA	NA
C2orf73	0	NA	NA	NA	NA	NA
LOC102724072	0	NA	NA	NA	NA	NA
EML6-AS1	0	NA	NA	NA	NA	NA
LOC124900537	0	NA	NA	NA	NA	NA
LOC107985811	0	NA	NA	NA	NA	NA
LOC112268416	0	NA	NA	NA	NA	NA
LOC105374690	0	NA	NA	NA	NA	NA
MIR217HG	0	NA	NA	NA	NA	NA
MIR217	0	NA	NA	NA	NA	NA
MIR216A	0	NA	NA	NA	NA	NA
MIR216B	0	NA	NA	NA	NA	NA
LINC01813	0	NA	NA	NA	NA	NA
LOC100129434	0	NA	NA	NA	NA	NA
LOC101927213	0	NA	NA	NA	NA	NA
LOC124906180	0	NA	NA	NA	NA	NA
LOC124900539	0	NA	NA	NA	NA	NA
LOC105374697	0	NA	NA	NA	NA	NA
LOC124907769	0	NA	NA	NA	NA	NA
LINC01795	0	NA	NA	NA	NA	NA
LINC01122	0	NA	NA	NA	NA	NA
LOC124907771	0	NA	NA	NA	NA	NA
LINC01793	0	NA	NA	NA	NA	NA
LOC105374754	0	NA	NA	NA	NA	NA
MIR4432HG	0	NA	NA	NA	NA	NA
MIR4432	0	NA	NA	NA	NA	NA
LOC124906010	0	NA	NA	NA	NA	NA
LOC124907773	0	NA	NA	NA	NA	NA
LOC124906012	0	NA	NA	NA	NA	NA
LOC124906156	0	NA	NA	NA	NA	NA
EHBP1-AS1	0	NA	NA	NA	NA	NA
LOC107985769	0	NA	NA	NA	NA	NA
LOC124907774	0	NA	NA	NA	NA	NA
LOC105374769	0	NA	NA	NA	NA	NA
MIR4433B	0	NA	NA	NA	NA	NA
MIR4433A	0	NA	NA	NA	NA	NA
LINC01800	0	NA	NA	NA	NA	NA
LOC124906172	0	NA	NA	NA	NA	NA
LOC124906140	0	NA	NA	NA	NA	NA
LOC105374780	0	NA	NA	NA	NA	NA
LOC124907784	0	NA	NA	NA	NA	NA
LOC105374781	0	NA	NA	NA	NA	NA
LOC107985889	0	NA	NA	NA	NA	NA
LOC105369167	0	NA	NA	NA	NA	NA
LINC02934	0	NA	NA	NA	NA	NA
LOC107985890	0	NA	NA	NA	NA	NA
LOC107985812	0	NA	NA	NA	NA	NA
MIR4778	0	NA	NA	NA	NA	NA
LINC01873	0	NA	NA	NA	NA	NA
MEIS1-AS3	0	NA	NA	NA	NA	NA
MEIS1-AS2	0	NA	NA	NA	NA	NA
LOC124900511	0	NA	NA	NA	NA	NA
LINC01798	0	NA	NA	NA	NA	NA
LINC01797	0	NA	NA	NA	NA	NA
LINC01799	0	NA	NA	NA	NA	NA
LINC01628	0	NA	NA	NA	NA	NA
LOC105374785	0	NA	NA	NA	NA	NA
LINC01828	0	NA	NA	NA	NA	NA
LOC101927661	0	NA	NA	NA	NA	NA
LOC107985891	0	NA	NA	NA	NA	NA
LOC124907804	0	NA	NA	NA	NA	NA
LOC124906017	0	NA	NA	NA	NA	NA
LOC105374786	0	NA	NA	NA	NA	NA
LINC02831	0	NA	NA	NA	NA	NA
LINC01812	0	NA	NA	NA	NA	NA
LOC101927723	0	NA	NA	NA	NA	NA
LINC01890	0	NA	NA	NA	NA	NA
LOC105374792	0	NA	NA	NA	NA	NA
GKN2	0	NA	NA	NA	NA	NA
GKN1	0	NA	NA	NA	NA	NA
MIR3126	0	NA	NA	NA	NA	NA
LOC124907821	0	NA	NA	NA	NA	NA
LOC124906020	0	NA	NA	NA	NA	NA
LOC124906149	0	NA	NA	NA	NA	NA
LOC124906177	0	NA	NA	NA	NA	NA
TRG-CCC2-1	0	NA	NA	NA	NA	NA
MIR1285-2	0	NA	NA	NA	NA	NA
TGFA-IT1	0	NA	NA	NA	NA	NA
LOC124907824	0	NA	NA	NA	NA	NA
LOC105374794	0	NA	NA	NA	NA	NA
FIGLA	0	NA	NA	NA	NA	NA
CLEC4F	0	NA	NA	NA	NA	NA
LINC01143	0	NA	NA	NA	NA	NA
ATP6V1B1	0	NA	NA	NA	NA	NA
LOC105374796	0	NA	NA	NA	NA	NA
LOC124907827	0	NA	NA	NA	NA	NA
LOC105374798	0	NA	NA	NA	NA	NA
LOC124900538	0	NA	NA	NA	NA	NA
LOC105374802	0	NA	NA	NA	NA	NA
LOC105374803	0	NA	NA	NA	NA	NA
LOC105374804	0	NA	NA	NA	NA	NA
ALMS1	0	NA	NA	NA	NA	NA
ALMS1-IT1	0	NA	NA	NA	NA	NA
NAT8	0	NA	NA	NA	NA	NA
ALMS1P1	0	NA	NA	NA	NA	NA
LOC112268418	0	NA	NA	NA	NA	NA
NAT8B	0	NA	NA	NA	NA	NA
LOC124907848	0	NA	NA	NA	NA	NA
LOC124905592	0	NA	NA	NA	NA	NA
DUSP11	0	NA	NA	NA	NA	NA
C2orf78	0	NA	NA	NA	NA	NA
LINC01291	0	NA	NA	NA	NA	NA
TACR1	0	NA	NA	NA	NA	NA
MIR5000	0	NA	NA	NA	NA	NA
LOC105374810	0	NA	NA	NA	NA	NA
LOC124906160	0	NA	NA	NA	NA	NA
LOC124906189	0	NA	NA	NA	NA	NA
EVA1A-AS	0	NA	NA	NA	NA	NA
[truncated: 47,772 more rows]

## Sheet: Succesful Seq (25.9K genes)
GeneID	Base mean	log2(FC)	StdErr	Wald-Stats	P-value	P-adj		Description: This list represents all the genes successfully sequenced (Base mean different from zero); Positive genes (purple, 3682 genes) are selected using a BH correction (FDR test) with alpha < 0.05. This means that all genes with a p-adjusted value above 0.05 are not significantly deregulated.
CREM	2610.83	1.88229035898793	0.0760175075747515	24.7612743306138	2.34418465675896e-135	3.81915e-131
DUSP4	3750.43	2.43706077429536	0.107150332653464	22.7443136567488	1.63357094053526e-114	1.33071e-110
SDK2	471.68	-5.19030738172823	0.270586678340518	-19.1816811291668	5.26502267959593e-82	2.85926e-78
PHLDA3	529.977	3.23296296383061	0.191835297958642	16.8528054963462	1.00053551081598e-63	4.07518e-60
BIRC3	6813.47	1.82926917138108	0.111717150246367	16.374112366338	2.92747162839151e-60	9.53887e-57
TNFRSF18	1098.58	1.8363966046373	0.112776160902849	16.2835531014331	1.29147666667786e-59	3.50679e-56
CIT	1767.98	-1.08767891233503	0.0755485582828791	-14.3970836380808	5.39733914573264e-47	1.25619e-43
MEAK7	710.489	-1.82927879503765	0.128378821389605	-14.2490698639937	4.54291685391509e-46	9.25165e-43
ND2	58831.4	2.30562563093534	0.163817033435071	14.0743949672925	5.45699205040474e-45	9.87837e-42
MYO1F	2915.74	-1.25033379576855	0.0911627310989666	-13.7154051956954	8.21064126371758e-43	1.33768e-39
ADM	207.211	-3.67450306501165	0.270589652328692	-13.5796141256287	5.29044175392818e-42	7.83563e-39
NFKBIA	2610.59	1.91930659166844	0.141696511718043	13.5451929507454	8.45913333224136e-42	1.14847e-38
PRR11	2427.3	-1.11313799476036	0.0827209541465404	-13.4565420121778	2.81798585383559e-41	3.53159e-38
LIME1	1731.15	-1.21208069821131	0.0919150790675674	-13.1869624713079	1.04303931440161e-39	1.2138e-36
SKIL	1131.45	1.58101199203005	0.120824154965092	13.0852311153082	3.9994185646892e-39	4.16943e-36
IER5	2879.73	1.42874735725312	0.109202713260407	13.083441927364	4.09470435821816e-39	4.16943e-36
TNFRSF4	1499.33	1.63424660906421	0.125252598022097	13.0476064758025	6.55753649238246e-39	6.28443e-36
HMOX1	301.738	3.84165478045507	0.301618654428984	12.7367943727751	3.69257713724678e-37	3.34219e-34
RNF19B	1412.4	1.90683135409831	0.150768537849453	12.6474089441813	1.15625492312841e-36	9.91458e-34
BTG2	4248.21	1.26120182439702	0.104365463278617	12.0844749285507	1.2758259288235e-33	1.03929e-30
AEN	1845.25	1.71299985737115	0.143347307707794	11.9499967230846	6.49277971837012e-33	5.03716e-30
CDC25B	5583.31	-1.01741015649023	0.0852491845531999	-11.9345441463468	7.81860380196767e-33	5.79003e-30
MKNK2	5776.53	-0.954121887187748	0.0801168760748123	-11.9091249426251	1.06084695358625e-32	7.51449e-30
PLK3	1017.19	1.37818089452454	0.11622572162439	11.8577959789181	1.96068434215053e-32	1.33098e-29
RGS1	1673.94	2.94913702763034	0.249586971344432	11.816069611905	3.22419162640079e-32	2.10114e-29
RAD51AP1	673.141	-1.1891243034534	0.100819628003376	-11.7945714242626	4.16314614419636e-32	2.54896e-29
KLF2	3185.87	-1.48182196631702	0.12564900529379	-11.7933441880598	4.22427503348026e-32	2.54896e-29
SAMD3	569.653	-1.48565520381772	0.129499527117868	-11.4722828483034	1.81799054408056e-30	1.05781e-27
CALHM2	919.546	-1.56012178983163	0.139484750347776	-11.1848914375356	4.83496798124249e-29	2.71625e-26
DRAM1	189.163	2.24991121980706	0.201990004394672	11.1387255352048	8.12740473978023e-29	4.41372e-26
HERC6	2308.5	2.86403272962818	0.258162622581657	11.0939093389566	1.34287983674112e-28	7.05748e-26
IRF1	6294.55	1.34725999103686	0.121700920336516	11.0702531033581	1.74905908331221e-28	8.9049e-26
TYMP	2242.71	2.79831217436081	0.252899070002731	11.0649365943916	1.85594086068116e-28	9.16272e-26
HILPDA	582.568	-2.08538878493021	0.191012680866162	-10.9175410526351	9.50338912400272e-28	4.5538e-25
KIF14	1825.03	-0.912965886856076	0.0837759732334287	-10.8977055308237	1.18200356416292e-27	5.50206e-25
LMNA	689.124	1.83923367902578	0.169001704249719	10.8829297739395	1.39021502374074e-27	6.2915e-25
ZNF79	380.838	1.51449267285661	0.139503997783466	10.8562671817288	1.86205959512748e-27	8.1991e-25
HIF1A	8134.63	1.1762242566707	0.108926685328519	10.7983112964766	3.50592163951837e-27	1.50312e-24
LZTS1	497.651	-1.49792951813963	0.139060827877589	-10.7717575179274	4.67981381317765e-27	1.95496e-24
RELB	1572.74	1.95055835428468	0.181706826220481	10.7346454442933	6.99871055933872e-27	2.85057e-24
NR4A2	208.09	3.02078798181617	0.28273943143684	10.6839996333902	1.20945907109053e-26	4.80598e-24
SYNE3	3269.39	-1.38540562506594	0.130965195048478	-10.5784260051162	3.75208283096989e-26	1.45545e-23
VIM	43313.3	-0.818770391747739	0.0774973796674276	-10.5651364634703	4.32339408160455e-26	1.63806e-23
MALAT1	17788.8	1.11290128287643	0.105608546872938	10.5379850005455	5.77223880978569e-26	2.1373e-23
TANK	1908.41	1.05868954119344	0.10138229530228	10.4425485538364	1.58497413217952e-25	5.73831e-23
EDA2R	147.112	2.44433182932867	0.234888221664171	10.4063618516531	2.31915974463804e-25	8.21386e-23
BCL2L11	2230.51	1.99535877871992	0.191948339778438	10.3952906340483	2.60491587188919e-25	9.02964e-23
MDM2	5827.46	1.27996976532137	0.123240855759841	10.3859207843837	2.87382695410112e-25	9.75425e-23
LRRC32	227.274	2.46226985234286	0.237848362174473	10.352267427163	4.08690192682269e-25	1.35885e-22
XAF1	6787.16	2.62319990430705	0.255743075406087	10.2571688408054	1.09881111228889e-24	3.58037e-22
FEZ1	78.6679	2.9508393068701	0.288820400393266	10.2168659237788	1.66641672965644e-24	5.32338e-22
PHLDA1	2187.13	1.85537499190325	0.181663403976531	10.2132567775893	1.72959996502111e-24	5.41897e-22
FOS	130.744	2.61693753257071	0.256332904548355	10.2091361902274	1.80464233128689e-24	5.5474e-22
HJURP	2094.2	-0.920359839738226	0.0902263948556658	-10.2005609468329	1.97130621204122e-24	5.9475e-22
TRPM2	369.928	-1.63832019363445	0.161406047870473	-10.1503023910801	3.30338264694636e-24	9.78522e-22
ZMIZ2	2317.34	0.877637532280346	0.0870546070431453	10.0814599260138	6.67272053327233e-24	1.94129e-21
OASL	2124.96	2.65940456026453	0.264250171147571	10.0639653276871	7.97211544224698e-24	2.27863e-21
NOSIP	1920.23	-1.22400938355603	0.122275949213348	-10.0102218909818	1.37443922334614e-23	3.86075e-21
RUNX3	7223.15	0.839625820910551	0.084234153867242	9.96775989741466	2.1093248868671e-23	5.8246e-21
LOC124904428	140.411	3.10114330284529	0.311474448964963	9.95633289712999	2.36630405437022e-23	6.4253e-21
NFAT5	1896.16	1.23625232887576	0.125037050727567	9.88708804056269	4.73603718599784e-23	1.25533e-20
ADD3	7630.23	-0.959518861904286	0.0970561830911386	-9.88622086037806	4.77722705004086e-23	1.25533e-20
MAP3K8	313.288	1.41986623231028	0.144034145790979	9.85784464171972	6.33956058845402e-23	1.63943e-20
ANP32E	6389.35	-0.674129897080292	0.0684254043431017	-9.85204111765331	6.71658744556594e-23	1.70979e-20
RPS27L	1936.53	1.35704403807651	0.138000135737322	9.83364277742153	8.06476550753414e-23	2.0214e-20
NCAPD2	8742.44	-0.797882044145192	0.081653777415165	-9.77152643028866	1.49187173839401e-22	3.68266e-20
ARAP2	2639.62	1.29394150828241	0.132537931946883	9.76280140541945	1.62600447946941e-22	3.95386e-20
C2orf66	91.6157	2.71941838027074	0.280034117572028	9.71102522738597	2.7060141794122e-22	6.48329e-20
PTK2	420.693	1.7698412399654	0.182614637555279	9.6916723854059	3.27127560226762e-22	7.724e-20
RRM2	8113.65	-0.757644697274496	0.0783080936960921	-9.67517738606764	3.84424406182401e-22	8.9472e-20
ARHGEF6	6530.03	-0.796128444941074	0.0827711565987661	-9.61842841945913	6.68446139387287e-22	1.53385e-19
C11orf21	416.205	-1.72860818260884	0.179952575807458	-9.60590963953958	7.54883976525633e-22	1.70813e-19
CDCA2	1120.21	-0.840911319091572	0.0875747928600508	-9.60220734333216	7.8250372878166e-22	1.74638e-19
PMAIP1	1712.7	1.7824381941266	0.186262589032352	9.56949113284903	1.07433138862939e-21	2.36527e-19
BNIP3L	3063.03	-1.01907798214309	0.106693286022664	-9.55147245091526	1.27865831929167e-21	2.77759e-19
ZC3H12A	650.977	1.11526876983038	0.116835835954465	9.54560525646462	1.35315126178553e-21	2.90073e-19
LOC105371773	436.008	-2.24049931679257	0.234811405785882	-9.54169713048618	1.40513712628208e-21	2.97305e-19
PMEPA1	179.944	2.28181270327366	0.240176468810165	9.50056728945082	2.08749955845272e-21	4.3602e-19
ABTB2	67.1073	3.03649253032336	0.320051759370417	9.48750457206213	2.36631004769008e-21	4.87999e-19
IL13	838.568	2.69206791323295	0.284023531011776	9.47832703735149	2.58392347074735e-21	5.24397e-19
TOP2A	14983.8	-1.02506226538562	0.108158686574068	-9.47739194931561	2.60717739611417e-21	5.24397e-19
NCKAP1	151.267	1.768027897203	0.186581171808856	9.4759180685941	2.64425108145466e-21	5.25368e-19
APOL2	2213.55	1.10622703895984	0.116874462384495	9.46508772224817	2.93314758822163e-21	5.75745e-19
NFKB2	5561.66	1.39398529588322	0.147324443503309	9.46200958058877	3.02080884928526e-21	5.85893e-19
FANCI	4273.14	-0.805865036978107	0.085355337287116	-9.44129638041684	3.68195394354774e-21	7.05722e-19
CDKN1A	1960.65	1.67251474206217	0.177607768448041	9.41690082971489	4.64598644340991e-21	8.80144e-19
GABARAPL1	646.86	1.42956259565723	0.152176791312151	9.3940908027483	5.77141074323267e-21	1.08078e-18
SELENOM	135.674	1.88253605444721	0.202941659962569	9.2762425161715	1.75560713338071e-20	3.25027e-18
DUSP2	776.411	2.02149505452698	0.218055348750026	9.27055936079963	1.85172248095265e-20	3.38969e-18
CD70	201.843	1.92121470421593	0.208618732858182	9.20921471381938	3.28519459710682e-20	5.94693e-18
NMRAL2P	157.373	2.865830745722	0.311335890524301	9.20494820207152	3.41836055166151e-20	6.11999e-18
BAX	3116.64	1.26277417419888	0.138187470797109	9.13812349929263	6.35453412185983e-20	1.12531e-17
TRAF4	1293.36	1.40210480424924	0.153994300900998	9.10491359774832	8.63351291577232e-20	1.51244e-17
SLC26A11	416.203	1.76527500835711	0.194626007500975	9.070087965239	1.18920969856208e-19	2.06113e-17
E2F8	690.03	-1.05613877232082	0.116507237497181	-9.0650057027262	1.24597734563987e-19	2.13679e-17
NCAPG2	3475.7	-0.803159292580455	0.0886461299264583	-9.06028602993456	1.30108921668549e-19	2.20806e-17
ABCG1	459.463	-1.92444860706586	0.212471950357033	-9.05742430392369	1.33567177812635e-19	2.24338e-17
HLTF	938.959	-1.00924745576852	0.111496783153343	-9.05180783898039	1.4062060140891e-19	2.33775e-17
KIF2C	2536.62	-0.845270251694463	0.0937051607092198	-9.0205304093918	1.87180798418868e-19	3.08035e-17
TNFRSF9	341.55	2.6978535105422	0.299212137490711	9.01652430669179	1.94151354890168e-19	3.16311e-17
NFKBIZ	1681.74	1.55453750270865	0.173445915787271	8.96266421525464	3.16926518468511e-19	5.11224e-17
PIK3R6	210.553	-2.16212206813993	0.242841464201071	-8.90343037278718	5.41467424949539e-19	8.64861e-17
P2RY14	70.3888	2.88195228615864	0.324227434017586	8.88867499720064	6.18419271000572e-19	9.78183e-17
IGSF9B	2363.7	-1.15642391378132	0.130137802098532	-8.88614910605102	6.32634423827967e-19	9.91046e-17
PFKFB4	994.478	-1.65191446029783	0.186135804889093	-8.87478076172448	7.00713065340772e-19	1.08724e-16
KIF18B	1191.86	-0.879137960387328	0.0991626369900085	-8.86561700124925	7.60815757332533e-19	1.16936e-16
KCTD17	685.266	1.04402846247744	0.118596922733676	8.80316654439621	1.33008953666897e-18	2.02522e-16
BICDL1	2269.73	0.952831895494515	0.108280333405381	8.79967640963288	1.37211221663868e-18	2.06986e-16
ATF3	903.431	2.20412321244664	0.25078570723731	8.788870931791	1.51070502422959e-18	2.25802e-16
LOC105377291	40.3245	2.80117369914045	0.318771953957554	8.78739068592413	1.53073708291242e-18	2.26716e-16
RCSD1	4968.19	-0.92107540148482	0.105243705278372	-8.75183365169965	2.09913672258785e-18	3.081e-16
CKAP5	5003.43	-0.725462654221389	0.0829937086046391	-8.74117648697093	2.30695302647157e-18	3.35579e-16
ORC1	1186.7	-0.897701477783811	0.102797739052237	-8.73269671162363	2.48671244740496e-18	3.58527e-16
MTSS2	183.694	2.48391778529339	0.285428287020218	8.702423334508	3.24871102543578e-18	4.64281e-16
NEIL3	511.461	-1.2014509163755	0.138453668057461	-8.67763875982592	4.04070077109698e-18	5.72444e-16
GBP4	7363.97	1.77938872314268	0.205464523552752	8.66032097597535	4.70437718413376e-18	6.60722e-16
CAMSAP2	186.393	1.68626260407413	0.194822910734168	8.65536090041793	4.91354403287744e-18	6.84201e-16
SH3D21	256.416	-2.00336504474558	0.231555633136128	-8.65176552870919	5.07087463595817e-18	6.94241e-16
CCNF	1746.14	-0.858643428241448	0.0992426934953708	-8.65195610880411	5.06241158372621e-18	6.94241e-16
WDR54	836.114	-0.95954430117141	0.110982324398542	-8.64592002709948	5.33734875009327e-18	7.24634e-16
TC2N	290.472	-1.52735027512223	0.177019283502683	-8.62815759334541	6.23481337390352e-18	8.39484e-16
VCL	1021.02	-1.49128028619045	0.172880376800462	-8.6260818826863	6.34895723559615e-18	8.47846e-16
XPC	2530.6	1.09255126265256	0.127081346677978	8.59725908807897	8.16425294150781e-18	1.0814e-15
TSPAN18	333.361	-1.92513653655021	0.224189045529202	-8.5871124166923	8.91823638880143e-18	1.17174e-15
ARHGDIB	20901	-0.776526416500409	0.090847648196727	-8.54756762463318	1.25709637477529e-17	1.63845e-15
TNFSF4	529.818	1.67009304758026	0.196188258365455	8.51270642542352	1.69919893720117e-17	2.19709e-15
GPI	779.862	-1.39059592211391	0.164794787903232	-8.43834892964253	3.21851598131478e-17	4.12882e-15
B4GALT5	722.218	1.46582675541916	0.17389081519244	8.42958125072314	3.46904340457796e-17	4.41544e-15
FBXO5	1175.78	-0.843239417483771	0.100096919555544	-8.42422944909768	3.63132046905531e-17	4.58616e-15
PPARD	1054.52	-1.01528321164114	0.120907942790659	-8.39715893106387	4.57410760818117e-17	5.73241e-15
NSD2	6790.17	-0.689479521615044	0.0821222091331818	-8.39577416258834	4.62834488874617e-17	5.75611e-15
TMEM107	295.085	-1.28337256621194	0.153369255262939	-8.36786071635868	5.86736884009066e-17	7.24176e-15
PPFIA4	730.836	-2.20508383132322	0.265451548180761	-8.30691644646825	9.82210570158441e-17	1.20317e-14
COX2	100644	1.2594721681143	0.151864714267049	8.29338252926588	1.10072638244792e-16	1.33829e-14
LINC01619	51.9283	2.47486866717668	0.299416739028416	8.26563229299548	1.38956249168988e-16	1.67694e-14
SLC29A4	34.0054	-2.88739837569612	0.349487527059097	-8.26180665156578	1.43483987113054e-16	1.70943e-14
ARHGEF11	684.59	-1.10902450175039	0.134238655336766	-8.26158828072417	1.43746777679773e-16	1.70943e-14
ANLN	1637.25	-1.05281908245292	0.127529494522388	-8.25549482804624	1.51274176728648e-16	1.78591e-14
DYNLT1	1088.91	1.02693044787104	0.124513051266196	8.24757274380472	1.61644102782431e-16	1.87751e-14
IFIH1	2847.67	2.019097506554	0.244808855067723	8.247648991273	1.61541030886922e-16	1.87751e-14
TNFSF8	3326.32	1.43484175994139	0.17398456075215	8.24694877372132	1.62490030183751e-16	1.87751e-14
PCLAF	1566.94	-0.986600454588557	0.119854026928659	-8.23168382298755	1.84599968918386e-16	2.11796e-14
CDCA7L	1184.22	-0.946321611096173	0.115106027578491	-8.22130370584527	2.01302774310284e-16	2.29344e-14
IRF8	675.051	1.22059039861064	0.148512899560001	8.21875003603649	2.05635139889341e-16	2.32653e-14
ARPC5	6843.12	-0.768212432860072	0.0936210536273527	-8.20555209641038	2.29533631691676e-16	2.57901e-14
KIF3A	699.121	0.922126898468197	0.112461064551812	8.1995213378348	2.41346080860829e-16	2.69316e-14
ND1	42515	1.69705471347793	0.207523469418061	8.1776519939495	2.89428230465481e-16	3.20773e-14
BICDL2	35.8418	-2.585215075344	0.316465389334996	-8.16902941827678	3.10880352644522e-16	3.4222e-14
QPCT	70.9537	2.8241332586594	0.345934506842058	8.16378014567017	3.24699656509888e-16	3.53366e-14
SPC24	543.659	-1.16600721742689	0.142831056027289	-8.16354124836909	3.25342782706599e-16	3.53366e-14
ZBTB10	470.399	1.34873161122845	0.16532297159411	8.15816216115307	3.4016063295562e-16	3.67013e-14
HACE1	410.265	-0.981658200502264	0.120691173202198	-8.13363707101978	4.16598543299153e-16	4.46528e-14
RGS16	559.439	2.26103802334731	0.278548216740683	8.11722311420233	4.76971408768201e-16	5.07897e-14
PARP9	6115.11	1.69425648597419	0.209117525777112	8.10193444895673	5.40920891335909e-16	5.72252e-14
INTS13	1422.66	-0.699839935431093	0.0865976051410935	-8.08151604528606	6.3966509427706e-16	6.7235e-14
GADD45A	624.642	1.5898364465643	0.196980629470502	8.07102937399429	6.97079424265432e-16	7.28001e-14
NCOA1	1415.91	0.668413334508828	0.0828538899812109	8.0673742012645	7.18261499952934e-16	7.45345e-14
IL4I1	209.298	2.12965835200619	0.264287846791567	8.05810171697286	7.74883294475671e-16	7.99013e-14
IFI35	1952.43	1.7565719030625	0.218165906650468	8.0515417373475	8.17575251779356e-16	8.37732e-14
B3GNT5	73.5442	2.1248757929579	0.264102419721058	8.04565060480012	8.57884275990836e-16	8.73541e-14
ARHGAP19	1401.34	-0.781403144781308	0.0971520840976101	-8.04309194228115	8.75995511585644e-16	8.86442e-14
RHOB	262.363	2.3775240218232	0.296016185965682	8.03173655544239	9.61025590150963e-16	9.66483e-14
GPD1L	640.511	-0.845496949854259	0.105371019147401	-8.02399897709554	1.02357154957492e-15	1.02307e-13
TRIM22	10025.2	1.82594563499724	0.227623147770773	8.02179239185307	1.04213169378505e-15	1.03527e-13
JAM3	254.335	-1.85867712089415	0.231744719101202	-8.02036451187683	1.05431822651648e-15	1.04103e-13
TMC8	4666.93	-0.881122890262887	0.109884589437473	-8.01862112579735	1.06938798173264e-15	1.04955e-13
FTL	19853.7	1.32927081739664	0.165824501533388	8.01613033722281	1.09128704683597e-15	1.06463e-13
PTPN14	186.034	2.45377784525645	0.306394108149404	8.00856733204525	1.16052418197099e-15	1.12495e-13
SOCS1	3701.96	1.07863816913325	0.13469691844332	8.00789046697558	1.16692763808068e-15	1.12495e-13
HELZ2	4022.22	2.61964440586162	0.327355168072113	8.00245318040782	1.21964553136641e-15	1.16885e-13
ARHGAP18	813.33	-1.18396874927319	0.148003496602693	-7.9995998503433	1.2482419224837e-15	1.18926e-13
NLRX1	512.746	-0.919921909272087	0.115096113792785	-7.99264092381333	1.3207839903065e-15	1.25106e-13
ARHGAP31	438.81	1.555486072507	0.194637434383344	7.99171072838655	1.33079003633188e-15	1.25325e-13
BCL2A1	709.913	1.43811287092771	0.18052583078782	7.96624430227934	1.63569423281071e-15	1.53154e-13
LOC124906307	64.6405	2.5051433913745	0.316350348813743	7.91888929716165	2.39641587131214e-15	2.23099e-13
CD274	548.047	1.94275694920354	0.245375637497314	7.91748100593241	2.42370638530337e-15	2.24358e-13
SEC11C	847.637	0.953910652169684	0.120557253993292	7.91251144641003	2.52247669558757e-15	2.32182e-13
KISS1R	79.5831	-2.03411457982575	0.257366406602005	-7.9035745444872	2.71016953581367e-15	2.48057e-13
SEPTIN9	18470	-0.792219417119884	0.100460130073092	-7.88590873357906	3.12254768677796e-15	2.84204e-13
TRAF5	1474.64	-0.930302509634572	0.118066557733633	-7.879475166316	3.28759025951745e-15	2.97563e-13
GBE1	1015.96	-1.23470510260272	0.156743707089635	-7.87722279591514	3.34737735182919e-15	3.01301e-13
BBC3	925.904	2.02646229064835	0.257500079460286	7.86975404005996	3.5533915929141e-15	3.18087e-13
PIK3CG	2303.93	-0.600026654108854	0.0764762242367051	-7.84592414306026	4.29776683478852e-15	3.82619e-13
WDR76	1924.33	-0.672702100952281	0.0857746783583462	-7.84266538595332	4.41082218431249e-15	3.9055e-13
RAB30	774.859	1.44833408534766	0.184901600560037	7.83299917881129	4.76367423849233e-15	4.19512e-13
RAB37	652.641	-1.0809528119295	0.138231806818607	-7.8198559131038	5.28838340112224e-15	4.63217e-13
RASGRP3	602.763	2.1410475815527	0.273919831316733	7.81632922034406	5.43860192278669e-15	4.73827e-13
MAP2K6	232.182	-1.48925120728424	0.190721976341354	-7.80849294796932	5.78758325323101e-15	5.0155e-13
C21orf58	632.748	-1.04799176417116	0.134416982348584	-7.79657261947307	6.36112219487146e-15	5.48335e-13
TRIB2	2241.26	-1.72730415904504	0.221858202412442	-7.78562225900452	6.9370924547081e-15	5.94837e-13
FMNL2	78.1528	2.47651268197883	0.318717948391009	7.77023287982701	7.83419578157429e-15	6.68245e-13
SMC2	4218.98	-0.816305228864199	0.105135700094636	-7.76430107118149	8.20966746431126e-15	6.96624e-13
KIF20A	1354.38	-0.991988501851357	0.127861485002456	-7.75830580907378	8.6071407478893e-15	7.26568e-13
SLC43A1	441.957	-1.85188683466533	0.239115811712994	-7.74472763385517	9.57869478688743e-15	8.04413e-13
FANCD2	1865.72	-0.743336728756806	0.0960556840285465	-7.73860221052505	1.00515726607336e-14	8.39796e-13
LYST	2352.79	1.20111987525761	0.155513583126931	7.72356890701474	1.13116953974635e-14	9.40256e-13
WSB1	2786.62	-0.7517920990292	0.097593814882287	-7.70327607273039	1.32621409347983e-14	1.09679e-12
NABP1	1532.33	1.16901913614846	0.152200977290368	7.68075972283817	1.58147862864768e-14	1.30129e-12
IRAK2	265.624	1.37618524339671	0.179283102779636	7.67604543908543	1.6407494727547e-14	1.34327e-12
ZBTB40	1461.36	0.672930010158216	0.0881477995973971	7.63411013356806	2.27385475496855e-14	1.85228e-12
CNN2	7451.6	-0.981642453006219	0.128692823569582	-7.62779482008538	2.38803229414633e-14	1.93561e-12
CHST7	140.051	-1.43771763975354	0.188541027180986	-7.62548958839307	2.43109934140074e-14	1.96077e-12
CDT1	2401.74	-1.05954931423941	0.138979074636245	-7.62380464118508	2.46306042829301e-14	1.97676e-12
INCENP	2372.22	-0.82513340148482	0.108408244821035	-7.61135283434378	2.71241632048472e-14	2.16621e-12
REL	1493.5	0.8036425974224	0.105611085182221	7.60945308000387	2.75258214534622e-14	2.18756e-12
ATF5	377.519	1.32378252624812	0.174286231392817	7.59545097549612	3.06722339779937e-14	2.41407e-12
ADA	785.886	-1.04830296513149	0.138010288677595	-7.59583198597911	3.05821112628296e-14	2.41407e-12
ATP2C2-AS1	129.448	-2.40998880625928	0.317627076779572	-7.58747909874123	3.26189209720087e-14	2.55494e-12
TMEM204	595.5	-0.932182974238781	0.123102043434334	-7.57244110846978	3.66275277978336e-14	2.85519e-12
TYMS	6909.01	-0.700292483566466	0.0928157827603728	-7.54497201596033	4.52384629435263e-14	3.50964e-12
CFLAR	4618.71	1.03526919085678	0.13729359568298	7.5405497664093	4.6799425869698e-14	3.61354e-12
TRAF3	2051.71	0.768248843534389	0.102061681715182	7.52729947835172	5.18004705117683e-14	3.98082e-12
ZNF395	2716.41	-1.40956239699953	0.187365892780055	-7.52304689015193	5.35142201472859e-14	4.09321e-12
ZNF469	125.999	1.57367057553456	0.209291620376238	7.51903288199315	5.51829067739637e-14	4.20112e-12
RASGRP2	1284.82	-1.23503529595403	0.164291527445034	-7.51734015235342	5.59018409577497e-14	4.23606e-12
B3GALT6	706.358	0.852072625674216	0.113371465492601	7.51575911956281	5.65816486183511e-14	4.26772e-12
KIF11	3630.26	-0.835504983820105	0.111267492310785	-7.50897648961505	5.95914254412792e-14	4.47403e-12
SAMD9L	9882.96	1.84485690241346	0.245735585912514	7.50748775584445	6.02728198446142e-14	4.50443e-12
CBX5	6203.72	-1.02599566429679	0.1367047700334	-7.50519286229824	6.13382258451597e-14	4.56312e-12
MCM2	4423.29	-0.912097017155565	0.121546313932628	-7.50411088287818	6.18469368252818e-14	4.58005e-12
NFKBIE	457.219	1.04247697873056	0.138937829208082	7.50319034544065	6.22830069718364e-14	4.59147e-12
CDCA7	2047.83	-1.34979103815716	0.180019330860008	-7.49803385952378	6.47821686607219e-14	4.75419e-12
TGIF1	277.36	1.3771296540733	0.183726777914068	7.49553042680262	6.60307847453402e-14	4.8241e-12
BRCA1	2190.6	-0.705417124931488	0.0941294762555902	-7.49411505293056	6.67471566222033e-14	4.85466e-12
MT2A	3330.41	1.52309416440764	0.203308105475984	7.49155652619838	6.80615592886921e-14	4.92826e-12
SMC3	4220.96	-0.505976206353207	0.0676749124099939	-7.47656980016257	7.62876318047287e-14	5.49946e-12
SULT1B1	276.895	-1.4619411214699	0.195584479488416	-7.47472971932051	7.73626927441839e-14	5.55239e-12
IFNG	177.893	2.48167135899731	0.332237691860784	7.46956597578697	8.04597604487104e-14	5.72424e-12
FAM169A	430.304	1.03641315524654	0.138749676839464	7.469661759614	8.0401217657032e-14	5.72424e-12
ADD2	805.912	-0.901864855070281	0.120842280436857	-7.46315653602321	8.44738884404375e-14	5.98369e-12
STAT1	46453	1.61356875647866	0.216296185592153	7.45999635666805	8.65248726206809e-14	6.10244e-12
RAB19	231.81	1.89971554787337	0.255216670393315	7.4435402081914	9.80222489582441e-14	6.88353e-12
TES	3219.62	-0.596414095877171	0.0805834377279946	-7.40119946099019	1.34959833124871e-13	9.43676e-12
STAU2	1069.63	-0.740973245485253	0.100232081046764	-7.39257568781343	1.44011473699647e-13	1.00105e-11
HPCAL1	1579.57	-0.859297481944185	0.116243448089539	-7.39222292582285	1.44394169289121e-13	1.00105e-11
STX11	584.53	0.882234181118272	0.119364522237434	7.39109213174226	1.45627665051697e-13	1.00108e-11
MKI67	16407.4	-0.876424114481785	0.118571094436384	-7.39154950578625	1.45127509056115e-13	1.00108e-11
DDHD1	2204.96	0.742170739014783	0.100432099668532	7.38977619171813	1.47076161867765e-13	1.00679e-11
INF2	2366.46	-0.773520546390856	0.104724407600406	-7.38624895680818	1.51028893504696e-13	1.02952e-11
MMS22L	1019.15	-0.674951978821955	0.0914012415661871	-7.38449464423519	1.5303351527015e-13	1.03884e-11
EID1	2822.26	-0.610116820235427	0.0826417277274538	-7.38267261603662	1.55143190106983e-13	1.04879e-11
IFI44L	6209.39	2.80641748705469	0.38065283071697	7.37264315562484	1.67277810455199e-13	1.12615e-11
SAT1	3550.55	1.71582163450817	0.232958583302914	7.36535057082274	1.76681936548155e-13	1.18457e-11
FOSB	44.0161	2.38968438416492	0.324718928538709	7.35923955809694	1.84960841831938e-13	1.23499e-11
STARD10	327.691	1.64831799109147	0.224164588155987	7.3531595897942	1.93575584220757e-13	1.28724e-11
JUN	1628.6	1.41775179774193	0.192864636790712	7.35101997615255	1.96700017968486e-13	1.3027e-11
TRIB1	391.065	1.88405186949552	0.256421795001508	7.34747165109128	2.01991118357411e-13	1.33232e-11
BRIP1	855.624	-0.870330018878955	0.118571218834519	-7.34014567307104	2.13361500986001e-13	1.40165e-11
GSDME	206.036	1.65047695538001	0.225004200990374	7.33531617683272	2.21198654662038e-13	1.4473e-11
HADH	1255.56	-0.746931948304162	0.101937849204389	-7.3273269363035	2.34788568153675e-13	1.53007e-11
DGKD	1979.39	-0.925664724592963	0.126422812622908	-7.32197540450254	2.44346946115569e-13	1.58602e-11
CCDC15	189.013	-1.1174137596155	0.152903278818238	-7.30797775071795	2.71192681155355e-13	1.75227e-11
LINC01132	222.373	-1.17328842682906	0.160558982291964	-7.30752281859588	2.72112127168712e-13	1.75227e-11
LOC124904075	82.2526	-2.17799311442097	0.298506801838188	-7.29629308615084	2.95804181204632e-13	1.89734e-11
SNX5	2335.67	-0.596122228753523	0.0820043209206841	-7.26940022258219	3.61087115989109e-13	2.30699e-11
SERTAD1	355.145	1.15245284645062	0.159020784119426	7.24718377432425	4.25526432407845e-13	2.70808e-11
RACGAP1	3190.9	-0.605668504690778	0.0835997736236088	-7.24485819085682	4.3289189819279e-13	2.74423e-11
GBP6	365.365	2.74706701686908	0.379877711073205	7.23145090326106	4.77860855941806e-13	3.01756e-11
PAK1	1190.12	-0.722479036731793	0.0999934956528165	-7.22526032333428	5.00142828151084e-13	3.14607e-11
POLQ	1302.68	-0.750761296218452	0.10397860096055	-7.22034427548509	5.18561219321737e-13	3.24938e-11
GRAMD1B	744.185	1.05395615356786	0.146198538440531	7.20907448740723	5.6333441765845e-13	3.51642e-11
IFIT5	2080.85	1.8174593253929	0.252260748993035	7.20468536087269	5.81780311149265e-13	3.6177e-11
SH2D3C	1337.76	-0.736650087613567	0.102306395854888	-7.20043044677713	6.00227694478612e-13	3.71822e-11
PARP12	2818.89	1.43542545739409	0.199425204276262	7.19781364950042	6.11856860907361e-13	3.7759e-11
TNFAIP3	2762.62	0.947468980488528	0.13167711762586	7.19539581038378	6.22798291217299e-13	3.82892e-11
RGS14	1534.78	-0.661580662957559	0.0919849717214264	-7.19226902587018	6.37233108744175e-13	3.90293e-11
IFI44	4049.31	2.47019053605163	0.344084880527764	7.17901505077121	7.02154171142427e-13	4.28446e-11
ATAD5	1216.43	-0.762861774557279	0.106376561739831	-7.17133325311868	7.42708617224265e-13	4.515e-11
PTPRF	115.378	-2.32867114961831	0.324914331524611	-7.16703119462713	7.66415736028388e-13	4.6418e-11
GPR160	297.111	-1.18429147872947	0.165390205687188	-7.16059015592125	8.03304790030457e-13	4.8472e-11
SMARCA2	5068.33	-0.5678288113954	0.0793281942108579	-7.15796971107253	8.18806396346216e-13	4.92251e-11
PTPN6	4386.75	-0.613380602803529	0.0857170122794134	-7.15587940471	8.31382078772229e-13	4.97973e-11
IL1R1	100.385	1.89153643173675	0.264360283914204	7.15514601410636	8.35839065809715e-13	4.98809e-11
SLC25A5	7301.11	-0.731009264493113	0.102227387546443	-7.15081625421568	8.62633963453233e-13	5.12921e-11
MYH10	691.907	-0.8221532954608	0.115114025083094	-7.14207756063899	9.19306973312457e-13	5.44631e-11
MFGE8	370.894	-1.24749404714483	0.174726505447208	-7.13969551415168	9.35378855535619e-13	5.52145e-11
CARHSP1	1468.55	-0.707606926665356	0.0992345213645051	-7.13065289110628	9.9893944692232e-13	5.87535e-11
CHEK2	547.036	-0.858795312129197	0.120461825801177	-7.12919056653387	1.00960873793727e-12	5.91674e-11
SNX9	2361.79	1.14411287394417	0.160541866372036	7.12657015767357	1.02900800226581e-12	6.00882e-11
FUT11	912.137	-1.13671237042328	0.15967947528744	-7.11871308680769	1.08939414876742e-12	6.33872e-11
S100A4	4010.04	-1.0297050376524	0.144859655112605	-7.10829414064237	1.17485968167513e-12	6.81168e-11
FAM241B	192.616	1.23492539443163	0.173825065039974	7.10441497115296	1.20833285575108e-12	6.98091e-11
CASZ1	284.454	0.899510255710922	0.126712801537814	7.09881120766227	1.25834563859483e-12	7.24416e-11
CYTB	97481.1	1.76894557276805	0.249423115971954	7.09214767795201	1.32046490107037e-12	7.575e-11
SLC17A9	217.557	-1.6367934300607	0.231068689714326	-7.08357948488952	1.40477757221541e-12	8.00232e-11
RNF213	35138.4	1.26692597181222	0.17884703409067	7.08385228893386	1.40201347796464e-12	8.00232e-11
HIVEP1	1192.49	0.873976692111282	0.123538124926757	7.07455040805777	1.49934058906757e-12	8.51124e-11
PPP3CA	849.183	-0.755315117311299	0.106791483071572	-7.07280295756439	1.51835016712914e-12	8.58922e-11
CORO1A	26309.6	-0.630736961641173	0.0892421330180323	-7.0677037886771	1.57518327379298e-12	8.87989e-11
OLMALINC	163.325	-1.51647322517401	0.214894693101189	-7.05682026526332	1.70355735831883e-12	9.57047e-11
LIMS2	408.877	-1.43002056532813	0.202750742545971	-7.05309656266189	1.74979329408528e-12	9.79644e-11
AURKB	1400.1	-0.633678755850947	0.0899040979837888	-7.04838566941865	1.81005381648121e-12	1.00991e-10
KNTC1	2715.04	-0.78072999794243	0.110938329637466	-7.03751354913821	1.95700512063267e-12	1.08817e-10
RAP1GAP2	326.016	-1.65818609182697	0.236205529340535	-7.02009854069243	2.21711821924999e-12	1.22633e-10
CDCA8	1610.21	-0.735547526864676	0.104780582643162	-7.01988391656149	2.22052655602137e-12	1.22633e-10
BMS1P1	89.7002	1.66717475358785	0.237705041022489	7.01362809310432	2.32216163925218e-12	1.27383e-10
ZGRF1	880.404	-0.71138437436876	0.101426231954139	-7.0138105366117	2.31913399205941e-12	1.27383e-10
RIPK2	221.457	1.23660111057362	0.176478279772979	7.00710088609419	2.43306833010893e-12	1.33019e-10
IL12RB2	1242.11	1.74320389142098	0.248826629269327	7.00569668342914	2.45759819602588e-12	1.3391e-10
CELF2	5394.77	-0.543872882107964	0.0776697154027031	-7.00238026221783	2.51649934367191e-12	1.36663e-10
RUBCN	2005.9	0.84684908756899	0.121142623563782	6.99051302222395	2.73882872229175e-12	1.48243e-10
CD27	2130.82	-0.990162392280428	0.141776278088114	-6.98397789554782	2.86937229215633e-12	1.54794e-10
MAP3K1	2828.19	-0.805497410895237	0.115520928539589	-6.97274010067532	3.10826540363887e-12	1.67128e-10
LCP1	48792.9	-0.827539628962252	0.119038712240741	-6.95185300130478	3.60518967813183e-12	1.9321e-10
PHPT1	972.619	1.03843251614008	0.150104376329164	6.91806955623266	4.57839501757393e-12	2.44004e-10
KLHL21	1318.59	0.634459519492516	0.091712347063252	6.91792915358433	4.58293367541959e-12	2.44004e-10
SLAMF7	371.269	1.96661466601841	0.284336103602226	6.91651408703843	4.62892407907915e-12	2.4565e-10
TOPBP1	3277.54	-0.648076269327983	0.0938202321894396	-6.90763872785353	4.92786978223694e-12	2.60665e-10
KDM2B	1836.97	-0.671578176906524	0.0972466574749783	-6.90592555409241	4.98771510946092e-12	2.62977e-10
SPIN4	244.02	-1.46340443322998	0.212013479209656	-6.90241223664299	5.11268095073844e-12	2.68696e-10
ERO1A	5513.73	-1.10885788730714	0.160737973649952	-6.8985434003415	5.25384399136859e-12	2.75227e-10
KCNQ1	436.032	-0.940738546206138	0.136403854018877	-6.89671529424638	5.32186873072205e-12	2.7749e-10
SMYD2	708.938	-0.746649166403648	0.10826543136458	-6.89646877117532	5.33110778336951e-12	2.7749e-10
CEP152	881.532	-0.773303503115141	0.112423220687093	-6.87850337669537	6.04846171117338e-12	3.13827e-10
FOSL1	81.0651	1.78353280784522	0.259380734499937	6.87611904285685	6.15051098407693e-12	3.18108e-10
ATP6V0E1	1928.46	0.656004758816191	0.0955007529285797	6.86910562167803	6.4605660784053e-12	3.33087e-10
ENTPD1	62.879	2.30493305932327	0.336307834108654	6.85364069924877	7.19937731780687e-12	3.70007e-10
ITGB2-AS1	194.527	-1.47405204579997	0.215090974953505	-6.85315618713711	7.22381392377456e-12	3.70096e-10
NOL3	203.721	-1.80359298850093	0.263260885235193	-6.85097213317365	7.33498053020573e-12	3.74613e-10
FLI1	2673.47	-0.630663277528419	0.0921423903351427	-6.84444233793538	7.67743533265688e-12	3.90877e-10
NCAPD3	3277.32	-0.663695247039499	0.0969841415648286	-6.84333785225964	7.73688892520906e-12	3.92677e-10
SKAP1	2479	-0.605338808831503	0.0885170529836024	-6.83866880366702	7.9932439811417e-12	4.04428e-10
TK1	2367.39	-0.781160589435852	0.114235077696944	-6.83818495320858	8.02028107402444e-12	4.0454e-10
SELENOK	892.254	0.810944753241423	0.11866808605667	6.83372236115913	8.27390847929378e-12	4.16045e-10
CCNI2	350.46	1.65782454554217	0.242630476508848	6.83271355435728	8.33232309455709e-12	4.17693e-10
OSBPL8	3920.94	-0.559475558112713	0.0818983964162963	-6.83133715181494	8.4126754493358e-12	4.20427e-10
ND6	615.249	1.00531163113695	0.147266949954644	6.82645788105591	8.70368327505414e-12	4.3364e-10
DMC1	185.502	-1.12471952454595	0.164796245428618	-6.82490988566316	8.79805248709762e-12	4.37006e-10
ARHGEF12	668.255	1.23636392427148	0.181332461256476	6.81821619639724	9.21778548458947e-12	4.56462e-10
S1PR4	2196.61	-0.760513293193355	0.111714625093104	-6.80764306875252	9.92106320505702e-12	4.898e-10
IL24	41.9774	2.68930320908995	0.395145692761194	6.80585226754636	1.00452754844695e-11	4.94434e-10
VEGFA	672.62	-1.4835359074792	0.218162574535119	-6.80013934855902	1.0451800496159e-11	5.12894e-10
CSRNP2	577.465	0.779407152963641	0.114681875426041	6.79625398580341	1.07374414436426e-11	5.25329e-10
EBI3	57.9215	2.22340335388783	0.327180801634671	6.79564125639155	1.07831802265381e-11	5.25987e-10
FBXO44	727.599	0.722245309408895	0.106514879537095	6.78069873944104	1.19596032578173e-11	5.81629e-10
CEP41	399.232	-0.89603833161921	0.132234717473553	-6.77612013500475	1.23446042908251e-11	5.98566e-10
GBP1P1	86.503	2.40315087458115	0.35479757083439	6.7733013755691	1.25876351893048e-11	6.08539e-10
FAM219A	412.11	0.796073572984048	0.117707818484387	6.76313250244832	1.35039627960261e-11	6.50907e-10
DDHD2	1382.22	-0.528460044618478	0.0781915073327861	-6.75853507170966	1.39393910337477e-11	6.69913e-10
TIGIT	769.917	1.47539250339446	0.218488128735794	6.75273531761799	1.45083477734036e-11	6.95206e-10
CABIN1	2819.38	-0.522288827423597	0.0774109372853395	-6.74696426292349	1.50970440298736e-11	7.21293e-10
RNF207	134.458	1.33006920740671	0.197236507187584	6.74352444368596	1.54589954236188e-11	7.3457e-10
IFIT2	4029.32	2.46035915650004	0.36485077084254	6.74346706413256	1.54651046186974e-11	7.3457e-10
PAQR4	930.407	-0.91414073244407	0.135568753660544	-6.74300462135266	1.551442724343e-11	7.3477e-10
INKA2	213.432	1.39675519451849	0.207222069628241	6.74037855632018	1.57974497255635e-11	7.42172e-10
CYP1B1	596.58	1.93872973453333	0.287647019460763	6.73996114462708	1.58428992796106e-11	7.42172e-10
HCST	928.02	-0.592549356340146	0.087901842068764	-6.74103457213793	1.57262778531726e-11	7.42172e-10
TPP2	2549.84	-0.526670394469873	0.0781425236537484	-6.73986927787952	1.58529192997287e-11	7.42172e-10
ASCC3	3250.14	0.663635515246289	0.0986341526704562	6.72825281384576	1.71712392209328e-11	8.01587e-10
SMC4	7651.56	-0.633017152780654	0.0941613114480948	-6.7226883636768	1.78401881283008e-11	8.30435e-10
JADE2	3330.22	0.820349331729917	0.122244700572928	6.7107148848593	1.93673205382866e-11	8.98953e-10
UAP1L1	738.46	-0.724907640532468	0.108070826723964	-6.70770884712522	1.97703893304675e-11	9.15054e-10
CENPE	2369.56	-0.894868719584271	0.133484172862087	-6.70393126313808	2.02885727382035e-11	9.36378e-10
TIAM2	79.2669	1.80042769297914	0.268804674850081	6.69790320418826	2.11431230734731e-11	9.73061e-10
HSF4	210.332	-1.92749111356795	0.287894017994993	-6.69514124326638	2.15463420009827e-11	9.88825e-10
CDH1	93.1672	2.54007198237225	0.379518689834304	6.6928771900041	2.18824780916774e-11	1.00143e-09
ISCU	1551.75	1.13687116189867	0.170010316183726	6.68707162846564	2.27680456577382e-11	1.03904e-09
ITGAM	634.804	-1.64903704387135	0.246915136485063	-6.67855793430107	2.41304834414296e-11	1.09814e-09
BMF	428.51	1.2001325116949	0.17974343002364	6.67692004952316	2.44015979448978e-11	1.10738e-09
GPSM2	745.414	-0.859121630329185	0.128890675675721	-6.66550645207778	2.63754221820549e-11	1.19363e-09
GEM	53.8745	2.32249113244659	0.348605171892766	6.66223946086779	2.69686135860346e-11	1.21374e-09
KIAA1958	380.552	-1.11514082542715	0.167375174977174	-6.66252223831414	2.69167573335178e-11	1.21374e-09
CENPK	1067.07	-0.701047634837933	0.105320309366289	-6.65633854530171	2.80733202962561e-11	1.25997e-09
COQ10B	613.909	0.773200730823324	0.116182366577422	6.65506094944343	2.8318267629369e-11	1.26748e-09
SAP30-DT	113.704	-1.79658873825539	0.27012393379198	-6.65097947092286	2.91148895105077e-11	1.29956e-09
MBNL3	957.519	-0.647324327555584	0.097392436452996	-6.6465564589094	3.00029396198317e-11	1.33554e-09
CASP2	2205.43	-0.624062240108536	0.0939544347096639	-6.64217971229353	3.090777790743e-11	1.37207e-09
RAPGEF1	5848.52	0.61662866332333	0.0929362172165824	6.63496623588965	3.2457682377207e-11	1.43696e-09
ACOT9	773.753	0.908245559811904	0.137023650307689	6.62838537560793	3.39378502674225e-11	1.49668e-09
BUB1B	1746.84	-0.809609364789215	0.122146987906079	-6.62815660597165	3.39904758286394e-11	1.49668e-09
GNG2	5530.5	-0.791550845295782	0.119665638941206	-6.61468782767862	3.72336628641224e-11	1.63507e-09
METAP1	1392.13	-0.548804548511616	0.0829975189104056	-6.61230065327664	3.78392492882457e-11	1.65275e-09
HNRNPA1	19384.5	-0.577289858251447	0.0873044155280611	-6.61237870684669	3.78192968399118e-11	1.65275e-09
MIR34AHG	178.843	1.71333818885093	0.259498718213627	6.60249191458611	4.04303333609581e-11	1.76121e-09
MIR210HG_1	85.9224	-1.61358959143149	0.244531362783712	-6.59870199496132	4.1477307982241e-11	1.802e-09
GALR2	17.3682	2.45666237280202	0.372951301732582	6.58708619969781	4.48541898436125e-11	1.94352e-09
PSRC1	329.872	-1.00916199570945	0.153245997416251	-6.58524211218604	4.54144723907796e-11	1.96258e-09
HIF1A-AS3	11.6214	-2.57324373793943	0.390887395172049	-6.58308190471789	4.60795126561838e-11	1.98605e-09
ATP6V0A1	403.447	1.52083425783425	0.231299035674601	6.57518633140262	4.85922775742553e-11	2.08883e-09
KCTD12	622.771	-1.13688094625843	0.173357821349205	-6.55800204115592	5.4533463005914e-11	2.33805e-09
KNL1	2270.67	-0.874779493928695	0.133715386160185	-6.54210049455901	6.06607158007652e-11	2.59392e-09
WDHD1	1334.29	-0.749245250327155	0.114625136678517	-6.53648293941429	6.29823187127154e-11	2.68615e-09
KIF23	1379.4	-0.641462103206405	0.0981486145686899	-6.53562055893793	6.33463304470542e-11	2.69462e-09
AMPD2	965.971	-0.700210271525256	0.1071539770681	-6.53461766594298	6.37722410289505e-11	2.70567e-09
DPYD	1351.5	-1.00052653602101	0.153244050758275	-6.52897473716107	6.62214183281215e-11	2.80228e-09
ZNFX1	5475.22	0.965572366637008	0.147946025838551	6.52651777000558	6.73163337290839e-11	2.84124e-09
HERC5	3041.17	2.1612545578917	0.332069583103198	6.50843879675679	7.59358352841531e-11	3.19676e-09
AKIRIN1	2044.74	0.561428366397686	0.0863301037373159	6.50327454842395	7.85901710618975e-11	3.29998e-09
SLC37A3	1243.24	1.42916742948785	0.220170584219276	6.49118243727094	8.51652710782358e-11	3.56687e-09
DTL	1750	-0.799602373392008	0.123249101245215	-6.48769334066889	8.71604547863046e-11	3.64107e-09
WDR90	610.437	-0.864367235913631	0.133295708694138	-6.48458412038617	8.8976870540117e-11	3.70745e-09
GRAMD2B	264.289	0.847014416556224	0.13065236713533	6.4829626521721	8.99387677942582e-11	3.73797e-09
PSIP1	5201.48	-0.605468982660875	0.0934370178340981	-6.47996903899388	9.17414418017973e-11	3.80318e-09
PIF1	356.858	-1.04785420030524	0.161771509290244	-6.47737172572968	9.33340588260476e-11	3.85939e-09
LZTS3	202.751	1.74720552304875	0.269915437741381	6.47315891847145	9.59749158309711e-11	3.95854e-09
LOC105369313	97.04	1.51329878107964	0.233823884303165	6.47195980679873	9.67398584871699e-11	3.98001e-09
H2BC21	164.617	1.54961022012118	0.239531653235947	6.46933379863062	9.8435932355471e-11	4.03959e-09
HPS3	974.13	-0.718039500196368	0.111065418199755	-6.46501414963341	1.01289330930721e-10	4.14625e-09
TIGAR	735.736	1.1226107503603	0.17380366718346	6.45907401467725	1.05345582951841e-10	4.30148e-09
PJA2	3283.44	-0.42955629308047	0.0666667837278385	-6.44333308224522	1.16877800623534e-10	4.76043e-09
PPP2R5A	2044.14	-0.554703725234121	0.086114154309982	-6.44149303536529	1.18303878935678e-10	4.8065e-09
TAF4B	808.987	0.930320197029463	0.144569489378876	6.43510744228578	1.23386019781954e-10	5.00051e-09
ADAR	18696.8	0.849224635215165	0.131986136453244	6.43419572718533	1.24128824310941e-10	5.01813e-09
RAB33A	434.072	-0.825911965798847	0.12839167311025	-6.43275335379138	1.25312909638389e-10	5.05346e-09
NCAPH	1769.92	-0.625426684898172	0.0972646246687843	-6.43015574293265	1.27473268074863e-10	5.12789e-09
HEMK1	2049.64	-0.840189880867116	0.130831193874911	-6.42193849939513	1.34549785250103e-10	5.39922e-09
LOC105369441	29.7526	2.24417684875971	0.350017210992475	6.41161856697371	1.43982713705981e-10	5.76355e-09
GPR137	404.897	0.908010337003931	0.141663692555308	6.40961929359162	1.45883461592203e-10	5.82533e-09
ITGB2	8736.32	-1.15799621512672	0.180686361723488	-6.40887449435086	1.46597807452546e-10	5.83954e-09
OGFRL1	393.397	-1.26136864038197	0.197035883078838	-6.40172044133337	1.5363578654831e-10	6.10496e-09
AFF3	206.817	-1.3574459920752	0.212232120800293	-6.39604404345813	1.59454027603425e-10	6.32074e-09
PDE4B	2137.96	1.27983561944886	0.200140787994009	6.3946766287698	1.60887475339616e-10	6.36052e-09
CENPF	6006.91	-0.882677914063554	0.138040421756304	-6.39434379316683	1.61238284696328e-10	6.36052e-09
CHMP5	2117.77	1.08911120277093	0.17048203912333	6.38842196146565	1.67606319912028e-10	6.59575e-09
PECR	491.777	-0.884010518190645	0.138488741149745	-6.3832663280171	1.73350032593719e-10	6.80535e-09
PVT1	433.553	0.941720564309074	0.147601053849266	6.38017507158709	1.76885651545667e-10	6.92745e-09
RFC5	859.868	-0.656619187527568	0.103014858562651	-6.37402406496758	1.84131678495521e-10	7.19394e-09
TMEM150A	101.757	1.31041654505228	0.205632504674893	6.37261383906238	1.85833383076283e-10	7.22577e-09
RAPH1	176.292	1.22038287439559	0.191499142289524	6.37278506736346	1.85625947019452e-10	7.22577e-09
TRIM21	1832.34	0.912528920301471	0.143448580120468	6.36136599982466	1.99967317796436e-10	7.75683e-09
ACTN1	2500.46	-0.784433931026234	0.123339283528369	-6.35996828087465	2.01795415733123e-10	7.80915e-09
HLA-DQB1	370.744	-1.41227927319444	0.222200689112143	-6.35587260704523	2.07246732051025e-10	8.0011e-09
LOC105375913	30.2142	2.31426933364848	0.364491191181728	6.34931485215134	2.16275986116235e-10	8.32995e-09
INSIG2	733.928	-1.07686518857082	0.169671162786338	-6.34677791373942	2.19871175203424e-10	8.44845e-09
PFKL	4502.85	-0.499605682229415	0.0787411850940781	-6.34490935883805	2.22556441281974e-10	8.5315e-09
TRIAP1	765.738	1.02415401650581	0.161488423242473	6.34196554738821	2.26852055038153e-10	8.67576e-09
ALDOC	3234.23	-1.07221437629258	0.169226678198663	-6.33596539095247	2.35859731843572e-10	8.99913e-09
CEP170B	553.208	0.836943263922364	0.13215713710611	6.33294033337281	2.40532599754014e-10	9.15597e-09
CDKN2C	1292.37	-0.777566320366592	0.122836048274178	-6.33011507038237	2.44978433491855e-10	9.30347e-09
GNPTAB	2088.06	-0.952160878044456	0.15053557651303	-6.32515515667515	2.52978259383906e-10	9.58493e-09
SHF	116.485	1.73965440293437	0.27507966759342	6.32418389244841	2.54574413391416e-10	9.62303e-09
NEK2	838.511	-0.749783647723033	0.118564915638053	-6.32382390429833	2.55168504777414e-10	9.62316e-09
ZNF789	326.064	-0.84595237074052	0.133780951810491	-6.32341420278474	2.55846286076876e-10	9.62644e-09
DTX3L	6881.39	1.25523563729219	0.198950007436601	6.3093017862399	2.80297089966179e-10	1.05221e-08
AGTPBP1	1298.3	-0.940549710891124	0.149342690664265	-6.29792932421152	3.01647981625454e-10	1.12976e-08
SEC31B	2874.57	-1.13522240470931	0.180367043429331	-6.2939569398336	3.09473707076453e-10	1.15641e-08
COL27A1	99.5384	-1.6354168418073	0.259958490825391	-6.29106914959657	3.15286837773399e-10	1.17544e-08
KIF4A	1256.6	-0.60443345722082	0.0961289354589218	-6.28773692681855	3.22127172152832e-10	1.1982e-08
NAPA	2322.18	0.86697163913517	0.138067422754149	6.27933528301569	3.40023616472412e-10	1.26188e-08
TKT	5347.85	-0.598736511836386	0.095490980929639	-6.27008442061722	3.60852407691023e-10	1.33614e-08
SIPA1L1	2362.29	0.67457326316072	0.107700482235926	6.26341915241396	3.76626463362429e-10	1.39138e-08
OXNAD1	1967.69	-0.673575006198032	0.107740018403864	-6.2518553103744	4.05605085370863e-10	1.49505e-08
SIGIRR	1463.81	-0.563091692416979	0.0901215705450045	-6.24813448114272	4.15383964778224e-10	1.52764e-08
RBBP8	1313.47	-0.615677564883372	0.0985776104242126	-6.2456125912761	4.2214231384408e-10	1.549e-08
IMPDH2	4205.27	-0.767482865513923	0.122896770348168	-6.2449392554388	4.23964848981115e-10	1.55219e-08
ASPM	4026.93	-0.953415934384343	0.152702969295898	-6.24359787357423	4.27618521036648e-10	1.56205e-08
KCTD7	933.99	-0.746482408701542	0.119638015465706	-6.23950845219025	4.38948038438637e-10	1.59985e-08
MPP1	1083.78	-0.972935638894883	0.155998248823482	-6.23683692754651	4.46507015275556e-10	1.62377e-08
P4HA1	1320.72	-1.27795288664091	0.204969859012216	-6.23483322279467	4.52259656671646e-10	1.64103e-08
CENPH	790.388	-0.857857466685795	0.137604561820525	-6.23422258198593	4.54027145189926e-10	1.64378e-08
KCNAB2	7082.9	-0.590260839983883	0.0946999347542372	-6.23295931001127	4.57705090001147e-10	1.65342e-08
DLGAP5	2374.54	-0.81267162997635	0.130451010979832	-6.2297074117884	4.67307098735086e-10	1.68437e-08
ABAT	447.412	1.23868467785562	0.19886822893814	6.22867053460268	4.70409858728303e-10	1.69181e-08
EIF4B	10825.9	-0.537789231905068	0.0864239185129465	-6.22268975022818	4.88703176934656e-10	1.75373e-08
PPM1K	2992.31	1.08854997962454	0.175044865175114	6.21869129686015	5.01318496696894e-10	1.79505e-08
SETD1B	1654.27	0.627089941739966	0.10093952902966	6.2125308862468	5.21379279515003e-10	1.86279e-08
BLOC1S2	1186.39	0.824861494326887	0.132931165589858	6.20517762457522	5.46351586174266e-10	1.94774e-08
MYADM	1497.7	-1.17866444120158	0.190003357648564	-6.20338743371932	5.52605708870497e-10	1.96573e-08
PLCL1	355.252	1.27234907067593	0.205298937729187	6.19754337138515	5.73512380540625e-10	2.03566e-08
LPGAT1	1594.66	-0.790262347988709	0.127538287603488	-6.19627535258748	5.78149483691036e-10	2.04765e-08
TG	43.2986	2.077140635409	0.335970088632764	6.18251655634573	6.30876920811459e-10	2.22955e-08
RGS19	1393.64	-0.712013336315962	0.11518542491432	-6.18145339868817	6.35141103405134e-10	2.23977e-08
IL2	10.7056	2.42739992270928	0.392937634184655	6.17757046292125	6.50955259626306e-10	2.28564e-08
PLEKHG1	101.27	1.86605382275821	0.302056717461264	6.17782593428836	6.49903092331511e-10	2.28564e-08
RFC4	1247.13	-0.49942191942233	0.0809284465509976	-6.17115415785988	6.77932825017511e-10	2.37524e-08
TGFBR1	1961.48	-0.810969674690766	0.131455427644063	-6.16916082679066	6.86533717931109e-10	2.40022e-08
TNFRSF10B	1973.52	1.19464752701673	0.193709333420507	6.16721716977557	6.95022740058676e-10	2.42469e-08
KIF1C	1766.43	0.592243152335616	0.0961494643755146	6.15960948074128	7.29245510385149e-10	2.53865e-08
TRAF2	1098.11	0.658411176414067	0.10698132509085	6.15444962805364	7.53386639586157e-10	2.61709e-08
SOX8	61.3105	1.81981443726307	0.295732605946413	6.15358063558546	7.57528328695875e-10	2.62241e-08
IRF7_1	103.5	2.0483790801191	0.33290102895751	6.15311729895717	7.59745698293391e-10	2.62241e-08
FBRS	4266.72	0.823564252472018	0.133838337894556	6.15342558363851	7.58269650239792e-10	2.62241e-08
HSPG2	283.35	-1.39850445304589	0.227331442041023	-6.15183029892332	7.65938106502224e-10	2.6382e-08
GINS1	662.246	-0.817599042210554	0.133056751937589	-6.14473922070525	8.00949945033541e-10	2.74717e-08
STAMBPL1	840.753	-0.661826760209321	0.10770329434992	-6.14490730486938	8.00102256822067e-10	2.74717e-08
NRIR	106.726	2.28815182748328	0.373022316525491	6.13408830012161	8.56489395123991e-10	2.9315e-08
PSMA5	3422.8	0.463492159117382	0.0756907321693358	6.12349948049722	9.15421540597791e-10	3.12663e-08
RRM1	4948.59	-0.616916124390891	0.100805800322186	-6.1198474930923	9.36649584393391e-10	3.19245e-08
NRN1	417.268	-1.7918601223298	0.292876523664142	-6.1181418705469	9.46727647750358e-10	3.22006e-08
TMX4	1240.46	-1.00120504600666	0.163681763236466	-6.11677822996233	9.54861027876171e-10	3.24096e-08
VSIR	1457.8	-0.939576103792082	0.153862599885961	-6.1065918845026	1.01781051854812e-09	3.44744e-08
EGR2	543.273	1.71749263251358	0.281544837204355	6.10024552241024	1.05905664216246e-09	3.5797e-08
GGA2	2344.95	-0.508856709797385	0.0834355186652455	-6.09880202026413	1.0686632839861e-09	3.60469e-08
STMN1	10571.7	-0.762547970883457	0.125088776485183	-6.09605427689018	1.08718512878813e-09	3.65959e-08
TMPO	10009.6	-0.622871090360182	0.102192776130789	-6.09505988528008	1.09396490255438e-09	3.67482e-08
GTSE1	1745.59	-0.521813317480033	0.0856565007104229	-6.09192896221754	1.11558190088064e-09	3.73972e-08
ORAI2	1945.5	0.603685157527545	0.0992179189230247	6.08443680416132	1.16901499569241e-09	3.9108e-08
NSMF	1789.97	-0.63610610974805	0.104904219724082	-6.06368467751944	1.33037860375377e-09	4.4415e-08
TRAFD1	2900.12	0.925366122347538	0.152693564496506	6.06028240547566	1.35882760213367e-09	4.5272e-08
BAZ1A	3665.31	0.588541830832209	0.0971685463116348	6.05691711127038	1.38755040142497e-09	4.61346e-08
BTG1	7627.58	0.906234550404504	0.149636498940078	6.05624000042534	1.39340064311343e-09	4.62348e-08
ABL2	748.938	0.765321372596762	0.126439759904024	6.05285373190908	1.4230206850897e-09	4.71217e-08
MTAP	1090.49	-0.568747255533464	0.0941356196607605	-6.04178585728841	1.52417673910591e-09	5.03689e-08
DNAJB2	1417.31	0.666509598218807	0.110360036078619	6.03941084020662	1.54677952683584e-09	5.09849e-08
TRABD2A	1726.94	-0.688877589128973	0.114068226467364	-6.03917155954091	1.54907476677795e-09	5.09849e-08
PIM3	1581.27	0.934320275753432	0.154803905203446	6.03550843582098	1.58462950529991e-09	5.205e-08
MIR3142HG	172.144	1.73125158142316	0.286928247794705	6.03374395769447	1.60203833234515e-09	5.25159e-08
EVI5	240.787	1.39270378579982	0.231040353726492	6.02796768329276	1.66034238481111e-09	5.43179e-08
NCS1	130.98	1.58531066840271	0.263045027856979	6.02676538430776	1.67273546776375e-09	5.46136e-08
VSIG1	205.161	-1.51372234917396	0.251263193427466	-6.02444921807038	1.69686469942272e-09	5.52906e-08
SLFN13	1263.67	-1.12730757884263	0.187269163828085	-6.01971812015733	1.74721068106772e-09	5.68175e-08
XCL1	44.2935	2.25953940249785	0.375634423718111	6.01526180729774	1.79596201685812e-09	5.82865e-08
SRA1	993.947	0.766881107909565	0.127520656246505	6.0137794964538	1.81247010778288e-09	5.87053e-08
MRPS27	1461.26	-0.587024329087831	0.0976365840063764	-6.01233989351259	1.82864404952562e-09	5.91116e-08
CSRNP1	1460.45	0.712143759685252	0.118650965704279	6.00200559226944	1.9489498702939e-09	6.28758e-08
ZHX2	1143.21	0.877388686168251	0.146254562614952	5.99905172516344	1.98473134575468e-09	6.39036e-08
CDCA3	995.241	-0.573424408522485	0.0955922042346285	-5.99865243315271	1.98961698096371e-09	6.39346e-08
MATCAP1	538.752	-1.10057444437447	0.183780085483803	-5.98854027887293	2.11732706540433e-09	6.79045e-08
HTATIP2	1021.77	0.542838264481003	0.0908568763241212	5.97465251330556	2.30581132829377e-09	7.38041e-08
MLLT3	2175	-0.699883808047227	0.117390870924954	-5.96199519206782	2.49176481553815e-09	7.95997e-08
MTR	2017.54	-0.555895199648936	0.0932536306536133	-5.96111052998875	2.50529427938991e-09	7.98753e-08
KLRC1	20.1533	2.27337300918116	0.382256649008799	5.94724255307546	2.72697181060996e-09	8.66736e-08
ARHGEF18	2809.47	-0.628348557422896	0.105656103691081	-5.94711081964627	2.72916650842112e-09	8.66736e-08
NDC80	1629.09	-0.708039924560445	0.119151104550467	-5.94236979364762	2.80930782682004e-09	8.90452e-08
SUPT16H	5928.76	-0.553269200025326	0.0931322808544886	-5.94068130780307	2.83839937819989e-09	8.97926e-08
LANCL1	1277.09	-0.49796532473977	0.0838381011818127	-5.939606428584	2.85707146731701e-09	9.00337e-08
SGO2	1756.4	-0.736365661343101	0.123969600876537	-5.93988894161609	2.85215228304286e-09	9.00337e-08
HYCC1	1358.79	-0.839869319895361	0.141446938725089	-5.93769881105521	2.89050426240157e-09	9.09114e-08
CDH23	70.8747	-1.86657154872498	0.314653410853464	-5.932151009144	2.98991432337596e-09	9.38568e-08
MYO5C	124.157	-1.47088221998051	0.247995562062372	-5.93108282966198	3.00943339951553e-09	9.42879e-08
APAF1	1266.28	-0.498008584840481	0.083991232509235	-5.92929249830598	3.04242710829376e-09	9.51386e-08
TPX2	5035.92	-0.691647799185405	0.116684451174311	-5.92750612634904	3.07569878695936e-09	9.59948e-08
NUSAP1	3629.33	-0.707035163937081	0.119303536618993	-5.92635544573219	3.09731785497863e-09	9.64847e-08
TMEM140	1185.1	1.61892067050078	0.273262092104754	5.92442463581875	3.13392691584017e-09	9.74388e-08
PARP10	4254.64	1.25548296347272	0.211928497999352	5.9240874885857	3.14036244551879e-09	9.74529e-08
RN7SL1	425.042	-1.15067703339262	0.194358410372167	-5.92038714038279	3.21184643084776e-09	9.94818e-08
MXD3	572.289	-1.02873702343851	0.173785124482894	-5.91959194723692	3.2274136448925e-09	9.97742e-08
SLC4A8	145.432	-1.43581496440149	0.242640493198258	-5.91745815167093	3.26955012638676e-09	1.00885e-07
POC1A	512.06	-0.652292106746636	0.110239106687582	-5.9170663328689	3.27734543968737e-09	1.00935e-07
NONO	8735.64	-0.407483826320557	0.0689160840461275	-5.91275363306796	3.36435211828181e-09	1.03419e-07
MAP3K14	1274.58	0.967171240916428	0.163604792820505	5.91163146410713	3.38735752550108e-09	1.0393e-07
GBP5	15565	1.23782317822832	0.209437290641117	5.91023296013412	3.41624247025174e-09	1.04619e-07
ANXA5	2741.2	-0.659856045736821	0.111722527252295	-5.90620407508968	3.50080270049242e-09	1.07008e-07
GFI1	2279.58	0.816447743634033	0.138256967498327	5.90529185188378	3.52022992833827e-09	1.074e-07
ITGA6	1283.01	-0.951418826265807	0.161178244775331	-5.90289854311297	3.57169942559499e-09	1.08767e-07
NDUFAF8	419.035	0.871370633966176	0.147641808342611	5.90192333559144	3.59288124818051e-09	1.09208e-07
FOXD2-AS1	160.17	-1.18868288830696	0.201458925349015	-5.90037341978094	3.62679777443492e-09	1.09829e-07
ARNT	2063.77	-0.507719061708919	0.0860458873939312	-5.90056163154555	3.62266260426591e-09	1.09829e-07
GADD45G	127.129	1.31716670160861	0.223345908028981	5.89742929804516	3.69208383982619e-09	1.11598e-07
ZNF513	365.402	0.659973858986938	0.11192386613064	5.89663207502679	3.70995823233909e-09	1.11931e-07
YPEL1	218.274	-1.49077989504617	0.252839294867892	-5.89615587966695	3.72067507673419e-09	1.12047e-07
IMPDH1	1240.01	-0.717229085684476	0.12169522182481	-5.89365034164599	3.77756086030737e-09	1.1355e-07
POLD3	1208.97	-0.747891240654206	0.126907605809142	-5.89319478439276	3.78799440582496e-09	1.13654e-07
NGRN	965.997	0.620629920107637	0.105341967871621	5.89157325088129	3.82536020354094e-09	1.14564e-07
PLAAT4	1569.29	0.915069684199542	0.155347357490722	5.89047473339993	3.85087748348559e-09	1.15117e-07
ACKR3	79.3847	-1.31902360697139	0.224119086444191	-5.88536937169719	3.97165972910385e-09	1.1851e-07
SIT1	2210.37	-0.884575449468602	0.150376835800296	-5.88239169125317	4.04379957025262e-09	1.20442e-07
KLF6	6077.86	0.891751883389631	0.151726739996113	5.87735479858378	4.16874094730461e-09	1.23936e-07
ZMAT3	1462.99	0.87306128436421	0.148571522986707	5.87637029501491	4.19359700233093e-09	1.24448e-07
TCEA2	461.452	-0.757790920805798	0.129083671928205	-5.87054047569452	4.34376713163549e-09	1.2867e-07
RFC3	1181.87	-0.605664009706941	0.103186166237716	-5.86962411522917	4.36784268895195e-09	1.29149e-07
ATXN1	1699.27	0.900377228217489	0.153682245787732	5.85869384978344	4.66521828858444e-09	1.37692e-07
ECEL1	14.8126	2.30030808464714	0.393075738923915	5.85207342214626	4.85482205878578e-09	1.43029e-07
FASLG	124.78	1.49699138013132	0.255826588915129	5.85158636746685	4.8690632616021e-09	1.43189e-07
IRF2	2156.84	0.534277777453397	0.0913414698492137	5.84923560279226	4.93837182414725e-09	1.44966e-07
ARID5A	2968.03	1.16386375024184	0.199002474096504	5.84848884681423	4.96058895779274e-09	1.45356e-07
KLF8	117.585	-1.22044399586382	0.208924817480848	-5.84154630636783	5.17184980597965e-09	1.51274e-07
PLCG1	8245.45	-0.502222146827566	0.0860666938995923	-5.83526709430098	5.37044666720918e-09	1.56802e-07
RUFY4	50.7014	2.11953797512054	0.363486542728189	5.83113190164376	5.5052644005432e-09	1.6045e-07
UBE2Z	2772.1	0.679488940811548	0.116570687741131	5.82898629130927	5.57650838081969e-09	1.62237e-07
IL1RN	89.4962	2.09582175416544	0.359667775739253	5.82710461024131	5.6397263145227e-09	1.63783e-07
MIR155HG	603.467	1.23592789385181	0.21227111210483	5.82240268869672	5.80075758006758e-09	1.6816e-07
APOBR	840.82	-1.28300536274497	0.220470132690746	-5.81940667920148	5.90568851253808e-09	1.70898e-07
TNK2	3008.36	0.850721176736548	0.146220379147457	5.81807530316025	5.95290846735044e-09	1.71959e-07
LOC107984778	15.4492	-2.29165127375573	0.394445918047294	-5.80979842585405	6.25481061227844e-09	1.8036e-07
LOC107986437	82.1414	-1.31345853291834	0.226296118853035	-5.80415846093828	6.46900766010073e-09	1.86207e-07
SCD	9807.42	-1.2130007615885	0.209090072667113	-5.80133119719982	6.57905063356378e-09	1.8904e-07
CHD1L	1431.36	-0.562600862770415	0.0970334887641553	-5.79800716160834	6.71075869250122e-09	1.92485e-07
MGST2	158.852	-1.34164091875594	0.231622038267925	-5.79237161018337	6.93993751739031e-09	1.98709e-07
SHMT2	4364.18	-0.880137316879028	0.152072366567514	-5.78762162215897	7.13899960003446e-09	2.0405e-07
LOC107987245	78.4859	1.47766501101747	0.255447539024708	5.78461243611568	7.26796978145902e-09	2.07373e-07
VLDLR	265.828	-1.69511128210554	0.293101580409934	-5.78335770054444	7.32241308336263e-09	2.08561e-07
ANKRD37	172.932	-0.984533845099916	0.170325024862494	-5.78032409444674	7.45568571346478e-09	2.11986e-07
H2AZ1	6361.21	-0.503633217860791	0.0872502087749704	-5.77228667910384	7.82029166892617e-09	2.21965e-07
LOC100288175	371.957	1.82754522864332	0.316819804659674	5.76840589434255	8.00248784700034e-09	2.26742e-07
DNAJB6	1688.17	0.693724861381008	0.120540519223844	5.75511758077595	8.6581510031457e-09	2.44893e-07
TNS1	121.207	-2.09814292991094	0.364627275003556	-5.75421279137848	8.7046456323771e-09	2.45782e-07
GTF2IRD1	88.7087	1.81219020819642	0.315136739483065	5.75048853767112	8.89859369994877e-09	2.50823e-07
OAS2	10655.4	1.35177570582877	0.23536088728297	5.74341693487735	9.27848892777608e-09	2.6108e-07
PANX2	66.4972	1.80486159567646	0.314391150780482	5.74081551340059	9.42216943736621e-09	2.64665e-07
LMNB1	6011.37	-0.747628156724095	0.130275711245806	-5.7388146230379	9.53415092486519e-09	2.6735e-07
LIN9	306.307	-0.728550042696605	0.126961618105453	-5.73834875112792	9.56040891501766e-09	2.67626e-07
KDM6B	1189.01	0.967533189489617	0.168643754224325	5.73714214285478	9.62874434393544e-09	2.69076e-07
FURIN	11546.8	1.30431386061267	0.227416846148731	5.73534407279417	9.73145852473968e-09	2.71481e-07
DNAJA1	5200.56	0.867968371019813	0.151452053756236	5.73097788701378	9.98532849209947e-09	2.78087e-07
TSPAN32	219.995	-1.5059587694852	0.262931873254355	-5.72756262238456	1.01883833351977e-08	2.82957e-07
GPRASP1	568.453	0.80174962603445	0.13998360199631	5.72745389174642	1.01949134035951e-08	2.82957e-07
SYP	106.657	1.34558408909222	0.235039404961605	5.7249297806554	1.03476531407043e-08	2.86707e-07
CAPZB	7566.3	-0.53464016554363	0.0934959546425064	-5.71832404501237	1.07579837627535e-08	2.97571e-07
BNIP3	1268.42	-1.07975136908591	0.188840307030446	-5.717801385018	1.07911167740648e-08	2.97981e-07
PLXNB1	119.664	1.33079745767554	0.233060100315038	5.71010420006102	1.12907024100791e-08	3.11249e-07
PPP1R15A	1446.4	1.19498413967267	0.209412090072288	5.70637607055146	1.15406863536271e-08	3.17603e-07
POLA1	1590.51	-0.761970243403374	0.133538078279746	-5.70601474290457	1.15651985676026e-08	3.17741e-07
LNPK	1257.82	-0.670011222083677	0.117473439492932	-5.70351242779426	1.173634769719e-08	3.219e-07
LOC102724745	26.7264	-2.02219592610631	0.354655421044084	-5.70186103500996	1.18506422749787e-08	3.23401e-07
CCDC14	1308.75	-0.690965658702944	0.121179022150525	-5.70202372028261	1.1839334808105e-08	3.23401e-07
APOL3	2774.19	0.718414096552705	0.125994807230304	5.70193416971168	1.18455577375968e-08	3.23401e-07
NOS3	330.084	-1.46507643107716	0.257028964288453	-5.70004409866027	1.19776439773697e-08	3.26321e-07
PBK	672.718	-0.603432261248206	0.10591609358026	-5.69726696718607	1.21743215515162e-08	3.31125e-07
KCNQ5	168.664	-1.49654220191978	0.262706281898746	-5.69663652921929	1.22194045354423e-08	3.31245e-07
SLC4A7	982.024	-1.09202808913245	0.191689981827926	-5.69684486752535	1.22044882261187e-08	3.31245e-07
PGK1	26182.6	-0.818868321714475	0.143917258651111	-5.68985491656426	1.27147355111003e-08	3.441e-07
RNF216	1903.45	0.443334783283421	0.0779374537238273	5.68834061290205	1.28279763079726e-08	3.46589e-07
MYO1G	7897.15	-0.630781577928335	0.110896521637694	-5.68801950334511	1.28521147461972e-08	3.46667e-07
RAD54L	931.952	-0.683153455141339	0.120127379156843	-5.68690884572941	1.29359458422816e-08	3.48351e-07
C4orf46	585.306	-0.586167493925836	0.103131815671679	-5.6836727842735	1.31832401894839e-08	3.54425e-07
STAT2	5992.66	1.3575663349911	0.23899292688484	5.68036197843314	1.34409977945747e-08	3.60759e-07
ITPKC	267.768	0.894203724499153	0.157537667849122	5.67612645729628	1.37778942111402e-08	3.69193e-07
PTBP3	4965.1	-0.552058717552382	0.0972772836217186	-5.67510416613984	1.38604288112133e-08	3.70795e-07
MCM4	6068.64	-0.780766231499153	0.137592759663631	-5.67447177749666	1.39117249052482e-08	3.71557e-07
HAUS5	934.517	-0.582068987030877	0.102637644422516	-5.67110625254358	1.41878366207681e-08	3.78311e-07
ESPL1	636.056	-0.708058136958002	0.124943366988369	-5.66703262466037	1.45291686986042e-08	3.8678e-07
ARHGAP33	700.868	-0.909373273731647	0.160810592748728	-5.65493390819456	1.55906253380463e-08	4.13685e-07
LRPPRC	3789.7	-0.548385678966516	0.096969936640315	-5.65521333689854	1.55652814488453e-08	4.13685e-07
DELE1	1033.41	-0.547715090564323	0.0968800654507584	-5.65353757778696	1.57178728037879e-08	4.16383e-07
DHX58	977.541	1.27961155058398	0.226417699265828	5.65155266011973	1.59004957894763e-08	4.20537e-07
WDR62	785.958	-0.530831382395171	0.0939487457476482	-5.65022319532626	1.60239642850305e-08	4.23116e-07
ODF3B	177.871	1.76553795468864	0.312929663537446	5.64196418687347	1.68121074831836e-08	4.43209e-07
DCP2	2743.28	-0.476789522616583	0.0845377672192927	-5.6399587817334	1.7009087546143e-08	4.47677e-07
PIMREG	346.599	-0.826883091436851	0.146657998530924	-5.63817248100858	1.7186432163242e-08	4.51615e-07
UBR4	7015.58	0.590507291722433	0.104772857315118	5.636071276995	1.73973395531951e-08	4.56421e-07
FBXO6	634.704	1.23409523865216	0.219159164519834	5.63104555246867	1.79120406068802e-08	4.69169e-07
PRKCSH	4447.26	-0.569591717376557	0.101179242895347	-5.62953132556746	1.80699953374363e-08	4.72546e-07
AP3S1	541.282	-0.826363371569154	0.146930699307641	-5.62417095585264	1.8640098460626e-08	4.86674e-07
ITGA5	1285.37	-1.09520060681093	0.194971807575665	-5.61722548725871	1.94048118967744e-08	5.05829e-07
TESPA1	3864.3	0.493758524493381	0.088154830399618	5.60103765448933	2.13072441317903e-08	5.54533e-07
ANXA7	3099.04	0.488693261508683	0.0872966145219338	5.5980780490164	2.16741177663093e-08	5.63181e-07
GRINA	956.059	0.870920622443479	0.155627285628059	5.59619490199766	2.19107376355762e-08	5.68423e-07
ZFAND5	2581.07	0.56715443653996	0.10142996349825	5.59158671638236	2.25003871384691e-08	5.81867e-07
LPXN	4109.19	0.535643357455339	0.0957943760190465	5.59159503631861	2.24993087912302e-08	5.81867e-07
PIM1	9492.1	-0.604345243403041	0.108138480631199	-5.58862340099019	2.28876706353413e-08	5.90944e-07
FAM153CP	32.8468	-1.76729006589889	0.316354170642254	-5.58642885064858	2.31786445477346e-08	5.95112e-07
ZDHHC14	180.288	1.14180088124417	0.204402871002816	5.58603152510731	2.32317081637475e-08	5.95112e-07
ZBTB20	441.111	1.09949089701149	0.196800980819606	5.58681614508474	2.31270338408866e-08	5.95112e-07
FLJ32255	951.194	1.10227191944585	0.197308101292673	5.5865517544605	2.31622543360746e-08	5.95112e-07
STK10	6900.23	-0.451419147587677	0.0808097821785927	-5.5861943370918	2.3209950055852e-08	5.95112e-07
MXI1	874.964	-0.996562320624038	0.178451153313949	-5.58451039467806	2.34359501115283e-08	5.99401e-07
LOC124900163	101.853	1.15515289091866	0.206881930488951	5.58363356426796	2.35544727322903e-08	6.01488e-07
CAP1	17902	-0.64956098602504	0.116425550748854	-5.57919616310197	2.41632619916003e-08	6.16069e-07
PDK1	1426.65	-0.931891208474991	0.167045054173137	-5.5786818298081	2.42348058639806e-08	6.16927e-07
BCL6	1362.58	1.18873932219671	0.213146726806599	5.57709395779429	2.44569787253417e-08	6.21612e-07
SSTR3	499.844	1.65289424045842	0.296645538071851	5.57195045373671	2.51903068850863e-08	6.38681e-07
DDX60	6354.5	1.8799353966587	0.337399670073971	5.57183531402548	2.52069645478817e-08	6.38681e-07
CIP2A	1278.6	-0.644965860441307	0.115788791084616	-5.57019254108957	2.54457977477609e-08	6.43731e-07
MRPL49	1419.79	0.663958694304907	0.119242116192001	5.56815591259562	2.57449416179783e-08	6.49283e-07
QARS1	4001.02	-0.537947642756818	0.0966113651297509	-5.56816107540085	2.57441789978375e-08	6.49283e-07
IL3	13.4026	2.17446260246103	0.390558720817594	5.56756893792826	2.58317892568007e-08	6.49759e-07
NELL2	1134.49	1.20612592690445	0.216637315567809	5.56748925614767	2.58436007144768e-08	6.49759e-07
NFIX	167.816	1.4616918969899	0.262718181858324	5.56372568754357	2.64074948406994e-08	6.62914e-07
RASAL3	4683.18	0.569741542317405	0.102489420486734	5.55902784513401	2.71281419554419e-08	6.79956e-07
DOK2	2086.75	-0.596415028926546	0.107429534278748	-5.55168588350223	2.82927649082886e-08	7.08058e-07
ZC3HAV1L	287.928	-0.999157992714693	0.180064845281421	-5.54887874506055	2.87507483375019e-08	7.18416e-07
KLHDC7B	430.974	1.47767496369546	0.266352907809666	5.54780864172654	2.89272221074329e-08	7.20615e-07
USP18	1111.66	2.05137380129262	0.369757270862426	5.54789307187381	2.89132603890585e-08	7.20615e-07
UPF2	2117.21	0.483575090178317	0.0871978133561637	5.54572496219752	2.92738681561204e-08	7.28137e-07
CDC45	1107.63	-0.581635119408524	0.104900547750278	-5.54463376867336	2.94570063336322e-08	7.31576e-07
MSH6	2825.83	-0.658882798995154	0.118881788243076	-5.54233586769357	2.98463121322227e-08	7.40116e-07
FAM72B	189.018	-0.891695513329376	0.160911814340197	-5.54151674310357	2.99862897652274e-08	7.4133e-07
NGLY1	1054.88	-0.565474281259547	0.10203945333014	-5.5417219791447	2.9951157939955e-08	7.4133e-07
DNA2	755.108	-0.599711280927023	0.108285232428351	-5.53825547102035	3.05499411403325e-08	7.54121e-07
ACTA2	376.28	1.5270672898928	0.275945168600612	5.53395189934631	3.13094869661481e-08	7.70535e-07
UBE2Q2	1184.42	-0.687170545457341	0.124171106767142	-5.53406153289745	3.1289912078461e-08	7.70535e-07
UBXN11	439.631	-0.678862351348522	0.122852431555612	-5.52583569370557	3.27920916316957e-08	8.05805e-07
ANP32B	8970.61	-0.685798017532544	0.124229360470093	-5.52041815990546	3.38193879890024e-08	8.29797e-07
MIOS	1040.65	-0.536873949767825	0.097263101009087	-5.51981115343697	3.3936417507037e-08	8.31417e-07
MCM3	6127.34	-0.721493622295691	0.130774327949342	-5.51708912299038	3.44660671319573e-08	8.43125e-07
TET1	78.4862	-1.62602868562433	0.294884205128962	-5.51412607844907	3.50517268563193e-08	8.56166e-07
IRF2BPL	2807.91	0.715910257193763	0.129843892001449	5.51362290638803	3.51521352431249e-08	8.57333e-07
IL4	40.7799	1.9700704999945	0.357348782741098	5.51301863933263	3.52730859311138e-08	8.58997e-07
HMGB3	717.989	-0.713970545003235	0.129546278460926	-5.51131652321903	3.56159570257299e-08	8.66052e-07
ZBP1	513.736	1.56526803624422	0.284230225201659	5.50704287390151	3.64911412868006e-08	8.86011e-07
MND1	361.949	-0.87388677780735	0.15875989704788	-5.5044554327457	3.70311121646746e-08	8.97784e-07
EIF1B	712.963	0.608546276690333	0.110564060108316	5.50401528393729	3.71237343664093e-08	8.98692e-07
CTTNBP2NL	52.422	1.79772643817442	0.326794803313524	5.50108636963146	3.77458238576623e-08	9.12396e-07
PNCK	8.40412	-2.15440175080994	0.391839010320509	-5.49818087037255	3.83729232394965e-08	9.2618e-07
STN1	1039.8	-0.531654761064799	0.0967156895513215	-5.49708908173249	3.86111678869851e-08	9.30552e-07
TMTC4	392.727	-0.797688444692627	0.145220569187223	-5.49294393457598	3.95288311096946e-08	9.51261e-07
EHD4	1606.7	0.703057431873527	0.127998919584913	5.49268254883298	3.9587400832829e-08	9.51265e-07
CDK5RAP2	2501.61	-0.522984933051076	0.0952928315834981	-5.48818756207095	4.06078755369296e-08	9.7435e-07
PI4K2A	627.463	0.599300541191139	0.109218379283906	5.48717665580167	4.08408655253512e-08	9.78499e-07
KIF19	9.35014	-2.16046242232519	0.393886485420816	-5.48498743239953	4.13498813305825e-08	9.8924e-07
CDC42BPB	126.005	1.13647412407869	0.207259565978049	5.48333737319058	4.17375962493852e-08	9.97051e-07
SHFL	2183.58	1.11881386785724	0.204100184635378	5.48168964107495	4.21282808008579e-08	1.00379e-06
BST2	3181.68	1.33449462943197	0.243448574425146	5.48162844076251	4.21428597490576e-08	1.00379e-06
PABIR2	1719.65	-0.443676864721231	0.0809745508070184	-5.47921365786416	4.27220224756973e-08	1.0161e-06
NCMAP	32.6377	2.02370347690033	0.369537106511281	5.47632008056154	4.34261878423415e-08	1.02984e-06
TOMM20	2366.16	-0.506033916321534	0.0924002717587538	-5.47654142882533	4.3371926628684e-08	1.02984e-06
FBXO41	972.221	-0.557652487195947	0.101855850609528	-5.47491856244716	4.37712861740457e-08	1.03651e-06
RASL11A	52.3486	1.75619948245345	0.320940348595437	5.47204329446041	4.4487610909485e-08	1.05195e-06
ACTR2	15092.2	-0.515441674988923	0.0942525484677071	-5.46872931680489	4.53273352992371e-08	1.07025e-06
MYLIP	423.572	-0.916738508816971	0.167718953425212	-5.46592075668871	4.60510045044785e-08	1.08576e-06
TRDC	336.372	0.98870854992531	0.180915874789598	5.4650182084638	4.62859289552416e-08	1.08973e-06
N4BP1	3197.62	0.860609940883459	0.157656786582395	5.45875607095218	4.79481959555882e-08	1.12723e-06
CENPJ	579.865	-0.677551055303362	0.124219730121511	-5.45445602434161	4.91229895370048e-08	1.15319e-06
ZNF267	1979.08	0.710809641452267	0.130365897747949	5.45242010166306	4.96888996277078e-08	1.16479e-06
DEK	7786.47	-0.662343451369948	0.121484931784194	-5.45206258621879	4.97889256208838e-08	1.16546e-06
MPZL2	308.195	1.09266228844838	0.200493910527831	5.44985274401491	5.04115427097633e-08	1.17834e-06
LAP3	3144.18	1.16848018427605	0.214432687106994	5.44917008708202	5.06054005033232e-08	1.18118e-06
MED13	2510.92	0.408687711932723	0.0750800646903017	5.44335854821811	5.22852554204876e-08	1.21864e-06
MYOF	160.305	1.71165976325941	0.314795765502665	5.43736590778542	5.40740170116062e-08	1.25853e-06
SMURF1	751.541	0.689948727648267	0.12690450058074	5.4367553907933	5.42595460708089e-08	1.26105e-06
LOC124902130	63.4502	-1.43732366475461	0.264527968022363	-5.43354139639822	5.52464594379228e-08	1.28216e-06
RBM47	306.757	1.2792018376404	0.23548004450978	5.43231525330918	5.56275338723431e-08	1.28917e-06
GK	437.089	0.837227507391291	0.154167455242858	5.43063713461716	5.61532095002214e-08	1.29766e-06
DNPEP	984.922	0.589502228678655	0.108550458581041	5.43067469621557	5.61413907227134e-08	1.29766e-06
DCUN1D3	464.026	0.711347704706366	0.131003064395586	5.43000812987346	5.63514848119436e-08	1.30039e-06
ZNF248	311.861	-0.808642270523658	0.148943654097941	-5.42918243426414	5.66127912327367e-08	1.30458e-06
SLC25A40	996.427	-0.67413806023948	0.124230420837494	-5.42651353585384	5.74654691294328e-08	1.32236e-06
PHF7	209.925	-1.01035721185492	0.186287694723171	-5.42363902970799	5.83977543699136e-08	1.34191e-06
FAM13A	544.722	-1.04636393550585	0.192971582971542	-5.42237317740279	5.88129394661447e-08	1.34955e-06
LRWD1	500.393	0.771778505836644	0.142412903905252	5.41930179550382	5.98322418189362e-08	1.37101e-06
FRMD3	83.2581	1.79554984057639	0.331361559996211	5.41870288333059	6.00329880176055e-08	1.37368e-06
LOC105377663	34.25	1.78253541726587	0.329224154838235	5.41435186656252	6.15111016687458e-08	1.40552e-06
NCOA3	5233.17	0.682035642296756	0.126059358779317	5.41043242565389	6.28727445374754e-08	1.43463e-06
TM6SF1	263.833	-1.56973628970501	0.290212027462148	-5.40892913168371	6.34027104893826e-08	1.4447e-06
TBC1D17	904.299	0.651305019671367	0.120429525508686	5.40818388945981	6.36670376004901e-08	1.44869e-06
PHF19	4343.88	-0.598202011497859	0.110627080531896	-5.40737411329754	6.39554643001642e-08	1.45323e-06
USP35	626.181	0.856862497780548	0.158504864728392	5.40590662153387	6.44813856341936e-08	1.46313e-06
PYCARD	608.477	-0.674860503291724	0.124888061988709	-5.40372308245711	6.52716877416747e-08	1.47901e-06
TICRR	795.235	-0.708812901939949	0.131188034461362	-5.40303012275644	6.55244507339358e-08	1.48267e-06
INTS2	889.478	-0.596508428810799	0.110410768028152	-5.40262910460605	6.56711584330925e-08	1.48393e-06
MCM8	1363.38	-0.525999283120614	0.097382111961066	-5.40139531304181	6.61245246932781e-08	1.49211e-06
LINC03047	18.5922	-2.01066190258591	0.372304014016795	-5.40059152436431	6.64215125955655e-08	1.49673e-06
STC2	317.253	-1.59592196253173	0.295661614839211	-5.39779897840182	6.74633932298125e-08	1.5163e-06
SMC6	1342.11	-0.479770895272019	0.0888832327196213	-5.39776604194221	6.74757755718952e-08	1.5163e-06
AREG	23.8332	2.02532473947687	0.375729803669464	5.3903755296947	7.03106010439718e-08	1.57782e-06
YKT6	1576.14	0.543182099178746	0.100851806344446	5.38594318602067	7.20657259201977e-08	1.61499e-06
LINC02766	56.0024	-1.43115753861623	0.266092817369723	-5.37841476806081	7.51445412893232e-08	1.68167e-06
CYSTM1	264.678	1.03029866336147	0.191585789066345	5.37774053275257	7.54264094085796e-08	1.68566e-06
ADH5	2075.53	-0.531804638114715	0.09892873880872	-5.37563345614833	7.63139015088318e-08	1.70316e-06
HMGA1	5308.54	-0.757477081375864	0.14092138265342	-5.37517491748425	7.65083717168808e-08	1.70516e-06
SLC25A36	1209.3	-0.54114356867824	0.100695977621662	-5.37403361543835	7.69944940193698e-08	1.71365e-06
LINC01943	511.795	1.27868095795472	0.23798297872168	5.37299333264557	7.74401934514204e-08	1.72122e-06
APLN	17.0541	-2.02682019395555	0.377315068651504	-5.37169162418891	7.8001418621569e-08	1.73133e-06
LRRC45	578.292	-0.569636773196639	0.106068687365553	-5.37045180198615	7.85396231104746e-08	1.74091e-06
PRIM1	869.668	-0.717851668172262	0.133873880681297	-5.36214879645711	8.2237752648345e-08	1.8204e-06
MRE11	1163.01	-0.543309425143008	0.101337421965837	-5.36138984595611	8.25840754536969e-08	1.82559e-06
SESN1	1289.6	0.807282350768776	0.150658381327788	5.35836336255579	8.39792123345351e-08	1.85392e-06
DNMT1	7577.9	-0.434867250526365	0.0811889030221051	-5.35624000743014	8.49716224654332e-08	1.87329e-06
MPHOSPH9	1939.19	-0.464190152208286	0.0867578949443192	-5.35040819635147	8.77560617780381e-08	1.93206e-06
SERPINE2	484.103	-1.4017878457083	0.262026180341837	-5.34980071029366	8.80511398653872e-08	1.93594e-06
GMPS	2547.47	-0.482864024259459	0.0903335897908126	-5.34534302663757	9.0245979273361e-08	1.98152e-06
SATB1	13674.6	0.854798519353985	0.160091027252886	5.33945302258389	9.32274221649463e-08	2.04423e-06
USP37	1331.41	-0.58394070403997	0.109405114987421	-5.33741684844545	9.42801163833591e-08	2.06453e-06
IRF1-AS1	248.575	1.11195154034204	0.208520586040389	5.33257440647451	9.68300721116058e-08	2.11752e-06
COX10-DT	204.03	-0.915767003118191	0.171757362913247	-5.33174815673396	9.72717783739279e-08	2.12433e-06
TLE6	32.4993	-1.73761180607471	0.326215745071612	-5.32657246722799	1.0008336100998e-07	2.18281e-06
DEF8	578.546	0.629351617496096	0.118170910770165	5.32577445154963	1.00523806334426e-07	2.18764e-06
CCNA2	2826.84	-0.801261704375289	0.150452338857823	-5.32568460190226	1.00573514012382e-07	2.18764e-06
NUCKS1	6892.07	-0.455648523832492	0.0855655448064543	-5.32514021693136	1.00875194220148e-07	2.19128e-06
CEROX1	142.168	1.31484787963571	0.246945859554352	5.32443784240213	1.01265721350003e-07	2.19683e-06
RFX5	1962.84	0.533829415495061	0.10028852523424	5.32293614098138	1.02105597303433e-07	2.21211e-06
KDM3A	2982.61	-0.617713979116373	0.116082212356242	-5.32134912471072	1.03000515168912e-07	2.22853e-06
ACTB	193137	-0.623796599372917	0.117296044346	-5.31813841507595	1.04834307299508e-07	2.2652e-06
KANK3	81.0768	-1.49472706215753	0.28110702895576	-5.31728810805641	1.05325226888599e-07	2.27279e-06
LOC124900513	204.573	-0.875700534992356	0.164769183015962	-5.31471066957663	1.06826927291979e-07	2.30215e-06
YRDC	398.039	0.894865007424388	0.168399651149931	5.31393623035277	1.07282175237615e-07	2.30891e-06
LOC107984658	290.441	0.879874620164203	0.165586462640059	5.31368691700852	1.07429131215467e-07	2.30902e-06
TMEM154	646.667	-0.883430165151493	0.166271385648373	-5.31318219131072	1.07727234858886e-07	2.31237e-06
RILPL2	778.48	0.684903690256906	0.128991845788926	5.30966656123084	1.09825975625705e-07	2.35432e-06
HELLS	1574.7	-0.695868501788587	0.131085446511007	-5.30851074859907	1.10524568755841e-07	2.36618e-06
NAT9	531.279	0.594904995148443	0.112142885236779	5.30488397808171	1.12744682045102e-07	2.41055e-06
LAMP3	2391.6	1.98547253525711	0.374409065799529	5.30294994598286	1.13946172531205e-07	2.43304e-06
LRRC34	40.0538	-1.74997694954536	0.330143409363682	-5.30065692638924	1.15386736749676e-07	2.46058e-06
RTN4RL1	49.0845	1.52028190741001	0.286900862073792	5.29897992087244	1.164514382626e-07	2.48004e-06
ERICD	28.0581	1.69236936675604	0.319511260075009	5.29674405327292	1.1788574750156e-07	2.5073e-06
MOB3A	5169.23	-0.608336276838744	0.114882348500699	-5.29529805734291	1.18822440551708e-07	2.52393e-06
TBC1D5	1700.65	-0.660130214237174	0.12478639267488	-5.29008171553679	1.22261723714005e-07	2.5936e-06
RALBP1	1953.51	-0.446574678355965	0.0844464238364686	-5.28826039123648	1.23485108695618e-07	2.61615e-06
PPIP5K2	1344.9	-0.534128332097841	0.101121343979382	-5.28205333393066	1.27743995571539e-07	2.70286e-06
PDS5A	6512.41	-0.325398142375815	0.0616114654401029	-5.28145435352708	1.28162415966584e-07	2.7082e-06
MX1	13505.3	1.95738705599951	0.370651616991349	5.28093488944686	1.28526363186834e-07	2.71237e-06
CDHR1	25.6485	-1.93187686420684	0.365935377445522	-5.27928422141817	1.29689503914354e-07	2.72786e-06
VPS35L	969.482	-0.492370746696372	0.0932624637718622	-5.27940960149632	1.29600798842611e-07	2.72786e-06
PXN	5064.9	-0.698908159534178	0.132389497139794	-5.27918131448282	1.29762353361785e-07	2.72786e-06
CCL1	17.6799	2.05989425632767	0.390442667696115	5.27579188125747	1.32184035459861e-07	2.77399e-06
RDH10	561.516	1.271675862227	0.241046997483045	5.27563452565487	1.32297518404632e-07	2.77399e-06
OAS1	3530.52	1.93227446652712	0.366343985949681	5.27448119973376	1.33132164767247e-07	2.7879e-06
IL15RA	454.873	0.873828196944286	0.165779985887316	5.27101140868864	1.35674035275485e-07	2.83734e-06
PFDN2	770.382	0.6925542221608	0.131394873375424	5.27078571918114	1.35840985150965e-07	2.83734e-06
RAD21	10013.7	-0.487316758202726	0.0924982409802695	-5.26838946382423	1.37625874043804e-07	2.87094e-06
NCKIPSD	957.415	-0.833087547988482	0.158153334110129	-5.26759396301039	1.38223415363195e-07	2.87971e-06
EEPD1	64.9502	-1.2302383313726	0.233577537750436	-5.26693766541471	1.3871828256359e-07	2.88633e-06
SLC2A3	6961.51	-1.23055836431394	0.233693385944431	-5.26569615712849	1.39659106760729e-07	2.9022e-06
MAPK14	2280.97	-0.474167205965727	0.0900745165962065	-5.26416598038891	1.40827179871729e-07	2.92275e-06
CLECL1P	180.776	0.933038386090325	0.177301164273187	5.26244929025222	1.42148877443975e-07	2.94642e-06
COL9A2	173.742	0.8854300575151	0.168550929525531	5.2531900002425	1.49487183599067e-07	3.09459e-06
RIPOR1	944.291	0.856590803820939	0.16334448160432	5.24407555987055	1.57067826991164e-07	3.2474e-06
EOMES	175.206	1.62050973924768	0.309749872998383	5.23167200541884	1.6798362236408e-07	3.46868e-06
WDR48	1327.11	0.460738095114463	0.0880754221739057	5.23117668632608	1.68434421253371e-07	3.47359e-06
FNDC3B	294.273	0.772725436983091	0.147888791915381	5.22504394670576	1.74113751440965e-07	3.58617e-06
SH2D2A	2873.47	0.824849187230116	0.157887658373778	5.22427905845177	1.74834943649681e-07	3.59648e-06
TSPYL2	1325.25	0.635284740661283	0.121611014095756	5.22390792795348	1.7518591222538e-07	3.59915e-06
UBE2L6	4274.05	1.02857663357354	0.196956017468999	5.22236713958456	1.76650294019638e-07	3.62467e-06
NFATC3	4497.98	-0.463458984198814	0.088750057760218	-5.22206966277106	1.76934378900986e-07	3.62593e-06
CSF2	223.35	1.63859473086682	0.313859518831851	5.22079029804634	1.78161191130958e-07	3.64191e-06
ZNF778	229.119	0.92430365883033	0.177040735185761	5.22085303057795	1.78100844209014e-07	3.64191e-06
MINDY2	773.57	-0.665020318112529	0.127553225125114	-5.21366917583014	1.85141525840014e-07	3.77513e-06
MIS18BP1	1673.3	-0.678895648830771	0.130213242386525	-5.21372201773101	1.8508876797962e-07	3.77513e-06
PRC1	2531.45	-0.573948388383666	0.110110648068693	-5.21246944278819	1.86343270074719e-07	3.79488e-06
TSPO	1243.24	-0.545760370856364	0.104800809594539	-5.20759689708356	1.91301946149901e-07	3.891e-06
CHEK1	1433.29	-0.468939809515804	0.0900574172407603	-5.20712034481442	1.91793713116828e-07	3.89614e-06
RAB15	552.77	0.90276363480594	0.173726973694794	5.19645058914067	2.03129559538265e-07	4.12128e-06
NCAPG	2592.6	-0.680429192707625	0.131023151607765	-5.19319818183415	2.06711934195845e-07	4.18874e-06
SRP19	970.201	0.564891542165388	0.108847772229906	5.18973912458436	2.10588907741843e-07	4.26201e-06
NT5DC1	660.429	-0.632710765099742	0.122120785458122	-5.18102436637792	2.20670660543962e-07	4.4605e-06
C2CD5	1837.37	-0.646098437249493	0.124823049642393	-5.17611482094459	2.26554061412839e-07	4.56809e-06
POLE	2917.17	-0.504986544953685	0.0975589299727925	-5.17622061962464	2.26425693414444e-07	4.56809e-06
MAFG	1578.53	0.643898687411818	0.124416285222562	5.17535695797364	2.27475652313011e-07	4.58101e-06
C2orf72	17.6553	-2.01074789852524	0.388862984412048	-5.17083903361346	2.33045247386169e-07	4.68737e-06
PAICS	4618.08	-0.89307186104891	0.172756346121308	-5.16954590149644	2.34663493950832e-07	4.7141e-06
CAT	1093.74	-0.70822616501068	0.137035288046723	-5.16820284107555	2.36355713332792e-07	4.74225e-06
PLEKHB1	466.281	0.764491956364523	0.14794076538584	5.16755442200583	2.3717691776335e-07	4.75287e-06
CBLN3	188.279	1.19467505428626	0.23129388241564	5.16518224264752	2.40204769740121e-07	4.80764e-06
DMD	34.3873	1.67101015890361	0.323747168914694	5.16146647553825	2.45022774514245e-07	4.89805e-06
EGLN1	1769.6	-0.691551114252302	0.134062986825614	-5.15840449796824	2.49063091190028e-07	4.97272e-06
EPSTI1	3693.47	1.67118405223034	0.324053677249345	5.1571210869008	2.50775641862982e-07	5.00078e-06
OGFR	1849.55	0.640563475290557	0.12424563992499	5.1556213616613	2.52791250936965e-07	5.02866e-06
SH3KBP1	4583.73	-0.468218725423809	0.0908157558184847	-5.15569926389918	2.52686167227938e-07	5.02866e-06
MRPL33	756.875	0.716104975760385	0.138923502981858	5.15467117075143	2.54076382758124e-07	5.04806e-06
AGRN	1371.26	1.37246872581202	0.266307322505595	5.1537025452358	2.55392942284596e-07	5.06804e-06
ALDH6A1	536.147	-0.66978101157507	0.129980287402531	-5.15294299589328	2.56429932028359e-07	5.08243e-06
NRBP1	2555.24	0.631565247177608	0.122589050835229	5.15188952744638	2.5787493549842e-07	5.10486e-06
LNCTAM34A	34.2791	1.62033401770945	0.314680985459708	5.14913227229905	2.61694291031964e-07	5.16165e-06
AIFM2	256.944	1.02025498673873	0.19812963313606	5.14943156452574	2.61277081902419e-07	5.16165e-06
H3-3B	10091.1	0.507923128897795	0.0986400441151042	5.14925893894668	2.61517641037297e-07	5.16165e-06
ARAP3	146.543	-1.50292956603915	0.292199943303458	-5.14349711724041	2.69670794229547e-07	5.31255e-06
RILPL1	74.1452	1.2186194297861	0.237014600119688	5.14153739546304	2.7249939998416e-07	5.36179e-06
PARVG	2316.77	-0.375714665515743	0.0731003366109094	-5.13971183902417	2.75160120207657e-07	5.40761e-06
PGM2	1183.85	-0.540184748518613	0.10511610585101	-5.13893417326799	2.76301161087708e-07	5.42349e-06
LYSMD2	506.48	0.69020755696589	0.134327714507374	5.13823643540067	2.77328815011858e-07	5.43711e-06
NAGLU	260.606	-0.7467289052373	0.14534730882376	-5.13754889086211	2.78345066177069e-07	5.45048e-06
WEE1	1114.78	-0.711288812194076	0.138559103958702	-5.13346862004882	2.84450475057157e-07	5.56335e-06
DESI2	1226.91	-0.521922130743946	0.101702535701786	-5.13184973356355	2.86908517844577e-07	5.60469e-06
MVB12B	236.561	1.57292040582976	0.306889988098333	5.12535588266167	2.96976255261868e-07	5.79442e-06
LOC105375914	23.0226	1.94444289594769	0.379465146038267	5.12416730824497	2.98855527523629e-07	5.82394e-06
GYPC	2455.37	-0.782897379908995	0.152791844241633	-5.12394744493613	2.9920441284868e-07	5.82394e-06
PLEK	194.577	1.37978578071791	0.269295491001953	5.12368690461254	2.99618354778872e-07	5.82504e-06
CORO1C	912.487	-0.887840112615485	0.17331066004607	-5.12282459936093	3.00992317808895e-07	5.84478e-06
PTDSS1	3466.81	-0.719247688299797	0.140435044630156	-5.12156841046322	3.0300477166256e-07	5.87685e-06
TTK	969.715	-0.732420401117034	0.143105843133178	-5.11803281460299	3.08738895856539e-07	5.98094e-06
APPL1	1683.13	-0.634138721341262	0.124007623300245	-5.11370756462203	3.15896282110313e-07	6.11233e-06
KIF21B	7105.57	-0.688643138855052	0.134735693570254	-5.1110668643716	3.20344569303628e-07	6.19105e-06
SNRPA	1920.48	-0.473960686585819	0.0928704068649066	-5.10346301459907	3.33493714097133e-07	6.43754e-06
DCAF16	881.884	-0.562296664933265	0.110187721286256	-5.10307916680188	3.34171124677281e-07	6.44298e-06
FLOT2	3308.75	-0.557477341760915	0.109272863159276	-5.10169977836433	3.36616435558964e-07	6.48245e-06
TNFSF9	58.4051	1.4543696337739	0.28539247194054	5.09603362655238	3.46843545335715e-07	6.67152e-06
GLUL	2141.9	-0.943281551289488	0.185212000649216	-5.0929828951852	3.5247350921615e-07	6.77181e-06
CEP57L1	414.14	-0.611981552133874	0.120238879623762	-5.08971435902277	3.58603278460233e-07	6.88147e-06
KHDRBS1	5710.99	-0.346270541454247	0.0680386183083699	-5.08932353512608	3.59343074757201e-07	6.88755e-06
ASL	420.231	-0.795282258944272	0.156307744511631	-5.08792613845882	3.62000295779295e-07	6.93033e-06
FBXO43	166.742	-1.00945258378504	0.198481593081157	-5.08587505830971	3.6593490383935e-07	6.99743e-06
SELENOS	548.12	0.880954723716174	0.173274237111645	5.08416449208517	3.69247835912492e-07	7.0525e-06
ZRANB2	2502.52	-0.453114185598518	0.0891286976327923	-5.08381921460735	3.69920052857748e-07	7.05707e-06
FXR2	1009.28	0.498255819832658	0.098105478741223	5.07877670264398	3.79872867517805e-07	7.23847e-06
TASL	193.904	1.35651796611432	0.267154159030236	5.07765992129208	3.82111848036242e-07	7.27262e-06
LINC02019	38.1945	1.56914826146072	0.309501525155868	5.0699209338968	3.9798100086696e-07	7.56582e-06
EMD	1161.09	0.620108679274836	0.12236690248422	5.06761768652927	4.02825449944084e-07	7.64899e-06
SCAMP5	20.1706	1.79871734481335	0.355399916571329	5.0611079545719	4.16827106072721e-07	7.89747e-06
FGFBP2	121.013	-1.8860483431693	0.372657037537014	-5.06108339086973	4.16880818496695e-07	7.89747e-06
KSR1	901.871	0.727328516579265	0.143749359610045	5.05969917745943	4.19918435230908e-07	7.93821e-06
SLC43A3	1880.23	-0.961383722867438	0.190009572066287	-5.05965942879998	4.20005977171329e-07	7.93821e-06
RCN3	46.427	-1.62769637314909	0.321901373778873	-5.05650645115675	4.27006432294972e-07	8.05184e-06
NDC1	1074.4	-0.898232991907442	0.177634275145554	-5.05664231281619	4.26702475933917e-07	8.05184e-06
S100PBP	1040.59	-0.461840333806638	0.0913497374705076	-5.05573794293326	4.28729713168892e-07	8.07499e-06
PEA15	1536.88	0.638399120314696	0.126390603800691	5.0510014282502	4.39499784539982e-07	8.26828e-06
LOC105371082	125.138	1.21798461677098	0.24123439616635	5.04896746122009	4.44204381329212e-07	8.34715e-06
CTDSP1	2844.43	-0.662540420105149	0.131231507502644	-5.04863833932411	4.44970197488173e-07	8.35191e-06
PTER	516.528	-0.529427028293274	0.104899181427068	-5.04700819482907	4.48782108747505e-07	8.41376e-06
PHF11	180.519	0.943997152306735	0.187104758249183	5.04528672140734	4.52841774755374e-07	8.48011e-06
H2AJ	609.524	-0.547502510019337	0.108556747485915	-5.04346825691673	4.57168638215695e-07	8.54543e-06
CIRBP	3017.68	0.51817976167738	0.102744531775907	5.04338043807104	4.57378601097068e-07	8.54543e-06
RBBP4	5154.02	-0.457965801478828	0.0908238963768477	-5.04234920266612	4.59851113980896e-07	8.58178e-06
SCO2	325.702	0.819298826601153	0.162522387365566	5.04114442251137	4.62756052793074e-07	8.62611e-06
ZNF219	157.421	0.854586185324361	0.169547930393509	5.04038110840355	4.6460568999245e-07	8.65069e-06
OPA1	2196.49	-0.483035077136551	0.0958441281704449	-5.03979833044694	4.6602265651109e-07	8.66717e-06
ZNF33B	633.71	-0.728246650871679	0.144587839418149	-5.03670747002162	4.73607729800382e-07	8.79737e-06
TPR	7318.62	-0.325636064376627	0.0646551368438827	-5.03650723318261	4.74103203017408e-07	8.79737e-06
BTLA	527.834	-1.14432732705195	0.22727458315986	-5.03499912371218	4.77851019266071e-07	8.85682e-06
HDHD2	769.113	-0.474026395935243	0.0941518475000976	-5.03470094874932	4.78595392293214e-07	8.86054e-06
CBR3	425.384	-0.650651863416628	0.129386235557659	-5.02875642538249	4.93671007839373e-07	9.12927e-06
HAUS1	744.132	-0.538853874299501	0.107178411570013	-5.0276344499424	4.96567315533267e-07	9.17242e-06
ARHGAP1	1632.43	-0.422532253183827	0.0840629578383622	-5.0263786101398	4.99828622378833e-07	9.21177e-06
RPS6KA3	3952.43	-0.534971890599131	0.106432384083953	-5.02640145857439	4.99769102912505e-07	9.21177e-06
TNIP2	1364.56	0.810520050220812	0.161373460285365	5.02263537503336	5.09672486610854e-07	9.38258e-06
OTUD4	2004.21	0.382833951256029	0.0762547613445577	5.02045963433275	5.15479831458403e-07	9.47878e-06
CDK1	2667.91	-0.512607288772904	0.102185555031727	-5.01643592006471	5.26388217960956e-07	9.66845e-06
NUP43	1289.85	-0.468664046528783	0.093476088939618	-5.01373187352246	5.33843648420933e-07	9.79435e-06
MAP3K7	1506.96	-0.517424455425883	0.103214754529777	-5.01308614047623	5.35639026425298e-07	9.81623e-06
ACSL6	469.217	-0.838775610617012	0.167366158870853	-5.01162012844095	5.39736723825982e-07	9.87528e-06
SLC35A4	2642.98	0.471254223315313	0.0940345618311188	5.01150017758004	5.40073336792373e-07	9.87528e-06
BCL3	1461.61	1.06860533250579	0.213290184920472	5.01010083002289	5.44015250922845e-07	9.93621e-06
CHKA	184.3	1.09834202786235	0.219293062012903	5.00855803544632	5.48393401287373e-07	1.0005e-05
NNT	2593.28	-0.821796662217206	0.164142917268172	-5.00659227881626	5.54021073128146e-07	1.00963e-05
IKZF3	2693.08	0.420328751228397	0.0839759731110931	5.00534540602867	5.57619502213179e-07	1.01505e-05
ARG2	266.966	0.934399702412999	0.186813668359752	5.00177374930404	5.6805232959532e-07	1.03289e-05
NINJ2	72.2558	-1.22616165497311	0.245495998448691	-4.99462990322174	5.89487022031121e-07	1.07067e-05
DIPK2A	510.825	-0.837107722126575	0.167614738320114	-4.99423696577237	5.90688355125138e-07	1.07166e-05
PLAGL2	1669.37	0.798518317282412	0.160062012089714	4.98880594375415	6.07536367898225e-07	1.101e-05
GAPDH	80762.6	-0.6867871173607	0.137719987787285	-4.98683690287191	6.13758348929033e-07	1.11104e-05
RIPOR2	6031.74	-0.854535133408867	0.171378792461365	-4.98623616805743	6.15668809925101e-07	1.11326e-05
TMOD3	3052.29	-0.369821602152452	0.0741770730567169	-4.98565913850067	6.17509279507387e-07	1.11535e-05
PLCD1	389.089	-0.955214429850484	0.191621091686622	-4.98491278513664	6.19897684045573e-07	1.11737e-05
ZNF292	2552.09	-0.626857836246799	0.125757211361806	-4.98466711736568	6.20685791098702e-07	1.11737e-05
HNRNPA3	7674.93	-0.433840264679996	0.0870322601124412	-4.98482130786328	6.20191032169752e-07	1.11737e-05
TUBGCP3	952.76	-0.496263707888683	0.0996518842430758	-4.97997315011297	6.35930953603986e-07	1.14355e-05
SLF1	461.615	-0.63521785712946	0.127645201238692	-4.97643351230749	6.47665085188737e-07	1.16337e-05
SLC25A20	813.632	0.552969145050488	0.111213566259692	4.97213751566299	6.62187057763161e-07	1.18814e-05
MTG2	628.078	0.629945830570471	0.12678421797647	4.9686454720049	6.74222100098134e-07	1.20841e-05
CASKIN1	15.4869	-1.93042030889551	0.388790695908206	-4.96519162935753	6.86332667953709e-07	1.22876e-05
HEATR6	490.03	-0.742987178800267	0.14966302696491	-4.96440031895432	6.89136691370596e-07	1.23243e-05
C12orf75	946.982	-0.711689765488747	0.143415034490026	-4.96244879778097	6.96099204144911e-07	1.24215e-05
POLD1	2241.83	-0.485247332893736	0.0977819095866805	-4.96254711065527	6.95746834331597e-07	1.24215e-05
CDH3	26.0553	1.90873959350838	0.38470897842183	4.96151558858464	6.99452556456338e-07	1.24541e-05
CDC7	768.793	-0.735770911630479	0.148290662970665	-4.96168064051361	6.98858335368165e-07	1.24541e-05
HERC3	1551.31	-0.655000815524425	0.132136500312467	-4.95700138853025	7.15894652146921e-07	1.27329e-05
ASH1L	2024.17	0.499350628942564	0.100772644321748	4.95522006297892	7.22484717968785e-07	1.28361e-05
GLUD1	3171.65	-0.46514488177651	0.0940173151030416	-4.94743847201676	7.5196461543177e-07	1.33453e-05
BUB1	2964.91	-0.642793441133167	0.129931584543516	-4.94716849172178	7.53007934560907e-07	1.33493e-05
LOC105371692	363.704	1.26111209087476	0.254997035282403	4.94559511046124	7.59115951358355e-07	1.3443e-05
PPFIBP1	890.696	1.40443940487211	0.28428033733923	4.94033255348293	7.79894425407075e-07	1.37959e-05
PRR34-AS1	56.4039	1.30225611186425	0.263683412458323	4.93871078094485	7.86407452435984e-07	1.3896e-05
GCLM	1030.16	0.450019685397394	0.0911582719668946	4.93668512673019	7.94616077006414e-07	1.40259e-05
EXOSC4	175.35	0.880346608484553	0.178460596822522	4.93300271409521	8.09750295190436e-07	1.42775e-05
RPS19	20912.4	0.695127690342785	0.140936545530972	4.93220326724999	8.13072399667871e-07	1.43206e-05
MVP	5501.57	0.602604785596932	0.122309171037519	4.92689779911989	8.35454248590767e-07	1.46989e-05
PALM2AKAP2	3037.11	0.871099742835481	0.176900157651159	4.92424514710303	8.46866172406947e-07	1.48837e-05
SDHAP4	384.532	-0.921335630346091	0.187145025065422	-4.92311045951668	8.51793398916039e-07	1.49541e-05
HAUS4	1254.82	-0.735847542613329	0.14948474754061	-4.92255935618731	8.54196439336753e-07	1.49802e-05
DEPDC1B	981.348	-0.652622911430602	0.132620808598641	-4.9209691776626	8.61166933997501e-07	1.50862e-05
N4BP3	252.171	-1.18000949374141	0.239938619599488	-4.91796400142302	8.74489887674003e-07	1.5299e-05
ODF2	1708.63	-0.467859904281296	0.095135899391983	-4.91780607816193	8.75195475903379e-07	1.5299e-05
UHRF1	1839.88	-0.710687326605311	0.14456890946293	-4.91590708711505	8.83723059834329e-07	1.54315e-05
RNF167	2931.64	-0.379824197911272	0.0772770685709241	-4.91509583548285	8.87390395909564e-07	1.5479e-05
C3orf62	205.292	0.808742198572001	0.164572389669642	4.91420341039858	8.9144161079351e-07	1.5533e-05
KMT2D	4466.84	0.552812014428824	0.112552218485196	4.91160478104244	9.03339922583797e-07	1.57235e-05
ATOX1	265.225	0.803631319292473	0.163679341409401	4.90979076756182	9.11736194958561e-07	1.58527e-05
UNG	1124.06	-0.794680632587953	0.161888937209427	-4.90880134421982	9.16347418707225e-07	1.59159e-05
RNASE6	27.4362	-1.60825818952766	0.327694215002985	-4.90780159031191	9.21029592079109e-07	1.59802e-05
DIAPH2	430.552	-0.577171592141454	0.117626550661652	-4.90681388593692	9.25677948427358e-07	1.60438e-05
DESI1	1636.75	0.785707702179541	0.160161133002076	4.90573266717186	9.30792299317005e-07	1.61153e-05
LOC105373142	20.8274	1.77524016840511	0.362110014627118	4.90248846122957	9.46301752472656e-07	1.63664e-05
DUSP10	396.878	0.874455966425348	0.178377939010109	4.90226522000453	9.47378093707138e-07	1.63676e-05
ICAM4	15.4855	-1.87661238186896	0.382980798682323	-4.90001688942526	9.58284171299138e-07	1.65245e-05
B4GALNT3	262.997	-0.714863904047051	0.145891306865978	-4.89997601230453	9.58483570152825e-07	1.65245e-05
CLPX	1292.87	-0.430741192814448	0.087936218937009	-4.8983365218716	9.66514025231745e-07	1.66453e-05
SPINT2	1056.42	0.657716387192221	0.134296358282628	4.89749979525172	9.70637354249475e-07	1.66987e-05
EPRS1	5657.94	-0.497355810035927	0.101602770847179	-4.89510085097975	9.82553270910913e-07	1.68858e-05
SMTN	514.443	-0.594395479147028	0.121490934511606	-4.89250890641757	9.95586092642268e-07	1.70738e-05
LIG1	2726.22	-0.538159588879433	0.109993455969671	-4.8926509685069	9.9486748593153e-07	1.70738e-05
DIS3L	820.942	-0.53479428636431	0.109342223466502	-4.89101345673795	1.00318105032101e-06	1.71859e-05
ING2	274.249	-0.717743584272601	0.146854417996063	-4.88744972106896	1.02150571411527e-06	1.74815e-05
LIX1L	1941.81	-0.373760702697739	0.0764783205280669	-4.88714579657345	1.02308331240895e-06	1.74901e-05
LINC01257	10.4758	-1.9169611180399	0.392315850233673	-4.88626986877567	1.02764317095173e-06	1.75313e-05
SPATS2L	1494.95	1.16754697149105	0.238938161131647	4.88639807873874	1.02697452237489e-06	1.75313e-05
SIGLEC17P	77.3661	-1.21315897207913	0.248359303269045	-4.88469308824293	1.03590083765824e-06	1.76537e-05
CDC25C	298.071	-0.765674588618252	0.156784731970331	-4.88360428337591	1.04164019236815e-06	1.77329e-05
SNX30	708.456	-0.75120582190798	0.153836042095396	-4.88315879475206	1.04399728328919e-06	1.77545e-05
BMAL2	420.747	0.896456304456151	0.183590289877714	4.88291785504159	1.04527423923541e-06	1.77577e-05
PELI1	1422.84	0.714667422879922	0.14637939797061	4.88229513707532	1.04858154837949e-06	1.77953e-05
ECT2	1300.49	-0.5909044422493	0.121037544268196	-4.88199298673783	1.05018992183522e-06	1.78041e-05
ZNF394	790.349	0.482659969477275	0.098894639456577	4.88054733936518	1.05791814690711e-06	1.79164e-05
LEF1	6038.59	-0.737045426002946	0.151087459666794	-4.87827002736307	1.07020347098258e-06	1.81057e-05
ZCCHC14	620.839	0.782317850828324	0.160439807933647	4.8760831922204	1.08212985705554e-06	1.82884e-05
LINC02812	78.2318	-1.465630192184	0.301380850333815	-4.86305015916121	1.15590540015164e-06	1.9515e-05
MGC12916	107.475	-1.12586710643165	0.232001637324268	-4.85284121015936	1.21705136642421e-06	2.05261e-05
JTB	2193.52	0.479524950681285	0.0989279625406622	4.84721345073883	1.25207691539327e-06	2.1095e-05
SAMD9	7041.45	1.1865523913766	0.244944618981489	4.84416598458228	1.27144611124697e-06	2.13992e-05
LOC102723458	217.433	1.28337926391382	0.26511568958836	4.84082728527495	1.2929971518827e-06	2.17394e-05
QPCTL	170.745	-0.809061592680958	0.167142299376394	-4.84055559663566	1.29476625708652e-06	2.17467e-05
EFEMP2	104.684	-1.55419005338068	0.321101323701537	-4.84018575652243	1.29717821950256e-06	2.17648e-05
FOCAD	1255.16	-0.433556476069538	0.0896212938225287	-4.83765026789373	1.31383051070071e-06	2.20215e-05
MICALL1	920.62	0.604389570317077	0.124940656323954	4.83741312155412	1.31539848565283e-06	2.20252e-05
BARD1	833.209	-0.77252539775428	0.159768186485416	-4.83528926971201	1.32952153709514e-06	2.22388e-05
FANCE	402.596	-0.688353937586394	0.142372035338762	-4.83489567279498	1.33215482126355e-06	2.226e-05
PSMA3	2120.33	0.619305859228295	0.128169894574182	4.83191361969837	1.35226928762478e-06	2.25729e-05
AP5Z1	1102.15	0.476967566180597	0.0987271593372719	4.83116874203966	1.35733902664041e-06	2.26344e-05
CCDC34	345.034	-0.649762390737859	0.134757968388705	-4.82169921754565	1.42340466156782e-06	2.37118e-05
LOC100130872	346.326	-0.608477807518832	0.126302343471103	-4.81762880083098	1.45274312356786e-06	2.41758e-05
GAS7	55.8385	1.49258418088267	0.310288801990777	4.81030630595245	1.50699177005163e-06	2.50274e-05
SBDS	1021.22	0.519665718413717	0.108027746888871	4.81048372644764	1.5056546254533e-06	2.50274e-05
TNIP1	4800.64	0.684612815639788	0.142343682542415	4.8095763957476	1.51250482021086e-06	2.50934e-05
CRKL	3252.09	-0.373929075472878	0.0777729673065832	-4.80795690871405	1.52480621579928e-06	2.52718e-05
RBL1	1661.07	-0.557315679282048	0.115944022864027	-4.80676507089665	1.53392063029645e-06	2.5397e-05
DPYSL2	982.783	-1.2166334392991	0.253149029527228	-4.8059968532024	1.53982320497948e-06	2.54688e-05
UNC119	882.333	0.676140570932433	0.14069970718706	4.80555776874152	1.54320669629806e-06	2.54989e-05
PIGV	369.309	-0.672514062503282	0.140118104668779	-4.79962289022548	1.58964669877494e-06	2.62396e-05
ERVH48-1	215.2	-1.45566886474269	0.303326931599334	-4.7990096265685	1.59452131291365e-06	2.62935e-05
ZMYM3	1090.18	-0.537691344634873	0.112139556774681	-4.79484100080085	1.62803906927389e-06	2.6819e-05
RASSF1	1369.55	-0.513025014761353	0.107049341553123	-4.79241635042438	1.64784485272767e-06	2.70905e-05
PSAT1	2626.67	-1.07874318103907	0.225086684041352	-4.79256774177227	1.64660146196544e-06	2.70905e-05
SSH2	2937.67	-0.434198059711991	0.0906258793386646	-4.79110451540463	1.65865692910235e-06	2.72408e-05
NHS	197.02	1.43607629588634	0.300052212779059	4.78608800310294	1.70063511354497e-06	2.79021e-05
TNK2-AS1	52.0836	1.60086019638203	0.334678729949848	4.78327438562324	1.72462447299278e-06	2.82672e-05
SYNGR2	1285.48	0.644004253513906	0.134727207246048	4.78006088508747	1.75242115824393e-06	2.86939e-05
TSSC4	454.079	0.63154604308276	0.132181004961902	4.77788804272436	1.77145961918647e-06	2.89765e-05
TMEM208	379.005	0.633296616410215	0.13261089156212	4.77560032173943	1.79171939818887e-06	2.92785e-05
CMPK2	1984.57	1.76176875128461	0.369234817897762	4.77140471560954	1.82945522116873e-06	2.98652e-05
JPH2	5.85242	-1.79591119159726	0.376563274955407	-4.76921492625625	1.84945259610513e-06	3.01614e-05
OPLAH	137.363	1.11169129669176	0.23313194250224	4.76850698690111	1.85596237441729e-06	3.02373e-05
PLCG2	192.546	1.13826296251045	0.238746772218685	4.76765801661952	1.86379802093433e-06	3.03347e-05
MAPK7	583.341	-0.594640673555948	0.124745649032367	-4.76682496077809	1.87151767478671e-06	3.04299e-05
SPRED2	268.301	-0.732338852866938	0.153783936631194	-4.76212840501828	1.91561722315366e-06	3.11159e-05
BIN2	4676.19	-0.354269282412913	0.0744416135608238	-4.75902207739561	1.94533159416292e-06	3.15671e-05
UBE2J1	1743.77	-0.461831221391817	0.0970675221891694	-4.75783465958656	1.95680671456978e-06	3.17217e-05
LOC101929974	20.8485	-1.68949060112029	0.355146379272939	-4.75716690278258	1.96328840618573e-06	3.17951e-05
PPP1R3E	630.742	-0.997572282769527	0.209753566865916	-4.75592523967528	1.97539568742766e-06	3.19594e-05
SAFB2	1617.92	0.399279545912915	0.0840414522782226	4.75098341460217	2.02429737325023e-06	3.27181e-05
ABCD2	1453.87	-0.83400278803523	0.175567442738589	-4.75032713939461	2.03087834066233e-06	3.27919e-05
STRN	1748.9	-0.43357727093196	0.0913806439569998	-4.74473862469151	2.08775736014119e-06	3.3677e-05
CAPZA1	7960.61	-0.363218862254879	0.0765854861859245	-4.74265922100569	2.1093092715072e-06	3.3991e-05
ZC3H7A	2179.75	0.401242105494436	0.0846297286641215	4.74114843363005	2.12510163106289e-06	3.41778e-05
ESYT1	9017.86	-1.0815669588189	0.228119149455231	-4.74123703074373	2.1241723936808e-06	3.41778e-05
LOC100129034	405.897	-1.17133643716851	0.247079443396584	-4.74072800661289	2.12951654077385e-06	3.42151e-05
ZDHHC20	3241.54	-0.467622206968996	0.0986647099290788	-4.73950825280009	2.14237509952122e-06	3.43878e-05
WDR7	1170.72	-0.412980227654497	0.0871584418931739	-4.73826996770626	2.15550527443772e-06	3.45645e-05
MOV10	2522.84	0.729102762331313	0.153898869490353	4.73754462749328	2.16323228781547e-06	3.46543e-05
MTSS1	32.5481	1.50620716580769	0.318042167415576	4.73587253554204	2.18114647747752e-06	3.49069e-05
SPIN3	224.361	-0.851415512602663	0.179800634633902	-4.735330964411	2.18697915778132e-06	3.49659e-05
KDM4C	1497.65	-0.463533513580875	0.0979409373314356	-4.73278616899756	2.21458755532881e-06	3.53726e-05
HMGB2	14331.3	-0.562600811127611	0.118882540984357	-4.73240903558447	2.21870743116579e-06	3.54037e-05
PDE6G	144.411	-1.4770679982927	0.312285758347253	-4.72986026039088	2.24674430011539e-06	3.5816e-05
KLC2	1046.95	0.518864222049052	0.109760777475594	4.72722801334408	2.2760563419673e-06	3.62478e-05
SLC16A7	1081.84	-0.83329448294727	0.176296104695888	-4.7266755234593	2.28225518590204e-06	3.6311e-05
NUP133	1492.44	-0.506205535751518	0.107211762309085	-4.72154850222645	2.34055799247679e-06	3.72023e-05
PRKCH	6215.29	-0.503335891864605	0.106624659928792	-4.72063303367865	2.35111776417368e-06	3.73337e-05
CDC42SE2	8101.59	0.502209625382523	0.106391397385824	4.72039692797041	2.35384861373307e-06	3.73407e-05
OXR1	809.569	-0.728448315076492	0.15445824519819	-4.71615040130618	2.4034879399659e-06	3.80541e-05
PLK1	1880.85	-0.648334005612703	0.13747054849058	-4.71616657335974	2.40329700584901e-06	3.80541e-05
PIK3CB	683.779	0.456988015476371	0.0969856927952715	4.71191164702028	2.45403780471453e-06	3.88167e-05
MTPN	5075.35	-0.388206705586173	0.0824038770219736	-4.71102476747125	2.46474276769947e-06	3.89482e-05
OAS3	11196.6	1.61929808966136	0.344060177839574	4.70643856498962	2.52081906097748e-06	3.97957e-05
LSM1	589.017	0.535510479595844	0.113802888389441	4.70559655536415	2.5312466528592e-06	3.99217e-05
DHRS2	26.7717	1.77663477660872	0.377588037983658	4.7052199696157	2.53592374400084e-06	3.99567e-05
PKP4	785.416	-0.565834396527556	0.120392288981659	-4.69992224015075	2.60260572217101e-06	4.09678e-05
CRELD2	964.263	0.753900393076016	0.160563092874848	4.69535295800294	2.66146762909741e-06	4.18539e-05
SETD7	532.574	-0.88575333200861	0.188709755461799	-4.69373366438343	2.68263250626469e-06	4.21332e-05
IDS	4304.96	0.74046900059262	0.157761459897368	4.69359881097914	2.68440236699698e-06	4.21332e-05
PKMYT1	1322.74	-0.570342317645432	0.121541454692913	-4.69257439024784	2.69788384194333e-06	4.23041e-05
DPY19L3	209.976	-0.869873696926332	0.185442767136133	-4.69079333942295	2.72147747240505e-06	4.2633e-05
MPRIP	4517.45	-0.391086054209838	0.0833797071160976	-4.69042249890962	2.72641485231548e-06	4.26693e-05
CDYL2	1084.7	1.00800479185278	0.214969965095989	4.68904942791745	2.74477089794858e-06	4.29154e-05
APOD	31.3542	1.8226361989899	0.388791187435465	4.68795656355363	2.75946567583948e-06	4.31038e-05
FBXO2	116.57	1.15911585362451	0.247282184551495	4.68742160187093	2.76668632479264e-06	4.31751e-05
TMEM268	677.436	-0.704755238354927	0.150357648410192	-4.68719247611718	2.76978449390816e-06	4.31821e-05
JRK	994.012	-0.389816978424239	0.0833038114084209	-4.67946150162385	2.8762935925577e-06	4.47998e-05
MCMBP	2907.99	-0.413624246098154	0.0884223177872477	-4.6778263276628	2.89931941473362e-06	4.51153e-05
PHLDB1	50.2034	1.230850636959	0.263503058749637	4.6711056896249	2.99582735698499e-06	4.64838e-05
SLC1A5	3562.66	-0.78302254471978	0.167627828508549	-4.67119661267847	2.99450137808564e-06	4.64838e-05
GRK6	3724.99	-0.520807085819985	0.111494160721462	-4.6711601975379	2.9950323717013e-06	4.64838e-05
STK39	1626.83	-0.555935557583719	0.119034984698611	-4.67035434155185	3.00680624327899e-06	4.66098e-05
G3BP2	6023.34	0.390170119178962	0.0835651404155785	4.66905359386227	3.02590440993903e-06	4.68612e-05
TXNRD1	5801.47	0.503277324422146	0.107821071471873	4.66770843168104	3.04577706599851e-06	4.70935e-05
ND4	146496	1.11642451842571	0.239183568278603	4.66764722368091	3.04668428960984e-06	4.70935e-05
SUCLG2	1737.23	-0.550777457225564	0.118084861524709	-4.66425120133047	3.09742827059566e-06	4.78268e-05
SETX	6378.94	0.480240139922193	0.102965655236022	4.66408084153273	3.09999505592537e-06	4.78268e-05
ZMYND11	1417.92	-0.408475003745627	0.0875948649799544	-4.66323001741145	3.11284486565233e-06	4.79796e-05
MAPKAPK2	2495.8	0.40762265535875	0.0874485148757019	4.66128734076432	3.14237647544112e-06	4.8389e-05
LOC105377524	29.4302	1.77094633421095	0.380133834748769	4.6587442956278	3.18144094356089e-06	4.88981e-05
TMEM263	1059.21	-0.487790113583955	0.104702506471955	-4.65881983173549	3.18027392814594e-06	4.88981e-05
FAM50A	1133.65	0.539078947202021	0.115750088943984	4.65726594355277	3.20436400027851e-06	4.92041e-05
DSCC1	589.764	-0.652262855713679	0.140060163503903	-4.65701909376612	3.20820700968681e-06	4.92167e-05
WNT1	19.8348	-1.7044467011318	0.366787454850515	-4.64696019068168	3.36862141970785e-06	5.15841e-05
NDFIP2	2281.69	0.678696106277289	0.146052091964843	4.64694546409278	3.36886181594369e-06	5.15841e-05
SPATA18	18.7602	1.79050062032581	0.385345299868751	4.64648361076587	3.37640944498459e-06	5.16511e-05
SPTBN1	7578.76	-0.895295167040615	0.192750611932807	-4.64483696348894	3.40345122414196e-06	5.2016e-05
NOA1	948.599	-0.587471602713787	0.126493542324705	-4.64428137529554	3.41262204329933e-06	5.21073e-05
CCDC142	295.037	0.650024581256934	0.140045298268377	4.64153091388513	3.45837267660688e-06	5.27564e-05
BSDC1	1360.96	0.457029630661763	0.0984968334625383	4.64004389375204	3.4833518256988e-06	5.30742e-05
MSH2	1848.13	-0.549651525001193	0.11846184587175	-4.6399034301412	3.48572027303754e-06	5.30742e-05
RSAD2	4891.49	1.81745898706563	0.391818140523496	4.63852690597066	3.50901259420626e-06	5.33789e-05
COTL1	12769.1	-0.713420685004985	0.153810327381949	-4.63831458620712	3.51261853935257e-06	5.33839e-05
PSMB10	3132.11	0.468177288430274	0.101001823602736	4.63533500416513	3.56359876036714e-06	5.41082e-05
CTSL	1141.04	1.25016013667528	0.269852945331865	4.63274593922938	3.60847265251698e-06	5.47386e-05
CUX2	62.5801	-1.35278641772523	0.292236975635862	-4.62907342502358	3.67305524770934e-06	5.56664e-05
ORAI3	488.24	-0.637340699202063	0.137712158110205	-4.62806412990802	3.69099730973507e-06	5.58864e-05
MPI	1282.17	-0.654954412675971	0.14154181217441	-4.62728576534635	3.70489151316807e-06	5.60447e-05
SPECC1	144.133	-0.888816941257631	0.192128310518093	-4.62616331169961	3.72501620164966e-06	5.62968e-05
DGKZ	3099.86	-0.414906084666385	0.0897600204867267	-4.62239293637126	3.79338603866249e-06	5.7277e-05
NIPSNAP1	1223.33	-0.432478246156523	0.0935675441082012	-4.6220967994672	3.7988066687033e-06	5.73057e-05
SLC2A4RG	1455.67	-0.558994116124936	0.120947305188608	-4.62179885077413	3.80426795557823e-06	5.7335e-05
ACSF2	223.296	-0.87468842225035	0.189285827934435	-4.62099266382122	3.81908281618335e-06	5.75051e-05
CBFB	5029.62	-0.442786180519629	0.0959302910886158	-4.61570767163215	3.9175806808771e-06	5.89337e-05
RNF114	1578.28	0.404281503910627	0.0876454899974567	4.61269032693363	3.97490287644033e-06	5.97409e-05
DCAF7	4632.58	-0.378857841977894	0.0821837057123819	-4.60988998602451	4.02882110084604e-06	6.04397e-05
EIF2AK2	5242.94	1.47749230617608	0.320504505305952	4.6098955918441	4.02871246855377e-06	6.04397e-05
NLRC5	5619.95	0.64846592625965	0.140677308925696	4.60959859988622	4.03447158989086e-06	6.04688e-05
NR4A1	461.134	1.20729481607602	0.261932673209584	4.60917991361088	4.04260395105406e-06	6.0535e-05
RASGEF1B	288.945	1.36246936199572	0.295711978584791	4.60742026250062	4.07695465534861e-06	6.09933e-05
CHST15	133.194	1.63730002915077	0.355454084015817	4.60622089540519	4.10052799720597e-06	6.12897e-05
TFR2	105.991	-0.965023432499363	0.209617538736957	-4.60373420236722	4.1498203537364e-06	6.19696e-05
LAMA3	13.3007	-1.72028846004009	0.37386862358341	-4.60131808749201	4.19825723261147e-06	6.25782e-05
TMEM64	463.609	0.592085954257324	0.128677031312712	4.60133365074635	4.19794350285319e-06	6.25782e-05
DUSP7	835.533	-0.615336246258196	0.133812362862307	-4.59850071470134	4.25542255368875e-06	6.33723e-05
NEAT1	341.149	1.17996593876711	0.256623181549077	4.59804890440677	4.26465903382128e-06	6.34519e-05
ACYP1	290.316	-0.718822017501416	0.156459890156795	-4.59428941680232	4.34226375405879e-06	6.45476e-05
STIL	1401	-0.51886463062266	0.112941924289092	-4.59408349812197	4.34655325628128e-06	6.45525e-05
MYH9	37242.5	-0.47949533215386	0.104413432445543	-4.59227630893122	4.38437347445774e-06	6.50548e-05
DPY19L2P2	151.856	-1.04375761924738	0.227331365966886	-4.59134890958872	4.40390397530957e-06	6.52852e-05
BIN1	2691.3	-0.663182547582982	0.144467829368203	-4.59052060575188	4.4214180279279e-06	6.54852e-05
FGR	35.4668	1.73354366313998	0.377701978563192	4.58971295235073	4.43855968276322e-06	6.56794e-05
LOC105376367	41.4559	1.59213426374671	0.347115856200527	4.58675175825716	4.5019544330731e-06	6.64847e-05
ZNF140	473.511	0.59796598168877	0.130372379834912	4.58660018668036	4.50522258176335e-06	6.64847e-05
SYTL1	1672.7	-0.762499255234232	0.166231329351659	-4.58697682445395	4.49710580146798e-06	6.64847e-05
NICN1	404.678	-0.660978505890045	0.144128023098162	-4.58605128747146	4.51707683977442e-06	6.65993e-05
MDFIC	2587.47	-0.549487281389443	0.119851946595969	-4.58471720314907	4.54601298482634e-06	6.69653e-05
ABHD18	641.467	-0.444024025036564	0.0968719437994828	-4.58361841025569	4.56997896135206e-06	6.72575e-05
GMCL1	1297.69	-0.512280834695068	0.111771006130553	-4.58330699910408	4.57679319013806e-06	6.7297e-05
TERT	33.7512	-1.49663382951744	0.326799346711078	-4.57967203600504	4.65705597564156e-06	6.84155e-05
SPAG5	2550.06	-0.470434092347489	0.102770213345366	-4.57753348012	4.70490506959911e-06	6.90561e-05
SPTSSA	447.465	-0.687994651157753	0.150312878849205	-4.57708385618744	4.71502491412376e-06	6.91424e-05
GNG4	13.5466	1.80521978690264	0.394513956835267	4.57580715618743	4.74387383097522e-06	6.95029e-05
ABHD17A	2056	-0.422668941485575	0.0923837049953212	-4.57514603367532	4.75887923523621e-06	6.96601e-05
SHCBP1	1402.06	-0.590342064502903	0.12904957265281	-4.57453715163502	4.77273915202569e-06	6.98002e-05
FLAD1	555.456	0.524426549500203	0.114668919677498	4.57339749057664	4.79878511169558e-06	7.01182e-05
DDX11	832.302	-0.789113856249128	0.172566647889645	-4.57280630932669	4.81234961563846e-06	7.02534e-05
DTX1	91.9	1.20696874386354	0.264010970737293	4.57166132336426	4.83872553989327e-06	7.05121e-05
HDAC7	4632.91	-0.538622232186863	0.117816668788831	-4.57169802646742	4.8378779024613e-06	7.05121e-05
FAM78A	3044.34	-0.589840420227547	0.129104826079304	-4.56869381370168	4.90773117032778e-06	7.14538e-05
SLC22A4	21.4519	1.69311953842471	0.370654397613285	4.56791973689515	4.92588573684289e-06	7.1654e-05
XRN1	5156.46	0.71984722853568	0.15767061216038	4.56551299365455	4.9827433028209e-06	7.24165e-05
TMEM74B	13.919	-1.7944154208328	0.39325569618677	-4.56297375532629	5.04341212376688e-06	7.32329e-05
CYP2R1	345.21	-0.707215349884221	0.155045728735967	-4.5613339732084	5.08296588785466e-06	7.37415e-05
ALAD	1030.49	-0.52395573309516	0.114874317888457	-4.56112160425556	5.08811018936306e-06	7.37504e-05
TDP1	1552.62	-0.439062259122413	0.0963336545165557	-4.5577245182467	5.17108004880025e-06	7.48864e-05
YIF1A	531.716	0.685691773066838	0.150453807717838	4.55749032522186	5.17684742320252e-06	7.49034e-05
CKAP2	2426.55	-0.487007759126719	0.106897415829075	-4.55584220955751	5.21760942502636e-06	7.54262e-05
CSNK1D	2948.43	0.398056950846165	0.0874226319005168	4.55324830873471	5.28238614852064e-06	7.62949e-05
AK4	1043.75	-1.13623569362637	0.249662227786364	-4.55109170378246	5.33682795434395e-06	7.70129e-05
SOCS2	792.744	-0.933127562480399	0.205105488697341	-4.54950069062924	5.37733575478696e-06	7.74525e-05
AHR	1868.62	-0.568538688249748	0.124961863240823	-4.54969759176906	5.37230666223909e-06	7.74525e-05
SUN2	8735.16	-0.8393494110864	0.184499335398881	-4.54933568878043	5.38155357178432e-06	7.74525e-05
NUF2	1189.75	-0.576382281198366	0.12674600468078	-4.54753806757089	5.42771050027396e-06	7.78418e-05
CUL4B	1866.96	-0.608636035631536	0.133835104567357	-4.54765614447008	5.42466708503508e-06	7.78418e-05
FNDC3A	1878.54	0.417334815755941	0.0917666131690683	4.54778487887588	5.42135083569991e-06	7.78418e-05
TTC7A	2306.24	0.530373869910869	0.116622637444043	4.54777804322382	5.42152687600286e-06	7.78418e-05
DAPP1	1081.03	0.634372401319792	0.139534869676604	4.54633600038514	5.45878678327893e-06	7.82186e-05
TRIM59	721.314	-0.571212058889488	0.125725920125821	-4.54331181921631	5.53772416302397e-06	7.928e-05
DHX40	815.069	-0.473542877979441	0.104234127124326	-4.54306944418137	5.54409773252698e-06	7.93015e-05
USP30-AS1	249.282	0.901930543922342	0.198564133103703	4.54226314604005	5.56535097563034e-06	7.95357e-05
TTF1	975.932	-0.448889445818786	0.0988386267030763	-4.54163985065582	5.58183386897056e-06	7.96532e-05
SUPT4H1	1080.3	0.530056741246119	0.116711901457066	4.54158260321985	5.583350104315e-06	7.96532e-05
CEP55	2104.3	-0.518914820675678	0.114263239826988	-4.54139775365547	5.58824865686059e-06	7.96533e-05
TBL1XR1	2951.3	-0.334360226930598	0.0736477959089246	-4.53998959241196	5.62570050584152e-06	8.01171e-05
WNT10B	70.8991	-1.51473593041482	0.333922957084849	-4.53618386599856	5.72812463615715e-06	8.15045e-05
APOL1	1809.68	1.04737291590171	0.231084933955454	4.53241541096577	5.83130301103178e-06	8.29002e-05
PSMA1	3508.55	0.364167684944759	0.0803536775339716	4.53205996440919	5.84112623824532e-06	8.29674e-05
ISG15	5616.29	1.72302565592911	0.380315063612387	4.53052171944786	5.88382051660719e-06	8.3501e-05
MAGI3	313.714	-0.702183997361424	0.155029527816712	-4.52935648615018	5.91636043176974e-06	8.38898e-05
TROAP	848.294	-0.440229860453703	0.0972101904081172	-4.52863901002032	5.93648202890072e-06	8.41019e-05
GGCT	768.417	-0.488201546237245	0.107810055227691	-4.52834891148308	5.94463641429177e-06	8.41442e-05
COMTD1	354.002	-0.629539204787765	0.139098183977158	-4.52586214131412	6.01497825197835e-06	8.5066e-05
ARIH2	2376.97	0.415788392943547	0.0918922655920039	4.52473763994047	6.04704727006801e-06	8.54454e-05
DNAJB4	337.578	0.73744644969333	0.1630301137604	4.523375667744	6.08610771045902e-06	8.59228e-05
ZNF519	176.954	-0.745930131896942	0.165067772455081	-4.51893256207798	6.21521858621286e-06	8.76696e-05
BUB3	4159.96	-0.379511737603868	0.084049895114692	-4.51531482681802	6.32227701650957e-06	8.91025e-05
SERAC1	243.143	0.724390445511289	0.16050105257021	4.51330651052529	6.38246777103138e-06	8.98731e-05
ND3	15670.9	1.47613572539878	0.327227730611619	4.51103493777787	6.45120929750103e-06	9.07626e-05
RIMKLA	69.7716	-1.38375699927483	0.306840687536887	-4.50969201764835	6.49218084049386e-06	9.11816e-05
ANK1	127.33	0.847928341314232	0.188016193390558	4.50986867685841	6.48677690722797e-06	9.11816e-05
IL5	88.2815	1.75308518444489	0.388762563531629	4.50939814914113	6.50117970118351e-06	9.12293e-05
ZNF578	37.6384	1.3259274817682	0.294090567091998	4.50856855042692	6.52664816983024e-06	9.15079e-05
SAT1-DT	70.6656	1.54056533045344	0.341901108175898	4.50587989805774	6.60984672728041e-06	9.25603e-05
NET1	999.794	-0.533244971006408	0.118346967572257	-4.5057763789413	6.61307025596278e-06	9.25603e-05
GAS2L3	57.4719	-1.22893530882841	0.272893018778164	-4.50335928097677	6.68876629740682e-06	9.35158e-05
CCNL2	2271.05	0.474265203718776	0.105316661719414	4.503230504802	6.69282233815063e-06	9.35158e-05
CYB5RL	295.942	-0.559766681076936	0.124331887096218	-4.50219725727917	6.72545163928197e-06	9.38912e-05
DCTN3	1017.9	-0.463433187734629	0.102996654246458	-4.49949749460493	6.8114282571253e-06	9.50101e-05
RAB9A	312.206	0.714103217757989	0.158741824170145	4.49851966544488	6.84282677100506e-06	9.53664e-05
THAP12	1279.74	-0.409715111602571	0.0911604142048954	-4.49444109239873	6.97529089022645e-06	9.71294e-05
LOC107984262	29.9169	-1.40640887258418	0.312942250278019	-4.4941482696399	6.98489498131072e-06	9.71801e-05
STAT5A	3711.33	0.339195480519751	0.0754795547553209	4.49387230249712	6.99395781257101e-06	9.72232e-05
NR4A3	187.562	1.42095191847409	0.316259168981666	4.49299833124036	7.0227335203631e-06	9.754e-05
DYRK2	2358.15	-0.40753612981217	0.0907451660518514	-4.49099547164094	7.089105852742e-06	9.83779e-05
MB	18.858	1.75196005841321	0.390128089700208	4.49073036437723	7.09793601703881e-06	9.84167e-05
MORC2	1584.29	-0.406655808647744	0.0905864696539199	-4.48914512510917	7.15095691247352e-06	9.90675e-05
NTHL1	174.185	-0.715233195539234	0.159339711039729	-4.48873159661311	7.16485021213777e-06	9.90915e-05
PPP1CC	5223.9	-0.320905058238119	0.0714900946412555	-4.48880449590189	7.16239914492454e-06	9.90915e-05
DCP1A	1524.21	0.375134155825773	0.083594600887801	4.48754048517165	7.20501234695762e-06	9.95624e-05
DZIP3	661.699	-0.733109737762923	0.163440203003171	-4.48549209002573	7.27458454130956e-06	0.000100354
UFM1	1499.54	0.447976289348805	0.0998684632344385	4.48566318976184	7.26874876554868e-06	0.000100354
VGLL4	1095.71	-0.47442341076733	0.105810053604698	-4.48372715639815	7.33504399989921e-06	0.000101102
C15orf48	103.865	1.35773107981675	0.302864018497574	4.48297254507844	7.3610403005651e-06	0.000101375
LOC124900605	679.284	1.11908647961989	0.249769047913523	4.48048502794209	7.44736042367749e-06	0.000102477
BLVRA	561.617	0.585840123475622	0.13078430752348	4.47943743839792	7.48400207489733e-06	0.000102807
IPO7	3631.06	-0.355737500980351	0.0794152056657147	-4.47946332189543	7.48309467164155e-06	0.000102807
NUDT16L1	550.518	0.610907518775868	0.136407294392454	4.4785546220002	7.51501422526222e-06	0.000103146
SNAI3	267.666	-0.910153234418698	0.203265814096189	-4.47765030467936	7.54690905938394e-06	0.00010341
CCP110	1365.7	-0.517385429802302	0.115544885052373	-4.47778739463703	7.54206565320741e-06	0.00010341
EPC2	1066.14	0.460433103213828	0.10284010391231	4.47717462057827	7.56373811521712e-06	0.000103553
IFNAR2	1348.96	-0.594972343168229	0.133024224340589	-4.47266162323103	7.72519704160245e-06	0.000105675
CMTR1	3020.23	0.717424202247564	0.16048564123959	4.47033265223098	7.80980317061043e-06	0.000106743
HTATSF1	2988.92	-0.443382400924949	0.0993330637219917	-4.4635933324866	8.05964670959348e-06	0.000110065
CDC6	1292.96	-0.687210346513386	0.154004553344253	-4.46227291070567	8.10948510964535e-06	0.000110653
CCDC90B	803.959	0.458941866647895	0.102888144399654	4.46059037536144	8.17341819990222e-06	0.000111346
RIPK1	1701.13	0.431451130726329	0.0967254311569743	4.46057593711971	8.17396890448651e-06	0.000111346
LIMA1	2369.34	0.769769137019664	0.172583644250192	4.46026702219672	8.18576006359099e-06	0.000111414
ADORA2A	34.4829	-1.28388632162406	0.28791865301801	-4.45919813866229	8.22668450352669e-06	0.000111877
PRELID2	40.9804	-1.30222545183251	0.292180826059138	-4.45691618234023	8.31470939115096e-06	0.00011298
ZBTB17	745.109	0.507251571589718	0.113886198247627	4.45402146524183	8.42766692626625e-06	0.00011442
ZNF281	970.975	0.483572431376539	0.108586127151071	4.45335370239116	8.45393175741701e-06	0.000114681
TERF1	530.362	-0.503641739420692	0.113175970165614	-4.45007662566266	8.58396569289478e-06	0.000116251
TGIF2	1093.88	0.564277241481033	0.126797119494501	4.45023706950617	8.57755504745128e-06	0.000116251
GRK3	1224.84	-0.675991551554737	0.151956734502982	-4.44857908907929	8.64402204065568e-06	0.000116967
POLR2K	712.629	0.537254331628497	0.120794860960156	4.44765884374592	8.68112600133306e-06	0.000117372
RNF144A	2480.22	0.431869854897454	0.0971119797024007	4.44713264234668	8.70241059955751e-06	0.000117562
PITPNM2	897.797	-0.518181319667626	0.116587966526982	-4.44455234192375	8.8075064204411e-06	0.000118785
MICAL2	2260.56	0.859724825789978	0.193428548579399	4.44466358303401	8.80295065310823e-06	0.000118785
NVL	695.128	-0.469842777637204	0.105726742513897	-4.44393505810931	8.83282762325407e-06	0.000119028
MAD2L1	1407.53	-0.483958523768251	0.108950690781258	-4.44199591850137	8.91282512051524e-06	0.000120006
CEP128	360.691	-0.675966662814806	0.152271478792928	-4.43922045134956	9.02853011068416e-06	0.000121464
ATP8B3	166.001	-1.18694524938297	0.267401976158436	-4.43880507704141	9.04596942256838e-06	0.000121598
LOC105374333	61.4539	1.18208788200916	0.266333559769578	4.43837375594672	9.06411231494125e-06	0.000121641
CARNMT1	604.502	-0.473734432029591	0.106734218406471	-4.43844944107325	9.06092621737638e-06	0.000121641
CTDSPL2	1715.49	-0.523505788088032	0.11803889244927	-4.43502795752696	9.20603409054503e-06	0.000123444
TIMELESS	2372.28	-0.554105462920386	0.124950916079311	-4.43458503792541	9.22498018873441e-06	0.000123597
FIGNL1	967.138	-0.535744334887694	0.120830643046727	-4.4338449368387	9.25672152630307e-06	0.00012392
CREBRF	1332.27	0.847507287184474	0.191364149082492	4.4287673069794	9.47732058554074e-06	0.000126769
GNAQ	1220.59	-0.394161732833896	0.0890298879830103	-4.42729674004661	9.54214193890859e-06	0.000127531
ETV7	283.659	1.70299299092887	0.385197611790874	4.42108917293452	9.82046329908731e-06	0.000131143
BORA	632.526	-0.434536189775883	0.0983049574353758	-4.42028765498973	9.85696025132708e-06	0.000131523
KLKB1	19.1305	1.58161576623881	0.357825647914515	4.42007378581386	9.86672061500232e-06	0.000131546
DLG1	1366.86	-0.359506630606934	0.0813713502418676	-4.41809837907739	9.95730987251575e-06	0.000132536
DOCK8	10621.9	-0.51528853778809	0.116628343421765	-4.41821021091456	9.95216028540956e-06	0.000132536
RCC1	1772.84	-0.431357065802602	0.0976903905877544	-4.41555267828639	1.00752239614752e-05	0.000133996
GLYCTK	264.551	-0.682778512754677	0.154670666320479	-4.41440209056805	1.0128954441789e-05	0.000134601
GALNT18	38.583	-1.61885215601753	0.366946478931198	-4.41168467056216	1.02569418458464e-05	0.000135969
B4GALNT1	54.673	1.49291134360806	0.338386516058905	4.41185234268668	1.02490001748772e-05	0.000135969
TPD52	512.461	-0.764389956092452	0.173259313884023	-4.41182605977606	1.02502446580228e-05	0.000135969
PRKD3	1539.32	0.594188888568649	0.134691335630314	4.41148560735571	1.02663779635215e-05	0.000135984
FBXL8	200.442	-0.917829046051931	0.208200350958429	-4.40839336642229	1.04140272041773e-05	0.000137827
MAN1C1	2506.29	0.86625453317522	0.196631175264881	4.40547910069852	1.05550328784977e-05	0.00013958
ZNF629	262.052	0.735554637791343	0.167086792254098	4.40223088772179	1.07143446132103e-05	0.000141572
PLAT	26.8273	1.5672267852128	0.356065486552508	4.40151276774107	1.07498741078509e-05	0.000141926
CCNB2	1429.37	-0.597264734165529	0.135704866697488	-4.40120349918582	1.07652100203528e-05	0.000142014
TRIT1	311.853	-0.634137464087951	0.144092421041287	-4.40090783058085	1.07798910734852e-05	0.000142092
DEF6	3334.27	-0.364660361405987	0.0828853853081022	-4.39957370108697	1.08463736684202e-05	0.000142853
FAM222B	557.483	0.536379281045458	0.122063133609327	4.39427749546544	1.11141772793885e-05	0.000146237
GPR174	1798.37	0.537940934624893	0.122422367500398	4.39413928686801	1.11212496403705e-05	0.000146237
HID1	55.5027	1.24535754977613	0.283698523141164	4.38972165236287	1.1349584178247e-05	0.000149119
FAF1	1390.02	-0.372138749353459	0.0847816939061973	-4.38937619912612	1.13676270630977e-05	0.000149236
LGALS9	2200.09	1.10274505783133	0.251254544389153	4.38895567247276	1.13896279577216e-05	0.000149404
NRROS	447.423	-0.910350622681833	0.207500745299206	-4.38721615852103	1.14810675208848e-05	0.000150363
HADHA	5293.98	-0.430832636337162	0.09820186376705	-4.38721445612441	1.1481157351618e-05	0.000150363
PLEKHA2	3190.82	-0.393820868458337	0.0898044072532765	-4.38531783131355	1.15816548151259e-05	0.000151557
MRPS6	1464.87	0.728238608443394	0.166212623328016	4.38136763539455	1.17936682120385e-05	0.000154207
ANKZF1	2203.11	-0.593155095795628	0.135411213990415	-4.38039862664264	1.18462394823127e-05	0.000154771
DBF4	1038.58	-0.388126424131045	0.0886580280659147	-4.37779220447452	1.19887569375572e-05	0.000156507
NR3C1	3348.66	0.631872820933793	0.144375952584416	4.37657940690878	1.20556283968234e-05	0.000157254
TXN	2954.95	0.721216511221309	0.164830916001289	4.37549295191484	1.21158357128187e-05	0.000157913
FHIP2B	798.092	0.481383121880334	0.110039148433311	4.3746532823459	1.21625635706046e-05	0.000158395
KIF18A	643.861	-0.558398050491446	0.127649976623059	-4.37444694674999	1.21740725040573e-05	0.000158419
H2AX	564.138	-0.492367159840333	0.112598971571761	-4.37275006127866	1.22691159334077e-05	0.000159528
ANXA2R-OT1	339.377	0.761026117990225	0.174076982074032	4.37177913428309	1.23238161168e-05	0.000160111
HSH2D	1359.41	0.996070928120273	0.227871447483049	4.37119673887343	1.235673875155e-05	0.000160411
SATB1-AS1	324.707	0.739057455814035	0.169121550695503	4.36997799969727	1.24259054984877e-05	0.000161181
OPN3	247.022	-0.667631720611127	0.152799968107393	-4.36931845523614	1.24634903402572e-05	0.00016154
ITGAE	359.05	0.679977581410628	0.155635447117752	4.36904056243797	1.24793588180961e-05	0.000161617
EPHA3	5.70548	-1.63452902050251	0.374594286426774	-4.36346489983645	1.28018488770423e-05	0.000165661
SMAP1	1469.64	-0.582919882707067	0.133610267199666	-4.3628374893971	1.28386313327091e-05	0.000166006
CLIP1	3396.62	0.585143086940176	0.134126561622758	4.36261900596498	1.28514637589397e-05	0.00016604
LRFN2	27.2783	1.70402096957597	0.390788945367822	4.36046359492614	1.29787174776963e-05	0.000167551
ATAD2	4547.58	-0.77798070241386	0.178499889076203	-4.3584380160692	1.3099401064515e-05	0.000168975
S100A10	3789.81	-0.458059047796983	0.105117819116966	-4.35757754151363	1.31509913107037e-05	0.000169506
TREML2	1022.17	-0.802705340785156	0.184276920652095	-4.3559732707962	1.32476943116367e-05	0.000170618
CMBL	100.599	1.19292311552045	0.273876937832977	4.35569027812029	1.32648229150404e-05	0.000170703
NIBAN2	1587.94	-0.734662938881014	0.168677471421779	-4.35543011576208	1.3280588313273e-05	0.000170771
SPART	1067.79	0.453145852686935	0.104136772804539	4.3514489693038	1.35240800407223e-05	0.000173765
CEP57	2529.46	-0.50155331788174	0.115407336603691	-4.34593963123916	1.38680709674693e-05	0.000178045
PTGDS	20.4131	-1.69019045666485	0.389150834271456	-4.34327851263411	1.40371991744344e-05	0.000179941
DDX50	1897.79	-0.364190458962995	0.0838517215219507	-4.34326752453922	1.40379015872958e-05	0.000179941
ARL8B	1664.15	0.348274800760509	0.0802073215972143	4.3421821577521	1.41074489877818e-05	0.000180691
TRIM56	4576.3	0.512335469313228	0.118020868292507	4.34105829524519	1.41798093356742e-05	0.000181475
ADRM1	1818.82	0.543247365532362	0.125160918421117	4.34039133289636	1.42229192023924e-05	0.000181884
PSMC2	2457.75	0.437299963095882	0.100849307107892	4.3361722121506	1.44985369150076e-05	0.000185263
ZBTB26	282.954	-0.621308912761362	0.143360312270993	-4.33389759633687	1.46492337940298e-05	0.000187042
ND4L	14096.8	0.912164048849773	0.21079933852253	4.32716751031115	1.51039095490927e-05	0.000192696
SREBF1	2879.83	-0.691760106856965	0.159978130839436	-4.32409169445328	1.53161586616557e-05	0.000195251
TTYH3	1231	0.547637134237588	0.12667571512146	4.32314223537241	1.53822491735701e-05	0.00019594
GTF2A2	949.297	0.488081794582055	0.112941926550925	4.32152885546875	1.54951782678019e-05	0.000197225
SUV39H1	773.358	-0.488387709925585	0.113074821093923	-4.31915527436401	1.56627556792835e-05	0.000199202
C17orf75	506.667	-0.555974045612384	0.128750895377043	-4.31821498393647	1.57296178098943e-05	0.000199896
UFL1	1134.46	-0.691319000641857	0.160105789937961	-4.31788882157064	1.57528740432908e-05	0.000200036
DUSP1	130.292	0.832600172171021	0.192988196435561	4.31425438212759	1.60142465868706e-05	0.000203196
GRPEL2	766.378	-0.535249178292498	0.124227292872843	-4.30862788614712	1.6427048126447e-05	0.000208272
SP100	7302.97	0.8184168467623	0.189966585966699	4.30821474522772	1.64577555881871e-05	0.000208499
BABAM2-AS1	45.8416	1.37763856758494	0.319827699411253	4.30743981875532	1.65155010388809e-05	0.000208906
NINJ1	895.729	0.869655372761826	0.201892847708434	4.30750956575612	1.65102957810389e-05	0.000208906
SQOR	2784.26	0.449494101213446	0.10437462483135	4.3065457906052	1.65823615324802e-05	0.000209589
C2orf68	872.817	-0.471432720013285	0.109502910323067	-4.30520721889868	1.66829499817424e-05	0.000210697
FAM217B	655.208	-0.535908586304791	0.124487593708819	-4.30491561720037	1.67049397200968e-05	0.000210811
ISG20	2405.61	1.15971715687505	0.269470855407597	4.30368306480076	1.67981922368266e-05	0.000211824
MRPL30	786.324	-0.497574001601156	0.115634915733692	-4.30297370343635	1.68520858394625e-05	0.000212339
KATNAL1	429.383	-0.540762760270659	0.125684133462279	-4.30255391332237	1.68840568866339e-05	0.000212577
NDRG3	1319.42	-0.504582825808287	0.117293069654237	-4.3018980345192	1.69341240862518e-05	0.000213043
BATF	1044.92	1.02440130905454	0.238187501169021	4.30081890958506	1.70168082562158e-05	0.000213886
CEP78	1316.44	-0.484097068330401	0.112566309100694	-4.30055024632068	1.70374533736917e-05	0.000213886
LDHB	16709	-0.377438503022853	0.0877659819411069	-4.30051022816703	1.70405305640496e-05	0.000213886
RHBDD3	385.974	0.55006380847171	0.127982818327976	4.29795042536166	1.72384704748427e-05	0.000216204
ZNF337	832.737	0.443048419963243	0.103094979433559	4.29747813518672	1.72752294951245e-05	0.000216498
SNTB2	528.817	-0.497514185745607	0.115812713425317	-4.29585121556137	1.74024276177102e-05	0.000217925
VPS26A	1186.14	-0.488371953121804	0.1137040838802	-4.29511356545786	1.7460393200607e-05	0.000218483
PTPN3	23.1712	1.64209505625516	0.382401579495717	4.29416389550648	1.75352905254725e-05	0.000219252
NHLRC3	421.997	-0.798565440493716	0.186022396540271	-4.29284567528318	1.76397617121325e-05	0.000220381
TTPAL	822.775	0.527716902591508	0.122934049814648	4.29268297422209	1.76526970858552e-05	0.000220381
EME1	357.236	-0.514720499935259	0.120159213198984	-4.2836540472588	1.83848703678281e-05	0.000229346
USF1	1251.81	0.398386287046472	0.0930098058900353	4.28327188982075	1.84164897153211e-05	0.000229565
ZNF726	167.113	-0.759196254684071	0.177255856495858	-4.28305315092263	1.84346112708967e-05	0.000229615
COG6	524.691	-0.584953180078094	0.136621758583277	-4.28155211983704	1.85594240896295e-05	0.000230817
ATP6V0C	1838.47	0.421863606086801	0.0985286764879251	4.28163272992407	1.85527008449609e-05	0.000230817
GSTZ1	185.747	-0.753983785298769	0.176140542907677	-4.28058056851774	1.86406386201479e-05	0.000231474
TRIM47	288.711	-0.797372424569818	0.186273588986715	-4.28065207154347	1.86346499722684e-05	0.000231474
DPF3	62.6693	-1.08015522456016	0.252366953590898	-4.28009772749866	1.86811263892105e-05	0.0002318
NIPSNAP3A	307.826	-0.709584741868373	0.165816087240358	-4.27934800342863	1.87441592166724e-05	0.000232405
MELK	1239.71	-0.515447951379284	0.120490494886954	-4.27791380442819	1.88653039517071e-05	0.000233729
RTTN	643.646	-0.542537595746136	0.126841986626847	-4.27727135291735	1.89198124397629e-05	0.000234226
DDX12P	438.966	-0.777124373379151	0.181739597896166	-4.27603220418231	1.90253714076271e-05	0.000235354
PLXNA1	516.536	0.840840851474583	0.196690005642318	4.27495463599537	1.91176216464945e-05	0.000236316
ARHGEF39	238.382	-0.796293164892169	0.186535227386803	-4.26886211278987	1.96472669897177e-05	0.000242679
OSBPL10	39.2523	1.30428469415321	0.305551837260407	4.26862003464779	1.96685977327377e-05	0.000242758
NASP	3929.48	-0.419578106190306	0.0983050753864915	-4.26812252104699	1.97125054596235e-05	0.000243116
POU2F2	1294.17	0.709377091797908	0.166232080376642	4.26738984551374	1.9777337234708e-05	0.000243731
MINDY1	418.797	-0.692558863158092	0.162440661403817	-4.26345754303742	2.01287760973748e-05	0.000247875
PRDM8	311.622	0.636686325351717	0.149353184932601	4.26295780460949	2.01738624269702e-05	0.000248055
STK38	3014.51	-0.36234410483833	0.0849951048003225	-4.26311733704639	2.01594589944579e-05	0.000248055
TWNK	438.696	0.58239412579677	0.136656792729583	4.26172833537235	2.02851946381654e-05	0.000249236
LSM10	574.302	0.532696008434222	0.125061082801639	4.25948661646516	2.04896966280332e-05	0.000251559
KIF3B	1141.78	0.666765005680521	0.156561662668191	4.25880125643293	2.05526097665157e-05	0.000252141
SH3BP2	1348.81	-0.349542756464081	0.0821441615413424	-4.25523555058943	2.08829051841274e-05	0.000256
FBXO32	516.22	0.592988173269857	0.139421445579372	4.2532063184804	2.10731252625104e-05	0.000258138
TTC21B	562.987	-0.484656924543439	0.113961450035492	-4.2528146526084	2.11100294139359e-05	0.000258396
LOC107985532	45.3025	-1.14538638352173	0.26943329482826	-4.25109444714995	2.12728430647501e-05	0.000260188
SNHG4	187.475	-0.882107750498223	0.207509306225206	-4.25093103795974	2.12883714041225e-05	0.000260188
ZNF582-DT	37.6271	1.31626864806516	0.309794437704369	4.24884532407664	2.14875214836403e-05	0.000262425
DCLRE1A	825.5	-0.455171953385091	0.107188611774147	-4.24645814374542	2.17176328785511e-05	0.000265036
PSEN2	135.875	1.26272320560337	0.297551859984513	4.24370798982435	2.19856407439736e-05	0.000268106
ALG9	490.997	-0.478073195609625	0.112660359785286	-4.2434907586019	2.20069439688284e-05	0.000268165
GLS2	129.849	0.864821347271455	0.203822132011958	4.24301982681996	2.20531943446956e-05	0.000268528
SRGN	7444.22	0.906077165699855	0.213555445045811	4.24281930861321	2.20729153785632e-05	0.000268568
TDRD7	1010.48	1.04113614617911	0.245413148455101	4.24238127717752	2.21160543206725e-05	0.000268892
TEX264	858.213	-0.665149954779434	0.156843610232294	-4.2408482806173	2.22676621715845e-05	0.000270533
SLC9A9	292.312	-0.757240135098429	0.178584968851543	-4.24022323921293	2.23297599573126e-05	0.000271085
RNF11	985.464	0.491567879220704	0.11595181694054	4.23941506214411	2.24102966066581e-05	0.000271703
DUT	3493.69	-0.501059737144382	0.118191802971734	-4.23937806638088	2.2413989926396e-05	0.000271703
MYL12A	10851.4	-0.405992562906638	0.0957813555991199	-4.23874312873443	2.24774666725177e-05	0.00027227
ADGRE1	138.278	1.26698455778855	0.299167311839973	4.23503674247097	2.28514338727701e-05	0.000276594
TMEM123	13904.1	-0.631612452662945	0.149185143331651	-4.23374900849758	2.2982744133708e-05	0.000277977
PCSK1N	54.5142	1.32684023944298	0.313414886699959	4.23349462884064	2.30087680242627e-05	0.000277995
PDS5B	1823.87	-0.369597913353208	0.0873086424453949	-4.23323399610026	2.30354607094439e-05	0.000277995
SLC7A6	2846.6	0.532688589067739	0.125832227511369	4.23332400294359	2.30262393350541e-05	0.000277995
FBXO31	835.851	0.465255480085667	0.109969368333761	4.23077341568061	2.32889174229044e-05	0.000280638
POMP	1773.37	0.495841057915922	0.117196222430505	4.23086211852899	2.327973449182e-05	0.000280638
CEP85	1076.45	-0.369218124546907	0.0873030855805154	-4.22915320909701	2.3457256439632e-05	0.000282458
E2F1	1534.62	-0.357555294326563	0.0845544285356031	-4.22869979159056	2.35045733501163e-05	0.000282819
ABR	22.4536	-1.51026550035008	0.357165271752186	-4.22847801786831	2.35277498653421e-05	0.000282861
CSF1	2979.52	1.52051282443348	0.359600938546654	4.22833385969101	2.35428268094945e-05	0.000282861
RUNX2	386.194	1.06867517670262	0.252888035415424	4.2258827110863	2.38005942881102e-05	0.000285747
PLEKHG3	241.155	-0.834380008701759	0.197483906769584	-4.2250531820564	2.38884356807332e-05	0.000286591
GPR157	157.914	0.817160581502876	0.193907611478422	4.21417486024684	2.50693010419569e-05	0.000300536
TADA3	2327.45	-0.397701416468717	0.0943848552642359	-4.213614730407	2.51315833923921e-05	0.00030084
SUGP2	2544.51	-0.415704444047655	0.0986550562248178	-4.2137165590412	2.51202498555285e-05	0.00030084
SPNS3	184.739	-1.34437472146645	0.319248334271833	-4.21106260282551	2.54172291933924e-05	0.000304036
TLCD1	30.532	1.48967989809379	0.35409351462179	4.20702395434983	2.5875572282014e-05	0.000309292
ZNF141	981.026	-0.471132836157357	0.112074461515703	-4.20374838108273	2.62530770322173e-05	0.000313574
CRYBG3	380.032	-0.915250975942276	0.217854047338949	-4.20121171546691	2.65490164794229e-05	0.000316877
BISPR	532.612	0.901934125266409	0.214701539326633	4.2008740509972	2.65886484472637e-05	0.000317117
AFF2	46.3714	-1.11445908958757	0.265350245794474	-4.19995499250742	2.66968042926901e-05	0.00031803
POC1B	1150.09	-0.536021504054433	0.127627433838734	-4.19989251473734	2.67041719145492e-05	0.00031803
GABRR2	26.6512	1.36678954280828	0.325696636318817	4.19651107931726	2.71058207894063e-05	0.000322342
MMS19	1606.71	-0.398932497611672	0.0950614031535381	-4.19657699526419	2.70979366474097e-05	0.000322342
SNHG14	449.433	0.703243510345468	0.16759339476736	4.1961290379114	2.71515593631007e-05	0.00032265
UXS1	1256	-0.43796984222029	0.104414150389379	-4.19454490207528	2.73419987262241e-05	0.000324676
FLYWCH1	1463.18	0.426195763007572	0.101611497023855	4.19436555400335	2.73636391940465e-05	0.000324697
PHGDH	2555.74	-1.03887433403858	0.24789011119172	-4.19086638448079	2.77891281496025e-05	0.000329266
C9orf78	2883.68	0.40485464508127	0.0966005868958341	4.19101641191716	2.77707568943821e-05	0.000329266
TRIB3	946.617	-0.816423388723023	0.194847002345349	-4.19007415508494	2.78863304919631e-05	0.000330177
ERP29	2948.57	-0.559967981924188	0.133649628888367	-4.18982070194829	2.79174960377977e-05	0.000330306
TUBB2A	42.2394	1.36001120947856	0.324777789880051	4.18751297612084	2.82027901103306e-05	0.00033344
MYORG	253.895	-1.11047356384192	0.265239611577858	-4.18668070442395	2.83063586253784e-05	0.000334421
INPP5E	599.821	0.499566265149341	0.119373334373815	4.18490668598535	2.8528326845705e-05	0.000336556
LZTR1	1104.47	0.39213830586353	0.0937002821560616	4.18502801528823	2.85130933535675e-05	0.000336556
TYMSOS	63.5826	-1.18994510233658	0.284422678504668	-4.1837208924149	2.86776169556362e-05	0.000338072
GATM	29.5007	-1.33939584435726	0.320289723348339	-4.18182584928135	2.89177436645192e-05	0.000340656
WARS1	9546.31	1.00394575139396	0.240233056048455	4.17904916129219	2.92730408129155e-05	0.000344593
PDZD4	112.808	-0.927632663096964	0.222011192701101	-4.17831484895385	2.93676928228989e-05	0.000345457
UBASH3B	729.847	-0.644697474406713	0.154329815444401	-4.17740066979458	2.94859360015021e-05	0.000346598
MYO1E	407.785	-0.567091958670237	0.135765767831061	-4.1769878204931	2.95394835920396e-05	0.000346727
THOC5	826.613	-0.415759716839997	0.0995353190386116	-4.17700692433322	2.95370037378333e-05	0.000346727
IL15	50.6426	1.21333919860509	0.290631033967953	4.17484389756836	2.98190452910265e-05	0.000349757
CNOT8	2146.58	-0.362817441488659	0.0869227441769619	-4.17402194240458	2.99268913828778e-05	0.000350769
RHBDD2	821.074	0.73150870532081	0.17529768322613	4.17295135827427	3.0067915228617e-05	0.000352169
BCL2L1	2128.49	0.488770106328281	0.117178961372069	4.17114216242563	3.03076700495126e-05	0.000354722
C19orf48P	1110.4	-0.573418051864341	0.137538660846396	-4.16914086799737	3.05749979502143e-05	0.000357594
SKP2	622.335	-0.752501091060703	0.180524418144884	-4.16841720800765	3.06722131041982e-05	0.000358473
CENPI	624.664	-0.555615523868882	0.133307479009477	-4.16792462056373	3.07385543427089e-05	0.000358991
MYO1D	229.407	0.712856464694894	0.171077321829316	4.1668671047242	3.088144053283e-05	0.000360401
DTHD1	15.0691	1.62654332531674	0.390480108716941	4.16549598559917	3.10676390570325e-05	0.000362056
EPS8L2	281.917	-0.746069991929128	0.17910536481016	-4.16553682085355	3.10620782332423e-05	0.000362056
VWCE	58.4601	1.44018073256158	0.345822991143324	4.16450256184589	3.12032123547958e-05	0.000363376
DBP	291.843	-0.969967578709405	0.233038602312458	-4.16226139825912	3.15111332933965e-05	0.0003667
L2HGDH	451.862	-0.500312704069609	0.120252681230161	-4.16051184016448	3.17535153500681e-05	0.000369256
PTCH1	264.991	-1.05451940344251	0.253519480501853	-4.15952021262841	3.1891679917678e-05	0.000370599
DNAJB5	173.54	0.695653566036568	0.167294696059853	4.15825236795124	3.20691622491881e-05	0.000372395
LINC00938	421.186	-0.779904938181869	0.187604541830724	-4.15717514390233	3.22206970886215e-05	0.000373889
EZH2	3010.09	-0.361990144607752	0.0870918156223374	-4.1564197740173	3.23273616851274e-05	0.000374859
SMG1	6876.24	0.472446794893413	0.113708243209995	4.15490365127621	3.25424642319312e-05	0.000377085
CDK17	1614.55	0.457162208162839	0.110101746357397	4.15217944571798	3.2932386489832e-05	0.000381332
ZFHX2	40.9694	1.36861791715775	0.329759877889025	4.15034699163231	3.31971625519298e-05	0.000384125
B3GNT4	27.9646	-1.41477549515132	0.340970756981356	-4.14925757175323	3.33555328346088e-05	0.00038541
COX15	1008.36	-0.412946536950069	0.099519146142121	-4.14941800606237	3.33321653275432e-05	0.00038541
FAM131A	172.89	0.862843261273661	0.208022108189869	4.14784403822171	3.35620898100174e-05	0.000387248
BUD13	913.354	-0.439933243172668	0.106060095161113	-4.14796198800666	3.35448076766369e-05	0.000387248
ZNF788P	164.733	-0.723956047149543	0.174547807085016	-4.14760895160905	3.35965601911044e-05	0.000387371
LINC02910	28.1116	-1.41469694109467	0.341266043839752	-4.14543716443987	3.39166002145739e-05	0.000390233
CHRNA6	36.3804	1.41489661668035	0.341291408042873	4.14571414145478	3.38756236726405e-05	0.000390233
ROCK1	4089.8	-0.279128490194269	0.0673324905456633	-4.14552451472104	3.39036723569172e-05	0.000390233
YJU2B	617.761	0.440364007842757	0.106275263856903	4.1436171679206	3.41870275173866e-05	0.000392865
CNPPD1	1912.08	0.437092341295528	0.105486820703555	4.14357299215482	3.41936168375897e-05	0.000392865
TMEM116	194.848	-0.74650300190629	0.18020176898323	-4.14259530368851	3.43397593882086e-05	0.000394266
PLK4	1118.3	-0.529659763802494	0.127888689543901	-4.14156846622998	3.44938872292203e-05	0.000395757
PLEKHA3	468.406	0.567125580658068	0.13699038622758	4.13989328941601	3.47467415996785e-05	0.000398377
SRCAP	5112.51	0.371993146103015	0.0898693092747757	4.13926788917053	3.4841591182609e-05	0.000399184
MAPK13	1587.48	-0.530002780443154	0.128061210637421	-4.13866757783313	3.49328669774197e-05	0.000399948
CCDC9	1054.53	0.786670867931038	0.190099178484044	4.1382128750076	3.50021544685207e-05	0.00040046
P2RX5	244.1	0.805841971012423	0.194825582382402	4.13622256973791	3.53069754484096e-05	0.000403664
USP13	229.531	-0.790104004628414	0.191184967329613	-4.1326680421805	3.58576427634814e-05	0.000409672
FCRL3	62.0621	1.37711361420201	0.333268143125257	4.13214896955943	3.59387366742661e-05	0.000410311
FMNL1-DT	325.93	0.672529986194119	0.162796220090157	4.13111548794972	3.61007147173402e-05	0.000411872
LOC105369477	69.4939	1.19080538765164	0.288531889203958	4.12711881150121	3.67336630507589e-05	0.0004188
CXCR4	7448.94	0.819757842415745	0.198666777743262	4.12629555745411	3.68653428382432e-05	0.000420007
KMT5A	766.922	-0.42115348077014	0.102077559583266	-4.12581847067571	3.69418580246583e-05	0.000420585
STX4	854.878	0.444088551141544	0.107679946317605	4.12415279100987	3.72101836001967e-05	0.000422753
ERMP1	1190.69	-0.881625016287938	0.21376793404447	-4.12421544993991	3.72000564211024e-05	0.000422753
USP22	4616.3	-0.340481921440264	0.0825547978230934	-4.12431415760816	3.71841082129256e-05	0.000422753
CD74	9946.19	0.860741211095027	0.208733911274136	4.12362900613975	3.72949421890423e-05	0.000423421
CYCS	2678.14	0.519923683950992	0.126123655280132	4.12233282326137	3.75054785157476e-05	0.000425515
CACNA1I	280.607	-1.13983696099871	0.276679339677781	-4.11970392269316	3.79359552661811e-05	0.000430099
LOC124903061	106.537	0.850816657687062	0.206792214736156	4.11435536281001	3.88262913567043e-05	0.00043988
MALT1	3288.15	-0.412394569750827	0.10023690981682	-4.11419875676998	3.88526569383195e-05	0.00043988
DAPK1	64.9229	1.52401529353168	0.370490382008386	4.11350838656098	3.8969087682594e-05	0.000440586
NCOA4	5556.1	-0.436181489259625	0.106032443944085	-4.11366062155128	3.89433848675288e-05	0.000440586
SRGAP3	76.0898	-1.2935693579344	0.314800953730748	-4.10916594312734	3.97090670113255e-05	0.000448641
KIF24	441.275	-0.539911550366397	0.131447323427497	-4.10743662395073	4.0007450417421e-05	0.000451699
AMN1	155.678	0.728135725400735	0.177305891941549	4.10666401114732	4.01414465834092e-05	0.000452898
KIF20B	2127.85	-0.370455869388666	0.0902372993001842	-4.10535191391649	4.03699832000581e-05	0.000455161
EXO1	888.667	-0.438225939466442	0.10675857703608	-4.10483121481042	4.04610185664697e-05	0.000455872
LINC01679	407.649	-0.590537663139046	0.143971393341648	-4.10177084094535	4.1000022468133e-05	0.000461626
CEP104	977.964	0.36296810956773	0.0884957599373561	4.10153107702183	4.10425371068404e-05	0.000461785
LOC105377347	28.0106	-1.46180160725307	0.356575129749023	-4.09956131343756	4.13934000738753e-05	0.000465085
CXCR5	187.114	1.40984416793149	0.3439143986222	4.09940430985051	4.14214883686543e-05	0.000465085
RSBN1	1262.97	-0.360231455506193	0.0878688938536965	-4.09964709588794	4.13780610362405e-05	0.000465085
RHEBL1	178.006	0.776358550608384	0.189423908597741	4.09852460735066	4.1579203967125e-05	0.000466535
SAT2	433.794	0.562485728906519	0.137263551266476	4.09785207884168	4.17001609391635e-05	0.00046757
SAV1	262.86	0.754487793613771	0.184150912306332	4.09711678407921	4.18327886988888e-05	0.000468418
ARL8A	759.313	0.457227878906308	0.111597548955333	4.09711398849193	4.18332937118847e-05	0.000468418
MAP1LC3A	50.9575	1.19897263724282	0.292673817583815	4.09661734398043	4.19231026448432e-05	0.000469085
PTPN18	2384	-0.47808275326652	0.116706419770174	-4.09645634068796	4.19522563411586e-05	0.000469085
TOP2B	6462.71	-0.324039443738803	0.0791052607255051	-4.09630713263456	4.1979291384831e-05	0.000469085
SLC25A42	511.13	-0.514394343222737	0.1255979660257	-4.0955626870381	4.21144248165441e-05	0.000470273
TFDP1	3892.81	-0.530773820261619	0.12962155190661	-4.09479606172307	4.22540156371543e-05	0.000471509
POU6F1	350.626	0.875981640375339	0.214081816130906	4.09180777801182	4.28023383341726e-05	0.0004773
SETDB1	947.336	-0.412480331086413	0.100822587494416	-4.09115002240204	4.29239335789458e-05	0.000478329
KIF22	2875.77	-0.40501689574069	0.0990583583197807	-4.08866957428481	4.33854332744579e-05	0.000483141
HOOK3	1601.4	-0.384883463565601	0.0941488865502546	-4.08802990314877	4.35052084676324e-05	0.000484144
NT5M	63.922	-1.01998922382451	0.249557333983885	-4.08719394273692	4.36622107001581e-05	0.00048556
KCNMB4	59.5946	-1.01695950159539	0.24883419319013	-4.08689613174805	4.37182724879485e-05	0.000485851
COPS3	1630.39	-0.426068549901842	0.104271706239727	-4.08613769992683	4.3861352923618e-05	0.000487109
CCNG2	818.86	-0.830500363366476	0.203365678131445	-4.08377839858347	4.43092875263597e-05	0.000491749
IVNS1ABP	3568.52	-0.650197336748436	0.159224075468606	-4.08353658097787	4.43554431340531e-05	0.000491926
IFI6	5676.91	1.57971751777772	0.387017591658611	4.08177186728812	4.46936564955165e-05	0.000495339
ZNF528	259.249	0.685517060295539	0.167998861405017	4.08048634712394	4.49415691097077e-05	0.000497749
PLEKHA8	396.442	-0.487661258502469	0.119526133814489	-4.07995509383198	4.50444017138123e-05	0.000498549
RNF130	416.23	0.666492392255117	0.163399926089759	4.07890265439288	4.52487775642106e-05	0.000500471
MKNK1	1090.2	-0.441708795825528	0.108307577544421	-4.07828155554828	4.53698026249374e-05	0.000501469
RAB20	183.53	-1.06519950386094	0.2612003635358	-4.07809349666143	4.54065076013166e-05	0.000501534
MIR29B2CHG	57.5604	1.17157960040949	0.287386319031327	4.07667144475927	4.56849740124562e-05	0.000504268
DDX5	15267.6	0.474461644026353	0.116478746259514	4.07337526598419	4.63366727832818e-05	0.000511115
SOAT2	32.2047	-1.34553606110739	0.330569272965295	-4.07036034849088	4.69404732864998e-05	0.000517425
CCDC97	1254.87	0.392165079148764	0.0963642680073801	4.06961093834832	4.7091711950032e-05	0.000518741
KLHL11	498.904	0.50475086322255	0.124048337126297	4.06898532391166	4.72183211030146e-05	0.000519784
CYRIB	3540.78	-0.323798774064505	0.079624187493979	-4.06658810915954	4.77064532126978e-05	0.000524803
VIPR1	256.871	-0.884925048142942	0.21762333219977	-4.06631512897989	4.77623411619478e-05	0.000525063
ERP27	102.235	-0.796755606170354	0.195999583552562	-4.06508826054055	4.8014288472995e-05	0.000526767
ELP3	947.631	-0.433177111689721	0.106552880581215	-4.06537213566508	4.79558806325048e-05	0.000526767
ERGIC1	1477.5	-0.468466200012748	0.115237649697963	-4.06521827927415	4.7987528507976e-05	0.000526767
TUBGCP4	826.05	-0.580850490648845	0.142970173662055	-4.06273893198049	4.85002626470585e-05	0.00053174
BARX1	21.1085	-1.53661605569514	0.378449760053774	-4.06029073839763	4.90116473429247e-05	0.000536625
PRR13	1937.67	0.393286554950472	0.0968592043743043	4.06039423399194	4.89899258457061e-05	0.000536625
ARPC2	14982.6	-0.41457862601338	0.102156862675062	-4.05825526702071	4.94407090075174e-05	0.000540959
LOC102724608	28.7849	1.46723815667694	0.361710875029318	4.05638386337712	4.98383259935687e-05	0.000544944
LUCAT1	61.4702	1.16955906459862	0.288354537559705	4.05597593329517	4.99254003253006e-05	0.00054553
VPS35	2569.8	-0.336455145802318	0.0829718143441016	-4.05505349572045	5.01228303819643e-05	0.00054732
ADORA2B	76.3785	-1.02808599782052	0.253566749533813	-4.05449846918287	5.02419795139757e-05	0.000548253
KDM2A	5246.21	0.295879394923586	0.0729912538698101	4.05362806140209	5.04293732136299e-05	0.00054993
DDX17	14176.9	-0.375778681964467	0.0927998826921462	-4.04934436405565	5.13613214080205e-05	0.000559718
SKP1	3548.57	0.352028801039351	0.0869916246438144	4.04669762727994	5.19452707182438e-05	0.000565703
BRI3	519.484	0.695107910747011	0.171788600463182	4.04629823441624	5.20339332007837e-05	0.00056629
MOB3C	748.621	0.486300856147988	0.12024425899163	4.04427504669339	5.24852746613519e-05	0.000570821
REEP4	657.847	-0.652325953801469	0.161331911865207	-4.04337831405909	5.26865059791845e-05	0.000572627
AKR1B1	1239.8	-0.492267565126783	0.12181517840251	-4.04110203328028	5.32006032960406e-05	0.000577829
SH2B3	2160.15	0.456618566202387	0.113063537458321	4.03860144894821	5.37708371741605e-05	0.000583634
C1orf216	680.007	0.537416675932113	0.133174791900625	4.03542343308584	5.45039121462396e-05	0.000591197
TRIM14	4028.9	0.530876292349428	0.131649136834872	4.0325087206254	5.51845665069284e-05	0.000598182
RAD51	1096.14	-0.414265858001786	0.102753338570484	-4.03165350892827	5.53858017063836e-05	0.000599964
CASP7	733.016	0.44661835321099	0.110800946680977	4.03081712376442	5.55832791784364e-05	0.000601703
DDB2	2618.5	0.443977712906025	0.110167519257292	4.03002369390865	5.57712308996419e-05	0.000603337
ATN1	1829.2	0.451325196041932	0.111997281394128	4.02978706647067	5.58274008648895e-05	0.000603543
NUP107	1891.92	-0.490250494257063	0.121690226916825	-4.02867598062867	5.60918646773331e-05	0.000606
ARRDC4	45.3563	1.15091764634913	0.285831373339527	4.02656165032661	5.65984047814783e-05	0.000611068
SBF2-AS1	95.6377	-1.00542770851072	0.249810064879653	-4.0247686136869	5.70313633306508e-05	0.000615334
ZNF385A	40.271	1.23475435626689	0.307028435350311	4.02162866399677	5.77971231567117e-05	0.000623184
FAM161A	114.459	-0.857059721535648	0.213338314343872	-4.01737364510243	5.8850372287725e-05	0.000633701
OCIAD2	1297.93	0.552649970199724	0.137560568482251	4.0175028083795	5.88181345965383e-05	0.000633701
LY9	849.805	-1.05802235921713	0.263386434717489	-4.01699639676574	5.89446250334721e-05	0.000634297
RAB4A	528.083	-0.509902001549286	0.126957406472919	-4.01632339313779	5.91131251727598e-05	0.00063569
SMARCAD1	1354.84	-0.361729156763315	0.0900752403838509	-4.01585558053273	5.92305201919311e-05	0.000636533
TRMT61A	232.492	0.818131618923568	0.203772327914262	4.01492993331164	5.94634572223648e-05	0.000638485
FBXO33	849.995	-0.487947047691663	0.121536398759147	-4.01482233037566	5.94905914702625e-05	0.000638485
DPY19L1	566.08	-0.910628060935485	0.226890751296621	-4.0135089497103	5.98227332324554e-05	0.000641627
ARC	11.1484	1.58462236199347	0.395113642245806	4.01054833993217	6.05778958009467e-05	0.000649299
TMEM18	551.654	-0.463468103009651	0.115597376078319	-4.00933065033973	6.08911039699748e-05	0.00065197
ATG5	858.497	0.35582504625027	0.0887506106150901	4.00926871132726	6.09070765290889e-05	0.00065197
GCNT4	433.382	0.606609062865968	0.151319792611292	4.00878862175166	6.10310145177198e-05	0.000652868
FAM8A1	503.65	-0.644681893863989	0.160857148722186	-4.0077913787805	6.12892223029946e-05	0.000655199
NUB1	3070.18	0.762220116411067	0.190195538496216	4.00756044246659	6.13491640275407e-05	0.00065541
MCM7	7813.62	-0.538493169516238	0.134425591620638	-4.00588283097104	6.17862731563088e-05	0.000659647
GOSR2	1235.52	0.358169460897275	0.0894264561619417	4.00518455353602	6.19690801006922e-05	0.000661166
MACROD1	117.458	-0.854224668066767	0.213382183617045	-4.0032614419198	6.24751957109251e-05	0.00066613
GPI_1	33.2806	-1.17919586893509	0.294661248767563	-4.00186951581567	6.28439548480409e-05	0.00066959
FAM234B	153.346	-0.915248427136566	0.228713384046641	-4.00172657560749	6.28819400460581e-05	0.00066959
CKAP2L	1577.29	-0.452821896411174	0.113192465948185	-4.00045968270058	6.321955783976e-05	0.000672745
IPO5	4504.73	-0.490249682778243	0.122553979513457	-4.0002755090006	6.32687814223929e-05	0.00067283
CXCR1	22.3365	-1.38283656121767	0.345751077507614	-3.99951482779464	6.3472471164545e-05	0.000673691
TBX21	376.899	0.619913449229203	0.155000311836245	3.99943356168297	6.3494268682592e-05	0.000673691
BAG4	594.77	-0.388933496295124	0.0972378209871271	-3.99981707062947	6.33914645417761e-05	0.000673691
TRIM38	2922.69	0.530979021816488	0.132766141654631	3.99935567305814	6.3515166927859e-05	0.000673691
G2E3	821.228	-0.406337746528079	0.101721212924952	-3.99462152331853	6.47976795317928e-05	0.000686847
ADNP	2834.34	-0.275296452841442	0.0689419923545021	-3.99316067667233	6.51983557389829e-05	0.000690645
GYS1	1382.48	-0.543257425685145	0.136075645256441	-3.99231930637809	6.54301870298235e-05	0.00069265
HNRNPD	8270.33	-0.387418857913399	0.097082109578758	-3.99063081338488	6.5897790576021e-05	0.000697147
SMURF2	653.497	0.51816174057444	0.129858331224122	3.99020791111311	6.60154014868825e-05	0.000697938
STAT3	8205.15	0.484827778098054	0.121526344915551	3.98948704032005	6.6216336738651e-05	0.000699609
PTGR3	706.466	-0.590260202008138	0.147992952659314	-3.98843452611518	6.65107538804537e-05	0.000702156
RBMS1	1865.24	-0.499148324440378	0.125152615891637	-3.98831715089811	6.65436636252117e-05	0.000702156
FBXO46	686.538	-0.482289584882936	0.120938991318112	-3.98787504035273	6.66677612766437e-05	0.00070301
LOC124903673	147.116	-0.827281393521787	0.207471632967254	-3.98744339980377	6.67891313327734e-05	0.000703835
KCTD21	562.012	0.654297295700896	0.16415281777249	3.98590352928164	6.72238227339336e-05	0.000707958
CEP97	716.517	-0.444244644285068	0.111464072510316	-3.98554111903593	6.73265163168032e-05	0.000708512
CASP10	1763.24	-0.443445719246266	0.111267247013739	-3.98541108140754	6.73634003193537e-05	0.000708512
PSMB4	3946.29	0.436145258932413	0.10944204414558	3.98517098558808	6.74315515859024e-05	0.000708771
VPS26B	1561.19	-0.435852892280361	0.109373910927146	-3.9849804088169	6.74856932978444e-05	0.000708883
HDHD5	762.528	-0.618668621855853	0.155311704768022	-3.98339985244457	6.79363077832726e-05	0.000712697
RPS19BP1	1066.37	0.566028258850015	0.142092659483117	3.98351512955721	6.7903346420577e-05	0.000712697
ZNF740	1233.43	0.431082748878341	0.108261295892189	3.98187316460381	6.83742664106758e-05	0.00071683
LOC124903670	14.2593	-1.54527043066802	0.388259914429733	-3.97998962354297	6.89182763764865e-05	0.000721782
FOXRED2	268.87	-0.792468421357153	0.19911610706378	-3.97993127247768	6.8935194728658e-05	0.000721782
ODAPH	13.2964	1.54866260179621	0.389150779977019	3.9795952661014	6.90326931603971e-05	0.000722338
AZIN2	83.5297	-0.948787125796017	0.238469845371625	-3.97864612323396	6.93088097118044e-05	0.000724481
NUDT21	4755.92	-0.385833037660184	0.0969774354549679	-3.97858569728159	6.93264236465483e-05	0.000724481
LOC105378647	26.9155	1.51448731506075	0.380691468375749	3.97825389027611	6.94232196258899e-05	0.000725028
SEPTIN4	23.5963	1.4889900859562	0.374300301963705	3.9780627430554	6.94790398405058e-05	0.000725146
DEPDC1	564.648	-0.625318965931609	0.157203626930441	-3.97776424209536	6.95662952233104e-05	0.000725592
LOC728715	87.9368	-0.969649015142197	0.243792067936445	-3.97736080320291	6.96843899709709e-05	0.000726136
LOC101927902	130.018	1.15746778905031	0.291019838092537	3.97728139991013	6.97076552527278e-05	0.000726136
TLR2	72.0507	-1.11601805274818	0.280664660365789	-3.9763397760647	6.99841133126095e-05	0.00072855
LOC105373582	158.024	0.774108908817448	0.194714194522299	3.97561621389032	7.01972535240978e-05	0.000730302
CIC	3747.25	0.395692952891043	0.0995647636924992	3.97422680691656	7.06082550418663e-05	0.00073411
STAG3L5P-PVRIG2P-PILRB	583.499	0.45693723676542	0.115045870260491	3.97178304384857	7.13366751169088e-05	0.00074121
LOC102723765	25.1885	-1.5454385784367	0.389152545473072	-3.97129248263811	7.14837523781285e-05	0.000741792
ANKRD12	5574.16	0.54203346240175	0.136486934599455	3.97132124032563	7.14751225036824e-05	0.000741792
CD7	6860.9	0.727867483249762	0.183307450713114	3.97074685408677	7.16476765479244e-05	0.00074302
GAS8	111.469	0.863559030899253	0.217587014173576	3.96879857090352	7.22359091262686e-05	0.000748643
DIAPH3	769.691	-0.522716042063228	0.131729650793462	-3.96809707544729	7.24488233945629e-05	0.000750373
LOXL1	32.2412	-1.33536404523	0.336609828118254	-3.96709761178118	7.275320098382e-05	0.000753046
C12orf76	296.565	0.584166479969785	0.147311583313214	3.96551626716095	7.32372571190155e-05	0.000757575
ABHD14B	1105.04	-0.631983722199949	0.159449764860932	-3.96352871859766	7.38499748332726e-05	0.000763429
SH3BP4	8.51011	1.56223349396592	0.394412483641336	3.96091289896025	7.46637661883787e-05	0.000771352
CDC37L1	348.561	0.526756552116404	0.133030787535691	3.9596589772505	7.50568661046261e-05	0.000774431
ULK1	1002.93	0.465924535968228	0.117665170377528	3.95974895946959	7.50285919461928e-05	0.000774431
SERPINB8	261.184	0.670884005436365	0.169483845368622	3.9583949961556	7.54550998689717e-05	0.000778047
CLSPN	1795.24	-0.377924034862085	0.0954839780910022	-3.95798376248945	7.55850946146947e-05	0.000778895
TENT5A	141.242	0.950036496802725	0.240251575238948	3.95434034452363	7.67460986469808e-05	0.000790359
CLIC6	72.458	1.18777047967065	0.30049751963833	3.95267981279919	7.7280815725682e-05	0.000795363
NIPAL1	45.0005	1.48668334211017	0.376437240332092	3.94935246257417	7.83628930748413e-05	0.00080599
MCM10	1155.96	-0.560281817200777	0.141955198158883	-3.94689186776861	7.91722918194375e-05	0.000813801
DERA	475.074	-0.552826625477542	0.140095968092461	-3.94605664249158	7.94488265188047e-05	0.000816004
AURKA	1322.93	-0.498706348997808	0.126384606307939	-3.94594218051129	7.94867947950152e-05	0.000816004
PRKCB	4054.49	-0.381547552529791	0.0967520084760698	-3.94356208764556	8.02801947479153e-05	0.00082363
TAGLN2	7422.44	-0.483018176375816	0.122679533770333	-3.93723518121669	8.2425815396474e-05	0.000845111
LGALS1	4852.34	-0.673539499820407	0.171111054446694	-3.93627110766378	8.27574784050666e-05	0.000847978
FAM210A	648.035	-0.557957122740709	0.141781141342479	-3.93534088848205	8.30786900574957e-05	0.000850734
CBSLR	59.2079	-1.19289607496312	0.303215838330014	-3.93414830021113	8.34922235525577e-05	0.000854432
LOC105369811	13.2411	1.48778453737624	0.378387053265552	3.93191184670928	8.42729702720287e-05	0.00086134
MGAT1	3938.58	-0.473735207393303	0.120482005045754	-3.93199969749342	8.42421717847475e-05	0.00086134
BCAT2	558.036	-0.447186248714684	0.113744429193199	-3.93150022279441	8.44174180380012e-05	0.000862021
ASH2L	1316.29	-0.34857787874283	0.0886646180217122	-3.9314202950434	8.44454935338133e-05	0.000862021
RGL1	166.746	0.766726261707899	0.195148178773415	3.9289439774795	8.53197114597685e-05	0.0008704
TRAT1	3386.46	-0.715119442487436	0.182026741012929	-3.92865047469396	8.54238922009044e-05	0.000870917
PRKCE	318.203	0.647745609641109	0.16491208432141	3.92782379961112	8.57179724145628e-05	0.000873369
CD248	124.674	-0.848300452189258	0.215991982238411	-3.92746269281841	8.58467320028878e-05	0.000874134
CDK6	4548.34	-0.480451255934333	0.122376348545428	-3.92601398591317	8.63651359932159e-05	0.000878864
WDR64	38.6783	1.52535552239544	0.388683539613157	3.92441502388697	8.69407405954147e-05	0.000884169
EIF4H	5155.71	-0.332220793384938	0.0846795655647135	-3.92326993141042	8.73551836146568e-05	0.000887829
TRAF1	3295.31	0.598493606409084	0.15262465945602	3.92134278000827	8.8056894035097e-05	0.000894403
LOC124906273	14.531	1.43098229898888	0.364936942482368	3.92117687306492	8.81175520440231e-05	0.000894462
CDHR3	17.9639	1.4677622160899	0.374493100071011	3.91933046513161	8.87952955626624e-05	0.00090023
CHAF1B	837.401	-0.497808436423999	0.127013731869838	-3.91932769075824	8.87963176210547e-05	0.00090023
BRI3BP	1397.22	-0.615640581378335	0.157108693265695	-3.91856471199333	8.90778154710321e-05	0.000902522
TMEM147	482.233	0.538186752218397	0.137470550918425	3.91492395005937	9.04327074782761e-05	0.00091568
IL16	7575.56	-0.521359310557376	0.133185240036371	-3.91454271070128	9.05757043713744e-05	0.000916559
IGSF11	34.5606	1.39638408484882	0.356803238889476	3.91359699871269	9.09313486866808e-05	0.000919586
NR1D2	535.414	0.799082238395953	0.204277145262541	3.91175546030349	9.16276656077031e-05	0.000926053
NCKAP1L	7055.14	-0.424332974885388	0.108502587356104	-3.91080973481981	9.19872148063365e-05	0.000929111
SLC25A37	417.629	-0.571529047473582	0.146154676531439	-3.91043968648272	9.21282634514928e-05	0.000929959
GLG1	4762.17	-0.800852683694566	0.204844320827276	-3.90956742398459	9.24615460875473e-05	0.000932745
STK26	2471.44	-0.333633783244645	0.085370096010296	-3.9080872440908	9.30297148976272e-05	0.000937896
FANCL	176.283	-0.687343853148532	0.175909292925314	-3.90737659004951	9.33036703716743e-05	0.000940076
LSMEM1	20.8146	1.33471026518255	0.34176922726369	3.90529678715855	9.41098138489963e-05	0.000947613
GBP1	7867.51	0.723142956312217	0.185266561810324	3.90325674123846	9.49069340362241e-05	0.000955049
ATP8B2	3710.3	-0.512766070804838	0.131395528710173	-3.90246209926881	9.52191515592999e-05	0.000957599
FBXL16	330.213	-1.01119941541705	0.259228321827871	-3.90080608587396	9.58729242209972e-05	0.000963561
TOB2	1395.03	0.363135872707432	0.0930959763506482	3.9006613061307	9.59302824218997e-05	0.000963561
RAB3GAP2	1966.03	-0.290584360459031	0.0745547630652384	-3.89759618986057	9.7152237981304e-05	0.000975234
LINC01160	51.701	1.26646888473624	0.324981995059781	3.89704323312826	9.73742415366963e-05	0.00097686
ZNF746	680.7	0.41016039827553	0.105256426041631	3.89677299239959	9.74829131593906e-05	0.000977349
RNMT	1725.83	-0.39585956923335	0.101601547522767	-3.89619625768637	9.77152179583381e-05	0.000979075
LOC105370572	6.56581	1.53291397843698	0.393611542343787	3.89448431646373	9.84078583191604e-05	0.000985409
ETNK2	48.4414	1.2029736102122	0.308968599589083	3.89351413642717	9.88024419670418e-05	0.00098851
HERC1	4089.25	0.392831569237194	0.100896148432019	3.89342482683442	9.88388402110711e-05	0.00098851
KLHL3	327.545	-0.747938142227576	0.19212016653954	-3.89307460897732	9.89816941533176e-05	0.000989331
COL6A1	159.205	1.04659540110074	0.268986099274481	3.89089028735557	9.98770879691719e-05	0.000997669
LACTB	488.682	0.484146981468825	0.124560701997101	3.88683568498267	0.000101559449639334	0.00101385
SGO1	722.662	-0.518222948405307	0.13334665077575	-3.88628394781964	0.000101790436835462	0.00101554
NHERF1	4206.78	-0.470994475748223	0.121283094455057	-3.88343056272163	0.000102992953767024	0.0010269
TAF13	211.729	0.658259659598943	0.169511909432665	3.88326496823766	0.000103063151143672	0.00102698
PSMB6	1219.43	0.44548272229204	0.114757087925642	3.8819625902384	0.000103616820204064	0.00103186
FAM83D	323.915	-0.615041865206959	0.158504212166709	-3.8802871974158	0.000104333194856769	0.00103836
PARPBP	442.5	-0.535629977576609	0.138126985997109	-3.8778083349174	0.000105401700974898	0.00104835
HDC	12.1914	1.52439248499373	0.393348335383592	3.87542630250907	0.000106438191385721	0.00105802
MCM5	4566.86	-0.552302175157333	0.142537347526871	-3.87478920255068	0.000106717037670767	0.00106014
SAPCD2	768.54	-0.643626353565735	0.166191913255149	-3.87278984253341	0.000107596601418823	0.00106823
NUDT6	101.167	-0.747599788590502	0.193060912864927	-3.87235187846414	0.000107790182873209	0.0010695
ITGA11	46.5034	-1.38374750239534	0.357414444424755	-3.8715489090611	0.000108145951639263	0.00107238
FXR1	3024.64	-0.320765388936616	0.0828691111303162	-3.87074730935867	0.000108502218414259	0.00107525
PRKXP1	314.824	0.850603319363469	0.219807164913206	3.8697706678458	0.000108937778092495	0.00107891
ZNF287	177.386	0.690129802988501	0.178386522550054	3.86873286794889	0.000109402420549062	0.00108286
JUNB	3429.97	0.930339105933574	0.240588484667167	3.86693115100923	0.000110213526698294	0.00108956
DOCK10	8271.11	-0.322911735070386	0.083505597855504	-3.86694716717248	0.000110206291533681	0.00108956
ANKRD34A	98.4362	-0.919815031679632	0.237993589637493	-3.8648731383088	0.000111146953716316	0.00109812
HELB	746.043	0.531045249318204	0.137474080952174	3.86287542815399	0.000112060159168743	0.00110648
CD52	6103.24	-0.721835295085626	0.187133292022548	-3.85733231796431	0.000114631266093456	0.00113118
IPO8	1753.18	-0.362304974508231	0.093942571894302	-3.85666441957617	0.000114944792009766	0.0011329
PITRM1	2095.51	0.502537374187114	0.130299770498574	3.85677865942684	0.000114891108084756	0.0011329
TAC1	3.95305	1.35710831779999	0.352008254959243	3.85533094375052	0.000115573175170097	0.0011384
CALD1	76.0106	1.50346315233599	0.39006062677322	3.85443453950582	0.000115997413498127	0.00114189
KIAA1586	301.895	-0.559190177117564	0.145109046688998	-3.85358590575016	0.000116400396609586	0.00114448
USP42	682.307	0.549076862139779	0.142484617904162	3.85358693602351	0.000116399906573413	0.00114448
ACTMAP	309.382	-0.706523499876986	0.183356952134299	-3.85326812893082	0.00011655163591797	0.00114527
LPAR6	2026.98	-0.576702436231164	0.149675152391456	-3.85302721939359	0.000116666415310384	0.00114571
EGR4	5.24451	1.4660879253679	0.380541817503945	3.8526328984927	0.000116854516362853	0.00114686
FAR2	486.626	-0.763666582551526	0.198255699743025	-3.85192750342803	0.000117191721297833	0.00114948
MMP25	928.989	-0.863532634338631	0.224192681287857	-3.8517431941941	0.000117279979014669	0.00114965
KRCC1	1017.37	0.394349961654787	0.102464463100022	3.84865103201525	0.000118770060951084	0.00116356
RNF19A	2443.4	0.588740876645194	0.153000829289817	3.84795872923009	0.000119106111766781	0.00116615
IFIT3	5828.66	1.51938491217738	0.395005209026981	3.84649335617647	0.000119820378295684	0.00117244
SSRP1	5569.98	-0.429952916492241	0.111841216284891	-3.84431545698707	0.000120889417027989	0.00118219
PLXNB2	507.417	0.638126029133968	0.165998698766272	3.84416283908619	0.000120964666888042	0.00118222
INPP4B	4383.82	-0.614688496229528	0.159932441403482	-3.84342595433016	0.000121328617459915	0.00118506
LOC124901782	26.9361	1.50557558519688	0.39176037609264	3.84310327709316	0.000121488313952146	0.0011852
CALM1	11365	-0.329856014695025	0.0858301437707912	-3.84312550583515	0.000121477306352082	0.0011852
MINK1	2521.59	-0.351792024440349	0.0915552669250616	-3.84240072969579	0.000121836698049161	0.00118789
DTNA	6.26123	-1.45014462763109	0.377459336589135	-3.84185655794116	0.00012210719281841	0.00118981
ARHGAP4	4223.21	-0.304303825215731	0.079212950715977	-3.84159184155166	0.000122238981610026	0.00119039
MELTF-AS1	35.7833	-1.25251340667293	0.326415487981226	-3.83717517333297	0.000124457695837526	0.00121127
ARID3A	701.868	-0.533526561208248	0.139165558669272	-3.8337543161536	0.000126202193888591	0.00122751
OR52N4	38.8816	1.38810049140111	0.362103458356331	3.83343616131701	0.000126365606102584	0.00122764
YPEL5	1491.55	0.587482678362069	0.153252052399643	3.83344085226383	0.000126363195268032	0.00122764
PSD4	8710.37	-0.452318349578421	0.118186916487286	-3.82714401070848	0.00012963867592592	0.00125868
RPL39	1952.17	0.504457645758248	0.131887635845222	3.82490475718481	0.000130822651663656	0.00126942
ZNF217	3221.92	-0.254205277623823	0.0664872910566112	-3.82336644468456	0.000131641910471021	0.00127661
GUF1	750.206	-0.426064673474622	0.111496305362864	-3.82133445667097	0.00013273149822228	0.00128641
DENND5A	2844.91	0.420137364917122	0.109979258002028	3.82015093163635	0.000133370035421609	0.00129161
TUBA4A	4592.01	-0.516590497839062	0.135231467644424	-3.82004652347173	0.000133426504582602	0.00129161
SNX33	127.859	0.806106309151456	0.211085871927615	3.81885486598498	0.000134072610460869	0.0012971
IFIT1	1966.55	1.50899782568391	0.395270674429235	3.81763162132603	0.000134738907917874	0.00130277
COPG2	346.898	-0.782246416789745	0.204999663678409	-3.81584243970705	0.000135719090197639	0.00131147
EPHA4	90.5241	-1.11042171107349	0.291035066387791	-3.81542239859819	0.000135950176497142	0.00131292
ADCY3	670.796	-0.738166861261626	0.19353095827901	-3.81420558150404	0.000136621704463315	0.00131863
FAM111A	3867.53	-0.416800485743284	0.109306142862832	-3.81314786915797	0.000137207964339422	0.0013235
PCBP1-AS1	216.774	-0.651678240749989	0.170990022357705	-3.81120624329004	0.000138290325372109	0.00133315
PREPL	1215.51	-0.375095960239615	0.0984598142967322	-3.80963505688903	0.000139172066788223	0.00134086
MTHFD1	3519.5	-0.605201403151927	0.158910433814459	-3.80844346481711	0.000139844310033854	0.00134654
PCOLCE	58.6586	-1.01463815919747	0.266560176648785	-3.80641314075333	0.000140996778946522	0.00135683
KIF2A	8115.59	-0.364516234367799	0.0959077163842718	-3.80069767178376	0.000144289261136476	0.0013877
SPHK1	63.503	1.00115276575629	0.263574530868327	3.79836686973535	0.000145652627167409	0.00139998
FXN	207.556	-0.801057124550497	0.210908588540768	-3.79812472357263	0.000145794960243217	0.00140053
RIT1	830.728	0.580409680119304	0.152854791755277	3.79713107750361	0.00014638039615547	0.00140532
PM20D2	825.894	-0.579095559530974	0.152542917291153	-3.79627956390579	0.000146883851065315	0.00140932
MMP25-AS1	164.214	-0.759604841775179	0.200109776462267	-3.79594068417946	0.00014708466588904	0.00141042
CCND1	32.2146	1.4228707021256	0.374860057015103	3.79573837088828	0.00014720467678426	0.00141074
PREP	1322.14	-0.418100650378791	0.110170333321665	-3.79503844431567	0.000147620580196404	0.00141389
SUCLA2	688.902	-0.410179010695073	0.108173582852013	-3.79185934200052	0.000149523598447062	0.00143128
ABCF3	988.253	0.417815374662702	0.110198475929075	3.79148051858371	0.00014975189689473	0.00143262
ACSS1	1416.05	-0.52883749613092	0.139518242217385	-3.79045412073736	0.000150372107197756	0.00143771
LOC124903173	49.3726	-1.07112414829365	0.28267594414268	-3.78922993090988	0.000151114997215563	0.00144312
CD72	82.3364	-1.12503564994613	0.296900151581244	-3.78927273682538	0.00015108896259018	0.00144312
CNPY4	408.947	-0.566151233868134	0.149419195170479	-3.78901273843823	0.000151247159108759	0.00144354
TBC1D2B	2779.66	-0.4145969528397	0.109430547453779	-3.788676585163	0.000151451923352294	0.00144465
IFT122	348.256	-0.567272600465836	0.149838867311061	-3.78588420111449	0.000153162991121419	0.00146011
SLC16A3	2660.62	-0.694139021849158	0.183430791113691	-3.7842012109021	0.000154203035574503	0.00146917
NDRG1	2893.29	-0.678002344660433	0.179197992520057	-3.78353761180972	0.000154614947066159	0.00147223
POLE2	359.577	-0.529240847937977	0.139924587873047	-3.7823291530303	0.000155367727305995	0.00147853
TMEM45A	13.6342	-1.47208148149168	0.389218035167962	-3.78215125837224	0.000155478833341875	0.00147873
FIRRM	688.539	-0.604343229679233	0.159877151255357	-3.78004752357621	0.000156798427608404	0.00149041
ZBTB43	671.207	0.429047792188987	0.113558626569863	3.77820518923792	0.000157962705693537	0.00149906
VAMP1	797.27	-0.667283330286149	0.176609818297086	-3.77829124518814	0.000157908141285454	0.00149906
IKZF4	847.101	0.362248706363083	0.0958793944257649	3.77817057077426	0.000157984660789399	0.00149906
CLCN7	1059.38	0.577337510062216	0.152856751820891	3.7769840271021	0.000158738907459217	0.00150534
NOP58	2741.5	0.401279785054852	0.106284043654935	3.77554119372479	0.000159660634849413	0.0015132
SLCO4A1	1269.21	-0.558348396579502	0.147891923129407	-3.77538127008424	0.000159763108596356	0.00151329
GPAT4	1849.98	0.389651129029195	0.103216476028643	3.77508653677602	0.000159952126052062	0.0015142
ZNF764	406.73	0.4808925493185	0.1274679233752	3.77265539898222	0.00016151930244137	0.00152726
ANKRA2	491.752	0.519417444335066	0.137678438000004	3.77268548278453	0.000161499821634907	0.00152726
REXO5	187.783	-0.733432699161689	0.194481440529508	-3.77122206193453	0.000162450028295369	0.00153517
HES6	92.8511	-0.889947341711903	0.236035631863957	-3.77039404891563	0.00016298998906393	0.0015377
FKBP15	1425	-0.329406142967243	0.0873702219224429	-3.7702335614948	0.000163094840705151	0.0015377
PRDM1	1912.44	0.826530437929875	0.219206795051475	3.77055117171794	0.000162887397083389	0.0015377
SMARCD2	2732	-0.314096974490135	0.083309026588058	-3.77026340786893	0.000163075336297539	0.0015377
DLG5	248.521	-0.703217766597661	0.186543146095198	-3.76973253275567	0.000163422587531583	0.0015399
ABCA2	842.722	-0.693312802100773	0.183942337667379	-3.76918555506499	0.000163781099256813	0.00154238
TNFRSF11A	414.277	-0.800720705991428	0.212480192842552	-3.7684486976382	0.000164265235994078	0.00154605
SH3TC1	272.519	0.828155546462556	0.219854567711497	3.76683348034551	0.000165331195317814	0.00155431
CEP19	300.992	0.566886030920493	0.150497575074507	3.76674528237313	0.000165389588362372	0.00155431
SNAPC3	1062.07	-0.44518103170964	0.118189076532573	-3.76668508436097	0.000165429454673048	0.00155431
RAD54B	333.786	-0.556993961511725	0.147966689124595	-3.76431996151991	0.000167002938776407	0.00156819
KPNA5	442.34	0.556359118706825	0.147854459501946	3.7628835855269	0.000167965400648647	0.00157632
ADSL	2119.52	-0.421723709188603	0.112097953246509	-3.76209999357624	0.000168492653613971	0.00158036
USP1	3658.7	-0.397349468609975	0.105626492196017	-3.76183531563837	0.000168671098074207	0.00158112
CEBPD	18.7335	1.39980279072969	0.372168734645345	3.76120469137104	0.000169096978239737	0.0015842
LOC124902421	14.4124	1.45905480602837	0.388056601232705	3.75990203850036	0.000169979904939224	0.00159156
LOC124902638	16.2486	1.37571574465286	0.365912696687795	3.75968299844663	0.00017012879358287	0.00159204
KIAA0513	580.815	0.817550260028665	0.21752996505613	3.75833398317197	0.000171048470732426	0.00159973
NMI	1664.4	0.558622462095775	0.14866806515685	3.75751484696064	0.000171609187957177	0.00160405
ABLIM2	14.3355	1.42252351007195	0.378601532659828	3.75731048968066	0.000171749344337784	0.00160444
XRCC2	483.285	-0.54682579949236	0.145552141465844	-3.75690659021105	0.000172026671454007	0.00160611
NFE2L3	995.067	0.810749686703944	0.215810780093128	3.75676176303188	0.000172126215835139	0.00160612
KRT10	466.002	0.607325845051419	0.161963050163626	3.74978023961549	0.000176989607400159	0.00165055
CTLA4	1530.37	1.24467601614059	0.331963635804566	3.74943482325684	0.000177233550791923	0.00165188
LOC124901314	43.5473	1.17445328329792	0.313308780409338	3.74854889723645	0.000177860664463049	0.00165678
PRIM2	603.532	-0.522208274308553	0.139373634466654	-3.7468225343115	0.000179088690797044	0.00166726
FAM111A-DT	135.318	-0.708750146695667	0.189172361703204	-3.74658401636724	0.0001792589829972	0.0016679
OIP5-AS1	7626.42	-0.41721420909709	0.111363287886468	-3.74642502942648	0.000179372577820452	0.001668
LOXL1-AS1	144.4	-0.861054733289847	0.229853444659277	-3.7461032379403	0.000179602702277524	0.00166919
INPP5B	987.574	-0.414811738751554	0.110753984829559	-3.74534369476562	0.000180146979797053	0.00167329
B4GAT1	191.367	-0.69400512669337	0.185451464483428	-3.7422466769217	0.000182382351655873	0.00169309
FBXW9	86.0435	-0.75202395092346	0.200976938965114	-3.74184199836976	0.000182676360296169	0.00169485
ERMAP	139.472	-0.702518990711713	0.187758044557517	-3.74161859411839	0.000182838859656477	0.0016954
ZNF512	1180.08	-0.397981286023312	0.106390216187496	-3.74076959597423	0.000183457642683003	0.00170017
HINT1	5303.39	0.361766755698308	0.0967564700045094	3.73894123753634	0.000184796913101505	0.0017116
IMMT	3778.04	-0.283745490735164	0.0759073575471279	-3.73804990588689	0.000185453139839134	0.00171671
TRIM24	779.152	-0.460213094262411	0.123120874155718	-3.73789657861226	0.000185566244845361	0.00171678
ARK2C	48.3039	-1.29261566798973	0.345939491144751	-3.73653688311885	0.000186572093131447	0.0017251
FDXR	1225.16	1.26770025759675	0.339354043058173	3.73562738835392	0.000187247759051259	0.00173037
LOC389602	18.3334	-1.41462933419771	0.378958109741706	-3.73294382105165	0.000189254817745674	0.00174792
BCL2L1-AS1	44.9398	1.10720478964126	0.296659355816372	3.7322429511598	0.000189782323494846	0.0017518
PWWP2B	327.704	0.470015374428501	0.12602981507164	3.72939827104662	0.000191937575570546	0.00177069
SDCBP2-AS1	134.401	0.920048238255914	0.246712514665424	3.72923213686029	0.000192064154214853	0.00177086
WIPI1	387.626	-0.518377178951838	0.139050738810359	-3.72797141091652	0.000193027268582507	0.00177873
KRT10-AS1	159.67	0.718845217820232	0.192832771723496	3.72781665375318	0.000193145805467903	0.00177882
GRAMD1A	1713.23	-0.511220787940406	0.137165445796999	-3.72703770231607	0.000193743485933346	0.00178331
AHCY	2034.28	-0.500847119732191	0.134387171853074	-3.72689679249869	0.000193851789880313	0.00178331
RBBP9	551.468	-0.424986508296881	0.114089364818342	-3.72503176762849	0.00019529062706037	0.00179553
IL1A	39.4199	1.26986373401692	0.340947769648768	3.72451104556306	0.000195694144412907	0.00179822
CENPM	659.674	-0.446167475011472	0.119806853536144	-3.72405636107344	0.00019604712859105	0.00180045
IFNLR1	265.948	1.09095467573085	0.292968700057857	3.72379259461985	0.000196252171910544	0.00180132
LRRC58	2154.16	-0.367767588439112	0.098804837797834	-3.72216175478782	0.000197524414225993	0.00181198
ZNF271P	626.466	0.405400482601556	0.108947424001562	3.72106533327253	0.000198384100798514	0.00181781
KPNA4	1833.22	0.357394746644145	0.096042862396702	3.72120049033876	0.00019827793665521	0.00181781
FGF2	10.7614	1.4629800897396	0.393398818009976	3.71882177262287	0.000200154209184765	0.001833
COX17	454.679	0.548883300618997	0.147628949903306	3.71799231098306	0.000200812380788564	0.001838
ENOSF1	634.942	-0.51428368857837	0.138417697624725	-3.71544749987594	0.000202844380489183	0.00185555
POLG2	375.876	-0.483207671884471	0.130121171588495	-3.71352075903992	0.000204395690312418	0.00186798
FAM117B	897.395	-0.783726344347064	0.211049262347744	-3.71347587586317	0.000204431960353732	0.00186798
IL21R	1605.29	0.586414046527278	0.157964955294181	3.71230470350331	0.000205380523202624	0.00187559
HIF1A-AS2	8.27161	-1.45625303219751	0.392427842556735	-3.71088101881298	0.000206539169785381	0.00188512
GABPB2	813.044	-0.378570346106751	0.102048550750812	-3.70970820576538	0.000207498257043355	0.00189281
CHRAC1	859.012	-0.441496503091438	0.1190506753178	-3.7084754195042	0.000208510896815927	0.00190098
PLP2	3355.96	-0.373082107584533	0.100625468755368	-3.70763100236122	0.000209207197521531	0.00190627
NEURL3	25.6337	1.32510810142629	0.35757540603954	3.70581443534673	0.000210712535562436	0.00191845
FBH1	1773.9	0.416877398001039	0.112495252996565	3.70573323670615	0.000210780059527529	0.00191845
SAP30	193.967	-0.621213974645892	0.167668511904244	-3.70501275159327	0.000211380098400744	0.00192278
POT1	800.627	-0.362505531069475	0.0978454365472737	-3.70487928575321	0.000211491428204444	0.00192278
KCTD3	110.82	-0.85958524729103	0.232056930997139	-3.70419984267406	0.000212059036148476	0.00192686
HECTD4	1761.52	0.414578492713071	0.111929815116381	3.70391474587898	0.000212297632329615	0.00192796
RTN3	1770.18	-0.633345221082591	0.17101680376922	-3.70340929735339	0.000212721259638873	0.00193073
TAF5	419.256	-0.586030903193712	0.158259024213041	-3.70298569770545	0.000213076898916183	0.00193288
ITK	9096.22	0.378476157059128	0.102241420610943	3.70178891096725	0.000214084698229797	0.00194094
TESK2	182.039	0.664661697908725	0.179669624199594	3.69935486240208	0.000216148205024342	0.00195856
VPS37B	1302.56	0.39999551081903	0.108184867591697	3.69733327519207	0.000217876222200015	0.00197312
MTFR2	350.736	-0.541713538254014	0.146528762711615	-3.69697749594847	0.000218181675058365	0.00197479
KLHL22	692.763	-0.478085196577869	0.129335584296781	-3.69647069039272	0.000218617485317068	0.00197763
DOK4	78.8053	0.856740576956791	0.23195651515814	3.69353961182205	0.000221154041659664	0.00199947
PI16	31.5612	-1.32497690410856	0.35878296440346	-3.69297607625147	0.000221644881457969	0.00200047
PDE4A	1174.03	0.53226315767593	0.144122575131504	3.69312827771963	0.000221512213183027	0.00200047
SH3GL1	1328.58	-0.383468588205616	0.103833049039187	-3.69312653104209	0.000221513735272967	0.00200047
KIAA2026	1357.68	0.385202876444006	0.104310495168372	3.69284869966567	0.00022175596815198	0.00200047
USP30	193.654	-0.592278987353058	0.160449066175248	-3.69138320011255	0.000223037814040151	0.00200981
NFIC	806.851	0.54689934129796	0.14815304816812	3.69144845860583	0.000222980585958325	0.00200981
TCEAL8	712.301	-0.395638640471938	0.107217769477836	-3.69004729718543	0.000224212361290737	0.00201927
C22orf39	576.356	-0.49025472397648	0.132867804330287	-3.68979322302781	0.000224436403480393	0.00201947
HMG20A	1321.66	-0.311065580386286	0.0843055263116753	-3.68974127788829	0.000224482234488684	0.00201947
MYO1A	29.5026	1.23266682194439	0.334295402364756	3.68735798705184	0.000226594476506554	0.00203513
TASOR2	1919.76	0.388574524662432	0.10537478308585	3.68754756387832	0.000226425779487601	0.00203513
GPBP1	3316.16	0.349602131997601	0.0948110888152279	3.68735489030108	0.000226597233163225	0.00203513
HLA-DQB1_6	25.7577	-1.3155300454341	0.356814337603702	-3.68687551702363	0.000227024340076034	0.0020356
CDK2	2427.62	-0.365057136585622	0.0990125854017295	-3.68697711613584	0.000226933755324205	0.0020356
CORO1B	2910.21	-0.690269232618495	0.187220789445427	-3.68692619373716	0.000226979152983857	0.0020356
SLC41A2	96.2417	0.961597987466139	0.260874544067884	3.68605526806753	0.000227756909881012	0.00204104
CD2	5736.88	0.668702775113417	0.181485712664191	3.68460285549165	0.000229059514619214	0.00205159
CHAF1A	1791.61	-0.437641345892664	0.118821564896356	-3.68318113193007	0.000230341365181679	0.00206193
CASTOR3P	257.011	0.544334097132875	0.147804858033667	3.68278894465625	0.000230696150927989	0.00206398
FBXO30	443.893	0.515717887983243	0.140096454862862	3.68116301363991	0.000232172500209611	0.00207605
PGRMC2	825.085	-0.570570680027057	0.155045582413897	-3.68001894116474	0.000233216630084043	0.00208424
LHPP	303.44	-0.772233086571096	0.209885657406282	-3.67930375097647	0.000233871580077991	0.00208895
VPS13D	2280.17	0.408478593934806	0.111026039261977	3.679124254545	0.000234036228336433	0.00208927
USP12	1058.62	0.475474527607916	0.129248313461182	3.67876775236003	0.000234363562813362	0.00209105
WHAMM	808.854	0.450794344521693	0.12260435964982	3.67682149157863	0.000236158175538018	0.00210475
NUP205	3409.13	-0.367742952565248	0.100014478494706	-3.67689716629093	0.00023608815695209	0.00210475
RPTOR	1401.93	-0.418386417081939	0.113819185326205	-3.67588659049744	0.000237024808541786	0.00211132
TUSC2	460.828	0.493807031332051	0.134403784886118	3.67405599292058	0.00023873038155651	0.00212535
ADAM9	120.976	-0.737871980977696	0.200879800891997	-3.67320147521659	0.00023953047417134	0.00213131
ZNF275	1618.87	-0.530204160175742	0.144389213504319	-3.67204825975371	0.000240614229325618	0.00213979
TLE2	243.839	0.782328147665434	0.213076583883462	3.67158198900595	0.000241053720376455	0.00214019
PDHX	373.937	-0.527545752133255	0.143682282282648	-3.67161311577361	0.000241024357893227	0.00214019
PRKACB	3655.76	-0.462855681534016	0.126057059813265	-3.67179499680279	0.000240852853069556	0.00214019
IGBP1	1530.27	-0.511845153315456	0.139418052498721	-3.67129754104228	0.000241322201155961	0.00214141
MANBA	409.098	-0.680488709448824	0.18538487883202	-3.67068076822718	0.000241905316017217	0.00214541
MAP3K11	1798.99	0.391090300825371	0.106574035879623	3.6696583515624	0.000242874850996222	0.00215284
RPS12	23719.7	0.580552696718936	0.158245938281774	3.66867360402768	0.000243812110543442	0.00215997
KDM1A	1909.67	-0.347812951502272	0.0948200704948247	-3.66813639440667	0.000244324843332809	0.00216334
SLC37A1	645.377	0.597136941709764	0.16281756051978	3.66752173293507	0.000244912739746848	0.00216736
HSPA6	32.418	1.42576938679597	0.388828242270755	3.66683597484968	0.00024557020289718	0.002172
RPL27	12770.8	0.533783143222991	0.145639027713576	3.66511059297077	0.000247231724507425	0.00218551
PSD	145.767	0.79801092080866	0.217971562727435	3.66107812791407	0.000251156150352002	0.002219
GPR34	25.9828	1.44148922999609	0.393836655104325	3.66011952243055	0.000252097629432707	0.00222611
YEATS2	2799.45	-0.405094977421396	0.110691069991599	-3.65968977851728	0.000252520769171895	0.00222864
ARL5A	1125.43	-0.507245297343006	0.138649955196164	-3.65845987202338	0.000253735458763493	0.00223815
PLK2	53.3392	1.22064715955994	0.333685000540784	3.65808219602831	0.000254109560279175	0.00223923
PSMG2	1295.54	-0.350443351176684	0.0958003709393131	-3.65805839518805	0.000254133153175607	0.00223923
NMUR1	16.6519	-1.37078843728713	0.374754756883576	-3.65782798512411	0.000254361656411274	0.00224003
PCBP3	160.942	0.841294297486092	0.230019574450907	3.65749001794476	0.000254697175243864	0.00224079
NXF1	2122.17	0.399738170343605	0.10929379024946	3.65746461378284	0.000254722412133143	0.00224079
LOC124902312	16.2648	-1.43935677339966	0.393570751987736	-3.65717413230064	0.000255011147707399	0.00224103
CDC42	5352.46	-0.389498849622914	0.106503107191328	-3.6571594941657	0.000255025705981259	0.00224103
SLC35G2	30.5742	1.36739239187135	0.373966857178814	3.65645341458035	0.000255728859622833	0.002246
ITGB3BP	521.659	-0.567445852513818	0.155205169583903	-3.6561014947834	0.000256079999578256	0.00224787
LOC124906046	65.7926	-0.905929698199516	0.247796771919834	-3.65593825609883	0.000256243029984951	0.00224809
KIF1A	43.5002	1.33250578830895	0.36477514335196	3.65295117442599	0.000259243540100707	0.00227197
CCDC71L	585.791	0.513470948937908	0.140562407247445	3.65297492404209	0.000259219554329857	0.00227197
SEMA6C	81.393	-0.801737627485102	0.21950383066915	-3.65249948049213	0.000259700121814804	0.00227475
NKILA	23.9775	1.27017267182837	0.347775038305543	3.65228245827246	0.000259919760487	0.00227545
ANGPTL4	14.5527	-1.44046945856688	0.394509768324538	-3.65128971250694	0.000260926697388388	0.00228304
SASS6	508.418	-0.481917629178638	0.132009854465816	-3.65061859304928	0.000261609481140935	0.00228559
RPE	681.982	-0.405270345598977	0.111008960638084	-3.65078947924085	0.000261435466097825	0.00228559
SP110	4450.61	0.605892454584666	0.165971120443101	3.65058965057948	0.000261638964286378	0.00228559
TSR3	752.876	0.492857399854833	0.135016107924125	3.65036000098451	0.000261873014428199	0.00228641
QNG1	420.965	-0.445535220013717	0.122152319481209	-3.64737421201612	0.000264933938770544	0.00231189
LOC105378248	94.667	-0.901107707218683	0.247122894159581	-3.64639508728312	0.000265944983677835	0.0023193
MIB1	2009.7	-0.398274996358858	0.109227875844697	-3.64627612941164	0.000266068065783512	0.0023193
IL17F	24.0139	1.43924071863131	0.394864665541256	3.64489619920407	0.000267499745790043	0.00233054
SELPLG	5154.82	-0.715372563993926	0.196274909059053	-3.64474790702205	0.000267654028171418	0.00233064
PDLIM1	178.044	-1.16960892858445	0.32097424840575	-3.64393384950284	0.000268502456041978	0.00233677
FBF1	420.949	0.593624957944279	0.162938603951418	3.64324318208395	0.00026922426026145	0.00234181
SPSB1	275.475	0.653945917215126	0.179533072576498	3.6424816209642	0.000270022262510711	0.00234682
HK2	1996.32	-0.792450942295042	0.217561747662456	-3.64241853547029	0.000270088466021512	0.00234682
GVQW3	132.688	-0.751814738127042	0.206413951103593	-3.64226707597747	0.000270247473557294	0.00234695
PHKA2	762.334	-0.391279324650873	0.107471263889454	-3.64078089798353	0.000271812377276018	0.00235928
HACD4	1220.53	-0.5886187567497	0.1617726645016	-3.63855512031749	0.000274171951557031	0.00237849
RNASEH2A	765.669	-0.510202213722193	0.140235075795266	-3.63819259075422	0.000274558086870799	0.00238057
ENPP6	49.2726	1.25999694589916	0.346386817824981	3.63754300412148	0.000275251245792105	0.00238532
PAXX	586.982	0.368804206473875	0.101428544545321	3.63609877403973	0.000276798231392497	0.00239745
AUH	964.881	0.658601510429944	0.181170101584094	3.63526599958459	0.000277693956811391	0.00240377
CDK2AP2	2160.2	0.630828639449677	0.173535971165635	3.63514627666196	0.000277822952914468	0.00240377
NEIL1	213.908	-0.711213746994805	0.195675777136488	-3.63465400471475	0.000278353944319799	0.00240708
DNPH1	614.184	0.698937817760724	0.192317522691331	3.63429087469328	0.000278746245551113	0.0024092
EDEM3	1218.99	-0.612841663559526	0.168681336266987	-3.63313261041237	0.000280001021047834	0.00241876
LINC02390	66.9862	1.12526084561618	0.309942336253386	3.63054902153234	0.000282818980238038	0.00244181
CTNNAL1	506.522	-0.666044915592221	0.183474357344174	-3.63017985310506	0.000283223800837236	0.00244401
VIM-AS1	343.733	-0.561899718832365	0.154818653102313	-3.62940580849148	0.000284074361508462	0.00244884
ATP6	80243.2	1.15934778917553	0.319432623590458	3.62939694807727	0.000284084111634953	0.00244884
POLB	502.689	0.57848339089919	0.15950446053353	3.62675369055014	0.000287006830420928	0.00247182
WDR37	1028.56	-0.341538767760986	0.0941731422157355	-3.62671096795916	0.000287054300427755	0.00247182
WFS1	83.9075	0.9620596085848	0.265324497935782	3.62597353832608	0.000287874834802119	0.00247627
GTPBP1	2684.51	0.607322717157154	0.167486647858561	3.62609631825711	0.00028773806587238	0.00247627
PNO1	421.7	0.757165518285904	0.208866170090738	3.62512281408218	0.000288824161070598	0.00248313
LBH	5364.04	0.537864616273143	0.148382158482846	3.62486043991146	0.000289117536591794	0.00248434
CEMIP2	3952.25	-0.698373093915656	0.192670897965841	-3.62469423918641	0.000289303519504916	0.00248462
DCAF4L1	16.4115	1.37774658948865	0.380154538805027	3.62417503634033	0.00028988524314398	0.00248831
HDAC9	46.8089	1.04154579226356	0.287429374042706	3.62365814465716	0.000290465465658804	0.00249198
CD200	184.151	0.996186921687061	0.274930565679207	3.62341276687811	0.0002907412883774	0.00249303
TOX2	209.965	0.803964090544832	0.221913682912913	3.62286849549668	0.000291353965478168	0.00249566
PPM1D	728.511	0.488601881106162	0.13486438878072	3.62291250880611	0.000291304375527425	0.00249566
WDR1	13081.8	-0.330993913685486	0.0913697533429189	-3.62257641698162	0.000291683251791389	0.00249716
DUSP5	1528.34	0.793201897715316	0.218972657082312	3.62237874026962	0.000291906308262003	0.00249776
ASB13	204.29	-0.654685238716547	0.180750801864915	-3.62203227848377	0.000292297637848563	0.0024998
ARVCF	59.3316	1.17069242940626	0.323339787769435	3.62062595971347	0.000293891130302411	0.00251138
PCCA	150.136	-0.787692208486156	0.217560559534748	-3.62056528155026	0.000293960067195149	0.00251138
ILVBL	731.473	-0.654469073025134	0.180838557278857	-3.61907926535783	0.000295653075887015	0.00252452
LOC105370504	63.9099	0.888333309818879	0.245503931652625	3.61840767208495	0.000296421210439256	0.00252843
COQ8B	368.108	-0.414576335375729	0.114571979784034	-3.61847928400293	0.000296339215392552	0.00252843
NPTX1	534.106	-0.876847342914847	0.24236704786841	-3.61784883971075	0.000297061799145161	0.00253256
PPP1R9B	3089.91	-0.389538989265845	0.107688424619393	-3.61727818605023	0.000297717276451425	0.00253683
ZCCHC2	1727.19	0.772184958507276	0.213553396390274	3.61588704071037	0.00029932088654175	0.00254916
FIRRE	54.1634	-0.87692016175293	0.24253279713772	-3.61567660993486	0.000299564158888941	0.0025499
NDEL1	1104.01	0.335974983559321	0.092927558760289	3.61545044378046	0.000299825828863145	0.00255079
TRIM25	3947.32	0.729964796466762	0.20192295992403	3.61506584858601	0.000300271289821318	0.00255325
H2AC6	146.349	0.92198161404027	0.255090498665305	3.61433145830324	0.000301123626513664	0.00255916
TMEM67	72.8596	-0.844054834893092	0.233546277469936	-3.61407959072157	0.000301416466591723	0.00256031
RRAS	269.718	0.690850017653826	0.191176953106997	3.61366789472356	0.000301895709462209	0.00256305
DHX34	414.373	0.493119026152728	0.136527464155653	3.61186688116122	0.000304000615970697	0.00257957
APP	1029.28	-0.756813119663895	0.209579212028474	-3.61110776368923	0.000304891933210228	0.00258579
RIGI	2158.92	1.23652306066254	0.342448868041967	3.61082537002576	0.000305224129576942	0.00258726
ARHGEF3	4603.45	0.541417908948733	0.149966717369582	3.61025378460775	0.000305897556849301	0.00259162
PACSIN3	127.907	0.762991362119889	0.211446812966161	3.60843160233394	0.000308053704394035	0.00260853
DDX19B	475.87	-0.433028337932457	0.120031752653263	-3.60761488823172	0.000309024715094843	0.00261403
NPLOC4	2828.57	0.450805773188425	0.124957872128658	3.60766205048906	0.000308968564896994	0.00261403
ACBD7	82.849	-0.805253111225042	0.223229866997356	-3.6072821350316	0.000309421154289515	0.00261603
ERLIN1	535.657	-0.478036059342264	0.132721873423933	-3.60178806258518	0.000316035971365336	0.00267057
PLCH1	44.121	-1.38509469191547	0.384697906423725	-3.60047369322011	0.000317637966750939	0.00268133
RANGAP1	4014.4	0.398087815745152	0.110561359005909	3.60060530482332	0.000317477212504648	0.00268133
COX3	99442.4	1.19757981988225	0.332666996149424	3.59993577284214	0.000318295790846459	0.00268549
EIF2A	2519.09	-0.47392425129662	0.131656082546376	-3.5997140590119	0.000318567296166869	0.00268639
DBH-AS1	77.1048	0.992345868273229	0.275714593167954	3.59917789214999	0.000319224769250737	0.00269054
PMCH	27.0519	1.3492528539492	0.37498259459815	3.59817461766493	0.000320458445052246	0.00269853
E2F5	41.4919	1.17039834556433	0.325278917951044	3.59813772419299	0.000320503896043723	0.00269853
SPN	7541.39	-0.734530512781347	0.204229330738557	-3.59659658152458	0.000322407909541644	0.00271316
CORO6	93.5616	-0.842590445364785	0.234332823587287	-3.59569962272455	0.000323520931043906	0.00272112
RAPGEF2	593.086	0.489015436958723	0.136006809768607	3.59552170799904	0.000323742129497579	0.00272157
TRAV8-6	180.938	-0.619790439739358	0.172409014933059	-3.59488417690921	0.000324535924364439	0.00272684
LIG4	559.094	0.536278581677301	0.149231690048159	3.59359718773027	0.000326143918024933	0.00273894
LFNG	1172.01	-0.675226671420313	0.18794989419779	-3.59258872851365	0.000327409117207205	0.00274814
FLNA	34643.8	-0.427753010820369	0.119129448575905	-3.59065718790616	0.000329845235638848	0.00276717
LOC105369440	10.2788	1.41828812752993	0.395147186759198	3.58926540553668	0.000331611097778919	0.00278055
ENO2	3627.4	-0.604714753919362	0.16848831441621	-3.58906049962348	0.000331871823639008	0.0027813
MSC	89.1537	1.25061616656264	0.348495776284213	3.58861212005828	0.000332443018899706	0.00278466
ATP11B	4516.11	-0.559020140712274	0.155802212588562	-3.58801156559002	0.000333209512620621	0.00278965
KNSTRN	615.455	-0.430456343118865	0.11998735476233	-3.587514234075	0.000333845513262089	0.0027921
KMT2A	5844.53	0.504151956024615	0.140525157294983	3.58762776522872	0.000333700226657446	0.0027921
ATG101	608.743	0.428796052659242	0.119556180034147	3.58656534975247	0.000335062123812938	0.00280084
UBXN2B	828.423	-0.433301893065055	0.120841126184535	-3.58571544925332	0.000336155343085775	0.00280853
OSBPL7	424.562	-0.562289622370352	0.156846585168184	-3.58496566417061	0.000337122554750268	0.00281517
CUEDC1	21.7093	1.34458773253473	0.375112017183768	3.58449655286841	0.000337729024914145	0.00281804
LYPLA1	1589.18	-0.425138320983959	0.118606861785305	-3.58443276033657	0.00033781157511626	0.00281804
LOC105370910	24.0604	1.1228796307053	0.313707636768198	3.57938251766248	0.00034440703573538	0.00287012
LOC101927202	99.9535	-0.821112146241141	0.229399524806081	-3.57939776438183	0.000344386943943019	0.00287012
UNKL	627.446	0.497019827068794	0.138979387666137	3.5762125262975	0.00034860827765631	0.00290364
ARGLU1	2245.48	-0.35135459264555	0.0982878613755387	-3.57475061241889	0.00035056188425549	0.00291842
HMMR	2437.05	-0.474349890826287	0.132820019777119	-3.571373439202	0.000355114137965496	0.00295481
MVD	1559.03	0.478462369820999	0.13398644663264	3.57097588484327	0.000355653642638643	0.00295779
BCL9L	2718.68	-0.328423265172048	0.0919864430612981	-3.5703442185844	0.000356512427726988	0.00296342
CEND1	15.2899	1.40598310599898	0.39400008383793	3.56848428128083	0.000359052390321204	0.00298301
EDF1	2783.93	0.434011571026617	0.121663874064119	3.56730027187764	0.000360678098366672	0.00299499
ABI2	943.332	-0.354307252012253	0.0993281440842229	-3.56703787510443	0.000361039313645306	0.00299646
PCM1	4266.15	-0.289183086325359	0.081103072634763	-3.56562429672249	0.000362991071721325	0.00301113
JAK2	1221.88	0.615068199284184	0.172516944537542	3.56526253657557	0.000363492144835131	0.00301375
MIS18A	369.642	-0.609390473756612	0.171056956459559	-3.5625003879961	0.000367339365395396	0.0030441
PPIA	8018.47	-0.353341565587019	0.0992148055766125	-3.56137940838046	0.000368911539716201	0.00305557
DNAJA4	938.664	0.420842929067985	0.118185057617427	3.56088102465781	0.000369612541299367	0.00305827
TMC6	4534.64	-0.43854462042153	0.123154528336395	-3.56092972256489	0.000369543990405818	0.00305827
ZFTA	103.404	0.798160434365282	0.224218019773435	3.55975150958783	0.000371205872604713	0.00306989
ZFP36L2	7481.5	-0.435189120020697	0.122316039678737	-3.55790721448897	0.00037382130519363	0.00308995
TMIE	29.9395	-1.18146974279123	0.332096635572564	-3.5576082869803	0.000374246839240678	0.00309033
ETHE1	990.628	-0.440680048972947	0.12386724230712	-3.55768030970055	0.000374144270924025	0.00309033
C18orf54	276.008	-0.613580924307904	0.172483841420732	-3.55732409049972	0.000374651822995815	0.00309211
BEX2	244.79	0.747378679830572	0.210116162974631	3.55697852678192	0.00037514480778315	0.00309338
SAMD4B	888.702	0.395714742152976	0.111255285241728	3.55681746977857	0.000375374780484987	0.00309338
C11orf58	3424.81	0.259880422844097	0.0730631102850863	3.55693073878274	0.000375213030345902	0.00309338
FCER1G	60.4451	1.07719142009976	0.302973893647977	3.55539352625326	0.000377413765019508	0.00310811
SRP72	3200.28	-0.378591560299285	0.106486449779537	-3.55530268013534	0.000377544200790097	0.00310811
ZNF189	592.182	0.383000278901571	0.107794680651669	3.55305360696981	0.000380786859052722	0.00313322
TP53I13	1008.24	-0.571977238262547	0.161006286844837	-3.55251493262351	0.000381567361004043	0.00313806
BHLHE40-AS1	177.185	0.863338364974879	0.243149647240248	3.55064617520025	0.000384286668174875	0.00315883
KCNA6	67.0771	-0.963852814801782	0.271633600763413	-3.54835635979099	0.000387643367150679	0.00318481
SH2D1B	16.5429	1.38212536761789	0.389532850408457	3.54816125563894	0.000387930638486618	0.00318557
ACTR3C	95.1163	0.749731525590874	0.211383269324102	3.54678744438073	0.000389959077469035	0.00320061
ZNF710-AS1	84.4865	-0.799636872904379	0.225564058599928	-3.54505446420724	0.000392531968644585	0.00322011
TRIM65	732.745	-0.366364980342284	0.103376445055574	-3.54398896330135	0.000394121743500984	0.00323152
NOG	118.671	-1.17294582317941	0.330995630459061	-3.54368975068536	0.000394569262810408	0.00323356
FAM124B	26.9451	-1.26835351301649	0.357943082664575	-3.54345027029074	0.000394927785266899	0.00323487
MAP2K2	2737.44	-0.357058821294982	0.100780126823519	-3.54294871964435	0.00039567963562253	0.0032394
MLF2	2403.48	0.41670524739334	0.117642792578367	3.54212305114871	0.000396920269054891	0.00324793
ZFP41	267.775	0.49841792585072	0.140725563657661	3.5417724604977	0.000397448158215945	0.00325062
LOC124901759	26.1061	1.21834668252388	0.344007866803475	3.54162448040729	0.000397671170677094	0.00325081
NUP58	2571.06	-0.387291613278683	0.109359881807501	-3.54144140316835	0.000397947237869843	0.00325143
SDF2L1	575.638	0.800741320103064	0.226138891128683	3.5409270652495	0.000398723780578322	0.00325614
MTREX	2076.37	-0.339274240610338	0.0958261265063101	-3.54051919846721	0.000399340580358081	0.00325955
PTTG1	1044.53	-0.375601014642095	0.106092495179465	-3.54031653234973	0.000399647395216524	0.00326042
FGFR1	556.323	-1.00052914356589	0.282676716726671	-3.53948197485728	0.0004009131482828	0.00326911
BCAR3	124	0.946499192078287	0.26744489579817	3.53904376919786	0.000401579262745798	0.0032729
[truncated: 23,895 more rows]

## Sheet: +P-adj<0.05 (3.7K genes)
GeneID	Base mean	log2(FC)	StdErr	Wald-Stats	P-value	P-adj		Description: This list contains all the genes from the previous list possessing a p-adjusted value lower than 0.5, meaning this would be the output list for all positively regulated genes.
MSI1	3.2045	0.887288669462294	0.333835124026667	2.65786493272474	0.00786374017540313	0.0378035
LOC107984525	3.2705	-1.01788900662004	0.350610424086189	-2.90319093983874	0.0036938135450578	0.0204137
LOC124904636	3.36508	-1.11637963761015	0.357859032847045	-3.11960726191118	0.00181092314271733	0.0114666
C16orf74	3.58364	-0.973602587235961	0.35764372204859	-2.72226947437844	0.00648352501362982	0.0323818
NPPC	3.65414	-1.18241678766108	0.335949851497933	-3.51962289130034	0.000432160777856913	0.00348036
LOC645261	3.65876	-0.989568981189823	0.371930110223013	-2.66063153799639	0.00779942559837248	0.0375968
LOC124902216	3.66177	-1.20142617304636	0.365149015626706	-3.2902352782859	0.00100103643254176	0.00702666
ANK3-DT	3.69511	1.01068099969698	0.376162780363272	2.68681818738403	0.00721362058332454	0.0353882
GJA1	3.86088	1.08406714713172	0.379788621661658	2.85439606481282	0.00431187380485942	0.0231845
LOC124902696	3.90462	1.11656218779416	0.370977487574906	3.00978421923434	0.00261433349655064	0.0153931
TAC1	3.95305	1.35710831779999	0.352008254959243	3.85533094375052	0.000115573175170097	0.0011384
FGD5	3.96683	-1.13406172738526	0.362694996179384	-3.12676419396857	0.00176741624603806	0.0112304
PPP1R3G	4.01619	-1.06404106415422	0.377613913734728	-2.81780153075	0.00483536885329996	0.025445
DMBX1	4.02701	-0.944495711775547	0.363908932484534	-2.59541777479091	0.00944760052621669	0.0436282
SIGLEC6	4.14879	-1.14857965778311	0.365393780220915	-3.14340232362106	0.00166996138897359	0.0106988
FAM183DP	4.24564	0.974971174485088	0.369061742957218	2.64175627273865	0.00824773839985969	0.0392213
CALHM1	4.26067	-0.786040739373611	0.306293932808219	-2.56629549324367	0.0102791219283625	0.0465187
C10orf105	4.34365	-1.18044914169721	0.380715023683143	-3.10061087234545	0.00193121898455626	0.012106
LOC101927840	4.46501	1.08331670814802	0.378148746669144	2.86478989469151	0.0041728600926279	0.0225711
LINC00589	4.5246	1.07485027231927	0.382265158459513	2.81179241302241	0.00492662873535304	0.0258169
PRSS57	4.55662	0.974574783926053	0.37039160621342	2.63120105201439	0.00850836852994259	0.0401211
MIR503HG	4.65298	-1.02651152938459	0.385346803331493	-2.66386413617538	0.00772487552633451	0.0372789
MFSD6L	4.66878	-0.976588778573429	0.375713458791032	-2.59929144331398	0.00934164239439896	0.0432224
BATF2	4.77388	0.958295639728484	0.367515256418081	2.60749893506009	0.00912063542160738	0.0424795
RIMS2	4.83903	-1.25915656328272	0.385090794754451	-3.26976541749228	0.00107636705662553	0.0074813
WNT8B	4.86001	-1.15804009802494	0.391628557052834	-2.95698584071517	0.0031066238342029	0.017759
SEC14L5	4.98596	-0.963482842708084	0.364689773097056	-2.64192448975439	0.00824364325021214	0.0392213
LRP2	5.00245	-1.08630236902627	0.381888749434639	-2.8445519032296	0.00444739393987984	0.0238176
SCIRT	5.04299	-1.24890587572188	0.383252728696149	-3.2587005446008	0.00111923739563814	0.00771672
FAM78B-AS1	5.07612	-1.04107923354906	0.354968087203566	-2.93288121123977	0.00335832356842531	0.018871
LOC124902494	5.18173	-1.1912678619259	0.38601493409048	-3.08606677286395	0.00202823269265813	0.0125642
EGR4	5.24451	1.4660879253679	0.380541817503945	3.8526328984927	0.000116854516362853	0.00114686
LOC124900414	5.29523	1.16503148326867	0.38845208283156	2.99916395035485	0.00270721585406116	0.0157973
RPL21P44	5.41258	1.09952135467675	0.3843971822836	2.86037828931208	0.00423135938005283	0.0228118
BFSP1	5.49326	-1.23665449693028	0.390854941710681	-3.1639730369475	0.00155631212968715	0.0101018
CCL3L1	5.5493	1.1655185399123	0.385078507672082	3.02670368948456	0.0024723618428222	0.0147166
ZMIZ1-AS1	5.55409	-1.22920967617715	0.393221206278518	-3.12600047136446	0.0017720126776007	0.0112552
AFAP1L1	5.55783	-0.995079623677762	0.388894571788226	-2.55873878388726	0.0105052645689385	0.0473318
EPHA3	5.70548	-1.63452902050251	0.374594286426774	-4.36346489983645	1.28018488770423e-05	0.000165661
LOC124901321	5.71879	0.99056164360697	0.388102932811614	2.55231682077443	0.0107009162826774	0.0480009
ACOXL	5.77016	1.3494415235865	0.387532846880964	3.48213457116578	0.000497433642216782	0.00391507
GPER1	5.81133	-1.0387892235682	0.394150452529757	-2.63551447651775	0.00840098421729465	0.0397182
LINC03016	5.83884	1.18616339414758	0.388383242557862	3.0541054921309	0.0022573268896133	0.0136868
JPH2	5.85242	-1.79591119159726	0.376563274955407	-4.76921492625625	1.84945259610513e-06	3.01614e-05
DNAJC5B	5.96412	1.16498740098385	0.375993918386836	3.09842086271532	0.00194554922872882	0.0121677
KCNS1	6.00868	-1.01305916031879	0.393713277877166	-2.57308863389375	0.0100795390811046	0.0457936
ADAM20P1	6.10585	1.26132838042726	0.393696086336127	3.20381234206725	0.00135620843116958	0.00904435
LOC124904903	6.12714	-1.07264282893671	0.394760694154422	-2.71719764611903	0.00658372788246174	0.0328219
DTNA	6.26123	-1.45014462763109	0.377459336589135	-3.84185655794116	0.00012210719281841	0.00118981
LOC105373404	6.34014	1.08341612327432	0.388966784278947	2.78536925789877	0.0053466796920956	0.0276973
RASD1	6.34783	1.31614804665967	0.388429625008061	3.38838224976366	0.000703062088333584	0.00524464
LOC107986065	6.42258	1.04635495058016	0.394230072742876	2.65417334426085	0.00795029736748766	0.0381633
STC1	6.49107	-1.02919519382836	0.363706402220994	-2.82974175748218	0.00465855892573454	0.0247464
LOC105370572	6.56581	1.53291397843698	0.393611542343787	3.89448431646373	9.84078583191604e-05	0.000985409
LOC124900868	6.57244	-1.21180653141297	0.392576141901802	-3.0868063595064	0.00202319345434676	0.012547
LINC01259	6.78199	-0.998493468724951	0.391415669346759	-2.55097980719923	0.0107420549392725	0.0481324
CA9	6.88209	-1.2266675118845	0.393575273852697	-3.11672910718371	0.00182869524415428	0.0115656
LOC124901581	6.91176	1.21230461429178	0.394912381743908	3.06980654528562	0.0021419746482179	0.0131027
LOC124901137	7.02972	-1.04937839605436	0.394790106333755	-2.65806660100853	0.00785903604074337	0.0378032
LOC124902107	7.13177	0.995704820263662	0.356471199476581	2.79322655441923	0.00521851289013246	0.027111
LOC124901924	7.26498	1.007990152662	0.395186165366667	2.55067166060015	0.0107515562365761	0.0481618
THSD1	7.26782	1.31259677094936	0.394318013448326	3.32877709407859	0.000872281865949062	0.00626868
LINC02524	7.31848	1.00797015524541	0.38805924793413	2.59746458977961	0.00939148029120115	0.043406
LOC101929305	7.36439	-1.21114676644821	0.393961014816597	-3.07428075595765	0.00211010752626786	0.0129737
CREB5	7.75331	1.15885897941015	0.382172541404237	3.03229262665521	0.00242703795748825	0.0145372
MIR9-1HG	7.84923	1.15789596957086	0.393237422721027	2.94452130613292	0.00323454675091377	0.018348
PRRX2	7.90484	1.21286471601416	0.394631738433872	3.07340894786495	0.00211628257732353	0.0129972
KLF4	7.95144	1.08393019046192	0.390341537359688	2.77687636779252	0.00548840510472373	0.0283145
LOC124900232	7.9645	1.00711385984659	0.394754499437315	2.55124098973445	0.0107340075633817	0.0481229
LOC105377891	7.99885	1.05911748327617	0.395173143906524	2.6801352764162	0.00735924130526634	0.0359295
RUNX2-AS1	8.12664	1.08954106093575	0.394048145520679	2.76499476858614	0.00569237087033338	0.0291269
LINC01068	8.14988	1.09672291530795	0.393937245227478	2.78400412399354	0.00536923514815078	0.0277965
LINC01424	8.16169	-1.12188595543304	0.394458922748579	-2.84411352040352	0.00445351776534435	0.0238281
HIF1A-AS2	8.27161	-1.45625303219751	0.392427842556735	-3.71088101881298	0.000206539169785381	0.00188512
SVOPL	8.30419	-1.11888609429803	0.390073975704589	-2.86839462252509	0.00412560603545492	0.0223601
LOC105375655	8.36069	1.08595835668053	0.393544886333986	2.75942692788268	0.00579028348740077	0.0295167
LOC124908044	8.39662	-1.04710290667352	0.392616646931634	-2.66698550572628	0.00765349725281841	0.0370002
PNCK	8.40412	-2.15440175080994	0.391839010320509	-5.49818087037255	3.83729232394965e-08	9.2618e-07
C5AR1	8.47128	1.13231671593967	0.394547489512721	2.86991235792203	0.00410585584570868	0.0222901
SH3BP4	8.51011	1.56223349396592	0.394412483641336	3.96091289896025	7.46637661883787e-05	0.000771352
LOC107984993	8.68982	1.15973138312947	0.394923084843348	2.93660063855091	0.00331831130974575	0.0187195
LOC124901710	8.75644	-1.05319148541567	0.393243178372895	-2.67821933942609	0.00740147321712587	0.0360708
CBARP	8.91671	1.09834687194238	0.392820466257295	2.79605307332171	0.00517309045116431	0.0269007
LOC101927069	9.02355	1.07230008872569	0.39233322826563	2.73313604729826	0.00627344135830601	0.0315648
INSRR	9.05174	-1.03956418754955	0.387489739392645	-2.68281732873488	0.00730048546874701	0.0357068
REP15	9.1547	1.21083808114067	0.389917987116581	3.10536605426886	0.00190043673198465	0.0119498
UPK1A-AS1	9.26237	-1.12977963879846	0.394941897186475	-2.86062240255311	0.00422810302082221	0.0228018
KIF19	9.35014	-2.16046242232519	0.393886485420816	-5.48498743239953	4.13498813305825e-08	9.8924e-07
LOC124900317	9.37147	-1.11231291955214	0.394925696251751	-2.81651189099399	0.00485482457809481	0.0255145
MAP3K15	9.41807	-1.19490157237779	0.392956964783918	-3.04079499655859	0.002359544243716	0.0141799
XIRP1	9.45289	1.06967097616118	0.389560090234349	2.74584333194319	0.00603555781642887	0.0305662
RAP1GAP	9.458	-1.09335135333615	0.395015318588767	-2.76787076825846	0.00564238244855889	0.0289347
NAT8L	9.72911	1.12912504604022	0.395165355464027	2.85734827314082	0.0042719681883629	0.0229851
TNFRSF21	9.82574	1.15145456757739	0.391493043552432	2.94118781046279	0.00326956230977798	0.0184957
MIR320E	9.88943	1.16670365938748	0.383573332437307	3.04167042055294	0.00235269341893549	0.0141439
PPM1K-DT	9.96888	1.17015872449051	0.39189385179883	2.98590732954695	0.00282738310256588	0.0163742
SNORD143	10.0332	-1.00551044371456	0.389494109908517	-2.5815806147896	0.00983490188221805	0.0449328
TEX19	10.087	1.16302538243324	0.39356425743854	2.95510926221459	0.00312558336350608	0.0178486
LOC105369440	10.2788	1.41828812752993	0.395147186759198	3.58926540553668	0.000331611097778919	0.00278055
HMGN3-AS1	10.3423	-0.98370438641368	0.386971693105957	-2.54205773688033	0.0110201967816876	0.0490495
LINC01257	10.4758	-1.9169611180399	0.392315850233673	-4.88626986877567	1.02764317095173e-06	1.75313e-05
PRKN	10.5058	1.0865697968521	0.394787129284701	2.75229285924497	0.00591795718133719	0.0301016
LOC124902378	10.6304	1.17650295784277	0.394806205697794	2.97995051968188	0.00288294947459894	0.0166527
LINC01176	10.6657	1.1046777091352	0.392112357106808	2.81724788600399	0.00484371257382641	0.0254807
BMS1P2	10.6839	1.1560803340208	0.395143413846198	2.92572340449227	0.00343656330961924	0.0192665
IL2	10.7056	2.42739992270928	0.392937634184655	6.17757046292125	6.50955259626306e-10	2.28564e-08
FGF2	10.7614	1.4629800897396	0.393398818009976	3.71882177262287	0.000200154209184765	0.001833
LOC124901324	10.7719	1.26354222706758	0.39321924041719	3.21332757198507	0.00131206553241631	0.0088004
LOC101929698	10.8025	-0.984006494442496	0.387719210835978	-2.5379358745749	0.0111508414230749	0.0495282
LOC107984830	10.8029	-1.13716480435613	0.37571921988951	-3.02663463607355	0.00247292664813647	0.0147166
LOC124901607	11.0482	1.04160681679202	0.395084687877471	2.63641403666614	0.00837874269341623	0.039636
SLC2A1-DT	11.1372	-1.04894977602522	0.391136551306325	-2.68179941895464	0.00732273512095223	0.0357942
ARC	11.1484	1.58462236199347	0.395113642245806	4.01054833993217	6.05778958009467e-05	0.000649299
PFKP-DT	11.167	-1.21873312589432	0.382290723793039	-3.18797462256528	0.00143273110214734	0.00944748
LOC107985785	11.1689	1.20045886417738	0.384659706992194	3.12083340770011	0.00180340023483684	0.0114278
CHST3	11.1729	1.35451095595749	0.39511880997309	3.42811053730836	0.000607797928875298	0.0046266
LOC105377725	11.1905	1.19532934463371	0.386642884557958	3.0915591424896	0.00199108314088314	0.0123859
WDFY3	11.2624	1.10993681905667	0.394783337069208	2.81150878174498	0.0049309744673153	0.0258256
VWA1	11.263	-0.990381095621275	0.387364742818626	-2.55671460550295	0.0105665870081841	0.0475359
S1PR3	11.3385	1.31522856284647	0.393142560661677	3.34542401268608	0.000821568675641017	0.00595153
SHTN1	11.3531	1.01634540042255	0.393197885006049	2.58481909282629	0.00974301032640161	0.0445754
LOC124902503	11.3824	1.23213815553765	0.392661226848746	3.1379165328495	0.00170153322542781	0.0108669
C5AR2	11.4939	-1.22206665203383	0.395022404904385	-3.09366414882121	0.00197701151266478	0.0123172
SLC2A9	11.5061	1.11979469736695	0.39089781614384	2.86467371041771	0.00417439127770999	0.0225719
HIF1A-AS3	11.6214	-2.57324373793943	0.390887395172049	-6.58308190471789	4.60795126561838e-11	1.98605e-09
CREB3L3	11.7406	1.03735949515704	0.394832821436322	2.62733855656513	0.00860556663482395	0.0404623
EML4-AS1	11.8782	1.04028319376307	0.392524213258677	2.65023954860464	0.00804347177397084	0.0384858
LINC02970	12.0319	-1.38334515554318	0.394669523476698	-3.50507215088995	0.000456483555378553	0.00364551
EFHC2	12.0582	-1.27128269456883	0.394849027678645	-3.21966778554026	0.00128339231853175	0.00864009
LOC105374981	12.1808	-0.970818287511989	0.381390510484079	-2.54547048451672	0.0109130589254703	0.0486978
SERINC2	12.1818	1.07181253376063	0.39057447497188	2.74419503178695	0.00606594874192037	0.030701
HDC	12.1914	1.52439248499373	0.393348335383592	3.87542630250907	0.000106438191385721	0.00105802
LOC124902763	12.2691	1.33476807355125	0.384431663222361	3.47205550750694	0.00051648953296507	0.004039
TTBK1	12.5718	1.24591550722596	0.393163189342961	3.16895259016513	0.00152989348367958	0.00996658
OXR1-AS1	12.7288	-1.11200452995237	0.377664575376252	-2.94442370943722	0.00323556704725246	0.018348
SMIM35	12.7875	-1.04558499919137	0.390554754450135	-2.67717903130756	0.0074244950881458	0.0361398
SGO1-AS1	12.9444	1.26082252560663	0.379196489830031	3.32498469638201	0.000884233884385544	0.00634064
UCHL1	13.0839	1.13074485632251	0.395168468177314	2.86142480329462	0.00421741536971731	0.0227517
ODAD4	13.1019	-1.1160796641728	0.384205640811931	-2.90490181719929	0.00367368319833005	0.0203646
LOC124908053	13.1249	1.07010072680411	0.383981767486481	2.78685296390222	0.00532226219425976	0.0275884
DTX4	13.1833	-0.987544436798668	0.388891559877697	-2.5393825392077	0.011104832757063	0.0493642
LOC105369811	13.2411	1.48778453737624	0.378387053265552	3.93191184670928	8.42729702720287e-05	0.00086134
ODAPH	13.2964	1.54866260179621	0.389150779977019	3.9795952661014	6.90326931603971e-05	0.000722338
LAMA3	13.3007	-1.72028846004009	0.37386862358341	-4.60131808749201	4.19825723261147e-06	6.25782e-05
ASTL	13.356	1.15901884334525	0.394985124189446	2.93433542775487	0.00334262761416958	0.0188046
IL3	13.4026	2.17446260246103	0.390558720817594	5.56756893792826	2.58317892568007e-08	6.49759e-07
GNG4	13.5466	1.80521978690264	0.394513956835267	4.57580715618743	4.74387383097522e-06	6.95029e-05
TMEM45A	13.6342	-1.47208148149168	0.389218035167962	-3.78215125837224	0.000155478833341875	0.00147873
REELD1	13.7225	1.03306297664604	0.386561710533139	2.67243999728078	0.00753018400576192	0.0365668
SPTB	13.8131	1.08951959101591	0.393234078490982	2.77066421912591	0.00559420829854483	0.0287329
TMEM74B	13.919	-1.7944154208328	0.39325569618677	-4.56297375532629	5.04341212376688e-06	7.32329e-05
TAS2R4	14.1913	1.00669778409332	0.385928601604288	2.6085078429236	0.00909379277923112	0.0423909
LOC124903670	14.2593	-1.54527043066802	0.388259914429733	-3.97998962354297	6.89182763764865e-05	0.000721782
ABLIM2	14.3355	1.42252351007195	0.378601532659828	3.75731048968066	0.000171749344337784	0.00160444
LOC107985745	14.3539	1.18893762666115	0.382175287490527	3.11097463802031	0.0018647095405285	0.0117615
LOC124902421	14.4124	1.45905480602837	0.388056601232705	3.75990203850036	0.000169979904939224	0.00159156
LINC00487	14.4268	1.3913376006786	0.394082798054894	3.5305717670143	0.000414662504947052	0.00336271
LOC105376176	14.5056	1.12257212597963	0.395119820702892	2.84109292209803	0.00449592101522803	0.0240392
LOC124906273	14.531	1.43098229898888	0.364936942482368	3.92117687306492	8.81175520440231e-05	0.000894462
ANGPTL4	14.5527	-1.44046945856688	0.394509768324538	-3.65128971250694	0.000260926697388388	0.00228304
THY1	14.6487	1.16576436324806	0.383248204651137	3.04179993304661	0.00235168143817133	0.0141439
ECEL1	14.8126	2.30030808464714	0.393075738923915	5.85207342214626	4.85482205878578e-09	1.43029e-07
FHDC1	14.8266	1.28729530040679	0.385303614907356	3.34098941873752	0.000834804045076792	0.00603667
AGAP13P	14.8998	1.31003460995159	0.379193940217574	3.45478783020614	0.000550726024737276	0.00426852
DTHD1	15.0691	1.62654332531674	0.390480108716941	4.16549598559917	3.10676390570325e-05	0.000362056
NR6A1	15.1586	1.06510586896129	0.392529509271004	2.71344152173266	0.00665883198078124	0.0330951
PTGER3	15.1788	-1.07101821851388	0.392420597489098	-2.72926096480864	0.00634764492950274	0.0318228
HMSD	15.252	1.18099610155536	0.389023077149568	3.03579959885336	0.00239898754695406	0.0143957
CEND1	15.2899	1.40598310599898	0.39400008383793	3.56848428128083	0.000359052390321204	0.00298301
TYROBP	15.3312	1.30646410980862	0.379228798737959	3.44505510698665	0.00057094297998029	0.00438971
LRP4	15.3973	1.2529284126761	0.395190030189553	3.17044539831922	0.00152205435317878	0.00993084
LOC124902879	15.4434	1.21830215023912	0.395213848615732	3.08264033385044	0.00205172965623359	0.0126761
LOC107984778	15.4492	-2.29165127375573	0.394445918047294	-5.80979842585405	6.25481061227844e-09	1.8036e-07
ICAM4	15.4855	-1.87661238186896	0.382980798682323	-4.90001688942526	9.58284171299138e-07	1.65245e-05
CASKIN1	15.4869	-1.93042030889551	0.388790695908206	-4.96519162935753	6.86332667953709e-07	1.22876e-05
ANKK1	15.5746	1.15017063352818	0.370581863408744	3.10368840759908	0.00191124500969396	0.0120039
FBXO39	15.8114	1.31572248295133	0.392333972498657	3.35357775563478	0.000797739963942481	0.00581251
KIF13A	15.9214	1.0776048386858	0.392791996382046	2.74344907383926	0.00607974777189765	0.0307422
PRRG2	15.9439	-1.07998893890686	0.377906756521738	-2.85781854986428	0.00426564237556917	0.0229587
PACSIN1	16.1525	-1.21986670857982	0.368208607727565	-3.31297716288694	0.000923085168634478	0.00655861
LOC124902638	16.2486	1.37571574465286	0.365912696687795	3.75968299844663	0.00017012879358287	0.00159204
LOC124902312	16.2648	-1.43935677339966	0.393570751987736	-3.65717413230064	0.000255011147707399	0.00224103
STON2	16.3288	1.3367789077184	0.385037395101402	3.47181578912964	0.000516950930584463	0.00403941
KAZN	16.3451	-1.27046089012581	0.383586483413167	-3.31205854497583	0.000926121627536687	0.00657732
DCAF4L1	16.4115	1.37774658948865	0.380154538805027	3.62417503634033	0.00028988524314398	0.00248831
KLHDC7B-DT	16.4299	1.05262289040902	0.386812909011896	2.72127135854364	0.00650313543543938	0.0324639
SH2D1B	16.5429	1.38212536761789	0.389532850408457	3.54816125563894	0.000387930638486618	0.00318557
DAB1	16.6397	-1.33112777121076	0.395182490179814	-3.36838752801289	0.000756092390050875	0.00555179
NMUR1	16.6519	-1.37078843728713	0.374754756883576	-3.65782798512411	0.000254361656411274	0.00224003
LOC285638	16.7516	1.26019433239988	0.370099214659345	3.40501758037994	0.000661597944343174	0.00497634
XCL2	16.813	1.02947119386115	0.395039752375799	2.60599392256053	0.00916080870589458	0.0425936
DOCK1	16.9311	1.10948223035528	0.39525395146637	2.80701110321393	0.00500035181450552	0.0261108
LOC124902038	16.9446	1.23676353272929	0.370066405772546	3.34200433607972	0.000831757613762428	0.00601999
LOC107984578	16.9877	-1.02726500140638	0.371474431737614	-2.7653720246673	0.0056857910114717	0.0291115
PDGFA	17.0257	1.17805187626764	0.376453582770634	3.12934165109383	0.00175198472686344	0.0111497
LOC102723750	17.0325	-0.944101446570405	0.371270168251051	-2.54289605603865	0.0109937928399302	0.0489508
APLN	17.0541	-2.02682019395555	0.377315068651504	-5.37169162418891	7.8001418621569e-08	1.73133e-06
FCGR3A	17.1982	1.37925069461861	0.391962006370879	3.51883772457667	0.000433441743294472	0.00348664
CXCL11	17.2486	1.140402454724	0.394969527670819	2.88731756459563	0.0038854185581219	0.0212492
LRG1	17.2694	1.00214082361479	0.366866177830041	2.73162500163494	0.00630228284265957	0.0316702
LOC124903328	17.3422	1.00496053957239	0.382533036612212	2.62712091084346	0.00861107302480744	0.0404765
GALR2	17.3682	2.45666237280202	0.372951301732582	6.58708619969781	4.48541898436125e-11	1.94352e-09
C2orf72	17.6553	-2.01074789852524	0.388862984412048	-5.17083903361346	2.33045247386169e-07	4.68737e-06
LOC124902561	17.6666	0.933008246519091	0.365731844935898	2.55107193819182	0.0107392156506249	0.0481324
CCL1	17.6799	2.05989425632767	0.390442667696115	5.27579188125747	1.32184035459861e-07	2.77399e-06
FBXO24	17.7229	-1.05859380603634	0.344367493011555	-3.07402361581445	0.00211192713970289	0.0129791
ARHGEF4	17.735	-1.13761980371442	0.354348698652233	-3.21045289016543	0.00132525989554399	0.008867
GPR84	17.7722	1.37239461357748	0.389596432448853	3.52260569982926	0.000427326602648408	0.00344483
CDHR3	17.9639	1.4677622160899	0.374493100071011	3.91933046513161	8.87952955626624e-05	0.00090023
LOC124902267	17.9738	1.14617707622517	0.36821964126193	3.11275376918269	0.00185350587734362	0.0117044
CAMK2B	18.0316	1.11456532298366	0.367870710854677	3.02977456507526	0.0024473633943886	0.0146267
KCTD15	18.0521	-1.1208730014481	0.347754607440213	-3.22317225269491	0.0012677928984424	0.00854921
LOC105369957	18.2291	-1.0404745639043	0.353318829385189	-2.94486021510608	0.00323100600150623	0.0183429
LOC101928156	18.2324	-0.971090741818982	0.373257943277684	-2.6016612889509	0.0092773429217164	0.0429882
LOC389602	18.3334	-1.41462933419771	0.378958109741706	-3.73294382105165	0.000189254817745674	0.00174792
LINC03047	18.5922	-2.01066190258591	0.372304014016795	-5.40059152436431	6.64215125955655e-08	1.49673e-06
AK7	18.6149	-1.15811703104594	0.343962640605546	-3.36698494059436	0.00075994838155948	0.00557455
CEBPD	18.7335	1.39980279072969	0.372168734645345	3.76120469137104	0.000169096978239737	0.0015842
SPATA18	18.7602	1.79050062032581	0.385345299868751	4.64648361076587	3.37640944498459e-06	5.16511e-05
GAPDH-DT	18.7796	-1.12396685738352	0.342208680018731	-3.28444870925542	0.00102182095223501	0.00715099
FLJ20021	18.8028	-0.912468617006499	0.355581838554354	-2.56612829473016	0.0102840782740942	0.0465282
LOC105371592	18.8444	-0.873017778760345	0.336979769414684	-2.59071273114327	0.00957774049482836	0.0440619
MB	18.858	1.75196005841321	0.390128089700208	4.49073036437723	7.09793601703881e-06	9.84167e-05
LOC105374711	18.8891	0.976654303891611	0.346738093882236	2.8166916791765	0.00485210802116751	0.0255092
C4orf47	19.0396	-1.2023726068987	0.359037621057419	-3.34887637500922	0.000811399913240126	0.00589359
KLKB1	19.1305	1.58161576623881	0.357825647914515	4.42007378581386	9.86672061500232e-06	0.000131546
CHORDC1P4	19.1944	0.91775301503597	0.351306703990922	2.61239823951576	0.00899094539765964	0.0419835
HS3ST1	19.2115	1.179538019144	0.370940943621722	3.17985393477316	0.00147349304284817	0.00965167
EEF2K_1	19.2506	-1.06846343862873	0.335389202910615	-3.18574190628756	0.00144383339816491	0.00949271
LOC124903906	19.2955	0.9800147574079	0.363459522038862	2.69635185758901	0.00701035724462108	0.0345471
LOC124902152	19.4707	1.21476568433387	0.359891209775817	3.37536914305455	0.000737167395661822	0.00544174
LOC124902874	19.5058	-1.13016030711435	0.359118762407313	-3.14703776416037	0.00164933658230785	0.0105915
SHISA8	19.5105	1.14282078072579	0.369833040407294	3.09009919575387	0.00200089657389187	0.0124322
IL1R2	19.8236	1.19958131238282	0.392887386844383	3.05324465113958	0.00226381293490689	0.013721
WNT1	19.8348	-1.7044467011318	0.366787454850515	-4.64696019068168	3.36862141970785e-06	5.15841e-05
SOCS2-AS1	19.8981	-1.10274859698387	0.379114395385263	-2.90874894334529	0.00362878139134164	0.0201706
PLA2G4C	19.9407	1.06153604136895	0.393067371053348	2.70064655462048	0.00692048395506184	0.0341559
KIT	20.0486	1.11210041868741	0.372912143783813	2.98220488987918	0.00286180403844038	0.0165452
KLRC1	20.1533	2.27337300918116	0.382256649008799	5.94724255307546	2.72697181060996e-09	8.66736e-08
SCAMP5	20.1706	1.79871734481335	0.355399916571329	5.0611079545719	4.16827106072721e-07	7.89747e-06
UST-AS2	20.3959	-1.0654290408037	0.343825579596943	-3.0987486214745	0.00194339835782567	0.0121589
PTGDS	20.4131	-1.69019045666485	0.389150834271456	-4.34327851263411	1.40371991744344e-05	0.000179941
LSMEM1	20.8146	1.33471026518255	0.34176922726369	3.90529678715855	9.41098138489963e-05	0.000947613
LOC105373142	20.8274	1.77524016840511	0.362110014627118	4.90248846122957	9.46301752472656e-07	1.63664e-05
LOC101929974	20.8485	-1.68949060112029	0.355146379272939	-4.75716690278258	1.96328840618573e-06	3.17951e-05
PLEKHA6	21.0004	1.11380147847738	0.374815716507346	2.97159758629157	0.00296254707420031	0.0170432
IL6	21.0531	1.07024148660226	0.389869079325372	2.74513046393473	0.00604868461606636	0.0306231
BARX1	21.1085	-1.53661605569514	0.378449760053774	-4.06029073839763	4.90116473429247e-05	0.000536625
LOC105371085	21.1545	1.15436801375687	0.391974176781338	2.94501036582528	0.0032294384320443	0.0183429
LOC124901064	21.2174	-0.93453077423661	0.36681536743922	-2.54768708508773	0.01084396906081	0.0484558
ZMYND10	21.2969	-1.02955687475875	0.341069539146939	-3.01861279472159	0.00253934853805287	0.0150331
CFAP251	21.3314	-1.32584852357517	0.394512736656026	-3.36072425649257	0.000777383933798405	0.00568709
SLC22A4	21.4519	1.69311953842471	0.370654397613285	4.56791973689515	4.92588573684289e-06	7.1654e-05
MYO7B	21.6039	1.21369503646061	0.370868603919464	3.27257423150374	0.00106572883383407	0.0074232
IFNB1	21.6221	1.39570044043464	0.395032726435956	3.53312611090948	0.000410676521854697	0.00333536
CUEDC1	21.7093	1.34458773253473	0.375112017183768	3.58449655286841	0.000337729024914145	0.00281804
FCGBP_1	21.7119	1.03523901598992	0.374658762622151	2.76315175106148	0.0057246144376624	0.0292368
LINC02680	21.9528	1.14404259424358	0.351418800159143	3.25549627318028	0.00113194382040919	0.00779773
BSG-AS1	21.9535	-1.1618049325038	0.360421941235267	-3.2234578408905	0.00126652940604408	0.00854776
GPR161	22.1032	1.20503164244826	0.392517044313386	3.07001099673563	0.00214050889497418	0.0131004
ROPN1L	22.2607	-1.25091702813729	0.390547330827659	-3.20298445129893	0.00136011324259384	0.00906668
CXCR1	22.3365	-1.38283656121767	0.345751077507614	-3.99951482779464	6.3472471164545e-05	0.000673691
LOC107985184	22.3542	1.04000319288442	0.354165229883788	2.93649151619336	0.00331947899925484	0.0187196
VXN	22.4233	1.03118444651613	0.390952198676918	2.63762283472486	0.00834893824375804	0.039541
ABR	22.4536	-1.51026550035008	0.357165271752186	-4.22847801786831	2.35277498653421e-05	0.000282861
LOC124902679	22.4961	-1.06163110806646	0.349292716406125	-3.03937373498534	0.00237070555059104	0.0142365
ADGRB2	22.4963	1.04211358184221	0.347462752286499	2.99920948356198	0.00270681127574414	0.0157973
SLC16A14	22.7698	-1.00868750763036	0.391257248819192	-2.57806727076511	0.00993546537979212	0.0452653
VWDE	22.803	-0.94548581717269	0.344587001181266	-2.74382322586605	0.00607282302690248	0.0307262
PTPRVP	23.0146	-0.943484124056081	0.331388726770944	-2.84706161627585	0.00441248209540702	0.023663
LOC105375914	23.0226	1.94444289594769	0.379465146038267	5.12416730824497	2.98855527523629e-07	5.82394e-06
PTPN3	23.1712	1.64209505625516	0.382401579495717	4.29416389550648	1.75352905254725e-05	0.000219252
SEPTIN4	23.5963	1.4889900859562	0.374300301963705	3.9780627430554	6.94790398405058e-05	0.000725146
MGAT5B	23.7593	1.34464875467048	0.395159877377929	3.40279677074722	0.000666998737916355	0.00500772
AREG	23.8332	2.02532473947687	0.375729803669464	5.3903755296947	7.03106010439718e-08	1.57782e-06
NKILA	23.9775	1.27017267182837	0.347775038305543	3.65228245827246	0.000259919760487	0.00227545
IL17F	24.0139	1.43924071863131	0.394864665541256	3.64489619920407	0.000267499745790043	0.00233054
LOC105370910	24.0604	1.1228796307053	0.313707636768198	3.57938251766248	0.00034440703573538	0.00287012
LOC124901713	24.4554	-0.866610723062648	0.333452483892268	-2.59890318688594	0.0093522145242071	0.043249
LOC112268170	24.5492	0.807474675774447	0.318415990086874	2.53591120079787	0.0112155169533176	0.0497206
CFAP54	24.651	0.970067722793058	0.355982256402737	2.72504515420449	0.00642926936531363	0.0321602
RNF43	24.722	1.20397817696168	0.369137878819394	3.26159477540572	0.00110787390907064	0.00765457
TSKU	24.7989	-1.15914379021418	0.346058714663122	-3.34955815617176	0.000809405620583279	0.00588173
LOC107985972	24.8449	1.15885643035397	0.38564043976171	3.00501791531519	0.00265565206904382	0.0155745
LOC124905999	24.8993	0.897173772286633	0.338210953894554	2.65270465653324	0.0079849704790843	0.0383055
CHRNA10	25.0153	1.10728818438526	0.327679244271986	3.37918316079296	0.000727015542276084	0.00538633
LOC102723765	25.1885	-1.5454385784367	0.389152545473072	-3.97129248263811	7.14837523781285e-05	0.000741792
LOC124905135	25.2141	0.884630557116243	0.327944217140335	2.69750314498666	0.00698616248435827	0.0344487
CHN1	25.3084	1.00225825641968	0.341227609259868	2.93721325362154	0.00331176282060962	0.018702
LOC101928387	25.4014	0.964697533095759	0.358151465991235	2.69354623588046	0.00706963392352528	0.0348287
NCAM1	25.4418	0.975722744700393	0.385120508647546	2.53355176572368	0.0112913061344687	0.0499706
RNASE4	25.5917	-0.968746572468993	0.345322697873826	-2.80533709030315	0.00502639827493528	0.0262132
NEURL3	25.6337	1.32510810142629	0.35757540603954	3.70581443534673	0.000210712535562436	0.00191845
TBXA2R	25.6384	-1.18509100859679	0.363669537412228	-3.25870298906411	0.00111922775274754	0.00771672
CDHR1	25.6485	-1.93187686420684	0.365935377445522	-5.27928422141817	1.29689503914354e-07	2.72786e-06
HLA-DQB1_6	25.7577	-1.3155300454341	0.356814337603702	-3.68687551702363	0.000227024340076034	0.0020356
FAM114A1	25.8007	-0.890532564913559	0.341287234983945	-2.6093345242035	0.00907185098634277	0.0423249
GPR34	25.9828	1.44148922999609	0.393836655104325	3.66011952243055	0.000252097629432707	0.00222611
LOC102724081	25.992	1.08149514624111	0.315837594602642	3.42421283825237	0.000616583099659203	0.00468097
CDH3	26.0553	1.90873959350838	0.38470897842183	4.96151558858464	6.99452556456338e-07	1.24541e-05
LOC124901759	26.1061	1.21834668252388	0.344007866803475	3.54162448040729	0.000397671170677094	0.00325081
F12	26.4374	-1.13148948828123	0.321204349134137	-3.52264684874711	0.000427260267916359	0.00344483
GABRR2	26.6512	1.36678954280828	0.325696636318817	4.19651107931726	2.71058207894063e-05	0.000322342
TGFA	26.6824	0.841956199073097	0.332207111803913	2.53443159148883	0.0112629915845962	0.0499039
LOC102724745	26.7264	-2.02219592610631	0.354655421044084	-5.70186103500996	1.18506422749787e-08	3.23401e-07
CTBP2	26.7597	1.08987530574037	0.382195418052656	2.85161792701088	0.00434973484469988	0.0233495
DHRS2	26.7717	1.77663477660872	0.377588037983658	4.7052199696157	2.53592374400084e-06	3.99567e-05
DGKG	26.8266	1.18958186565509	0.393323521917694	3.02443611776672	0.00249097071719113	0.0148069
PLAT	26.8273	1.5672267852128	0.356065486552508	4.40151276774107	1.07498741078509e-05	0.000141926
LINC01281	26.8517	1.13236486739129	0.359295275684364	3.1516274886566	0.00162363265591987	0.0104637
MARCKS	26.9134	1.11698469191076	0.380224362674627	2.93769889981145	0.003306579919416	0.0186792
LOC105378647	26.9155	1.51448731506075	0.380691468375749	3.97825389027611	6.94232196258899e-05	0.000725028
LOC124901782	26.9361	1.50557558519688	0.39176037609264	3.84310327709316	0.000121488313952146	0.0011852
FAM124B	26.9451	-1.26835351301649	0.357943082664575	-3.54345027029074	0.000394927785266899	0.00323487
PMCH	27.0519	1.3492528539492	0.37498259459815	3.59817461766493	0.000320458445052246	0.00269853
LRFN2	27.2783	1.70402096957597	0.390788945367822	4.36046359492614	1.29787174776963e-05	0.000167551
HSD17B6	27.4195	-0.881774785531532	0.323631713716627	-2.72462415813679	0.00643747212164947	0.0321913
RNASE6	27.4362	-1.60825818952766	0.327694215002985	-4.90780159031191	9.21029592079109e-07	1.59802e-05
EML6	27.5767	-0.878008171879798	0.332850528376497	-2.63784520986746	0.00834346564245966	0.039538
CPM	27.7585	1.1687666520699	0.379041929922263	3.08347588961885	0.00204597688133791	0.0126549
TEAD3	27.7729	1.09351880399427	0.343017219048832	3.18794143053966	0.00143289557333309	0.00944748
SLC4A4	27.9332	-1.34952811930207	0.389234622975012	-3.46713277710834	0.00052604197326978	0.00410061
B3GNT4	27.9646	-1.41477549515132	0.340970756981356	-4.14925757175323	3.33555328346088e-05	0.00038541
HES4	27.9992	1.21443248433599	0.391997031768076	3.09806551049219	0.00194788364704827	0.0121776
LOC105377347	28.0106	-1.46180160725307	0.356575129749023	-4.09956131343756	4.13934000738753e-05	0.000465085
ERICD	28.0581	1.69236936675604	0.319511260075009	5.29674405327292	1.1788574750156e-07	2.5073e-06
LINC02910	28.1116	-1.41469694109467	0.341266043839752	-4.14543716443987	3.39166002145739e-05	0.000390233
ADIRF-AS1	28.2656	-0.998744110143214	0.364343176689832	-2.74121809887345	0.00612118614025127	0.0309229
ANKRD42-DT	28.2776	0.903108488509239	0.329771030569021	2.73859255299327	0.00617027902086452	0.0311227
LINC02649	28.3462	-1.18812042307225	0.34459223043102	-3.44790252985719	0.000564957875429848	0.00435397
CLCF1	28.3998	0.92335844016267	0.3282273554092	2.81316722980485	0.00490561316579148	0.0257233
UPK1A	28.4752	-1.06857745892493	0.343040253462561	-3.11502060804521	0.00183932058941801	0.0116238
TMCC3	28.478	0.979310756506841	0.337367601554164	2.90280024517889	0.00369842453846454	0.0204323
LOC102724608	28.7849	1.46723815667694	0.361710875029318	4.05638386337712	4.98383259935687e-05	0.000544944
PRRG4	28.8202	0.932335618173339	0.351090761082314	2.65554016659171	0.00791815031455165	0.0380518
LOC105375198	28.8462	-1.12197304037997	0.344729559014326	-3.25464704444838	0.00113533369100056	0.0078116
TLR3	28.8563	1.23972771879163	0.368524900501018	3.3640270090466	0.000768140255502192	0.00562957
LOC105377524	29.4302	1.77094633421095	0.380133834748769	4.6587442956278	3.18144094356089e-06	4.88981e-05
GATM	29.5007	-1.33939584435726	0.320289723348339	-4.18182584928135	2.89177436645192e-05	0.000340656
MYO1A	29.5026	1.23266682194439	0.334295402364756	3.68735798705184	0.000226594476506554	0.00203513
LOC105369441	29.7526	2.24417684875971	0.350017210992475	6.41161856697371	1.43982713705981e-10	5.76355e-09
LOC107984262	29.9169	-1.40640887258418	0.312942250278019	-4.4941482696399	6.98489498131072e-06	9.71801e-05
TMIE	29.9395	-1.18146974279123	0.332096635572564	-3.5576082869803	0.000374246839240678	0.00309033
ADAMTS1	30.0431	-1.34829215786069	0.39453194536608	-3.417447366929	0.000632113151439024	0.00478105
LOC105375913	30.2142	2.31426933364848	0.364491191181728	6.34931485215134	2.16275986116235e-10	8.32995e-09
TLCD1	30.532	1.48967989809379	0.35409351462179	4.20702395434983	2.5875572282014e-05	0.000309292
SLC35G2	30.5742	1.36739239187135	0.373966857178814	3.65645341458035	0.000255728859622833	0.002246
NUP62CL	30.9309	-0.858642361662311	0.317922819707339	-2.70078870856998	0.00691752693681492	0.0341516
CYRIA	31.1787	1.19691273037531	0.371308221702124	3.22350182521816	0.00126633491498542	0.00854776
TRIM2	31.2541	-0.820839255004151	0.323911932739945	-2.53414330265865	0.0112722623421206	0.0499178
APOD	31.3542	1.8226361989899	0.388791187435465	4.68795656355363	2.75946567583948e-06	4.31038e-05
KDM2B-DT	31.3741	-1.1018714898898	0.351620256452186	-3.1336974183671	0.00172618756793552	0.0110028
G0S2	31.4298	1.03967562793935	0.367764000843714	2.82701848346809	0.00469836159091911	0.0248848
FOXN3-AS1	31.441	0.949121450232556	0.306558101191913	3.09605731031842	0.00196112453435189	0.0122405
PI16	31.5612	-1.32497690410856	0.35878296440346	-3.69297607625147	0.000221644881457969	0.00200047
IGSF3	31.7062	1.00087250129871	0.354517243790897	2.82319836010304	0.00475471440003761	0.025118
DSP	31.9564	0.922829856280379	0.333955074628728	2.7633353297785	0.00572139536032945	0.0292368
TBX6	32.009	-1.05407891023313	0.351554424560363	-2.9983377724553	0.00271456633419455	0.0158345
SOAT2	32.2047	-1.34553606110739	0.330569272965295	-4.07036034849088	4.69404732864998e-05	0.000517425
CCND1	32.2146	1.4228707021256	0.374860057015103	3.79573837088828	0.00014720467678426	0.00141074
LOXL1	32.2412	-1.33536404523	0.336609828118254	-3.96709761178118	7.275320098382e-05	0.000753046
PIWIL4	32.3617	0.905397243410803	0.308263997071546	2.93708396702799	0.00331314383634508	0.0187023
HSPA6	32.418	1.42576938679597	0.388828242270755	3.66683597484968	0.00024557020289718	0.002172
TLE6	32.4993	-1.73761180607471	0.326215745071612	-5.32657246722799	1.0008336100998e-07	2.18281e-06
SDC3	32.5253	0.916035653210048	0.360957402484368	2.53779434056549	0.011155351747282	0.0495315
MTSS1	32.5481	1.50620716580769	0.318042167415576	4.73587253554204	2.18114647747752e-06	3.49069e-05
NCMAP	32.6377	2.02370347690033	0.369537106511281	5.47632008056154	4.34261878423415e-08	1.02984e-06
OSBPL6	32.7545	-1.02298147190246	0.394903492973058	-2.59045941630162	0.00958479222998748	0.0440619
LINGO3	32.7671	-0.838531466604074	0.300562686202946	-2.78987214679695	0.00527288592844613	0.0273586
FAM153CP	32.8468	-1.76729006589889	0.316354170642254	-5.58642885064858	2.31786445477346e-08	5.95112e-07
GPI_1	33.2806	-1.17919586893509	0.294661248767563	-4.00186951581567	6.28439548480409e-05	0.00066959
TERT	33.7512	-1.49663382951744	0.326799346711078	-4.57967203600504	4.65705597564156e-06	6.84155e-05
SLC29A4	34.0054	-2.88739837569612	0.349487527059097	-8.26180665156578	1.43483987113054e-16	1.70943e-14
LOC105377663	34.25	1.78253541726587	0.329224154838235	5.41435186656252	6.15111016687458e-08	1.40552e-06
TWF2-DT	34.2653	-0.952580962728377	0.316553226512764	-3.00922841072342	0.00261912128427232	0.0154046
LNCTAM34A	34.2791	1.62033401770945	0.314680985459708	5.14913227229905	2.61694291031964e-07	5.16165e-06
DMD	34.3873	1.67101015890361	0.323747168914694	5.16146647553825	2.45022774514245e-07	4.89805e-06
ADORA2A	34.4829	-1.28388632162406	0.28791865301801	-4.45919813866229	8.22668450352669e-06	0.000111877
IGSF11	34.5606	1.39638408484882	0.356803238889476	3.91359699871269	9.09313486866808e-05	0.000919586
SPRY4	34.9736	-0.807285934562075	0.294353180645024	-2.74257588381769	0.00609593630765315	0.0308049
PRELID3A	35.084	-1.1289929676582	0.344123456847907	-3.28077887511511	0.00103520869039388	0.00723536
DAPK2	35.1513	0.892062852714204	0.306403263980335	2.91140127270791	0.00359811596607923	0.0200275
TIAM1-AS1	35.1791	-0.907157900517548	0.30405562077591	-2.98352616604356	0.00284947670309157	0.0164915
LOC124902117	35.2311	-0.97833541079218	0.295017441317655	-3.31619515925086	0.000912520804699141	0.00649772
FGR	35.4668	1.73354366313998	0.377701978563192	4.58971295235073	4.43855968276322e-06	6.56794e-05
ST6GALNAC1	35.7533	-0.930733889847314	0.36620403275134	-2.5415719287813	0.0110355237063987	0.0490963
MELTF-AS1	35.7833	-1.25251340667293	0.326415487981226	-3.83717517333297	0.000124457695837526	0.00121127
BICDL2	35.8418	-2.585215075344	0.316465389334996	-8.16902941827678	3.10880352644522e-16	3.4222e-14
RAP2C-AS1	36.0678	0.867839191150594	0.330091259925531	2.62908866883171	0.00856140346316045	0.0403012
TNS2	36.1786	0.908597946738594	0.282783150190094	3.21305546715853	0.00131330923910926	0.00880149
CDKL2	36.1966	0.855676560554693	0.321674834012254	2.66006684415386	0.00781251448513647	0.0376461
CHRNA6	36.3804	1.41489661668035	0.341291408042873	4.14571414145478	3.38756236726405e-05	0.000390233
HAS3	36.427	0.911485115762745	0.307011708892345	2.96889365897885	0.00298874007045039	0.0171636
EPGN	36.6242	0.92881123018098	0.33437706059484	2.77773609388357	0.00547390569784144	0.0282576
HES1	36.6552	-1.02029821542649	0.322462303579205	-3.16408524066713	0.00155571224354164	0.0101018
LOC105369968	36.7991	-0.788246930861703	0.293132267715815	-2.68904865712665	0.0071655973757265	0.0352163
TMEM217	36.9593	1.00064138796605	0.309309836659018	3.23507780668855	0.00121609586567272	0.00826732
UBXN10	36.9638	-1.01055038854289	0.321820444109691	-3.14010625191496	0.00168886568703267	0.0108079
CADM4	37.4615	1.07079244097373	0.316187845778638	3.38657053163071	0.000707720818199033	0.00527084
ASCL2	37.4982	-1.27534013750282	0.369384348934481	-3.45261010971808	0.000555190833933654	0.00429282
FAM174B	37.5319	1.01906104078927	0.34337729328664	2.96775896575837	0.00299979466481432	0.0172119
ZNF582-DT	37.6271	1.31626864806516	0.309794437704369	4.24884532407664	2.14875214836403e-05	0.000262425
ZNF578	37.6384	1.3259274817682	0.294090567091998	4.50856855042692	6.52664816983024e-06	9.15079e-05
PLCH2	38.0364	-1.09853979353592	0.362638166043325	-3.02929999211577	0.00245121148095847	0.014639
LINC02019	38.1945	1.56914826146072	0.309501525155868	5.0699209338968	3.9798100086696e-07	7.56582e-06
ECM1	38.3198	0.95724854457106	0.369968166545646	2.58738083740769	0.00967086392045536	0.0442951
GALNT18	38.583	-1.61885215601753	0.366946478931198	-4.41168467056216	1.02569418458464e-05	0.000135969
NBPF20	38.5831	0.818721411795029	0.296603542576612	2.76032243135989	0.00577443394151263	0.0294543
MKLN1-AS	38.6356	0.763594002294105	0.289035561979474	2.64186869278159	0.00824500139476081	0.0392213
WDR64	38.6783	1.52535552239544	0.388683539613157	3.92441502388697	8.69407405954147e-05	0.000884169
LOC102724945	38.8736	-1.1053200872405	0.383384949095822	-2.88305550295414	0.00393838040580182	0.0214811
OR52N4	38.8816	1.38810049140111	0.362103458356331	3.83343616131701	0.000126365606102584	0.00122764
OSBPL10	39.2523	1.30428469415321	0.305551837260407	4.26862003464779	1.96685977327377e-05	0.000242758
KLHL32	39.3608	-1.07383570903258	0.306827514387462	-3.49980252317444	0.000465602946425249	0.00369849
IL1A	39.4199	1.26986373401692	0.340947769648768	3.72451104556306	0.000195694144412907	0.00179822
CALCRL	39.5774	-1.187637026547	0.341388925399586	-3.47883876185177	0.000503591487934028	0.00395398
LOC107985076	39.6119	0.86550900843911	0.325935767126696	2.65545882266635	0.00792006022436739	0.0380518
LINC01163	39.687	-1.00711497321992	0.357553679622602	-2.81668188755022	0.00485225593490777	0.0255092
MMRN1	39.7219	-1.13900591381705	0.37284766577546	-3.05488278020493	0.00225148500953406	0.0136564
LRRC34	40.0538	-1.74997694954536	0.330143409363682	-5.30065692638924	1.15386736749676e-07	2.46058e-06
ZNF239	40.1069	0.718377552320561	0.277129860854142	2.59220551010436	0.00953627864482045	0.0439567
CFAP70	40.1647	0.88735715148249	0.331990084137222	2.67284233439851	0.0075211590497821	0.0365369
ZNF385A	40.271	1.23475435626689	0.307028435350311	4.02162866399677	5.77971231567117e-05	0.000623184
LOC105377291	40.3245	2.80117369914045	0.318771953957554	8.78739068592413	1.53073708291242e-18	2.26716e-16
LOC124900987	40.6221	1.09391150575625	0.310095403863501	3.52766113953038	0.000419248491203042	0.00339652
RBM11	40.7537	1.00284490836445	0.31392055865505	3.19458181605247	0.0014003358694401	0.0092892
IL4	40.7799	1.9700704999945	0.357348782741098	5.51301863933263	3.52730859311138e-08	8.58997e-07
ZFHX2	40.9694	1.36861791715775	0.329759877889025	4.15034699163231	3.31971625519298e-05	0.000384125
PRELID2	40.9804	-1.30222545183251	0.292180826059138	-4.45691618234023	8.31470939115096e-06	0.00011298
LOC105376367	41.4559	1.59213426374671	0.347115856200527	4.58675175825716	4.5019544330731e-06	6.64847e-05
E2F5	41.4919	1.17039834556433	0.325278917951044	3.59813772419299	0.000320503896043723	0.00269853
PIP5K1B	41.5796	1.208841360975	0.375545423026682	3.21889520376105	0.00128685505815905	0.00865625
IL24	41.9774	2.68930320908995	0.395145692761194	6.80585226754636	1.00452754844695e-11	4.94434e-10
TUBB2A	42.2394	1.36001120947856	0.324777789880051	4.18751297612084	2.82027901103306e-05	0.00033344
XPNPEP2	42.2815	-0.984230226833119	0.306151341856407	-3.21484864598355	0.00130513317242058	0.00876473
LOC100506730	42.8105	-0.783013590291986	0.293253203162585	-2.67009390467891	0.0075830036405979	0.0367576
PCSK4	42.8811	-0.790045615180194	0.308823749359786	-2.55824112238134	0.0105203117914489	0.0473865
BASP1	42.9215	1.28505988658466	0.393230761684775	3.26795360840767	0.00108328120522461	0.00752294
LOC124902415	42.9505	0.945784008430867	0.307612923679733	3.07459126592339	0.00210791216573418	0.0129691
SLC35D2	43.1871	0.95583395038264	0.328307093495774	2.9114020662942	0.00359810682625557	0.0200275
TG	43.2986	2.077140635409	0.335970088632764	6.18251655634573	6.30876920811459e-10	2.22955e-08
CBR3-AS1	43.3917	-0.856699724280117	0.257432766567692	-3.32785812661827	0.00087516422956725	0.00628229
KIF1A	43.5002	1.33250578830895	0.36477514335196	3.65295117442599	0.000259243540100707	0.00227197
LOC124901314	43.5473	1.17445328329792	0.313308780409338	3.74854889723645	0.000177860664463049	0.00165678
LOC105375219	44.0034	-1.20933099073322	0.367404981775248	-3.29154761290908	0.000996377487276761	0.00700091
FOSB	44.0161	2.38968438416492	0.324718928538709	7.35923955809694	1.84960841831938e-13	1.23499e-11
PLCH1	44.121	-1.38509469191547	0.384697906423725	-3.60047369322011	0.000317637966750939	0.00268133
XCL1	44.2935	2.25953940249785	0.375634423718111	6.01526180729774	1.79596201685812e-09	5.82865e-08
SELENOO-AS1	44.4003	1.0669564761389	0.315191270838081	3.3851079482687	0.000711502676405178	0.00529548
BDNF-AS	44.474	0.969344627791831	0.299159060746283	3.24023155231769	0.00119432670618655	0.00814823
SLC2A8	44.5732	0.775453351172224	0.301473496450795	2.57221069281886	0.010105137361089	0.0458927
SPATA7	44.688	-0.727550268488916	0.276273973751731	-2.63343759315786	0.00845253675257613	0.0398924
BCL2L1-AS1	44.9398	1.10720478964126	0.296659355816372	3.7322429511598	0.000189782323494846	0.0017518
NIPAL1	45.0005	1.48668334211017	0.376437240332092	3.94935246257417	7.83628930748413e-05	0.00080599
SORL1-AS1	45.0968	0.849744014743823	0.266374642739305	3.1900334281272	0.00142256338008154	0.00939838
LOC107985532	45.3025	-1.14538638352173	0.26943329482826	-4.25109444714995	2.12728430647501e-05	0.000260188
ARRDC4	45.3563	1.15091764634913	0.285831373339527	4.02656165032661	5.65984047814783e-05	0.000611068
LOC105378230	45.6458	1.0012675537705	0.304070710089144	3.29287734907767	0.000991677246698514	0.00698202
BABAM2-AS1	45.8416	1.37763856758494	0.319827699411253	4.30743981875532	1.65155010388809e-05	0.000208906
FAM72D	46.1664	-0.783600471503149	0.283803776748912	-2.7610642834976	0.00576133351431337	0.0293967
CCL17	46.2641	1.36171310602421	0.395055036271581	3.44689468808112	0.00056706958320363	0.00436405
AFF2	46.3714	-1.11445908958757	0.265350245794474	-4.19995499250742	2.66968042926901e-05	0.00031803
ZNF165	46.3759	0.837069512375861	0.290531234519892	2.8811687451063	0.00396203458463035	0.0215957
RCN3	46.427	-1.62769637314909	0.321901373778873	-5.05650645115675	4.27006432294972e-07	8.05184e-06
ITGA11	46.5034	-1.38374750239534	0.357414444424755	-3.8715489090611	0.000108145951639263	0.00107238
HDAC9	46.8089	1.04154579226356	0.287429374042706	3.62365814465716	0.000290465465658804	0.00249198
LINC02481	47.0168	-0.934273714171309	0.302667594146027	-3.08679796661863	0.00202325057551565	0.012547
AKAP12	47.4379	1.02671597965613	0.344195052878637	2.98294810186638	0.00285486398920615	0.016511
CCDC74A	47.4875	-0.932234475363986	0.335758504755346	-2.77650293934704	0.00549471382204056	0.0283291
SREBF2-AS1	47.9136	0.845859596729282	0.286431063389509	2.95310008181278	0.0031459994858152	0.01794
MIR210HG	48.0017	-1.11804329671419	0.361052073868728	-3.0966261590307	0.00195736551839536	0.0122228
S100Z	48.0811	-0.825638872164797	0.280841303576963	-2.93987693992645	0.00328342624107801	0.0185677
ARK2C	48.3039	-1.29261566798973	0.345939491144751	-3.73653688311885	0.000186572093131447	0.0017251
ETNK2	48.4414	1.2029736102122	0.308968599589083	3.89351413642717	9.88024419670418e-05	0.00098851
IL10	48.5405	1.23932860671515	0.38900165928525	3.18592113203909	0.00144293927020459	0.00949066
ARL4D	49.0574	-0.822389332691289	0.296739206208199	-2.77142121932577	0.00558121760203212	0.0286752
RTN4RL1	49.0845	1.52028190741001	0.286900862073792	5.29897992087244	1.164514382626e-07	2.48004e-06
ENPP6	49.2726	1.25999694589916	0.346386817824981	3.63754300412148	0.000275251245792105	0.00238532
LOC124903173	49.3726	-1.07112414829365	0.28267594414268	-3.78922993090988	0.000151114997215563	0.00144312
LOC105378075	49.7655	1.11714483749019	0.378399704984474	2.95228781305742	0.0031542877399733	0.0179621
PHLDB1	50.2034	1.230850636959	0.263503058749637	4.6711056896249	2.99582735698499e-06	4.64838e-05
IL15	50.6426	1.21333919860509	0.290631033967953	4.17484389756836	2.98190452910265e-05	0.000349757
RUFY4	50.7014	2.11953797512054	0.363486542728189	5.83113190164376	5.5052644005432e-09	1.6045e-07
ZNF442	50.788	0.767680096322035	0.294868753193643	2.60346370379195	0.00922870389253374	0.0428115
MAP1LC3A	50.9575	1.19897263724282	0.292673817583815	4.09661734398043	4.19231026448432e-05	0.000469085
OSGIN1	51.0738	1.2817376727694	0.372891610196253	3.4372928693537	0.000587559918755556	0.00450048
TRNL1	51.4087	0.900239890803259	0.276558804970672	3.25514818050623	0.00113333217048266	0.00780399
LINC01160	51.701	1.26646888473624	0.324981995059781	3.89704323312826	9.73742415366963e-05	0.00097686
H3C6	51.8328	1.15052843204584	0.346549777745578	3.31995143534765	0.000900331088342466	0.00643256
LINC01619	51.9283	2.47486866717668	0.299416739028416	8.26563229299548	1.38956249168988e-16	1.67694e-14
TNK2-AS1	52.0836	1.60086019638203	0.334678729949848	4.78327438562324	1.72462447299278e-06	2.82672e-05
RASL11A	52.3486	1.75619948245345	0.320940348595437	5.47204329446041	4.4487610909485e-08	1.05195e-06
CTTNBP2NL	52.422	1.79772643817442	0.326794803313524	5.50108636963146	3.77458238576623e-08	9.12396e-07
SHROOM1	52.5617	-1.04322805334427	0.297518112719496	-3.50643543617742	0.000454151599357263	0.00363411
ARFGEF3	52.7076	-1.01753620992164	0.354230254743497	-2.87252767457272	0.00407202412041973	0.0221433
EML2-AS1	52.9751	-0.735535233073615	0.272517924895338	-2.69903432354441	0.00695410036673814	0.034301
LOC124906097	53.1548	0.922536318219192	0.356333001690955	2.58897243264406	0.00962628004809477	0.0441182
LOC124903412	53.3182	1.24566760052042	0.353442465771338	3.52438578030492	0.000424465769501146	0.00342856
PLK2	53.3392	1.22064715955994	0.333685000540784	3.65808219602831	0.000254109560279175	0.00223923
GEM	53.8745	2.32249113244659	0.348605171892766	6.66223946086779	2.69686135860346e-11	1.21374e-09
EHD3	53.982	0.779641627830706	0.268890008761125	2.89948158141985	0.00373780304901784	0.0206009
FIRRE	54.1634	-0.87692016175293	0.24253279713772	-3.61567660993486	0.000299564158888941	0.0025499
PCSK1N	54.5142	1.32684023944298	0.313414886699959	4.23349462884064	2.30087680242627e-05	0.000277995
GOT1-DT	54.6535	-0.943306160674784	0.274989291187291	-3.4303378018903	0.000602830257792499	0.00459534
B4GALNT1	54.673	1.49291134360806	0.338386516058905	4.41185234268668	1.02490001748772e-05	0.000135969
KLRD1	54.813	1.18467500715536	0.381276524946241	3.10712810688357	0.00188914513329654	0.011888
ARHGEF2-AS2	54.8469	-0.83944921798959	0.289503384230981	-2.8996179793181	0.00373617710183904	0.0205989
LINC03062	55.1668	0.823355323500914	0.31800670122255	2.58911312351468	0.00962234783468773	0.0441182
KIAA1522	55.1951	1.01846628615875	0.288297976101298	3.53268621560109	0.000411360405506092	0.00333773
CXCL8	55.237	0.937935288808736	0.351528122220997	2.66816572990732	0.00762666274009319	0.0369034
HID1	55.5027	1.24535754977613	0.283698523141164	4.38972165236287	1.1349584178247e-05	0.000149119
ABCC2	55.694	0.739977462482929	0.283654808331843	2.60872525600638	0.00908801760942883	0.0423858
GAS7	55.8385	1.49258418088267	0.310288801990777	4.81030630595245	1.50699177005163e-06	2.50274e-05
LINC02766	56.0024	-1.43115753861623	0.266092817369723	-5.37841476806081	7.51445412893232e-08	1.68167e-06
PRR34-AS1	56.4039	1.30225611186425	0.263683412458323	4.93871078094485	7.86407452435984e-07	1.3896e-05
PRDM11	56.7744	0.802448860397548	0.24878088225873	3.22552461874063	0.0012574202091241	0.00850065
LOC124902786	56.8326	-0.751708780438214	0.23909991037558	-3.14391075788118	0.00166706270612088	0.0106844
GAS2L3	57.4719	-1.22893530882841	0.272893018778164	-4.50335928097677	6.68876629740682e-06	9.35158e-05
MIR29B2CHG	57.5604	1.17157960040949	0.287386319031327	4.07667144475927	4.56849740124562e-05	0.000504268
INSL3	57.5684	0.851807278823867	0.288504649158414	2.9524906489675	0.00315221617385037	0.0179566
EBI3	57.9215	2.22340335388783	0.327180801634671	6.79564125639155	1.07831802265381e-11	5.25987e-10
THBS1	58.0451	1.03323599456378	0.390142301048674	2.6483567451838	0.00808841213620928	0.0386554
RTL5	58.3872	0.944113834064126	0.326628134693907	2.89048533724409	0.00384647474541433	0.0210715
TNFSF9	58.4051	1.4543696337739	0.28539247194054	5.09603362655238	3.46843545335715e-07	6.67152e-06
IL9	58.4062	0.960285966644213	0.378465143946823	2.53731679654796	0.0111705818042324	0.0495619
VWCE	58.4601	1.44018073256158	0.345822991143324	4.16450256184589	3.12032123547958e-05	0.000363376
PCOLCE	58.6586	-1.01463815919747	0.266560176648785	-3.80641314075333	0.000140996778946522	0.00135683
CBSLR	59.2079	-1.19289607496312	0.303215838330014	-3.93414830021113	8.34922235525577e-05	0.000854432
ARVCF	59.3316	1.17069242940626	0.323339787769435	3.62062595971347	0.000293891130302411	0.00251138
KCNMB4	59.5946	-1.01695950159539	0.24883419319013	-4.08689613174805	4.37182724879485e-05	0.000485851
UBTD1	59.775	0.948821411315832	0.296355559455543	3.20163189467065	0.00136651499914997	0.00910191
FCER1G	60.4451	1.07719142009976	0.302973893647977	3.55539352625326	0.000377413765019508	0.00310811
LINC01011	61.0417	-0.816168277281007	0.280946963341405	-2.90506175106511	0.00367180650856166	0.0203612
SOX8	61.3105	1.81981443726307	0.295732605946413	6.15358063558546	7.57528328695875e-10	2.62241e-08
LINC02328	61.442	0.625630006608958	0.244756886888592	2.5561283057736	0.0105844083111858	0.0475831
LOC105374333	61.4539	1.18208788200916	0.266333559769578	4.43837375594672	9.06411231494125e-06	0.000121641
LUCAT1	61.4702	1.16955906459862	0.288354537559705	4.05597593329517	4.99254003253006e-05	0.00054553
MAPRE3	61.8372	0.784716261817929	0.244041055685659	3.21550920853536	0.00130213317066708	0.00874819
CXCL16	61.8477	0.699405326896139	0.271749835659682	2.57371021107817	0.0100614505781998	0.0457369
FCRL3	62.0621	1.37711361420201	0.333268143125257	4.13214896955943	3.59387366742661e-05	0.000410311
EEF1AKMT3	62.4962	-0.79714374920317	0.301377048056989	-2.64500483478235	0.0081689749832018	0.0389149
CUX2	62.5801	-1.35278641772523	0.292236975635862	-4.62907342502358	3.67305524770934e-06	5.56664e-05
DPF3	62.6693	-1.08015522456016	0.252366953590898	-4.28009772749866	1.86811263892105e-05	0.0002318
ENTPD1	62.879	2.30493305932327	0.336307834108654	6.85364069924877	7.19937731780687e-12	3.70007e-10
LOC105372651	62.9256	-1.24244167865386	0.388889898563812	-3.19484173603442	0.00139907539167315	0.00928543
LOC124902130	63.4502	-1.43732366475461	0.264527968022363	-5.43354139639822	5.52464594379228e-08	1.28216e-06
SPHK1	63.503	1.00115276575629	0.263574530868327	3.79836686973535	0.000145652627167409	0.00139998
TYMSOS	63.5826	-1.18994510233658	0.284422678504668	-4.1837208924149	2.86776169556362e-05	0.000338072
SMIM10L2A	63.8044	-0.743785781998159	0.246265913698979	-3.02025469471719	0.00252562202977814	0.0149736
LOC105370504	63.9099	0.888333309818879	0.245503931652625	3.61840767208495	0.000296421210439256	0.00252843
NT5M	63.922	-1.01998922382451	0.249557333983885	-4.08719394273692	4.36622107001581e-05	0.00048556
CRK	64.006	0.684745565700891	0.241024387163017	2.8409804242662	0.00449750730515548	0.0240398
CPNE8	64.2849	-0.925571035882051	0.274355289369435	-3.37362198486984	0.000741861679976625	0.00546649
C2orf81	64.5486	-0.745258117519377	0.252139349665965	-2.95573903282728	0.00311920890928164	0.0178184
LOC124906307	64.6405	2.5051433913745	0.316350348813743	7.91888929716165	2.39641587131214e-15	2.23099e-13
LOC107987095	64.7476	-0.66615130031725	0.262307169450771	-2.53958479942452	0.0110984136753394	0.0493492
DAPK1	64.9229	1.52401529353168	0.370490382008386	4.11350838656098	3.8969087682594e-05	0.000440586
EEPD1	64.9502	-1.2302383313726	0.233577537750436	-5.26693766541471	1.3871828256359e-07	2.88633e-06
NPIPB11_1	65.405	0.746455604846874	0.281779389765088	2.6490780800866	0.00807116820377148	0.0385957
PLEK2	65.7499	0.84776557634389	0.271697672344603	3.12025336480852	0.00180695544901671	0.0114459
LOC124906046	65.7926	-0.905929698199516	0.247796771919834	-3.65593825609883	0.000256243029984951	0.00224809
SLC26A4-AS1	66.436	0.882693361390864	0.315376479606009	2.79885602912934	0.00512839978435242	0.0266939
PANX2	66.4972	1.80486159567646	0.314391150780482	5.74081551340059	9.42216943736621e-09	2.64665e-07
LINC02390	66.9862	1.12526084561618	0.309942336253386	3.63054902153234	0.000282818980238038	0.00244181
ZNF561-AS1	67.0295	0.786051198859185	0.27989401450547	2.80838874045955	0.00497900836375842	0.0260244
KCNA6	67.0771	-0.963852814801782	0.271633600763413	-3.54835635979099	0.000387643367150679	0.00318481
ABTB2	67.1073	3.03649253032336	0.320051759370417	9.48750457206213	2.36631004769008e-21	4.87999e-19
LOC107984251	67.3147	1.19604842666328	0.346968093628827	3.44714239904367	0.000566549879874844	0.00436211
LOC105370108	67.9318	1.05033182347611	0.30650673281023	3.42678222382284	0.000610778695285855	0.00464123
LOC105379827	68.0205	1.11168246915218	0.329141979745644	3.37751650522145	0.000731435633351247	0.00540734
MARCHF3	68.451	1.03965486283344	0.307830317831503	3.37736344541122	0.000731842808040218	0.00540734
BTBD19	68.5465	1.02149291497526	0.291609649113955	3.50294620935566	0.000460142375273031	0.00366584
NEFL	68.6129	-1.01000924079873	0.36763579172078	-2.74730933044146	0.00600864344709766	0.0304583
LOC105369477	69.4939	1.19080538765164	0.288531889203958	4.12711881150121	3.67336630507589e-05	0.0004188
RIMKLA	69.7716	-1.38375699927483	0.306840687536887	-4.50969201764835	6.49218084049386e-06	9.11816e-05
TRAV39	69.7966	-0.801938499020106	0.306508703694622	-2.6163645252276	0.00888716233209377	0.0415823
DNAJC6	69.9172	0.813819453149663	0.271953647072887	2.99249324989397	0.00276708786201922	0.016089
P2RY14	70.3888	2.88195228615864	0.324227434017586	8.88867499720064	6.18419271000572e-19	9.78183e-17
SHLD3	70.4866	0.615668179216606	0.229927776972847	2.67765899067215	0.00741386568683995	0.0361096
SAT1-DT	70.6656	1.54056533045344	0.341901108175898	4.50587989805774	6.60984672728041e-06	9.25603e-05
CDH23	70.8747	-1.86657154872498	0.314653410853464	-5.932151009144	2.98991432337596e-09	9.38568e-08
WNT10B	70.8991	-1.51473593041482	0.333922957084849	-4.53618386599856	5.72812463615715e-06	8.15045e-05
QPCT	70.9537	2.8241332586594	0.345934506842058	8.16378014567017	3.24699656509888e-16	3.53366e-14
TLR2	72.0507	-1.11601805274818	0.280664660365789	-3.9763397760647	6.99841133126095e-05	0.00072855
NINJ2	72.2558	-1.22616165497311	0.245495998448691	-4.99462990322174	5.89487022031121e-07	1.07067e-05
CLIC6	72.458	1.18777047967065	0.30049751963833	3.95267981279919	7.7280815725682e-05	0.000795363
KLHDC8B	72.6157	0.877656618401942	0.272098127020578	3.22551510373156	0.00125746200698625	0.00850065
TMEM67	72.8596	-0.844054834893092	0.233546277469936	-3.61407959072157	0.000301416466591723	0.00256031
B3GNT5	73.5442	2.1248757929579	0.264102419721058	8.04565060480012	8.57884275990836e-16	8.73541e-14
RILPL1	74.1452	1.2186194297861	0.237014600119688	5.14153739546304	2.7249939998416e-07	5.36179e-06
EVC	74.4091	1.03845555009507	0.303996115910745	3.41601584936028	0.00063544548395862	0.0048018
LINC00957	75.0628	-0.886158870317951	0.260775879980487	-3.39816270731887	0.000678400595222925	0.00507928
SLC35G1	75.3321	-0.588507775710036	0.227273776774655	-2.5894222556681	0.00961371283260894	0.0440953
PDCD1LG2	75.7244	1.01383064483009	0.387992934139521	2.61301316499109	0.00897478450520076	0.0419201
CALD1	76.0106	1.50346315233599	0.39006062677322	3.85443453950582	0.000115997413498127	0.00114189
TBX19	76.0281	0.677056336009993	0.247409634238868	2.73658031989292	0.00620814376230513	0.0312846
SRGAP3	76.0898	-1.2935693579344	0.314800953730748	-4.10916594312734	3.97090670113255e-05	0.000448641
ADORA2B	76.3785	-1.02808599782052	0.253566749533813	-4.05449846918287	5.02419795139757e-05	0.000548253
DBH-AS1	77.1048	0.992345868273229	0.275714593167954	3.59917789214999	0.000319224769250737	0.00269054
MT3	77.2971	-0.759172476110574	0.284007117774216	-2.67307552733278	0.00751593266342995	0.0365303
SIGLEC17P	77.3661	-1.21315897207913	0.248359303269045	-4.88469308824293	1.03590083765824e-06	1.76537e-05
ZBED3	77.643	-0.95005759812582	0.298774615190316	-3.17984711492522	0.00147352771984048	0.00965167
SFN	77.86	-0.917822809189057	0.314663385610216	-2.91684018910924	0.0035359689258486	0.0197672
RNASEK	78.1003	0.698654485967823	0.234400780992444	2.98059794429757	0.00287686223994227	0.0166264
FMNL2	78.1528	2.47651268197883	0.318717948391009	7.77023287982701	7.83419578157429e-15	6.68245e-13
LINC02812	78.2318	-1.465630192184	0.301380850333815	-4.86305015916121	1.15590540015164e-06	1.9515e-05
KRT18	78.3871	0.789482538270405	0.239092525782134	3.30199589337978	0.00095999475642275	0.00679124
LOC107987245	78.4859	1.47766501101747	0.255447539024708	5.78461243611568	7.26796978145902e-09	2.07373e-07
TET1	78.4862	-1.62602868562433	0.294884205128962	-5.51412607844907	3.50517268563193e-08	8.56166e-07
FEZ1	78.6679	2.9508393068701	0.288820400393266	10.2168659237788	1.66641672965644e-24	5.32338e-22
DOK4	78.8053	0.856740576956791	0.23195651515814	3.69353961182205	0.000221154041659664	0.00199947
TIAM2	79.2669	1.80042769297914	0.268804674850081	6.69790320418826	2.11431230734731e-11	9.73061e-10
ACKR3	79.3847	-1.31902360697139	0.224119086444191	-5.88536937169719	3.97165972910385e-09	1.1851e-07
KISS1R	79.5831	-2.03411457982575	0.257366406602005	-7.9035745444872	2.71016953581367e-15	2.48057e-13
GDPD3	79.6672	-0.793495091420766	0.234908091737544	-3.37789594880076	0.000730427132475814	0.00540669
LOC124904243	80.643	-0.980347616331618	0.301732015861225	-3.24906726763297	0.00115784094469277	0.00793586
ZKSCAN2-DT	80.7478	-0.846421824395459	0.247027352603196	-3.42642956529222	0.000611572351396253	0.0046451
FOSL1	81.0651	1.78353280784522	0.259380734499937	6.87611904285685	6.15051098407693e-12	3.18108e-10
KANK3	81.0768	-1.49472706215753	0.28110702895576	-5.31728810805641	1.05325226888599e-07	2.27279e-06
SEMA6C	81.393	-0.801737627485102	0.21950383066915	-3.65249948049213	0.000259700121814804	0.00227475
LINC02937	81.4636	-0.881837140706043	0.295928773783153	-2.97989657927696	0.00288345716487634	0.0166527
IPW	82.0821	0.682105353458453	0.23282258250566	2.92972161943041	0.0033926579055489	0.0190335
LOC107986437	82.1414	-1.31345853291834	0.226296118853035	-5.80415846093828	6.46900766010073e-09	1.86207e-07
TRAV22	82.1545	-0.683085110028143	0.236218822570461	-2.89174716305424	0.00383106118672641	0.0210012
LOC124904075	82.2526	-2.17799311442097	0.298506801838188	-7.29629308615084	2.95804181204632e-13	1.89734e-11
CD72	82.3364	-1.12503564994613	0.296900151581244	-3.78927273682538	0.00015108896259018	0.00144312
QRICH2	82.6243	0.795499474576673	0.235303000061427	3.38074514293912	0.000722895589202779	0.00536068
EPS8	82.6465	-0.912086597517094	0.276148565123461	-3.30288371083629	0.000956960638326974	0.00677272
ACBD7	82.849	-0.805253111225042	0.223229866997356	-3.6072821350316	0.000309421154289515	0.00261603
LINC03049	82.9893	-0.827625869287213	0.250335699710528	-3.30606409810597	0.000946164406303049	0.00671089
FRMD3	83.2581	1.79554984057639	0.331361559996211	5.41870288333059	6.00329880176055e-08	1.37368e-06
AZIN2	83.5297	-0.948787125796017	0.238469845371625	-3.97864612323396	6.93088097118044e-05	0.000724481
WFS1	83.9075	0.9620596085848	0.265324497935782	3.62597353832608	0.000287874834802119	0.00247627
WWC2	83.9226	0.952754436632997	0.338320059823666	2.81613344810112	0.00486054725784361	0.0255281
ZNF710-AS1	84.4865	-0.799636872904379	0.225564058599928	-3.54505446420724	0.000392531968644585	0.00322011
TPRG1	84.638	0.825882780868787	0.312148103005216	2.64580426059801	0.00814969591542579	0.0388685
GZMH	85.4675	0.894596715775447	0.346319516391044	2.58315420712623	0.00979015530716212	0.044766
HMGN5	85.5912	-0.792041654761703	0.244895990956842	-3.23419608327228	0.00121985673182606	0.00828079
MIR210HG_1	85.9224	-1.61358959143149	0.244531362783712	-6.59870199496132	4.1477307982241e-11	1.802e-09
FBXW9	86.0435	-0.75202395092346	0.200976938965114	-3.74184199836976	0.000182676360296169	0.00169485
MUC1	86.1186	-0.893729518200873	0.344220921424342	-2.59638349262077	0.00942108499857157	0.0435181
HARBI1	86.1697	0.678391408016514	0.225478904157829	3.00866908392308	0.00262394746969788	0.0154223
ANGPTL6	86.2295	-0.797917054702591	0.24649097033131	-3.23710460318326	0.00120749142119537	0.00822271
GBP1P1	86.503	2.40315087458115	0.35479757083439	6.7733013755691	1.25876351893048e-11	6.08539e-10
RAB13	86.5952	1.14876796373453	0.328963338913732	3.49208506798316	0.000479265584155467	0.00378671
TMEM265	86.8577	0.53379693711787	0.206890054925597	2.58009954760676	0.00987718380252524	0.045088
ZNF620	87.0519	0.680991800957502	0.233712452935658	2.91380194937657	0.00357056349312714	0.019915
TOGARAM2	87.428	-0.829771224559674	0.262579441414632	-3.16007688983314	0.00157727508461037	0.0102175
LOC728715	87.9368	-0.969649015142197	0.243792067936445	-3.97736080320291	6.96843899709709e-05	0.000726136
IL5	88.2815	1.75308518444489	0.388762563531629	4.50939814914113	6.50117970118351e-06	9.12293e-05
GTF2IRD1	88.7087	1.81219020819642	0.315136739483065	5.75048853767112	8.89859369994877e-09	2.50823e-07
MSC	89.1537	1.25061616656264	0.348495776284213	3.58861212005828	0.000332443018899706	0.00278466
MOB3B	89.2201	1.08983101627365	0.349551870449444	3.11779483506233	0.00182209595948058	0.0115284
IL1RN	89.4962	2.09582175416544	0.359667775739253	5.82710461024131	5.6397263145227e-09	1.63783e-07
BMS1P1	89.7002	1.66717475358785	0.237705041022489	7.01362809310432	2.32216163925218e-12	1.27383e-10
EPHA4	90.5241	-1.11042171107349	0.291035066387791	-3.81542239859819	0.000135950176497142	0.00131292
SYNPO2	90.6022	0.84856940200007	0.323091880948888	2.62640274186992	0.00862926489512602	0.0405503
CALHM6	91.1498	-0.988294885014631	0.368311281251261	-2.68331418374454	0.00728964717004449	0.0356859
C2orf66	91.6157	2.71941838027074	0.280034117572028	9.71102522738597	2.7060141794122e-22	6.48329e-20
DTX1	91.9	1.20696874386354	0.264010970737293	4.57166132336426	4.83872553989327e-06	7.05121e-05
CREB3L4	92.027	-0.585004676755261	0.211249511988079	-2.76925930502634	0.00561839000837446	0.0288256
PHEX	92.6099	0.905846038965936	0.291448639836837	3.1080812024824	0.00188306321082293	0.0118589
HES6	92.8511	-0.889947341711903	0.236035631863957	-3.77039404891563	0.00016298998906393	0.0015377
CDH1	93.1672	2.54007198237225	0.379518689834304	6.6928771900041	2.18824780916774e-11	1.00143e-09
CORO6	93.5616	-0.842590445364785	0.234332823587287	-3.59569962272455	0.000323520931043906	0.00272112
CABLES1	94.3271	1.20819406156469	0.36370491633916	3.32190742353903	0.000894043516750184	0.00639838
HPDL	94.3919	-0.875870361432351	0.327695872274699	-2.67281475153319	0.00752177746028107	0.0365369
LOC105378248	94.667	-0.901107707218683	0.247122894159581	-3.64639508728312	0.000265944983677835	0.0023193
TNFSF15	94.7255	1.26860421261348	0.378184017245969	3.35446278732712	0.000795192479329545	0.00579654
STAC3	94.921	-0.807442102169683	0.267402331316973	-3.01957764613712	0.00253127400450026	0.0149962
AMT	95.052	-0.783677034162319	0.288891985861742	-2.71269911425433	0.0066737673440225	0.033139
ACTR3C	95.1163	0.749731525590874	0.211383269324102	3.54678744438073	0.000389959077469035	0.00320061
SBF2-AS1	95.6377	-1.00542770851072	0.249810064879653	-4.0247686136869	5.70313633306508e-05	0.000615334
LETM2	95.8484	0.561949572572602	0.205504927495058	2.73448223077821	0.00624784674919478	0.0314458
SLC41A2	96.2417	0.961597987466139	0.260874544067884	3.68605526806753	0.000227756909881012	0.00204104
CAMK2N1	97.032	0.739229063135603	0.287219215105892	2.57374515442173	0.0100604345515797	0.0457369
LOC105369313	97.04	1.51329878107964	0.233823884303165	6.47195980679873	9.67398584871699e-11	3.98001e-09
HRH1	97.5629	1.27389572582226	0.37754507292671	3.37415534507465	0.000740425705910115	0.00545838
LOC155060	97.9914	-0.638121039840538	0.21429849138673	-2.97772063494821	0.00290400545773942	0.0167595
ZNF222	98.2555	0.76120176285859	0.238784520270111	3.18781871621127	0.00143350379133388	0.00944767
ANKRD34A	98.4362	-0.919815031679632	0.237993589637493	-3.8648731383088	0.000111146953716316	0.00109812
RIBC2	98.6305	-0.667648706891849	0.229166384643176	-2.91337976087293	0.00357539498247074	0.0199351
COL27A1	99.5384	-1.6354168418073	0.259958490825391	-6.29106914959657	3.15286837773399e-10	1.17544e-08
LOC101927202	99.9535	-0.821112146241141	0.229399524806081	-3.57939776438183	0.000344386943943019	0.00287012
NPL	100.203	0.57752165049055	0.196476645036882	2.93939083895768	0.00328858090220017	0.0185904
PRR7	100.299	-0.754219085745455	0.240809436877451	-3.13201631765486	0.00173610225947829	0.011053
IL1R1	100.385	1.89153643173675	0.264360283914204	7.15514601410636	8.35839065809715e-13	4.98809e-11
CMBL	100.599	1.19292311552045	0.273876937832977	4.35569027812029	1.32648229150404e-05	0.000170703
FRMD6	100.701	-0.757845105578198	0.275452429533807	-2.75127399261216	0.00593639675438402	0.0301686
NUDT6	101.167	-0.747599788590502	0.193060912864927	-3.87235187846414	0.000107790182873209	0.0010695
PLEKHG1	101.27	1.86605382275821	0.302056717461264	6.17782593428836	6.49903092331511e-10	2.28564e-08
TMEM150A	101.757	1.31041654505228	0.205632504674893	6.37261383906238	1.85833383076283e-10	7.22577e-09
LOC124900163	101.853	1.15515289091866	0.206881930488951	5.58363356426796	2.35544727322903e-08	6.01488e-07
ZEB2	102.007	1.08422701328837	0.339408414254017	3.19446120884005	0.00140092110777368	0.0092893
ERP27	102.235	-0.796755606170354	0.195999583552562	-4.06508826054055	4.8014288472995e-05	0.000526767
NR1H3	103.282	-0.77331989591752	0.232187059040819	-3.33058999546382	0.000866621448800651	0.00623631
XYLB	103.282	-0.815742542131165	0.269216390938012	-3.03006269153572	0.00244502981172349	0.0146181
ZFTA	103.404	0.798160434365282	0.224218019773435	3.55975150958783	0.000371205872604713	0.00306989
SLC35E4	103.469	0.828298217055576	0.248522427619132	3.33289122028442	0.000859485395048131	0.0061959
IRF7_1	103.5	2.0483790801191	0.33290102895751	6.15311729895717	7.59745698293391e-10	2.62241e-08
TMEM169	103.808	-0.729617969107042	0.238245532009704	-3.06246233854796	0.00219524097705789	0.013365
C15orf48	103.865	1.35773107981675	0.302864018497574	4.48297254507844	7.3610403005651e-06	0.000101375
LOC124904691	104.016	-0.808037265229204	0.237864539324872	-3.39704803213899	0.000681170094097051	0.00509767
SPIRE1	104.097	0.807674375071657	0.277846190530723	2.90691181883362	0.00365016079036714	0.0202618
TMEM234	104.19	0.501613194660046	0.196997325381739	2.5462944417546	0.0108873312140299	0.0486229
EFEMP2	104.684	-1.55419005338068	0.321101323701537	-4.84018575652243	1.29717821950256e-06	2.17648e-05
ACER2	105.184	0.934125171595524	0.281828632963825	3.31451478784069	0.000918023239294631	0.00653119
TFR2	105.991	-0.965023432499363	0.209617538736957	-4.60373420236722	4.1498203537364e-06	6.19696e-05
LINC00426	106.124	-0.785061668179203	0.246927902901536	-3.17931533437211	0.00147623398978548	0.00965508
LOC124903061	106.537	0.850816657687062	0.206792214736156	4.11435536281001	3.88262913567043e-05	0.00043988
SYP	106.657	1.34558408909222	0.235039404961605	5.7249297806554	1.03476531407043e-08	2.86707e-07
NRIR	106.726	2.28815182748328	0.373022316525491	6.13408830012161	8.56489395123991e-10	2.9315e-08
MGC12916	107.475	-1.12586710643165	0.232001637324268	-4.85284121015936	1.21705136642421e-06	2.05261e-05
MYRF	108.346	-0.81377416077488	0.264351306849266	-3.07838145562449	0.00208128316433788	0.0128343
LOC124902871	108.81	-0.844678387350315	0.262062249178643	-3.22319750363782	0.0012676811369526	0.00854921
PRSS53	109.613	-0.703852156905626	0.250605412029224	-2.80860716935972	0.00497563186655568	0.0260151
LOC124900657	110.658	-0.798263508241453	0.311590601941694	-2.56189854015824	0.0104101725249179	0.0469833
KCTD3	110.82	-0.85958524729103	0.232056930997139	-3.70419984267406	0.000212059036148476	0.00192686
GAS8	111.469	0.863559030899253	0.217587014173576	3.96879857090352	7.22359091262686e-05	0.000748643
ATP6V1E2	111.712	-0.588813500430724	0.216863964420471	-2.71512836170924	0.00662500866938355	0.0329974
PDZD4	112.808	-0.927632663096964	0.222011192701101	-4.17831484895385	2.93676928228989e-05	0.000345457
GIPR	113.583	-1.01555138759694	0.29178957332675	-3.48042384112098	0.000500621129856893	0.00393635
SAP30-DT	113.704	-1.79658873825539	0.27012393379198	-6.65097947092286	2.91148895105077e-11	1.29956e-09
SPON1	114.15	0.850065320340546	0.273118751698714	3.11243850908589	0.00185548663479533	0.0117124
LOC124906265	114.158	0.633379346127957	0.228932654922384	2.76666230225083	0.00566333863893181	0.0290148
GP5	114.436	-0.933645042987707	0.264697334644329	-3.52721739432033	0.000419951803252398	0.00339883
FAM161A	114.459	-0.857059721535648	0.213338314343872	-4.01737364510243	5.8850372287725e-05	0.000633701
CD93	114.97	-0.967461234088437	0.373490706833357	-2.59032210544424	0.00958861660053991	0.0440671
PTPRF	115.378	-2.32867114961831	0.324914331524611	-7.16703119462713	7.66415736028388e-13	4.6418e-11
RP9	115.59	0.523202605806345	0.193837503508412	2.69918151202169	0.00695102528709542	0.0342962
CLDN1	115.613	-1.22082298561534	0.348160574736598	-3.50649405533339	0.000454051578577891	0.00363411
NEK8	115.953	0.718950536223016	0.260104377302191	2.76408472506302	0.00570827154112771	0.0291808
LOC124902640	116.062	-0.90226015728608	0.25851913662707	-3.4901097421954	0.000482822232196838	0.00381111
SHF	116.485	1.73965440293437	0.27507966759342	6.32418389244841	2.54574413391416e-10	9.62303e-09
FBXO2	116.57	1.15911585362451	0.247282184551495	4.68742160187093	2.76668632479264e-06	4.31751e-05
NUDT8	117.104	-0.467408409882755	0.179326706800558	-2.60646290907798	0.00914827314542094	0.0425596
MACROD1	117.458	-0.854224668066767	0.213382183617045	-4.0032614419198	6.24751957109251e-05	0.00066613
TMEM200A	117.475	0.715311034132102	0.249135015399674	2.8711782363654	0.00408944872285187	0.0222084
HKDC1	117.563	-0.899207000610958	0.256219217712472	-3.50952207503827	0.000448912792930915	0.00359926
KLF8	117.585	-1.22044399586382	0.208924817480848	-5.84154630636783	5.17184980597965e-09	1.51274e-07
ZNF540	117.765	0.622813481728076	0.225049218016274	2.76745454713395	0.00564959229079906	0.0289626
NOG	118.671	-1.17294582317941	0.330995630459061	-3.54368975068536	0.000394569262810408	0.00323356
AGPAT4	119.297	-0.546024965594551	0.206785636111842	-2.64053623772605	0.00827749399193863	0.0393169
PLXNB1	119.664	1.33079745767554	0.233060100315038	5.71010420006102	1.12907024100791e-08	3.11249e-07
APLF	120.458	0.544967805964409	0.207153175344603	2.63074802043389	0.00851971784086113	0.0401397
ADAM9	120.976	-0.737871980977696	0.200879800891997	-3.67320147521659	0.00023953047417134	0.00213131
FGFBP2	121.013	-1.8860483431693	0.372657037537014	-5.06108339086973	4.16880818496695e-07	7.89747e-06
TNS1	121.207	-2.09814292991094	0.364627275003556	-5.75421279137848	8.7046456323771e-09	2.45782e-07
SULT1A1	122.473	-0.694016163060482	0.216856282920496	-3.20035072866633	0.0013726044778223	0.00913127
TRAV21	123.031	-0.562765362806994	0.217111281462833	-2.59205951443539	0.0095403265929925	0.0439567
PLPPR2	123.423	0.780557629278003	0.268264763978383	2.90965394672891	0.00361829140562645	0.0201192
ZNF724	123.619	-0.577771449911222	0.209238444932328	-2.76130636555861	0.00575706437078153	0.0293841
MT1L	123.663	0.629246814863893	0.229937544007221	2.7365988341779	0.0062077944224431	0.0312846
BCAR3	124	0.946499192078287	0.26744489579817	3.53904376919786	0.000401579262745798	0.0032729
LOC730101	124.112	-1.04280625891362	0.346516525801159	-3.00939834399706	0.00261765661273981	0.0154015
LOC124901232	124.151	-0.690490816861261	0.213839504523202	-3.22901429462647	0.00124217685682466	0.00841478
MYO5C	124.157	-1.47088221998051	0.247995562062372	-5.93108282966198	3.00943339951553e-09	9.42879e-08
SMG1P2	124.298	0.562969197295645	0.198285482582533	2.83918514842013	0.00452289052814187	0.0241596
PTRH1	124.299	0.648064688229022	0.195768774495531	3.31035779275319	0.000931767845847622	0.00661454
CD248	124.674	-0.848300452189258	0.215991982238411	-3.92746269281841	8.58467320028878e-05	0.000874134
FASLG	124.78	1.49699138013132	0.255826588915129	5.85158636746685	4.8690632616021e-09	1.43189e-07
LOC105371082	125.138	1.21798461677098	0.24123439616635	5.04896746122009	4.44204381329212e-07	8.34715e-06
ZNF469	125.999	1.57367057553456	0.209291620376238	7.51903288199315	5.51829067739637e-14	4.20112e-12
CDC42BPB	126.005	1.13647412407869	0.207259565978049	5.48333737319058	4.17375962493852e-08	9.97051e-07
SHISAL2A	126.31	-0.828997526681004	0.276692911322556	-2.99609239253187	0.00273463563282128	0.015923
CCT6P1	126.332	0.586835146604158	0.192226180027998	3.05283674949315	0.00226689224639387	0.0137346
GADD45G	127.129	1.31716670160861	0.223345908028981	5.89742929804516	3.69208383982619e-09	1.11598e-07
ANK1	127.33	0.847928341314232	0.188016193390558	4.50986867685841	6.48677690722797e-06	9.11816e-05
LOC105373239	127.621	1.06836616479845	0.330265029180612	3.23487523777214	0.00121695894581319	0.00826751
SNX33	127.859	0.806106309151456	0.211085871927615	3.81885486598498	0.000134072610460869	0.0012971
PACSIN3	127.907	0.762991362119889	0.211446812966161	3.60843160233394	0.000308053704394035	0.00260853
PLEKHN1	128.007	0.595506966211526	0.230859877563331	2.57951694550372	0.00989386042500343	0.0451262
ACOT2	128.092	-0.687757995152781	0.214996229723882	-3.19893049304196	0.00137938420914946	0.00917262
ATP2C2-AS1	129.448	-2.40998880625928	0.317627076779572	-7.58747909874123	3.26189209720087e-14	2.55494e-12
GLS2	129.849	0.864821347271455	0.203822132011958	4.24301982681996	2.20531943446956e-05	0.000268528
LOC101927902	130.018	1.15746778905031	0.291019838092537	3.97728139991013	6.97076552527278e-05	0.000726136
DUSP1	130.292	0.832600172171021	0.192988196435561	4.31425438212759	1.60142465868706e-05	0.000203196
FOS	130.744	2.61693753257071	0.256332904548355	10.2091361902274	1.80464233128689e-24	5.5474e-22
NCS1	130.98	1.58531066840271	0.263045027856979	6.02676538430776	1.67273546776375e-09	5.46136e-08
ATP8B4	131.353	1.00319396137859	0.320231738524995	3.13271247253429	0.00173199018501421	0.0110354
PLEKHG5	131.367	0.736518540032761	0.20928173712092	3.51926809364742	0.000432739176505295	0.00348329
CCDC138	131.544	-0.541428109474804	0.183933869008578	-2.94360202606053	0.00324416873225548	0.0183712
OVCA2	131.882	0.578751524579022	0.180358812288589	3.20888964190433	0.00133248625900547	0.00890803
CBX8	132.589	-0.646049614620867	0.190771316648938	-3.38651337092642	0.000707868269418888	0.00527084
GVQW3	132.688	-0.751814738127042	0.206413951103593	-3.64226707597747	0.000270247473557294	0.00234695
ARRDC5	132.723	0.768723701578243	0.241040296813657	3.18919164861685	0.00142671256936378	0.00942197
MELTF	132.821	-0.57613176642799	0.226402689727155	-2.54472138613858	0.0109364960770172	0.0487623
SPEG	132.827	0.708037804316332	0.205206388291841	3.45036921223609	0.000559820349424298	0.00432051
GSN	133.056	0.60687616446937	0.227251084938421	2.67050942631943	0.00757362450227964	0.036734
CHST15	133.194	1.63730002915077	0.355454084015817	4.60622089540519	4.10052799720597e-06	6.12897e-05
CASTOR1	133.261	-0.612575566318723	0.232210237683686	-2.63802135697896	0.00833913298035511	0.039529
ACCS	134.056	-0.576857737116532	0.226411881472972	-2.54782449297121	0.0108396989805399	0.04845
ERBB2	134.31	-0.815871378821073	0.279205499622717	-2.92211786631545	0.00347659947260208	0.0194642
SDCBP2-AS1	134.401	0.920048238255914	0.246712514665424	3.72923213686029	0.000192064154214853	0.00177086
RNF207	134.458	1.33006920740671	0.197236507187584	6.74352444368596	1.54589954236188e-11	7.3457e-10
FAM111A-DT	135.318	-0.708750146695667	0.189172361703204	-3.74658401636724	0.0001792589829972	0.0016679
BEND5	135.39	-0.810554104964179	0.231951055358014	-3.49450492351974	0.000474941849471998	0.0037635
SELENOM	135.674	1.88253605444721	0.202941659962569	9.2762425161715	1.75560713338071e-20	3.25027e-18
PSEN2	135.875	1.26272320560337	0.297551859984513	4.24370798982435	2.19856407439736e-05	0.000268106
OPLAH	137.363	1.11169129669176	0.23313194250224	4.76850698690111	1.85596237441729e-06	3.02373e-05
CD101	137.411	-0.969364120538466	0.364581263714324	-2.65884239541732	0.00784096327431604	0.0377385
TRAV12-1	137.857	-0.469617382007917	0.184991934755833	-2.53858300702544	0.011130239606887	0.0494637
ANKS3	137.863	0.490453279608978	0.166343487686888	2.948436914658	0.00319385318430846	0.0181811
FICD	138.072	0.588664828382616	0.19179959823086	3.06916611824216	0.00214657195582842	0.0131227
BSPRY	138.22	-0.817354176665831	0.241625582654688	-3.38273028743785	0.000717690783566663	0.00532936
ADGRE1	138.278	1.26698455778855	0.299167311839973	4.23503674247097	2.28514338727701e-05	0.000276594
AFMID	138.654	-0.716329394431523	0.220295182860957	-3.25167979221609	0.00114725190334197	0.00787322
ERMAP	139.472	-0.702518990711713	0.187758044557517	-3.74161859411839	0.000182838859656477	0.0016954
CHST7	140.051	-1.43771763975354	0.188541027180986	-7.62548958839307	2.43109934140074e-14	1.96077e-12
ASTN2	140.307	0.758899717326209	0.240434258261751	3.15637098811445	0.00159745537582049	0.0103236
TTLL1	140.389	-0.624033261913375	0.216094977350367	-2.88777309664905	0.00387979639899414	0.0212255
LOC124904428	140.411	3.10114330284529	0.311474448964963	9.95633289712999	2.36630405437022e-23	6.4253e-21
TENT5A	141.242	0.950036496802725	0.240251575238948	3.95434034452363	7.67460986469808e-05	0.000790359
CEROX1	142.168	1.31484787963571	0.246945859554352	5.32443784240213	1.01265721350003e-07	2.19683e-06
RNF227	142.262	-0.802085952175491	0.243188909995459	-3.29820118931603	0.00097306386205921	0.00686284
SAMD4A	143.195	0.765889325594446	0.242603317554596	3.15696146827048	0.00159422410995533	0.0103109
SPECC1	144.133	-0.888816941257631	0.192128310518093	-4.62616331169961	3.72501620164966e-06	5.62968e-05
LOXL1-AS1	144.4	-0.861054733289847	0.229853444659277	-3.7461032379403	0.000179602702277524	0.00166919
PDE6G	144.411	-1.4770679982927	0.312285758347253	-4.72986026039088	2.24674430011539e-06	3.5816e-05
STX1A	144.815	0.61018975357966	0.237512577501969	2.56908396177294	0.0101967748480911	0.0462231
SLC4A8	145.432	-1.43581496440149	0.242640493198258	-5.91745815167093	3.26955012638676e-09	1.00885e-07
PSD	145.767	0.79801092080866	0.217971562727435	3.66107812791407	0.000251156150352002	0.002219
LYRM9	145.902	0.78268376771379	0.248755377081743	3.1463993940384	0.001652941172671	0.0106064
H2AC6	146.349	0.92198161404027	0.255090498665305	3.61433145830324	0.000301123626513664	0.00255916
THNSL1	146.366	-0.540665496992606	0.17629819687139	-3.06676702647744	0.00216387438201376	0.0132136
ARAP3	146.543	-1.50292956603915	0.292199943303458	-5.14349711724041	2.69670794229547e-07	5.31255e-06
EDA2R	147.112	2.44433182932867	0.234888221664171	10.4063618516531	2.31915974463804e-25	8.21386e-23
LOC124903673	147.116	-0.827281393521787	0.207471632967254	-3.98744339980377	6.67891313327734e-05	0.000703835
ASPH	147.318	-0.646054832941225	0.183372467740003	-3.52318339227043	0.000426396204406056	0.00344074
IL21	147.444	1.0501767193204	0.394924289290874	2.65918493189188	0.00783299546178408	0.0377225
DYNLT2B	148.616	-0.51990914584713	0.16521174070993	-3.14692614225256	0.00164996633901224	0.0105915
SDHAF4	148.963	-0.483112204059363	0.169672957051987	-2.84731410622695	0.00440898357283225	0.023652
EPOR	149.221	-0.472125767952491	0.181225489095281	-2.60518412895145	0.00918248981062686	0.0426579
VAV3	149.675	-0.695652396069971	0.247622644139773	-2.80932464188253	0.00496455566595067	0.0259738
PCCA	150.136	-0.787692208486156	0.217560559534748	-3.62056528155026	0.000293960067195149	0.00251138
MPV17L2	150.993	0.703877920259448	0.2000367914215	3.51874230364101	0.000433597659755038	0.00348664
FAAP24	151.17	-0.480218508785104	0.187339968905613	-2.56335320001602	0.0103666529497503	0.0468108
NCKAP1	151.267	1.768027897203	0.186581171808856	9.4759180685941	2.64425108145466e-21	5.25368e-19
DPY19L2P2	151.856	-1.04375761924738	0.227331365966886	-4.59134890958872	4.40390397530957e-06	6.52852e-05
CAMKK1	152.448	-0.585674823821335	0.204318933356859	-2.86647357735765	0.00415072806856129	0.0224738
MAP3K6	153.129	-0.512921235835954	0.188358292136881	-2.72311470876585	0.00646695993643353	0.032309
AK5	153.142	-0.762045471341352	0.233615140738128	-3.26196953216988	0.00110641034518182	0.00765095
FAM234B	153.346	-0.915248427136566	0.228713384046641	-4.00172657560749	6.28819400460581e-05	0.00066959
LINC00892	154.738	-0.783712898566047	0.269015705166729	-2.91326076327151	0.00357675785484694	0.0199359
AMN1	155.678	0.728135725400735	0.177305891941549	4.10666401114732	4.01414465834092e-05	0.000452898
TNS4	156.149	-0.653149171413548	0.226283155625107	-2.88642417774855	0.00389646619849577	0.0213024
PTGFRN	156.431	0.857457464604667	0.299455437886237	2.8633891929203	0.00419135385366348	0.0226486
RYR1	156.718	0.939620718992676	0.305841561603218	3.07224666937742	0.00212454081594447	0.0130309
MACIR	156.79	-0.591359384263958	0.186127399725646	-3.17717533869612	0.00148717094850398	0.00971881
FARP2	157.319	0.581928083156178	0.197627251095279	2.94457409052166	0.0032339950539965	0.018348
NMRAL2P	157.373	2.865830745722	0.311335890524301	9.20494820207152	3.41836055166151e-20	6.11999e-18
ZNF219	157.421	0.854586185324361	0.169547930393509	5.04038110840355	4.6460568999245e-07	8.65069e-06
EXD3	157.545	-0.623442100240601	0.196775741272118	-3.16828739259304	0.00153339857504241	0.00998486
GPR157	157.914	0.817160581502876	0.193907611478422	4.21417486024684	2.50693010419569e-05	0.000300536
LOC105373582	158.024	0.774108908817448	0.194714194522299	3.97561621389032	7.01972535240978e-05	0.000730302
MRPS31P5	158.425	-0.595502603276048	0.169903367013254	-3.50494880557366	0.00045669509294008	0.00364551
TESMIN	158.657	-0.612778594331362	0.202673480271311	-3.02347694188238	0.00249888071001369	0.0148421
MGST2	158.852	-1.34164091875594	0.231622038267925	-5.79237161018337	6.93993751739031e-09	1.98709e-07
COL6A1	159.205	1.04659540110074	0.268986099274481	3.89089028735557	9.98770879691719e-05	0.000997669
KRT10-AS1	159.67	0.718845217820232	0.192832771723496	3.72781665375318	0.000193145805467903	0.00177882
FOXD2-AS1	160.17	-1.18868288830696	0.201458925349015	-5.90037341978094	3.62679777443492e-09	1.09829e-07
MYOF	160.305	1.71165976325941	0.314795765502665	5.43736590778542	5.40740170116062e-08	1.25853e-06
PCBP3	160.942	0.841294297486092	0.230019574450907	3.65749001794476	0.000254697175243864	0.00224079
ZNF768	161.172	0.471836673760455	0.166752627142943	2.82956066027067	0.00466119628896644	0.0247506
ZNF821	161.975	-0.574281043842602	0.199957084649262	-2.87202148826048	0.00407855233114105	0.0221714
CDKN2A	162.687	-0.565218124554921	0.189059532151069	-2.98963039908128	0.00279315196849685	0.0162232
OLMALINC	163.325	-1.51647322517401	0.214894693101189	-7.05682026526332	1.70355735831883e-12	9.57047e-11
MMP25-AS1	164.214	-0.759604841775179	0.200109776462267	-3.79594068417946	0.00014708466588904	0.00141042
H2BC21	164.617	1.54961022012118	0.239531653235947	6.46933379863062	9.8435932355471e-11	4.03959e-09
ZNF788P	164.733	-0.723956047149543	0.174547807085016	-4.14760895160905	3.35965601911044e-05	0.000387371
ATP8B3	166.001	-1.18694524938297	0.267401976158436	-4.43880507704141	9.04596942256838e-06	0.000121598
TRIM46	166.173	-0.558357097005936	0.182261690587285	-3.06349126471281	0.00218770591888497	0.0133291
SLC16A5	166.599	-0.523972250376457	0.201629564101145	-2.59868761167193	0.00935808919347964	0.0432639
NUMBL	166.742	0.656760639091922	0.21263005252263	3.08874795119577	0.00201001887084138	0.0124799
FBXO43	166.742	-1.00945258378504	0.198481593081157	-5.08587505830971	3.6593490383935e-07	6.99743e-06
RGL1	166.746	0.766726261707899	0.195148178773415	3.9289439774795	8.53197114597685e-05	0.0008704
ZNF726	167.113	-0.759196254684071	0.177255856495858	-4.28305315092263	1.84346112708967e-05	0.000229615
EGLN3	167.374	-1.11208207020411	0.394467787093759	-2.81919615894969	0.00481440867269427	0.0253839
MIPEP	167.402	-0.578294494774117	0.191047339553693	-3.02696963027632	0.00247018774825864	0.0147166
NFIX	167.816	1.4616918969899	0.262718181858324	5.56372568754357	2.64074948406994e-08	6.62914e-07
KCNQ5	168.664	-1.49654220191978	0.262706281898746	-5.69663652921929	1.22194045354423e-08	3.31245e-07
QPCTL	170.745	-0.809061592680958	0.167142299376394	-4.84055559663566	1.29476625708652e-06	2.17467e-05
ZSCAN21	171.033	0.460386047305917	0.17909142996273	2.57067603626666	0.0101500226724512	0.0460624
C14orf132	171.63	-0.711028703894886	0.276204490034973	-2.57428365413196	0.0100447884685956	0.0456867
PC	171.998	-0.536565520816625	0.20233792415365	-2.65182873186528	0.00800571391019235	0.0383678
MIR3142HG	172.144	1.73125158142316	0.286928247794705	6.03374395769447	1.60203833234515e-09	5.25159e-08
FAM131A	172.89	0.862843261273661	0.208022108189869	4.14784403822171	3.35620898100174e-05	0.000387248
ANKRD37	172.932	-0.984533845099916	0.170325024862494	-5.78032409444674	7.45568571346478e-09	2.11986e-07
MPZ	173.377	0.501474771033898	0.195459152449606	2.56562440156487	0.0102990282884696	0.0465829
DNAJB5	173.54	0.695653566036568	0.167294696059853	4.15825236795124	3.20691622491881e-05	0.000372395
COL9A2	173.742	0.8854300575151	0.168550929525531	5.2531900002425	1.49487183599067e-07	3.09459e-06
NTHL1	174.185	-0.715233195539234	0.159339711039729	-4.48873159661311	7.16485021213777e-06	9.90915e-05
CAPN3	174.925	0.799311052616786	0.237138906359247	3.37064493080647	0.000749924472551204	0.00551592
EOMES	175.206	1.62050973924768	0.309749872998383	5.23167200541884	1.6798362236408e-07	3.46868e-06
EXOSC4	175.35	0.880346608484553	0.178460596822522	4.93300271409521	8.09750295190436e-07	1.42775e-05
EML5	175.513	0.772690294472196	0.225188135778973	3.43130996577283	0.000600673821047918	0.00458154
FANCL	176.283	-0.687343853148532	0.175909292925314	-3.90737659004951	9.33036703716743e-05	0.000940076
RAPH1	176.292	1.22038287439559	0.191499142289524	6.37278506736346	1.85625947019452e-10	7.22577e-09
ZNF519	176.954	-0.745930131896942	0.165067772455081	-4.51893256207798	6.21521858621286e-06	8.76696e-05
YBEY	177.142	0.496830491581502	0.156662377221246	3.17134528655756	0.00151734669354019	0.00990409
BHLHE40-AS1	177.185	0.863338364974879	0.243149647240248	3.55064617520025	0.000384286668174875	0.00315883
ZNF287	177.386	0.690129802988501	0.178386522550054	3.86873286794889	0.000109402420549062	0.00108286
C5orf34	177.463	-0.578770792623424	0.18194128843643	-3.18108548970535	0.00146724325042645	0.00962332
ODF3B	177.871	1.76553795468864	0.312929663537446	5.64196418687347	1.68121074831836e-08	4.43209e-07
IFNG	177.893	2.48167135899731	0.332237691860784	7.46956597578697	8.04597604487104e-14	5.72424e-12
RHEBL1	178.006	0.776358550608384	0.189423908597741	4.09852460735066	4.1579203967125e-05	0.000466535
PDLIM1	178.044	-1.16960892858445	0.32097424840575	-3.64393384950284	0.000268502456041978	0.00233677
PTPRO	178.159	-0.936392197983561	0.276792240769171	-3.38301462274175	0.000716948148228925	0.00532627
MIR34AHG	178.843	1.71333818885093	0.259498718213627	6.60249191458611	4.04303333609581e-11	1.76121e-09
NRGN	179.071	-0.592018618142168	0.182378736017702	-3.24609453420439	0.0011699998088429	0.00799901
PMEPA1	179.944	2.28181270327366	0.240176468810165	9.50056728945082	2.08749955845272e-21	4.3602e-19
JAG2	180.061	-0.640814471140607	0.245108450343592	-2.61441198882501	0.00893811852154679	0.0417847
ZDHHC14	180.288	1.14180088124417	0.204402871002816	5.58603152510731	2.32317081637475e-08	5.95112e-07
PHF11	180.519	0.943997152306735	0.187104758249183	5.04528672140734	4.52841774755374e-07	8.48011e-06
CLECL1P	180.776	0.933038386090325	0.177301164273187	5.26244929025222	1.42148877443975e-07	2.94642e-06
TRAV8-6	180.938	-0.619790439739358	0.172409014933059	-3.59488417690921	0.000324535924364439	0.00272684
TESK2	182.039	0.664661697908725	0.179669624199594	3.69935486240208	0.000216148205024342	0.00195856
SEC61A2	182.27	0.591907763527751	0.224685190227127	2.63438708590188	0.00842893337893869	0.0398272
RAB20	183.53	-1.06519950386094	0.2612003635358	-4.07809349666143	4.54065076013166e-05	0.000501534
MTSS2	183.694	2.48391778529339	0.285428287020218	8.702423334508	3.24871102543578e-18	4.64281e-16
CD200	184.151	0.996186921687061	0.274930565679207	3.62341276687811	0.0002907412883774	0.00249303
CHKA	184.3	1.09834202786235	0.219293062012903	5.00855803544632	5.48393401287373e-07	1.0005e-05
LOC105372321	184.318	-0.826309657271907	0.252971452280495	-3.26641464806746	0.00108918636142679	0.00755429
DPEP2	184.394	-0.6111172777439	0.211852886784121	-2.88463040093775	0.00391873428125862	0.0213883
SPNS3	184.739	-1.34437472146645	0.319248334271833	-4.21106260282551	2.54172291933924e-05	0.000304036
DSTNP2	184.926	0.56878132056063	0.168536756055407	3.37482062591523	0.000738638178151177	0.00544767
CAMTA2-AS1	185.119	-0.528129839452233	0.176759891890452	-2.98783753375196	0.00280958863678824	0.0163012
FANCB	185.269	-0.445826360854518	0.148391487410806	-3.00439309985684	0.00266111255355316	0.0155801
DMC1	185.502	-1.12471952454595	0.164796245428618	-6.82490988566316	8.79805248709762e-12	4.37006e-10
GSTZ1	185.747	-0.753983785298769	0.176140542907677	-4.28058056851774	1.86406386201479e-05	0.000231474
ALG10	186.027	-0.826837728989315	0.240213836352185	-3.4420903539339	0.000577237409692346	0.00443328
PTPN14	186.034	2.45377784525645	0.306394108149404	8.00856733204525	1.16052418197099e-15	1.12495e-13
CAMSAP2	186.393	1.68626260407413	0.194822910734168	8.65536090041793	4.91354403287744e-18	6.84201e-16
PCSK5	186.48	-0.586584475461929	0.194243970724191	-3.0198336312576	0.00252913569210623	0.014989
CXCR5	187.114	1.40984416793149	0.3439143986222	4.09940430985051	4.14214883686543e-05	0.000465085
SNHG4	187.475	-0.882107750498223	0.207509306225206	-4.25093103795974	2.12883714041225e-05	0.000260188
NR4A3	187.562	1.42095191847409	0.316259168981666	4.49299833124036	7.0227335203631e-06	9.754e-05
REXO5	187.783	-0.733432699161689	0.194481440529508	-3.77122206193453	0.000162450028295369	0.00153517
CBLN3	188.279	1.19467505428626	0.23129388241564	5.16518224264752	2.40204769740121e-07	4.80764e-06
CCDC15	189.013	-1.1174137596155	0.152903278818238	-7.30797775071795	2.71192681155355e-13	1.75227e-11
FAM72B	189.018	-0.891695513329376	0.160911814340197	-5.54151674310357	2.99862897652274e-08	7.4133e-07
DRAM1	189.163	2.24991121980706	0.201990004394672	11.1387255352048	8.12740473978023e-29	4.41372e-26
PPFIBP2	189.513	-0.863000926127295	0.280195242136686	-3.07999850228114	0.00207001635900753	0.0127768
LOC124906262	189.838	0.602486005205673	0.172775111003061	3.48711108740076	0.000488268500094479	0.00384851
LCORL	191.231	-0.487521220630718	0.174270831177942	-2.79749179673635	0.00515010749991982	0.0267983
AJM1	191.341	-0.596248631070942	0.232801197623145	-2.56119228405405	0.0104313604032067	0.0470378
B4GAT1	191.367	-0.69400512669337	0.185451464483428	-3.7422466769217	0.000182382351655873	0.00169309
PLCG2	192.546	1.13826296251045	0.238746772218685	4.76765801661952	1.86379802093433e-06	3.03347e-05
FAM241B	192.616	1.23492539443163	0.173825065039974	7.10441497115296	1.20833285575108e-12	6.98091e-11
CSF2RB	192.875	1.01197532677078	0.392589512426775	2.57769322597362	0.00994622554540752	0.0453016
USP30	193.654	-0.592278987353058	0.160449066175248	-3.69138320011255	0.000223037814040151	0.00200981
TASL	193.904	1.35651796611432	0.267154159030236	5.07765992129208	3.82111848036242e-07	7.27262e-06
SAP30	193.967	-0.621213974645892	0.167668511904244	-3.70501275159327	0.000211380098400744	0.00192278
CFP	194.418	-0.5021404002802	0.175799593164078	-2.85632288017607	0.004285790518405	0.0230519
ITGB2-AS1	194.527	-1.47405204579997	0.215090974953505	-6.85315618713711	7.22381392377456e-12	3.70096e-10
PLEK	194.577	1.37978578071791	0.269295491001953	5.12368690461254	2.99618354778872e-07	5.82504e-06
TMEM116	194.848	-0.74650300190629	0.18020176898323	-4.14259530368851	3.43397593882086e-05	0.000394266
LIN37	195.334	0.379326137697643	0.147184434795813	2.57721638992518	0.00995995776374193	0.0453515
ITGA1	196.409	0.706997476651039	0.247292026955161	2.85895782955927	0.00425035283443271	0.0228991
NHS	197.02	1.43607629588634	0.300052212779059	4.78608800310294	1.70063511354497e-06	2.79021e-05
MSTO1	199.215	0.527380624977038	0.161319567305227	3.26916711832731	0.00107864573327625	0.00749394
ANO10	200.152	-0.604072255739851	0.191801257947584	-3.14946972821698	0.00163567053467447	0.010524
FBXL8	200.442	-0.917829046051931	0.208200350958429	-4.40839336642229	1.04140272041773e-05	0.000137827
RADX	200.591	-0.765384860516582	0.229938063380969	-3.32865663588924	0.000872659184074314	0.00626868
CD70	201.843	1.92121470421593	0.208618732858182	9.20921471381938	3.28519459710682e-20	5.94693e-18
LZTS3	202.751	1.74720552304875	0.269915437741381	6.47315891847145	9.59749158309711e-11	3.95854e-09
TIMP2	203.499	-0.723312511401662	0.269051665031816	-2.68837775568543	0.00718001197676372	0.0352658
NOL3	203.721	-1.80359298850093	0.263260885235193	-6.85097213317365	7.33498053020573e-12	3.74613e-10
COX10-DT	204.03	-0.915767003118191	0.171757362913247	-5.33174815673396	9.72717783739279e-08	2.12433e-06
ASB13	204.29	-0.654685238716547	0.180750801864915	-3.62203227848377	0.000292297637848563	0.0024998
LOC124900513	204.573	-0.875700534992356	0.164769183015962	-5.31471066957663	1.06826927291979e-07	2.30215e-06
CCNJ	204.742	0.48302915538212	0.149825700131316	3.22394058535195	0.00126439630272105	0.00854044
VSIG1	205.161	-1.51372234917396	0.251263193427466	-6.02444921807038	1.69686469942272e-09	5.52906e-08
C3orf62	205.292	0.808742198572001	0.164572389669642	4.91420341039858	8.9144161079351e-07	1.5533e-05
GSDME	206.036	1.65047695538001	0.225004200990374	7.33531617683272	2.21198654662038e-13	1.4473e-11
AFF3	206.817	-1.3574459920752	0.212232120800293	-6.39604404345813	1.59454027603425e-10	6.32074e-09
ADM	207.211	-3.67450306501165	0.270589652328692	-13.5796141256287	5.29044175392818e-42	7.83563e-39
FXN	207.556	-0.801057124550497	0.210908588540768	-3.79812472357263	0.000145794960243217	0.00140053
NR4A2	208.09	3.02078798181617	0.28273943143684	10.6839996333902	1.20945907109053e-26	4.80598e-24
IZUMO4	209.239	0.56330774901471	0.177173905988862	3.1794058265562	0.00147577314533774	0.00965508
IL4I1	209.298	2.12965835200619	0.264287846791567	8.05810171697286	7.74883294475671e-16	7.99013e-14
PHF7	209.925	-1.01035721185492	0.186287694723171	-5.42363902970799	5.83977543699136e-08	1.34191e-06
TOX2	209.965	0.803964090544832	0.221913682912913	3.62286849549668	0.000291353965478168	0.00249566
DPY19L3	209.976	-0.869873696926332	0.185442767136133	-4.69079333942295	2.72147747240505e-06	4.2633e-05
GNA11	210.173	0.836952288069732	0.318099650846847	2.63110093281019	0.00851087554392258	0.0401213
HSF4	210.332	-1.92749111356795	0.287894017994993	-6.69514124326638	2.15463420009827e-11	9.88825e-10
PIK3R6	210.553	-2.16212206813993	0.242841464201071	-8.90343037278718	5.41467424949539e-19	8.64861e-17
TAF13	211.729	0.658259659598943	0.169511909432665	3.88326496823766	0.000103063151143672	0.00102698
MAGEE1	211.939	-0.541786478600408	0.154728909456739	-3.50152069514772	0.000462611041213058	0.0036819
INAFM2	212.072	-0.623963845633135	0.208234881113926	-2.9964424898236	0.00273149755488337	0.0159105
DKFZP586I1420	212.218	0.488264200840186	0.144856406135224	3.3706773063553	0.00074983635345981	0.00551592
INKA2	213.432	1.39675519451849	0.207222069628241	6.74037855632018	1.57974497255635e-11	7.42172e-10
H2BC12	213.554	0.706741379350195	0.230228849018506	3.06973423340785	0.00214249328676877	0.0131027
NEIL1	213.908	-0.711213746994805	0.195675777136488	-3.63465400471475	0.000278353944319799	0.00240708
MKS1	214.051	-0.489460040155812	0.15595282616196	-3.13851343513004	0.00169807150550992	0.0108506
NEXN	214.649	0.914589522834648	0.350599232946262	2.60864667372171	0.00909010462211228	0.0423858
ERVH48-1	215.2	-1.45566886474269	0.303326931599334	-4.7990096265685	1.59452131291365e-06	2.62935e-05
OIP5	215.574	-0.487646504729992	0.185116650001135	-2.63426604104494	0.00843193914247658	0.0398298
SLC29A2	216.018	-0.51552765592667	0.166471240193947	-3.09679711237843	0.00195623713286218	0.0122205
FLT1	216.479	1.0058096983573	0.314978388597688	3.19326574383486	0.00140673422966276	0.00932026
PCBP1-AS1	216.774	-0.651678240749989	0.170990022357705	-3.81120624329004	0.000138290325372109	0.00133315
LOC102723458	217.433	1.28337926391382	0.26511568958836	4.84082728527495	1.2929971518827e-06	2.17394e-05
SLC17A9	217.557	-1.6367934300607	0.231068689714326	-7.08357948488952	1.40477757221541e-12	8.00232e-11
YPEL1	218.274	-1.49077989504617	0.252839294867892	-5.89615587966695	3.72067507673419e-09	1.12047e-07
ERO1B	219.365	0.624908836920666	0.188355843581813	3.31770347570467	0.000907607815352975	0.00647122
TSPAN32	219.995	-1.5059587694852	0.262931873254355	-5.72756262238456	1.01883833351977e-08	2.82957e-07
B3GNT9	220.513	-0.625920027201085	0.23663265937892	-2.64511259284289	0.00816637389633218	0.0389139
ZEB1-AS1	220.791	-0.700705377171288	0.199884190048592	-3.50555677765682	0.000455653304156718	0.00364235
MED19	221.192	0.478464790239351	0.149150997788642	3.20792215495181	0.00133697681599123	0.00893438
RIPK2	221.457	1.23660111057362	0.176478279772979	7.00710088609419	2.43306833010893e-12	1.33019e-10
LINC01132	222.373	-1.17328842682906	0.160558982291964	-7.30752281859588	2.72112127168712e-13	1.75227e-11
FRG1CP	222.692	-0.648698151467472	0.190789368954088	-3.40007493616468	0.00067367387932096	0.00504883
TMEM143	222.79	-0.618403707770449	0.212119037623073	-2.91536165117497	0.00355276585429024	0.0198429
ACSF2	223.296	-0.87468842225035	0.189285827934435	-4.62099266382122	3.81908281618335e-06	5.75051e-05
CSF2	223.35	1.63859473086682	0.313859518831851	5.22079029804634	1.78161191130958e-07	3.64191e-06
SPIN3	224.361	-0.851415512602663	0.179800634633902	-4.735330964411	2.18697915778132e-06	3.49659e-05
FES	224.38	0.981007433651477	0.323731811843314	3.03030903285552	0.00244303626855658	0.0146116
C3AR1	225.051	0.579055192182399	0.216841748450228	2.67040455226412	0.00757599073362829	0.0367345
LRRC32	227.274	2.46226985234286	0.237848362174473	10.352267427163	4.08690192682269e-25	1.35885e-22
INPP1	228.022	0.654256676890103	0.218244380845644	2.99781682513436	0.00271921055643514	0.0158559
ZNF778	229.119	0.92430365883033	0.177040735185761	5.22085303057795	1.78100844209014e-07	3.64191e-06
MYO1D	229.407	0.712856464694894	0.171077321829316	4.1668671047242	3.088144053283e-05	0.000360401
USP13	229.531	-0.790104004628414	0.191184967329613	-4.1326680421805	3.58576427634814e-05	0.000409672
GPAT3	231.549	0.712750380134684	0.271163646340005	2.62848796199246	0.00857653909607966	0.0403608
RAB19	231.81	1.89971554787337	0.255216670393315	7.4435402081914	9.80222489582441e-14	6.88353e-12
MAP2K6	232.182	-1.48925120728424	0.190721976341354	-7.80849294796932	5.78758325323101e-15	5.0155e-13
TRMT61A	232.492	0.818131618923568	0.203772327914262	4.01492993331164	5.94634572223648e-05	0.000638485
FAM118B	233.466	0.580653384778493	0.212344492589871	2.73448761348374	0.00624774459829134	0.0314458
LOC124900301	233.665	-0.581437315795875	0.220739857953642	-2.63403864252728	0.00843758845264121	0.0398352
NTAQ1	233.981	-0.572394840368597	0.206910376688024	-2.76639020976528	0.00566806670821689	0.0290299
TMEM223	234.271	-0.460406812156459	0.150065753430465	-3.06803385603761	0.00215472204621691	0.0131626
STK32C	235.173	-0.522215896035325	0.17720167485528	-2.94701444815246	0.00320858211403989	0.0182458
MVB12B	236.561	1.57292040582976	0.306889988098333	5.12535588266167	2.96976255261868e-07	5.79442e-06
CENPBD1P	236.566	0.491165385090552	0.160622190917516	3.0578924511295	0.00222899558469889	0.0135402
RFXAP	237.403	-0.623359745697294	0.20220507136481	-3.08280965205197	0.00205056270827247	0.0126741
HHLA2	237.761	-0.8221165776335	0.276727676417548	-2.97085057872212	0.00296976233164422	0.0170765
TMEM254	238.212	-0.466645783427659	0.180210149201484	-2.58945339924182	0.0096128432809726	0.0440953
ARHGEF39	238.382	-0.796293164892169	0.186535227386803	-4.26886211278987	1.96472669897177e-05	0.000242679
GPT2	238.644	-0.914975825859679	0.318962361925251	-2.86860123663777	0.00412291232030399	0.0223529
GPR146	240.139	-0.372977584237387	0.135324537861353	-2.75617112854669	0.00584823907122485	0.0297842
TRG-AS1	240.252	-0.54417165854668	0.178067958024739	-3.05597741774001	0.00224328150793057	0.0136117
EVI5	240.787	1.39270378579982	0.231040353726492	6.02796768329276	1.66034238481111e-09	5.43179e-08
PLEKHG3	241.155	-0.834380008701759	0.197483906769584	-4.2250531820564	2.38884356807332e-05	0.000286591
SPAG1	241.2	0.733243301014484	0.265252585088562	2.76432103675698	0.00570413875597781	0.0291688
SERAC1	243.143	0.724390445511289	0.16050105257021	4.51330651052529	6.38246777103138e-06	8.98731e-05
TLE2	243.839	0.782328147665434	0.213076583883462	3.67158198900595	0.000241053720376455	0.00214019
SPIN4	244.02	-1.46340443322998	0.212013479209656	-6.90241223664299	5.11268095073844e-12	2.68696e-10
P2RX5	244.1	0.805841971012423	0.194825582382402	4.13622256973791	3.53069754484096e-05	0.000403664
BEX2	244.79	0.747378679830572	0.210116162974631	3.55697852678192	0.00037514480778315	0.00309338
ZDHHC9	245.34	-0.557348647397543	0.192699692224945	-2.89231726819226	0.00382411561443996	0.0209702
HEATR5A	245.465	0.410396469968396	0.151237236771736	2.71359407728277	0.00665576667287804	0.0330899
MAP4K3	245.834	0.408384594316949	0.138315706123486	2.95255402125013	0.0031515692061046	0.0179566
OPN3	247.022	-0.667631720611127	0.152799968107393	-4.36931845523614	1.24634903402572e-05	0.00016154
DLG5	248.521	-0.703217766597661	0.186543146095198	-3.76973253275567	0.000163422587531583	0.0015399
SWT1	248.56	0.527674609844668	0.208017733635544	2.53668089072241	0.0111908910786989	0.0496249
IRF1-AS1	248.575	1.11195154034204	0.208520586040389	5.33257440647451	9.68300721116058e-08	2.11752e-06
USP30-AS1	249.282	0.901930543922342	0.198564133103703	4.54226314604005	5.56535097563034e-06	7.95357e-05
RFX2	249.439	-0.509338309378411	0.175941924841805	-2.89492291184363	0.00379251656221798	0.020818
ELAPOR2	250.146	0.909336945640138	0.340604952513808	2.66977018075882	0.00759031793939623	0.0367821
N4BP3	252.171	-1.18000949374141	0.239938619599488	-4.91796400142302	8.74489887674003e-07	1.5299e-05
AXIN2	252.363	-0.48996091466622	0.148264026413599	-3.30465134745107	0.000950946165621637	0.00674187
CDK5	253.147	-0.498087536872597	0.156684251555347	-3.17892533504973	0.00147822163505292	0.0096642
ZNF93	253.794	-0.54351250350685	0.158931080423577	-3.41979996649051	0.000626671985217958	0.0047421
MYORG	253.895	-1.11047356384192	0.265239611577858	-4.18668070442395	2.83063586253784e-05	0.000334421
BIVM	253.99	-0.594816614891979	0.181807973290665	-3.27167507632362	0.00106912370133553	0.00744366
JAM3	254.335	-1.85867712089415	0.231744719101202	-8.02036451187683	1.05431822651648e-15	1.04103e-13
GALNT12	254.928	-0.641012285114864	0.190278264514745	-3.36881507065244	0.000754920608370484	0.00554766
SSH3	255.17	-0.570508052424403	0.172925636324789	-3.29915254064976	0.000969771985053256	0.00684258
CEP89	256.307	-0.427079202161366	0.155230536475827	-2.75125765752844	0.00593669280998471	0.0301686
SH3D21	256.416	-2.00336504474558	0.231555633136128	-8.65176552870919	5.07087463595817e-18	6.94241e-16
SEC14L2	256.751	0.538293462083007	0.185473909797764	2.90225974461825	0.00370481217433383	0.0204489
VIPR1	256.871	-0.884925048142942	0.21762333219977	-4.06631512897989	4.77623411619478e-05	0.000525063
AIFM2	256.944	1.02025498673873	0.19812963313606	5.14943156452574	2.61277081902419e-07	5.16165e-06
CASTOR3P	257.011	0.544334097132875	0.147804858033667	3.68278894465625	0.000230696150927989	0.00206398
PBX4	257.019	0.663581174681032	0.1895668586921	3.50051258568798	0.000464364310833973	0.00369045
PPP1R13L	258.018	-0.794621258692612	0.231117511463466	-3.43816984555159	0.000585660229348871	0.00448804
IMPA2	258.212	-0.469349297387583	0.166150223240395	-2.82484903260409	0.00473028975706063	0.0250295
GSAP	258.839	-0.484728770439795	0.18078355518101	-2.68126583722983	0.00733442253275376	0.0358406
ALDH1B1	259.182	-0.724119102270477	0.218314397274931	-3.31686371265092	0.000910340114661828	0.00648787
ZNF528	259.249	0.685517060295539	0.167998861405017	4.08048634712394	4.49415691097077e-05	0.000497749
FAM216A	259.78	-0.60756194361997	0.190373231984559	-3.19142527174855	0.00141572728284232	0.00936081
PINK1	259.973	0.401440932704515	0.157801779053921	2.54395695100079	0.0109604591748653	0.048829
NAGLU	260.606	-0.7467289052373	0.14534730882376	-5.13754889086211	2.78345066177069e-07	5.45048e-06
RAB12	261.126	0.351510756182563	0.137036446992258	2.56508953565049	0.0103149183938733	0.0466419
SERPINB8	261.184	0.670884005436365	0.169483845368622	3.9583949961556	7.54550998689717e-05	0.000778047
CCDC88A	261.287	-0.521686588380753	0.164291706614431	-3.17536775976815	0.00149646712352467	0.00977564
S1PR2	261.807	0.456743624803745	0.135316149620046	3.3753814757975	0.000737134358189574	0.00544174
ZNF629	262.052	0.735554637791343	0.167086792254098	4.40223088772179	1.07143446132103e-05	0.000141572
RHOB	262.363	2.3775240218232	0.296016185965682	8.03173655544239	9.61025590150963e-16	9.66483e-14
SAV1	262.86	0.754487793613771	0.184150912306332	4.09711678407921	4.18327886988888e-05	0.000468418
B4GALNT3	262.997	-0.714863904047051	0.145891306865978	-4.89997601230453	9.58483570152825e-07	1.65245e-05
TRAIP	263.745	-0.425476922390955	0.138958805292347	-3.06189249033783	0.00219942433194541	0.0133855
TM6SF1	263.833	-1.56973628970501	0.290212027462148	-5.40892913168371	6.34027104893826e-08	1.4447e-06
GRAMD2B	264.289	0.847014416556224	0.13065236713533	6.4829626521721	8.99387677942582e-11	3.73797e-09
GLYCTK	264.551	-0.682778512754677	0.154670666320479	-4.41440209056805	1.0128954441789e-05	0.000134601
CYSTM1	264.678	1.03029866336147	0.191585789066345	5.37774053275257	7.54264094085796e-08	1.68566e-06
PTCH1	264.991	-1.05451940344251	0.253519480501853	-4.15952021262841	3.1891679917678e-05	0.000370599
ATOX1	265.225	0.803631319292473	0.163679341409401	4.90979076756182	9.11736194958561e-07	1.58527e-05
IRAK2	265.624	1.37618524339671	0.179283102779636	7.67604543908543	1.6407494727547e-14	1.34327e-12
VLDLR	265.828	-1.69511128210554	0.293101580409934	-5.78335770054444	7.32241308336263e-09	2.08561e-07
IFNLR1	265.948	1.09095467573085	0.292968700057857	3.72379259461985	0.000196252171910544	0.00180132
GATB	266.165	-0.351685300728289	0.136728280938735	-2.57214746147414	0.0101069832411928	0.0458927
ARG2	266.966	0.934399702412999	0.186813668359752	5.00177374930404	5.6805232959532e-07	1.03289e-05
SNAI3	267.666	-0.910153234418698	0.203265814096189	-4.47765030467936	7.54690905938394e-06	0.00010341
ITPKC	267.768	0.894203724499153	0.157537667849122	5.67612645729628	1.37778942111402e-08	3.69193e-07
ZFP41	267.775	0.49841792585072	0.140725563657661	3.5417724604977	0.000397448158215945	0.00325062
SPRED2	268.301	-0.732338852866938	0.153783936631194	-4.76212840501828	1.91561722315366e-06	3.11159e-05
FOXRED2	268.87	-0.792468421357153	0.19911610706378	-3.97993127247768	6.8935194728658e-05	0.000721782
RRAS	269.718	0.690850017653826	0.191176953106997	3.61366789472356	0.000301895709462209	0.00256305
P4HA2	271.239	-0.708052752350672	0.259383938167131	-2.72974786856095	0.00633827806882462	0.0318027
MEOX1	272.153	-0.803923203605528	0.27993967492797	-2.87177301256916	0.00408176036029111	0.0221815
SH3TC1	272.519	0.828155546462556	0.219854567711497	3.76683348034551	0.000165331195317814	0.00155431
GEMIN8	273.409	-0.723699998329833	0.228896774171942	-3.16168718824411	0.00156857966178077	0.0101692
ING2	274.249	-0.717743584272601	0.146854417996063	-4.88744972106896	1.02150571411527e-06	1.74815e-05
FIZ1	274.614	0.393188616828959	0.141820581933483	2.77243691619721	0.00556383023717093	0.028604
SPSB1	275.475	0.653945917215126	0.179533072576498	3.6424816209642	0.000270022262510711	0.00234682
TUBD1	275.538	0.414066033577117	0.159870679397299	2.59000609203711	0.00959742334886046	0.044088
NEK6	275.568	-0.991954761208254	0.288917914184431	-3.4333446024224	0.000596183843300477	0.00455532
OLFM2	275.899	-0.7369342082251	0.225357583848996	-3.27006615725386	0.00107522334433513	0.00747654
C18orf54	276.008	-0.613580924307904	0.172483841420732	-3.55732409049972	0.000374651822995815	0.00309211
SULT1B1	276.895	-1.4619411214699	0.195584479488416	-7.47472971932051	7.73626927441839e-14	5.55239e-12
TGIF1	277.36	1.3771296540733	0.183726777914068	7.49553042680262	6.60307847453402e-14	4.8241e-12
KRBOX4	280.285	-0.530513950209653	0.158903547020521	-3.33859098904281	0.000842044480069757	0.00608093
CACNA1I	280.607	-1.13983696099871	0.276679339677781	-4.11970392269316	3.79359552661811e-05	0.000430099
ASTE1	281.323	-0.35961527485386	0.133596364172901	-2.69180435470866	0.00710666214098515	0.0349688
EMILIN2	281.57	-0.565594016892722	0.199217329248974	-2.83908041044896	0.00452437540656573	0.0241597
LINC00649	281.6	-0.606742208115089	0.19908066263318	-3.04772045707449	0.00230584319959744	0.0139343
EPS8L2	281.917	-0.746069991929128	0.17910536481016	-4.16553682085355	3.10620782332423e-05	0.000362056
SDHAF3	281.978	-0.387222271492319	0.152185682140975	-2.54440671451354	0.0109463545885961	0.0487929
RNF216P1	282.049	0.41076686381936	0.150672678004221	2.72621997073586	0.00640642876072252	0.0320656
ZBTB26	282.954	-0.621308912761362	0.143360312270993	-4.33389759633687	1.46492337940298e-05	0.000187042
PLD2	283.337	0.565684414399868	0.182907274009474	3.0927387522629	0.00198318635718683	0.0123462
HSPG2	283.35	-1.39850445304589	0.227331442041023	-6.15183029892332	7.65938106502224e-10	2.6382e-08
ETV7	283.659	1.70299299092887	0.385197611790874	4.42108917293452	9.82046329908731e-06	0.000131143
C1orf122	284.054	0.511719479519221	0.153045950402554	3.34356758982029	0.000827085435755786	0.00598883
CMC1	284.399	0.395940326252341	0.140798720569392	2.81210173395861	0.00492189334165664	0.0258003
CASZ1	284.454	0.899510255710922	0.126712801537814	7.09881120766227	1.25834563859483e-12	7.24416e-11
ALS2CL	285.09	-0.672907549805373	0.24417416196829	-2.75585075988819	0.00585397003035257	0.029804
LRRC20	286.537	-0.471125313285676	0.152648775631964	-3.08633535601726	0.00202640134754813	0.0125577
ZNF542P	286.673	0.485599589335268	0.13852712093603	3.50544778563262	0.000455839903825934	0.00364235
ZC3HAV1L	287.928	-0.999157992714693	0.180064845281421	-5.54887874506055	2.87507483375019e-08	7.18416e-07
ZNF329	288.367	0.457512125305543	0.162512783474635	2.81523776483067	0.00487411578619641	0.0255828
EBPL	288.445	-0.566107961854659	0.182623136426556	-3.09986989015669	0.00193605668852644	0.012127
TRIM47	288.711	-0.797372424569818	0.186273588986715	-4.28065207154347	1.86346499722684e-05	0.000231474
CD83	288.721	0.673125515651924	0.214365328676977	3.14008575830023	0.00168898383949295	0.0108079
RASGEF1B	288.945	1.36246936199572	0.295711978584791	4.60742026250062	4.07695465534861e-06	6.09933e-05
ACYP1	290.316	-0.718822017501416	0.156459890156795	-4.59428941680232	4.34226375405879e-06	6.45476e-05
LOC107984658	290.441	0.879874620164203	0.165586462640059	5.31368691700852	1.07429131215467e-07	2.30902e-06
CEP70	290.46	-0.471509214631566	0.179007180735376	-2.63402402459258	0.00843795172489813	0.0398352
TC2N	290.472	-1.52735027512223	0.177019283502683	-8.62815759334541	6.23481337390352e-18	8.39484e-16
ELMOD3	291.618	0.365981215170145	0.125892453214315	2.90709415716215	0.00364803373326772	0.0202569
DBP	291.843	-0.969967578709405	0.233038602312458	-4.16226139825912	3.15111332933965e-05	0.0003667
SLC9A9	292.312	-0.757240135098429	0.178584968851543	-4.24022323921293	2.23297599573126e-05	0.000271085
GOLGA2P5	292.353	-0.620770126679888	0.175484417501915	-3.53746580760149	0.000403986489914862	0.00328923
ZNF567	292.501	0.359314839726032	0.137638610402721	2.61056718514306	0.00903922145458151	0.0421848
SIAE	292.685	-0.59776084254345	0.23333628033342	-2.56179982679631	0.0104131316491194	0.0469833
ZNF320	292.906	0.576598413692895	0.195799975528307	2.94483394156266	0.00323128036785383	0.0183429
FNDC3B	294.273	0.772725436983091	0.147888791915381	5.22504394670576	1.74113751440965e-07	3.58617e-06
CCDC142	295.037	0.650024581256934	0.140045298268377	4.64153091388513	3.45837267660688e-06	5.27564e-05
TMEM107	295.085	-1.28337256621194	0.153369255262939	-8.36786071635868	5.86736884009066e-17	7.24176e-15
PPAN	295.746	-0.425840791724355	0.156637958233349	-2.7186308895189	0.00655527141456868	0.0327001
CYB5RL	295.942	-0.559766681076936	0.124331887096218	-4.50219725727917	6.72545163928197e-06	9.38912e-05
C12orf76	296.565	0.584166479969785	0.147311583313214	3.96551626716095	7.32372571190155e-05	0.000757575
GPR160	297.111	-1.18429147872947	0.165390205687188	-7.16059015592125	8.03304790030457e-13	4.8472e-11
CDC25C	298.071	-0.765674588618252	0.156784731970331	-4.88360428337591	1.04164019236815e-06	1.77329e-05
BDH2	298.268	-0.493762369451047	0.144328666456996	-3.42109701123143	0.00062369080537	0.00472833
CEP19	300.992	0.566886030920493	0.150497575074507	3.76674528237313	0.000165389588362372	0.00155431
ATXN1-AS1	301.185	0.675087979293552	0.212205884171504	3.18128774764769	0.00146621918713112	0.00962332
HMOX1	301.738	3.84165478045507	0.301618654428984	12.7367943727751	3.69257713724678e-37	3.34219e-34
KIAA1586	301.895	-0.559190177117564	0.145109046688998	-3.85358590575016	0.000116400396609586	0.00114448
TMEM62	302.566	0.61920223325432	0.212582697890355	2.91275931390093	0.00358250611731486	0.0199543
NBPF19	303.224	0.45890971687965	0.141251569508747	3.24888224941976	0.00115859427193588	0.00793769
LHPP	303.44	-0.772233086571096	0.209885657406282	-3.67930375097647	0.000233871580077991	0.00208895
PXMP2	303.586	-0.513209651931874	0.172931716090787	-2.96770114547667	0.00300035896857796	0.0172119
LINC00342	304.499	0.480484916440234	0.17230506871891	2.7885709922096	0.00529411428661133	0.02746
METTL15	306.015	-0.45684554050109	0.137870214486532	-3.31359128004923	0.000921060373826468	0.00654994
TRAF3IP1	306.227	0.467838157850706	0.155703385202883	3.00467557106165	0.00265864266753492	0.0155801
LIN9	306.307	-0.728550042696605	0.126961618105453	-5.73834875112792	9.56040891501766e-09	2.67626e-07
RBM47	306.757	1.2792018376404	0.23548004450978	5.43231525330918	5.56275338723431e-08	1.28917e-06
PRKCZ	307.592	0.405956425848702	0.143279402312562	2.83332020720686	0.00460672144326342	0.024519
TFAP4	307.756	-0.532807202480495	0.163719449960746	-3.25439159860507	0.00113635518993274	0.0078116
NIPSNAP3A	307.826	-0.709584741868373	0.165816087240358	-4.27934800342863	1.87441592166724e-05	0.000232405
MPZL2	308.195	1.09266228844838	0.200493910527831	5.44985274401491	5.04115427097633e-08	1.17834e-06
KRBA1	308.613	0.441840202874035	0.12701785278428	3.47856772247938	0.00050410104402289	0.00395608
LTO1	309.19	0.37519410100846	0.1353439403052	2.77215293246524	0.0055686867276374	0.0286199
ACTMAP	309.382	-0.706523499876986	0.183356952134299	-3.85326812893082	0.00011655163591797	0.00114527
RFLNB_1	310.011	-0.507177839904171	0.198374723980352	-2.55666563626525	0.0105680744663877	0.0475359
BMT2	310.66	-0.408309231740604	0.124998090599614	-3.26652375073851	0.00108876674425874	0.00755429
PRDM8	311.622	0.636686325351717	0.149353184932601	4.26295780460949	2.01738624269702e-05	0.000248055
TRIT1	311.853	-0.634137464087951	0.144092421041287	-4.40090783058085	1.07798910734852e-05	0.000142092
ZNF248	311.861	-0.808642270523658	0.148943654097941	-5.42918243426414	5.66127912327367e-08	1.30458e-06
RAB9A	312.206	0.714103217757989	0.158741824170145	4.49851966544488	6.84282677100506e-06	9.53664e-05
MAP3K8	313.288	1.41986623231028	0.144034145790979	9.85784464171972	6.33956058845402e-23	1.63943e-20
MAGI3	313.714	-0.702183997361424	0.155029527816712	-4.52935648615018	5.91636043176974e-06	8.38898e-05
CCDC28B	314.386	-0.609853835271154	0.187994502983369	-3.24399823182652	0.00117864477909187	0.00805473
RBM4B	314.481	-0.533129260611552	0.155779337479367	-3.42233616625932	0.000620855010932442	0.00471121
PRKXP1	314.824	0.850603319363469	0.219807164913206	3.8697706678458	0.000108937778092495	0.00107891
FCGRT	314.86	-0.691765987501207	0.202867114446347	-3.40994640451772	0.000649756467554134	0.00489858
TMEM120A	315.21	0.392586825861309	0.148921157583196	2.63620584363231	0.00838388555320779	0.0396488
NDUFAF1	315.807	0.633180301174333	0.188699770399918	3.35549057549149	0.000792243558770068	0.00578022
LSM11	316.229	-0.553921077912562	0.162882835096833	-3.40073327912828	0.000672053661160284	0.00504102
TMEM164	316.719	-0.565744840183974	0.1767662359608	-3.20052546861628	0.00137177245423136	0.00912946
ZNF490	316.943	-0.467598376230143	0.170113030305957	-2.74875108267217	0.00598227973068706	0.0303531
STC2	317.253	-1.59592196253173	0.295661614839211	-5.39779897840182	6.74633932298125e-08	1.5163e-06
PRKCE	318.203	0.647745609641109	0.16491208432141	3.92782379961112	8.57179724145628e-05	0.000873369
HEBP1	318.84	-0.492268419992365	0.169152259762551	-2.91020894833679	0.00361187197620014	0.0200903
ZFP3	318.865	0.394398942637087	0.140544284015861	2.80622542139514	0.00501256123333236	0.0261494
MORC4	320.687	-0.48344983347339	0.158195102605557	-3.05603539876213	0.00224284774762249	0.0136117
CHST14	323.319	-0.387101157816062	0.120235506877239	-3.21952448049556	0.00128403396651617	0.00864084
FAM83D	323.915	-0.615041865206959	0.158504212166709	-3.8802871974158	0.000104333194856769	0.00103836
MAP3K13	324.282	0.395197515566796	0.147185603005727	2.68502834174223	0.00725236560391916	0.0355422
SATB1-AS1	324.707	0.739057455814035	0.169121550695503	4.36997799969727	1.24259054984877e-05	0.000161181
SCO2	325.702	0.819298826601153	0.162522387365566	5.04114442251137	4.62756052793074e-07	8.62611e-06
FMNL1-DT	325.93	0.672529986194119	0.162796220090157	4.13111548794972	3.61007147173402e-05	0.000411872
RAP1GAP2	326.016	-1.65818609182697	0.236205529340535	-7.02009854069243	2.21711821924999e-12	1.22633e-10
ZNF789	326.064	-0.84595237074052	0.133780951810491	-6.32341420278474	2.55846286076876e-10	9.62644e-09
PALS2	326.401	-0.467070754154589	0.173957863122118	-2.68496488616157	0.00725374265647204	0.0355422
MT1X	326.874	0.690389647835585	0.23328062430418	2.95948131095264	0.00308157392566511	0.0176344
PXMP4	327.048	-0.431597998785668	0.13758824407533	-3.13688136429277	0.00170755205315183	0.010901
AIG1	327.352	-0.502004337976743	0.17114625968226	-2.9331890682784	0.00335499515205379	0.0188676
KLHL3	327.545	-0.747938142227576	0.19212016653954	-3.89307460897732	9.89816941533176e-05	0.000989331
STARD10	327.691	1.64831799109147	0.224164588155987	7.3531595897942	1.93575584220757e-13	1.28724e-11
PWWP2B	327.704	0.470015374428501	0.12602981507164	3.72939827104662	0.000191937575570546	0.00177069
GPHN	328.281	-0.471745476409907	0.140955680233164	-3.34676456904442	0.000817606172591781	0.00592546
DUSP3	328.373	-0.547846162769103	0.195426305746552	-2.80333888867349	0.00505764944693809	0.0263593
PSRC1	329.872	-1.00916199570945	0.153245997416251	-6.58524211218604	4.54144723907796e-11	1.96258e-09
NOS3	330.084	-1.46507643107716	0.257028964288453	-5.70004409866027	1.19776439773697e-08	3.26321e-07
FBXL16	330.213	-1.01119941541705	0.259228321827871	-3.90080608587396	9.58729242209972e-05	0.000963561
COMMD10	332.356	-0.397332423786999	0.140978051824511	-2.81839916671282	0.00482637675905881	0.0254261
NADK2	332.68	-0.494448025173748	0.172731516060575	-2.86252350729297	0.00420282082868171	0.0226805
FUCA2	333.053	-0.679096816252811	0.260666332435291	-2.60523409336491	0.00918115075794147	0.0426579
TSPAN18	333.361	-1.92513653655021	0.224189045529202	-8.5871124166923	8.91823638880143e-18	1.17174e-15
ATG14	333.573	0.454771746872897	0.132124183428518	3.44200232744626	0.000577425281562597	0.00443328
RAD54B	333.786	-0.556993961511725	0.147966689124595	-3.76431996151991	0.000167002938776407	0.00156819
NRBP2	333.918	0.464810071980594	0.170300753438599	2.72934830055334	0.00634596388288486	0.0318228
SIRT5	334.385	-0.475079133979064	0.150701938869641	-3.15244208231464	0.00161910937924279	0.0104387
ZNF792	334.929	-0.513595551281592	0.154259525810584	-3.32942519162309	0.000870254387594941	0.00625917
TRDC	336.372	0.98870854992531	0.180915874789598	5.4650182084638	4.62859289552416e-08	1.08973e-06
DNAJB4	337.578	0.73744644969333	0.1630301137604	4.523375667744	6.08610771045902e-06	8.59228e-05
HSD17B7	337.657	0.601341840789347	0.176885933893246	3.39960237399243	0.00067483911879743	0.00505493
ZBED10P	337.727	0.707361751223142	0.204774276542761	3.45434867682431	0.000551623685158141	0.00427344
TRIM23	338.89	0.353683577318468	0.13710746045893	2.5796085503634	0.00989123663198534	0.0451262
ANXA2R-OT1	339.377	0.761026117990225	0.174076982074032	4.37177913428309	1.23238161168e-05	0.000160111
NEAT1	341.149	1.17996593876711	0.256623181549077	4.59804890440677	4.26465903382128e-06	6.34519e-05
TNFRSF9	341.55	2.6978535105422	0.299212137490711	9.01652430669179	1.94151354890168e-19	3.16311e-17
IFT140	342.39	-0.373012511382308	0.14427462525654	-2.58543393004169	0.0097256510549866	0.0445085
MAP3K10	342.44	0.394637129047259	0.125513763906426	3.14417412692262	0.00166556300853071	0.010679
ZNF549	343.076	0.34730187874912	0.133618155881089	2.59921173480492	0.00934381196784805	0.0432224
ANKRD33B	343.077	0.846813134691448	0.256766242595059	3.29799247024439	0.000973787457018932	0.00686497
NUDT16	343.624	-0.356024882491448	0.11893089828801	-2.99354404630222	0.0027575770207018	0.0160442
VIM-AS1	343.733	-0.561899718832365	0.154818653102313	-3.62940580849148	0.000284074361508462	0.00244884
DPH1	344.235	0.410775239988945	0.135035742631531	3.04197416168413	0.00235032068452401	0.0141439
CCDC34	345.034	-0.649762390737859	0.134757968388705	-4.82169921754565	1.42340466156782e-06	2.37118e-05
CYP2R1	345.21	-0.707215349884221	0.155045728735967	-4.5613339732084	5.08296588785466e-06	7.37415e-05
ZNF212	345.464	0.34810683338564	0.123854734790898	2.81060577920855	0.00494483316084096	0.0258873
ALG10B	345.738	-0.541506533784304	0.19815922210585	-2.73268399032697	0.00628205733583279	0.0315984
LOC100130872	346.326	-0.608477807518832	0.126302343471103	-4.81762880083098	1.45274312356786e-06	2.41758e-05
CASP9	346.595	-0.357433204257547	0.131691265473464	-2.71417548439892	0.00664409605182376	0.0330723
PIMREG	346.599	-0.826883091436851	0.146657998530924	-5.63817248100858	1.7186432163242e-08	4.51615e-07
COPG2	346.898	-0.782246416789745	0.204999663678409	-3.81584243970705	0.000135719090197639	0.00131147
TMEM237	348.221	-0.408092344821106	0.127845906354288	-3.19206423153039	0.00141259916017752	0.00935151
IFT122	348.256	-0.567272600465836	0.149838867311061	-3.78588420111449	0.000153162991121419	0.00146011
CDC37L1	348.561	0.526756552116404	0.133030787535691	3.9596589772505	7.50568661046261e-05	0.000774431
TMEM198B	348.686	-0.579598543326259	0.179235739644594	-3.23372193779848	0.00122188357090676	0.00828953
RNFT1	348.825	0.445049516301013	0.174065596105505	2.55679195808032	0.0105642377752258	0.0475359
ZNF252P	349.539	0.484985408648763	0.142890303494029	3.39411000459544	0.000688520295622398	0.00514322
FBXO4	349.838	-0.437843532315584	0.128955730401983	-3.39530109248136	0.000685531654687783	0.00512325
CCNI2	350.46	1.65782454554217	0.242630476508848	6.83271355435728	8.33232309455709e-12	4.17693e-10
POU6F1	350.626	0.875981640375339	0.214081816130906	4.09180777801182	4.28023383341726e-05	0.0004773
STAP1	350.646	-0.539294551868702	0.190658027932944	-2.8285960875373	0.00467526638836896	0.0248028
MTFR2	350.736	-0.541713538254014	0.146528762711615	-3.69697749594847	0.000218181675058365	0.00197479
MTBP	351.225	-0.465806995637847	0.149105242124943	-3.12401488371229	0.00178401432340478	0.0113182
COMTD1	354.002	-0.629539204787765	0.139098183977158	-4.52586214131412	6.01497825197835e-06	8.5066e-05
RABEP2	354.875	0.415584592621741	0.140755099758361	2.95253666357517	0.00315174639860178	0.0179566
SERTAD1	355.145	1.15245284645062	0.159020784119426	7.24718377432425	4.25526432407845e-13	2.70808e-11
PLCL1	355.252	1.27234907067593	0.205298937729187	6.19754337138515	5.73512380540625e-10	2.03566e-08
ATOSB	356.003	-0.434225165183932	0.139419716264488	-3.11451763651691	0.00184245941578393	0.0116391
PIF1	356.858	-1.04785420030524	0.161771509290244	-6.47737172572968	9.33340588260476e-11	3.85939e-09
EME1	357.236	-0.514720499935259	0.120159213198984	-4.2836540472588	1.83848703678281e-05	0.000229346
SMIM29	358.205	0.5924973187551	0.169254501650298	3.50062960203728	0.000464160482405359	0.00369045
THEM6	358.851	-0.641991038512013	0.18561386729123	-3.45874501663566	0.000542698411183409	0.00421432
ASPHD2	359.023	0.497428987490423	0.157585736011819	3.15656099390312	0.00159641495587748	0.0103209
ITGAE	359.05	0.679977581410628	0.155635447117752	4.36904056243797	1.24793588180961e-05	0.000161617
POLE2	359.577	-0.529240847937977	0.139924587873047	-3.7823291530303	0.000155367727305995	0.00147853
KCTD13	360.285	0.451365630836228	0.145629142700092	3.09941830644275	0.00193901043017179	0.0121408
JOSD2	360.539	0.509361395515824	0.180377624367924	2.82386131484279	0.00474489111957893	0.0250823
CEP128	360.691	-0.675966662814806	0.152271478792928	-4.43922045134956	9.02853011068416e-06	0.000121464
FAM171A1	361.104	-0.471030501187912	0.140335719880056	-3.35645480416889	0.000789486233289406	0.00576608
PUS3	361.43	0.416964880517735	0.130836743058325	3.18690966139274	0.0014380168229459	0.00946975
MND1	361.949	-0.87388677780735	0.15875989704788	-5.5044554327457	3.70311121646746e-08	8.97784e-07
PLOD1	362.023	-0.700013282657441	0.220108085216901	-3.1803160795644	0.00147114491900433	0.00964503
LRRCC1	362.525	-0.429370682514577	0.135572920097899	-3.16708294108088	0.00153976395611999	0.0100183
ELP4	362.718	-0.339190848899884	0.11575002580383	-2.93037385127442	0.00338554423043614	0.0190066
LOC105371692	363.704	1.26111209087476	0.254997035282403	4.94559511046124	7.59115951358355e-07	1.3443e-05
BOLA3	364.087	0.377227516550573	0.147251655204599	2.56178795427755	0.0104134876012792	0.0469833
GBP6	365.365	2.74706701686908	0.379877711073205	7.23145090326106	4.77860855941806e-13	3.01756e-11
ZNF513	365.402	0.659973858986938	0.11192386613064	5.89663207502679	3.70995823233909e-09	1.11931e-07
GARRE1	366.186	0.370861464093406	0.141713907780716	2.6169729555921	0.00887133697462018	0.0415202
COQ8B	368.108	-0.414576335375729	0.114571979784034	-3.61847928400293	0.000296339215392552	0.00252843
PIGV	369.309	-0.672514062503282	0.140118104668779	-4.79962289022548	1.58964669877494e-06	2.62396e-05
MIS18A	369.642	-0.609390473756612	0.171056956459559	-3.5625003879961	0.000367339365395396	0.0030441
TRPM2	369.928	-1.63832019363445	0.161406047870473	-10.1503023910801	3.30338264694636e-24	9.78522e-22
LINC-PINT	370.629	0.655614810544427	0.208300381464093	3.14744891937437	0.00164701880382421	0.0105851
HLA-DQB1	370.744	-1.41227927319444	0.222200689112143	-6.35587260704523	2.07246732051025e-10	8.0011e-09
MFGE8	370.894	-1.24749404714483	0.174726505447208	-7.13969551415168	9.35378855535619e-13	5.52145e-11
SLC27A2	371.111	0.987391416026653	0.305348216428827	3.23365706069812	0.00122216114412715	0.00828953
SLAMF7	371.269	1.96661466601841	0.284336103602226	6.91651408703843	4.62892407907915e-12	2.4565e-10
ISYNA1	371.413	-0.355607606524278	0.139202504593346	-2.55460638127969	0.0106307939071056	0.0477389
LOC100288175	371.957	1.82754522864332	0.316819804659674	5.76840589434255	8.00248784700034e-09	2.26742e-07
DDX31	372.171	0.501243891303306	0.173051346425801	2.89650385077024	0.00377346011216027	0.0207343
ENTPD5	373.666	-0.343959717058108	0.126054439419044	-2.72866008244802	0.00635922163752673	0.031859
PDHX	373.937	-0.527545752133255	0.143682282282648	-3.67161311577361	0.000241024357893227	0.00214019
POLG2	375.876	-0.483207671884471	0.130121171588495	-3.71352075903992	0.000204395690312418	0.00186798
MRC2	376.248	-0.4354790495144	0.158428085045453	-2.74874905790512	0.00598231668214523	0.0303531
ACTA2	376.28	1.5270672898928	0.275945168600612	5.53395189934631	3.13094869661481e-08	7.70535e-07
TVP23B	376.473	0.518499771260383	0.15332541130219	3.38169496404265	0.00072040091492863	0.00534461
TBX21	376.899	0.619913449229203	0.155000311836245	3.99943356168297	6.3494268682592e-05	0.000673691
ATF5	377.519	1.32378252624812	0.174286231392817	7.59545097549612	3.06722339779937e-14	2.41407e-12
EMC6	378.104	0.444065973104334	0.147735262799329	3.00582247386337	0.00264863582996564	0.0155389
TMEM208	379.005	0.633296616410215	0.13261089156212	4.77560032173943	1.79171939818887e-06	2.92785e-05
SNAPC1	379.639	-0.311001116188933	0.116127046763031	-2.67811095569805	0.00740386874194734	0.0360717
CRYBG3	380.032	-0.915250975942276	0.217854047338949	-4.20121171546691	2.65490164794229e-05	0.000316877
KIAA1958	380.552	-1.11514082542715	0.167375174977174	-6.66252223831414	2.69167573335178e-11	1.21374e-09
ZNF79	380.838	1.51449267285661	0.139503997783466	10.8562671817288	1.86205959512748e-27	8.1991e-25
SNAPC4	380.894	0.489037014455536	0.15449304629848	3.1654305884468	0.0015485360375552	0.0100637
GGH	384.131	-0.639253763031404	0.209465050296294	-3.05183973234275	0.00227443503982626	0.0137694
SDHAP4	384.532	-0.921335630346091	0.187145025065422	-4.92311045951668	8.51793398916039e-07	1.49541e-05
ZNF738	384.803	-0.52085204345115	0.203145799474959	-2.56393213542845	0.0103493778216941	0.0467458
TMCO6	384.865	-0.423091430601537	0.140839895690563	-3.0040595282114	0.00266403195462472	0.0155899
RHBDD3	385.974	0.55006380847171	0.127982818327976	4.29795042536166	1.72384704748427e-05	0.000216204
RUNX2	386.194	1.06867517670262	0.252888035415424	4.2258827110863	2.38005942881102e-05	0.000285747
WIPI1	387.626	-0.518377178951838	0.139050738810359	-3.72797141091652	0.000193027268582507	0.00177873
SV2A	387.809	-0.669256135883242	0.241624914597752	-2.76981426769419	0.00560882661543777	0.0287899
RFX3	388.44	0.520123128619249	0.15926028621709	3.2658683528313	0.0010912897048233	0.00756566
TRIP10	388.779	0.420364443742569	0.153420251514002	2.73995407773272	0.00614477692896082	0.0310132
PLCD1	389.089	-0.955214429850484	0.191621091686622	-4.98491278513664	6.19897684045573e-07	1.11737e-05
ZSCAN18	390.692	0.435946960150512	0.16051558254837	2.71591675542866	0.00660925339739959	0.0329391
TRIB1	391.065	1.88405186949552	0.256421795001508	7.34747165109128	2.01991118357411e-13	1.33232e-11
ZNF428	391.145	0.592957406761435	0.178101377425667	3.32932521540387	0.000870566863279755	0.00625917
H3-3A	391.725	-0.41319739911141	0.163046739441868	-2.53422669184212	0.0112695800265103	0.0499178
BAD	392.619	0.375638775787449	0.145036254064896	2.58996468303277	0.00959857788060667	0.044088
TMTC4	392.727	-0.797688444692627	0.145220569187223	-5.49294393457598	3.95288311096946e-08	9.51261e-07
CCL28	392.942	-0.339006451498528	0.113416991308542	-2.98902701956084	0.00279867381373908	0.0162475
OGFRL1	393.397	-1.26136864038197	0.197035883078838	-6.40172044133337	1.5363578654831e-10	6.10496e-09
MIR4435-2HG	394.238	-0.642642354344408	0.247725454170607	-2.59417166675906	0.0094819130219635	0.0437742
TDRD3	396.329	-0.330949864181707	0.123373972661207	-2.68249337395105	0.00730755994036212	0.0357307
PLEKHA8	396.442	-0.487661258502469	0.119526133814489	-4.07995509383198	4.50444017138123e-05	0.000498549
DUSP10	396.878	0.874455966425348	0.178377939010109	4.90226522000453	9.47378093707138e-07	1.63676e-05
YRDC	398.039	0.894865007424388	0.168399651149931	5.31393623035277	1.07282175237615e-07	2.30891e-06
NOP16	398.664	0.53512790406411	0.211093183705614	2.53503166075882	0.0112437163398098	0.0498321
MAPKAPK5-AS1	399.178	-0.48127352835051	0.143109769895213	-3.36296766253558	0.000771093957988786	0.00564868
CEP41	399.232	-0.89603833161921	0.132234717473553	-6.77612013500475	1.23446042908251e-11	5.98566e-10
FANCE	402.596	-0.688353937586394	0.142372035338762	-4.83489567279498	1.33215482126355e-06	2.226e-05
SLC45A4	402.778	0.583621882207491	0.222640115514737	2.62136893370799	0.00875774299773599	0.0410475
ATP6V0A1	403.447	1.52083425783425	0.231299035674601	6.57518633140262	4.85922775742553e-11	2.08883e-09
LINC01550	404.166	0.527612414789625	0.150029087809439	3.51673413798115	0.000436891145302466	0.00350632
NICN1	404.678	-0.660978505890045	0.144128023098162	-4.58605128747146	4.51707683977442e-06	6.65993e-05
GPR137	404.897	0.908010337003931	0.141663692555308	6.40961929359162	1.45883461592203e-10	5.82533e-09
TPCN2	405.073	-0.670032676462672	0.191638276284956	-3.49634055081131	0.000471686297893987	0.00374134
CCSAP	405.545	-0.525598815928563	0.14906223180466	-3.52603613648652	0.000421829406793765	0.00341234
LOC100129034	405.897	-1.17133643716851	0.247079443396584	-4.74072800661289	2.12951654077385e-06	3.42151e-05
EMC8	406.291	0.352399755927649	0.13360402549543	2.63764324930242	0.00834843571185531	0.039541
APOOL	406.305	-0.390292572922075	0.150585702123291	-2.59183021640745	0.0095466873166701	0.0439688
ZNF764	406.73	0.4808925493185	0.1274679233752	3.77265539898222	0.00016151930244137	0.00152726
TECPR2	406.825	0.392117915605959	0.13243239846745	2.96089114252761	0.00306750338119499	0.0175662
LINC01679	407.649	-0.590537663139046	0.143971393341648	-4.10177084094535	4.1000022468133e-05	0.000461626
MYO1E	407.785	-0.567091958670237	0.135765767831061	-4.1769878204931	2.95394835920396e-05	0.000346727
ZNF14	407.966	0.410649455685904	0.145588233353839	2.82062256149408	0.00479305602625257	0.0252959
LIMS2	408.877	-1.43002056532813	0.202750742545971	-7.05309656266189	1.74979329408528e-12	9.79644e-11
CNPY4	408.947	-0.566151233868134	0.149419195170479	-3.78901273843823	0.000151247159108759	0.00144354
MANBA	409.098	-0.680488709448824	0.18538487883202	-3.67068076822718	0.000241905316017217	0.00214541
HACE1	410.265	-0.981658200502264	0.120691173202198	-8.13363707101978	4.16598543299153e-16	4.46528e-14
HCFC1R1	412.037	-0.437993849261048	0.144720243804602	-3.02648639710985	0.00247413953088849	0.0147166
FAM219A	412.11	0.796073572984048	0.117707818484387	6.76313250244832	1.35039627960261e-11	6.50907e-10
SGMS1	413.358	0.466958574830492	0.174460315194604	2.67658908164655	0.00743757911057338	0.0361819
TMEM128	413.384	0.32555953209279	0.12224748662189	2.66311840913132	0.00774201656567081	0.0373506
CEP57L1	414.14	-0.611981552133874	0.120238879623762	-5.08971435902277	3.58603278460233e-07	6.88147e-06
TNFRSF11A	414.277	-0.800720705991428	0.212480192842552	-3.7684486976382	0.000164265235994078	0.00154605
DHX34	414.373	0.493119026152728	0.136527464155653	3.61186688116122	0.000304000615970697	0.00257957
ULK2	414.752	-0.399544715528799	0.148568031875993	-2.68930476148659	0.0071601017195458	0.0351999
SLC26A11	416.203	1.76527500835711	0.194626007500975	9.070087965239	1.18920969856208e-19	2.06113e-17
C11orf21	416.205	-1.72860818260884	0.179952575807458	-9.60590963953958	7.54883976525633e-22	1.70813e-19
RNF130	416.23	0.666492392255117	0.163399926089759	4.07890265439288	4.52487775642106e-05	0.000500471
NRN1	417.268	-1.7918601223298	0.292876523664142	-6.1181418705469	9.46727647750358e-10	3.22006e-08
ITGA3	417.452	0.601604361537354	0.193778241105295	3.10460224071523	0.00190535063874168	0.0119715
SLC25A37	417.629	-0.571529047473582	0.146154676531439	-3.91043968648272	9.21282634514928e-05	0.000929959
MINDY1	418.797	-0.692558863158092	0.162440661403817	-4.26345754303742	2.01287760973748e-05	0.000247875
NDUFAF8	419.035	0.871370633966176	0.147641808342611	5.90192333559144	3.59288124818051e-09	1.09208e-07
TAF5	419.256	-0.586030903193712	0.158259024213041	-3.70298569770545	0.000213076898916183	0.00193288
QTRT1	419.287	0.405092845373714	0.130233402768828	3.11051417502143	0.00186761931578054	0.0117707
HCCS	419.933	0.475977676513977	0.142100815732903	3.34957736913094	0.000809349486294354	0.00588173
ASL	420.231	-0.795282258944272	0.156307744511631	-5.08792613845882	3.62000295779295e-07	6.93033e-06
[truncated: 2,290 more rows]

## Sheet: +Bmean>100 (3K genes)
GeneID	Base mean	log2(FC)	StdErr	Wald-Stats	P-value	P-adj		Description: This list contains all the genes from the previous list, with an additional base mean cutoff > 100 in order to negatively select all weakly-expressed genes. This would be the input list for the volcano plot, where red depicts downregulated genes and green upregulated genes in accordance to the next filter (log2FC > 0.45 and < -0.45)
[truncated: 2,998 more rows]

[truncated: 1 more sheets: +(-0.45>Log2FC>0.45) (2K)]
