# Supplementary material for: HIV-1 Vpr induces an NFAT-controlled transcriptional program in primary CD4+ T cells
Source: mBio. 2026 Feb 4;17(3):e03605-25. doi: 10.1128/mbio.03605-25 (PMC12977483; doi:10.1128/mbio.03605-25)
Supplement: Data set S3 — List of HIV-1 vs delVpr deregulated genes and the according workflow how the data were processed. [file mbio.03605-25-s0003.xlsx]

## Sheet: Raw Output (49.7K genes)
GeneID	Base mean	log2(FC)	StdErr	Wald-Stats	P-value	P-adj		Description: These are all the genes analyzed by DESeq2 without any type of cutoff or any other consideration.
ACTB	193137	-0.550603383785953	0.117312640013188	-4.69347023239828	2.68609091844376e-06	0.000120947348355018
COX1	171148	-0.0406374321325645	0.155878316155836	-0.260699712023692	0.794324088151656	0.912129143484217
ND4	146496	-0.360603124674131	0.239181723976595	-1.50765333855281	0.131643273754107	0.334088369720286
RNR2	131921	0.0306735632971041	0.210096469668402	0.145997518880335	0.883923347087613	0.952643112570166
EEF1A1	130144	-0.540080927706061	0.123258627087451	-4.38168865310237	1.17763013162846e-05	0.000390589422452395
COX2	100644	-0.260508353570102	0.151854886195022	-1.71550853645592	0.0862520316586876	0.253534903742124
COX3	99442.4	-0.284858502995336	0.332665522958594	-0.856291029085065	0.3918368221174	0.63955824004262
CYTB	97481.1	-0.320493429220134	0.249413896033648	-1.28498625905309	0.198797085802981	0.427441446179412
TPT1	93287.2	-0.447527093072237	0.157721765136338	-2.83744664336838	0.0045475946925948	0.0338540628944219
GAPDH	80762.6	-0.678577542692163	0.137757992151852	-4.9258669649029	8.39871276020044e-07	5.13565732114479e-05
ATP6	80243.2	-0.320731682737829	0.319430768286922	-1.00407260220386	0.315343620187837	0.562372881945639
ENO1	63938.7	-0.558479224735794	0.17756016347249	-3.14529573421079	0.00165919014924829	0.0165240659702951
ND5	62083.7	-0.0818115013597834	0.15418426237058	-0.530608637366312	0.595690009012965	0.798138669425035
ND2	58831.4	-0.350933602156043	0.163761943454103	-2.14294966677894	0.0321171402230134	0.13028353441817
TMSB4X	58584.9	-0.580521407676296	0.122048823957081	-4.75646867257353	1.97008794979639e-06	9.72542752359618e-05
EEF2	50312	-0.457863306098562	0.154871955728051	-2.9563990713887	0.00311254080951274	0.0260265863188237
LCP1	48792.9	-0.228055533762381	0.119094314828056	-1.91491536847615	0.0555032975412899	0.189113391003446
PABPC1	47338.2	-0.541886449547739	0.127585887266599	-4.24722875826722	2.16430945868436e-05	0.000634309156737492
STAT1	46453	0.521703049968285	0.216254669744377	2.41244755817279	0.0158458168107393	0.0797064969501609
RPS6	45411.8	-0.539147565061402	0.123431772924884	-4.36798040152519	1.25400743070489e-05	0.000410425031119911
RPL13A	43998.9	-0.486589392736209	0.130066081783523	-3.74109365073418	0.000183221226960443	0.00326436955803983
VIM	43313.3	0.150445653620778	0.0775662579170383	1.93957601746997	0.0524312378163586	0.181857087468084
ND1	42515	-0.514346274490807	0.207501440174636	-2.47876002237829	0.0131839975673802	0.0705481727473517
TMSB10	42335	-0.626559097371413	0.104273506901783	-6.0088043069423	1.86896549655825e-09	3.38670223333647e-07
HSPA8	40620	-0.362001157305497	0.126998123273427	-2.85044493552168	0.00436581090999172	0.0329105174136359
RPL3	39627.1	-0.53442160209646	0.147154839250545	-3.63169573503836	0.000281564978584199	0.00449868173847593
PKM	38652.1	-0.320112160576308	0.164561707845229	-1.94524087509698	0.0517459944119186	0.180399507934805
RPLP1	37677.8	-0.437258812765499	0.136938403423841	-3.19310581862219	0.00140751357363498	0.0145743861955695
MYH9	37242.5	-0.345899188217241	0.104486241213257	-3.31047594593111	0.000931374568175092	0.0108684210497793
RPLP0	36994.2	-0.489382546477566	0.133758838957279	-3.65869313977724	0.000253504656837	0.00419001745933368
PFN1	35290.3	-0.656106037843418	0.135815011153602	-4.83088012341571	1.35930831383152e-06	7.31810225913863e-05
RNF213	35138.4	0.122052524032144	0.1788100516948	0.68258200741683	0.494871006651825	0.72239790626186
RPS3	35075.8	-0.511402711903749	0.149504767077442	-3.42064485234004	0.000624728564203669	0.00805802233984577
FLNA	34643.8	-0.0970127545882457	0.119177751763351	-0.814017324146897	0.415635026480178	0.659257136898907
RPL4	30977.2	-0.726913781359442	0.159851514620414	-4.54743130264098	5.43046375832435e-06	0.000211233667499847
RPL10	30117	-0.584733755349095	0.132524474980713	-4.41226992549259	1.02292471784597e-05	0.000349416974309731
RPS11	29704	-0.427644906026656	0.134288381701514	-3.18452646914155	0.00144991050294706	0.0148991840686655
ETS1	29675.5	-0.660735717413422	0.0949024515950935	-6.96226184158537	3.34852378186669e-12	1.42159185356449e-09
RPS4X	29099.6	-0.355352801474132	0.341600266333238	-1.04025914642431	0.298219519009889	0.543966607137437
HSP90AA1	28470.6	-0.305607452624289	0.16575909259459	-1.84368439667884	0.0652291482921489	0.210795979659209
RPL13	28295.1	-0.439791290360836	0.166249992735882	-2.64536126061386	0.00816037432983623	0.0509047028409054
CORO1A	26309.6	-0.554641240829494	0.0894097389809564	-6.20336494828185	5.5268470542817e-10	1.16829672432471e-07
PGK1	26182.6	-0.698979892276394	0.144039662450616	-4.85269043528923	1.21797733376004e-06	6.82940573673224e-05
RPS8	25907.8	-0.591495479677644	0.163215845901399	-3.62400768388001	0.00029007298106939	0.00458647393177728
TUBA1B	25743.4	-0.502660319204169	0.168994936181859	-2.97441053892435	0.00293552039157811	0.0249678863757637
HNRNPA2B1	25056.5	-0.446295916546903	0.117899268131414	-3.78540022868887	0.000153461395189155	0.00283970469628351
RACK1	24614.3	-0.583999680248113	0.117893542442569	-4.95361890183766	7.2845810791278e-07	4.66595794539369e-05
EEF1G	24299.5	-0.474189144509602	0.12302262288177	-3.85448735689302	0.000115972376121664	0.00229413299400437
MSN	24015.4	-0.240016845075133	0.0920454101838483	-2.60759167236836	0.00911816513730038	0.0547200386813999
RPS14	23792.1	-0.495659991173542	0.170851661214879	-2.90111309219378	0.00371839653336366	0.0293961831593127
RPL8	23737.1	-0.430343902695691	0.134549986426558	-3.19839424830106	0.00138195208474409	0.0144000182519021
RPS12	23719.7	-0.428911653904888	0.158261847358572	-2.71013931066473	0.00672549533882047	0.0442970457622045
RPL19	23217.7	-0.388121630694517	0.133986326120411	-2.89672567292964	0.00377079326722827	0.0296927488912267
PTPRC	22870.1	-0.102237302117404	0.223973916026712	-0.456469681519567	0.648052267934084	0.830251181020163
HSP90AB1	22531.5	-0.437635579334603	0.148633756362778	-2.94438887937705	0.00323593123900628	0.0265806331931127
PTMA	21661.4	-0.635051234756862	0.120157271288692	-5.28516691454382	1.2559019176391e-07	1.11745189186823e-05
RPL11	21098.8	-0.34820498361421	0.136013185398374	-2.56008255813096	0.0104647300023105	0.0605040556826196
RNR1	21088.9	0.0756865522798756	0.196972588320518	0.384249163425303	0.700793782787758	0.863225965219539
RPS19	20912.4	-0.148257297734044	0.140926309875149	-1.05202000865126	0.29279036978059	0.538956058786476
RPS27	20908.1	-0.343614923824645	0.154046824068121	-2.23058752365253	0.0257084639926694	0.111892813845071
ARHGDIB	20901	-0.469828710235025	0.0910593468821077	-5.15958796457546	2.4749391999716e-07	1.88590367037836e-05
FTL	19853.7	0.162549138046743	0.165742360555724	0.980733817846721	0.326724022484847	0.573552688099496
RPL28	19667.3	-0.403829920257439	0.196428402033276	-2.05586318514687	0.0397957055543891	0.151163845463069
HNRNPA1	19384.5	-0.451858695101407	0.087508750820471	-5.16358296587297	2.42267126961062e-07	1.85559136057445e-05
EIF4G2	18988	-0.322519637460454	0.102504748555965	-3.1463872845302	0.00165300961964541	0.0165178681495031
ADAR	18696.8	0.254743039956119	0.131919891355801	1.93104343354144	0.0534776813948112	0.18432495194746
SEPTIN9	18470	-0.480916160457525	0.100678538100198	-4.77674953900208	1.78151439618819e-06	8.94308189627039e-05
TPI1	18410.9	-0.652044421051369	0.150918758272642	-4.32049950923543	1.55676402527794e-05	0.000484946680327148
YWHAZ	18226.5	-0.250663991981296	0.118919230604698	-2.10785077154201	0.0350438995633779	0.138059310511717
RPL5	18011.2	-0.633369536787971	0.14065467787279	-4.50301082315088	6.69974704394045e-06	0.000248282779069978
RPLP2	17945.6	-0.359296853948597	0.147651919048347	-2.43340456571342	0.0149575778722379	0.0766924256741141
CAP1	17902	-0.280638537186583	0.116568514285107	-2.40749861922566	0.0160622229438719	0.0804855500319604
CFL1	17856.2	-0.551763034085808	0.127580841487941	-4.32481105823369	1.52662651165461e-05	0.000476557633123441
RPS16	17802.7	-0.516805822442503	0.131983530739297	-3.91568417322714	9.01481960689573e-05	0.00191907169826452
MALAT1	17788.8	0.0518880102111493	0.105502727833472	0.491816764141401	0.622848884340907	0.815512591508334
RPS20	17671.3	-0.449722147139482	0.168686974349887	-2.66601584901676	0.00767560743106542	0.048799905801887
RAC2	17539.8	-0.49561668439057	0.105451148841408	-4.69996476886132	2.60206377738526e-06	0.000118202669146749
RPSA	17342.1	-0.571868090506615	0.1420806110796	-4.02495517270987	5.6986169753208e-05	0.0013461963376199
RPL41	16983.3	-0.438536056956923	0.112998346542451	-3.88090684842165	0.000104067697748259	0.00214190011656237
IL32	16860.9	-0.483227762827376	0.34623746027144	-1.39565419191944	0.162818654917693	0.380605547272131
LDHB	16709	-0.541332345371432	0.0879875150739759	-6.15237678796026	7.63302680324606e-10	1.53269115228964e-07
ATP8	16693.8	-0.397649656881315	0.311563783702691	-1.27630256686307	0.201848583163004	0.431795209741451
STK17B	16556.5	-0.271131843900982	0.0784450022174248	-3.45633037461698	0.000547583728168924	0.00731359843363341
TLN1	16541.9	-0.042792824445907	0.106147937650923	-0.403143248874367	0.686842845975874	0.85411313485275
MKI67	16407.4	-0.304801183273217	0.118755372341437	-2.56663069016259	0.0102691919286435	0.0596252330004211
SLFN5	16385.9	0.407580964563904	0.315051645057091	1.29369571928452	0.195770544553876	0.423737002407289
NCL	16123.3	-0.293649855101723	0.111084528226911	-2.64348113809232	0.00820583374779496	0.051007065701182
LAPTM5	15887.9	0.150947279976848	0.126944590873515	1.1890800461695	0.234408169557541	0.472132554220085
GNAS	15801.2	-0.328733705691096	0.1148725131847	-2.86172641807301	0.0042134043246539	0.0320240280613976
ND3	15670.9	-0.324847678473206	0.327211412442649	-0.992776126138762	0.320819066822851	0.568492810399043
RPS23	15645.2	-0.488985803206169	0.160883466474619	-3.03937883687576	0.0023706653986427	0.0212942250235539
SPOCK2	15638.3	0.155355678893342	0.209101363728751	0.742968272052356	0.457500889718155	0.693158219246437
GBP5	15565	0.356905260279821	0.209358836380523	1.70475374457624	0.0882403616281121	0.257141308772724
FTH1	15428.8	-0.00613860047731609	0.183714062699739	-0.0334138845285294	0.973344537593068	0.988032100226783
HNRNPK	15370.5	-0.367618165014262	0.0906074045067033	-4.05726405050113	4.96509366239981e-05	0.00121439346483565
RPS27A	15283.8	-0.445468402448501	0.158119542686158	-2.81728871005329	0.00484309688914818	0.0351404166523442
DDX5	15267.6	-0.234753098574857	0.116502108727907	-2.01501158337939	0.0439034353969303	0.161716644477154
RPS15A	15134.1	-0.497383940632333	0.153746691765519	-3.2350871093272	0.00121605624374256	0.0131605096327536
ACTR2	15092.2	-0.44661186127526	0.0944817275449005	-4.72696544485829	2.27900029777787e-06	0.000109237630402198
TOP2A	14983.8	-0.396556614126012	0.108426980670372	-3.6573610338886	0.00025482533428444	0.0042071662690361
ARPC2	14982.6	-0.530366955289782	0.102368953600989	-5.18093559261171	2.20775720754614e-07	1.73703476403301e-05
SRRM2	14732.8	-0.129235428170971	0.0943468376943527	-1.36979077761614	0.170752221736466	0.391907207720443
RPL18	14659.7	-0.402671758144093	0.145584653162789	-2.76589427110725	0.00567669364518832	0.039434310833966
RPL10A	14551.7	-0.654194876080408	0.163921494583432	-3.99090355869979	6.58220441658087e-05	0.00149806334586393
HNRNPU	14522.3	-0.119579131898418	0.0947197741510265	-1.26245161551752	0.206786326209513	0.438760248628754
HMGB2	14331.3	-0.625728223607215	0.119108136048703	-5.2534465265358	1.49279030459366e-07	1.27479144459524e-05
IQGAP1	14238.3	0.127892477029909	0.177100591817488	0.722145960763978	0.470204743338062	0.704324956499645
DDX17	14176.9	0.110096703749779	0.0929102127162697	1.1849795682418	0.23602552534699	0.473707419954912
RPL37A	14168	-0.315193621500632	0.142894295323577	-2.20578169889072	0.0273992882978202	0.116990237016469
RPL30	14155.4	-0.409563463764326	0.149673987410128	-2.73637036636207	0.00621210654402057	0.0419571323352735
ND4L	14096.8	-0.394637948837657	0.210792371949935	-1.87216427799098	0.0611838794819834	0.202580503751975
CALR	14039.6	-0.0107427376262333	0.228994668959216	-0.0469126101278219	0.962582877731898	0.984671163887696
MYL6	14039.1	-0.620412257620278	0.150388836759175	-4.12538770157373	3.70110742882763e-05	0.000961446770715904
RPL15	14005.6	-0.485478230932063	0.117585139904109	-4.12873796236472	3.64759810093888e-05	0.000952729599742781
CYFIP2	13975.1	-0.263317773388437	0.0809481479007756	-3.25291906259802	0.00114226027807658	0.0125631720739747
TMEM123	13904.1	0.105404692530321	0.149272456483213	0.706122850883575	0.480111742350645	0.711193338609136
HUWE1	13884.9	-0.157350166298776	0.126874248647742	-1.24020569954781	0.214899320821903	0.449618277681309
NPM1	13854	-0.445956025464529	0.0832143833549456	-5.35912191480566	8.36274097361605e-08	8.19248787928489e-06
ACTR3	13803.1	-0.441216620889903	0.103204804855155	-4.27515580799883	1.91003671002246e-05	0.000575684289538006
IKZF1	13705.2	-0.442532179567067	0.120891184495395	-3.66058270844326	0.000251642306175663	0.00416850950664902
SATB1	13674.6	-0.443423016870255	0.160091565026877	-2.76980874536276	0.00560892170661263	0.0390828438706829
TPM3	13669.5	-0.522745706255195	0.0912808210430992	-5.72678576158266	1.02351288858738e-08	1.44841695347809e-06
MBNL1	13638.1	-0.340449622227919	0.103245303192741	-3.29748290430568	0.000975556132746248	0.0112544942363948
RPL37	13614.2	-0.390847472799688	0.173968237390977	-2.24665995736506	0.0246617671826015	0.108900207597704
MX1	13505.3	0.697428717204758	0.370618663928139	1.8817959943323	0.0598637199027099	0.199646971618759
NAP1L1	13482.9	-0.241601830020049	0.10490833164294	-2.30298038522193	0.0212799467296801	0.0983122052166703
RPL32	13436.9	-0.476915624649909	0.175059934216999	-2.72429911951606	0.00644381166711788	0.0430717937749459
ITGAL	13366.2	0.173610799703348	0.156192265736743	1.11151982388144	0.266344661931266	0.50764123148252
RPS24	13296	-0.531830091331697	0.122030219375351	-4.35818352252444	1.31146392284342e-05	0.000421797455184642
WIPF1	13259.1	-0.0605782628428434	0.100683205616613	-0.601671971724027	0.547392510520013	0.763656493645373
NACA	13252.8	-0.474490170303985	0.135755789902232	-3.4951744647186	0.000473751973218558	0.00656667963624491
CALM3	13233.9	-0.517290338177027	0.123459455544617	-4.18996127834116	2.79002061510782e-05	0.000766777834567396
TMBIM6	13167.1	0.0359439508184406	0.198194944729423	0.181356547047713	0.856087723687029	0.941037115425855
RPS5	13155.8	-0.543814023343051	0.163444617444994	-3.32720668226389	0.000877212846411951	0.0103695351510224
RPL27A	13144.1	-0.547758047208438	0.122369048529423	-4.47627936795416	7.59550829831939e-06	0.000275272336109092
WDR1	13081.8	-0.339302279728321	0.0915802321870719	-3.70497291418987	0.000211413322790454	0.00363586870757333
RPL12	12930.9	-0.562794139838927	0.16789766291788	-3.3520069907953	0.000802279928883928	0.00966051658289002
MACF1	12849.7	-0.116291766697346	0.209860100855991	-0.554139477790241	0.579483394318337	0.787277179325535
RPL31	12795.4	-0.460823578034645	0.153998535016868	-2.99238936256224	0.00276802978019392	0.0238989857663576
TPM4	12789.5	-0.397282833552108	0.158799924872863	-2.50178225128366	0.0123569899990027	0.0678098380500996
RPL27	12770.8	-0.559019435336435	0.145694900391174	-3.83691833987004	0.000124587877115954	0.002412485853998
COTL1	12769.1	-0.343893200591093	0.153967841797963	-2.23353913762298	0.0255134123914439	0.11133738464742
CD44	12728.1	-0.0870555495158186	0.181971589721541	-0.47840187388061	0.632364200155764	0.821498483136431
EIF1	12719.9	-0.24021332089809	0.166639845232643	-1.44151190588741	0.149440116220037	0.361066927540476
RPL23	12717.4	-0.475253271277363	0.153286885286604	-3.10041704082363	0.00193248339328003	0.0184069043209923
RPL6	12710.1	-0.490811808076915	0.154570385314893	-3.17532887737211	0.00149666767823098	0.0152740281805179
SAMHD1	12651.8	0.459854475587094	0.11938318136434	3.85192009738528	0.000117195266523087	0.00230649598048549
RPL29	12648.3	-0.444272620468762	0.148519257416465	-2.99134690138513	0.00277749771930523	0.0239390015145919
PCBP1	12588.4	-0.257762046693575	0.0802385934357869	-3.21244473084958	0.00131610468740565	0.0139158896550418
RHOA	12537.4	-0.362592572703294	0.0981025905723553	-3.69605502349976	0.00021897553389334	0.00373565724238937
RPL7	12469.3	-0.531477713178149	0.168414652247399	-3.15576884841002	0.00160075665361441	0.0160605287751901
RPL14	12455.8	-0.384052706991222	0.114837155812404	-3.34432444163459	0.000824832151338799	0.0098760523261428
IFITM1	12447.1	0.571329295593889	0.218471660673789	2.61511856426527	0.00891964866514052	0.0539865822873006
CSDE1	12414.2	-0.248086875690022	0.079840053511012	-3.10729846462095	0.00188805671882959	0.0180997643774767
B2M	12396.7	0.161651862970711	0.171783436390344	0.941021243767584	0.346693972700649	0.596034448728329
MCL1	12371.5	-0.141262382837653	0.105756806585873	-1.3357285209151	0.181638023629438	0.40560186347584
HLA-B_4	12279	0.0207724305391527	0.289099969521552	0.0718520675513392	0.942719635950682	0.975614366248167
TXNIP	12196.1	0.0849479096491255	0.16182999358779	0.524920676110902	0.599638335398191	0.800541421894135
TRAC	12186.5	0.00721889046019679	0.145990777835026	0.0494475785885213	0.960562612279404	0.984125890882841
EVL	12155.5	-0.0786620523345081	0.122800441128684	-0.6405681576671	0.521803293318118	0.743809970780306
RPL26	12125.2	-0.468909817055247	0.162186851784795	-2.89117035009374	0.00383810014322309	0.0300475922171506
PCBP2	12066.2	-0.268866105239953	0.122552339950005	-2.19388797757463	0.028243463904802	0.119599562544035
IL2RG	11992.6	0.11421249228135	0.176112522482471	0.648519995463229	0.516648682363028	0.739378091535987
HNRNPF	11863.7	-0.265158680030637	0.0935411524186992	-2.8346740784608	0.00458724583849564	0.0340129171228576
CYTIP	11814.8	-0.145750230214124	0.151786473185885	-0.960232009842085	0.336938460009906	0.584553039632429
KPNB1	11814.1	0.0209014972133047	0.090135697277255	0.231889227516732	0.816624051701561	0.923141851008726
SLC38A1	11661.5	0.00297617064603866	0.162996905225828	0.0182590622927181	0.985432185575156	0.993927290623218
TLE5	11615.1	-0.285854091778912	0.12158123187665	-2.35113666284385	0.0187161583544393	0.0900847602613046
UBC	11603.1	-0.0137985191626596	0.146513798727425	-0.094178973465362	0.924966987268783	0.96932678354093
FURIN	11546.8	-0.0686081768931449	0.227352485486216	-0.301770076304288	0.762827343679511	0.897905749595627
YBX1	11538.6	-0.557811727261921	0.121887213407093	-4.57645811787389	4.72914333192604e-06	0.000189407926601318
DIAPH1	11480.5	0.26191079553177	0.168332860316582	1.55591008813845	0.119729474175688	0.31496379202037
SF3B1	11403.1	-0.294513907859466	0.0764336868556446	-3.85319510251672	0.000116586417507135	0.00229755646914924
CALM1	11365	-0.341487020206957	0.0860900280092707	-3.96662689167883	7.28969731194981e-05	0.00162639057594988
OAZ1	11249.7	-0.700907984280851	0.102719429353198	-6.82351906250179	8.88369464119492e-12	3.21958094325647e-09
ANXA6	11248	-0.202464387467553	0.154445192478088	-1.31091414513455	0.189886771350336	0.414991246624001
SARAF	11233.7	-0.321775363429098	0.103069707203628	-3.12191983618801	0.00179675856078415	0.0174881490125879
OAS3	11196.6	0.559491847370736	0.344013433239363	1.62636627907912	0.103871759843136	0.28764960454635
RPL24	11180.1	-0.489456763349266	0.118702845875605	-4.12337850654562	3.73355426595013e-05	0.000966496216685593
SON	11174	-0.0796968328414207	0.0810644651057286	-0.983129078042714	0.325543914648711	0.572863219773234
CD96	11154.8	0.75220058908741	0.196457506846672	3.82882080283384	0.000128758713973665	0.00247827167219518
AHNAK	11070.2	0.724346612035917	0.181496722167948	3.99096249994885	6.58056859236902e-05	0.00149806334586393
BHLHE40	11043.8	0.195498611260843	0.145587899495246	1.34282184122882	0.179329669329798	0.401911286990166
XRCC5	10871.8	-0.317945902632978	0.117392743461667	-2.70839485693423	0.00676095309860444	0.0444911435306304
ARL4C	10852.4	-0.0435967710986098	0.145919498465077	-0.298772758659418	0.765113437520947	0.898569703579034
MYL12A	10851.4	-0.185441644420853	0.0959974508533231	-1.93173509059312	0.0533922112865637	0.184158511491887
AKNA	10849.1	-0.244157541779991	0.0924390326909191	-2.64128187706551	0.00825929710585437	0.0512421276392025
EIF4B	10825.9	-0.395596834464986	0.0867640635841482	-4.5594548955319	5.12865703115541e-06	0.000201605065677085
CD3E	10729.5	-0.0994478890152883	0.093674747263996	-1.06162964854362	0.28840384852617	0.53436199852632
ARHGAP30	10714.9	0.00143956438081152	0.0684391945919946	0.0210342098470561	0.983218366195508	0.992705150730384
NOP53	10686.5	-0.0651864673919575	0.127436085142613	-0.511522833732749	0.608985003812604	0.80678567864225
OAS2	10655.4	0.491470605839833	0.235243786435399	2.08919697003261	0.0366899960797027	0.142978403290927
DOCK8	10621.9	0.0332166496090876	0.116778621052221	0.284441187177863	0.776072299074603	0.90371483915151
STMN1	10571.7	-0.468275477861783	0.125375054165117	-3.73499721280337	0.000187717266226601	0.00331673420105332
PRRC2C	10565.1	-0.112099400269121	0.0921028209680039	-1.21711147488158	0.223561805374635	0.45984286628761
IL2RB	10485.2	-0.209054240435682	0.202076301398701	-1.03453120919515	0.300887894469224	0.546965160743602
GBP2	10424.9	0.238724028860925	0.172452288371027	1.38429029336691	0.166269584992081	0.3854891189573
HNRNPUL1	10361.8	-0.265237921091291	0.0973127871973998	-2.72562248734334	0.00641803580243368	0.0429768337036332
ATP5F1B	10354.6	-0.305914873990629	0.0937311104148932	-3.26374959857534	0.00109948291029643	0.0122559764171753
GNAI2	10347.9	-0.590674929233442	0.0995322526039238	-5.93450779802964	2.94728324419503e-09	4.92063839612291e-07
IL4R	10329.3	-0.834055133963007	0.212392256379167	-3.92695641631131	8.60275624099387e-05	0.00184456500699752
RPL23A	10303	-0.486587013070914	0.163891953666407	-2.96894998311714	0.00298819230963421	0.0253433501877024
HSP90B1	10282.5	-0.126625943307947	0.204194100275598	-0.620125376477783	0.535175246295219	0.753676043783978
IL2RA	10252.3	-0.493175568156616	0.162866297158378	-3.02810082111114	0.00246095967292141	0.0218573818170587
HNRNPC	10238.5	-0.0201242602113022	0.0938584669679624	-0.214410706475436	0.830226793242239	0.92926307779706
ARHGAP45	10171.6	-0.0449916230411656	0.0865291198013584	-0.519959328656655	0.603091922710966	0.802556231377597
DDIT4	10146.1	-0.345725901842733	0.165792230073071	-2.08529616671637	0.0370424251723148	0.143974207594932
ATP1A1	10124.8	0.0211168679930688	0.204722191809054	0.103148895615404	0.917844798862483	0.966830480162171
H3-3B	10091.1	-0.50744095663236	0.0987453879384673	-5.13888260734334	2.76376983245236e-07	2.05334279702048e-05
UBA52	10081.1	-0.410114630342188	0.16547288433247	-2.47844009002817	0.0131958269810947	0.0705819989604342
SYNE2	10067.8	0.407288036949449	0.203073721626301	2.00561664841571	0.0448971642636899	0.164236081682464
PCNA	10038.8	0.146457839713302	0.141441465458181	1.03546607947585	0.300451299755809	0.546572706056755
TRIM22	10025.2	0.617116788895321	0.227396920730377	2.7138308949532	0.00665101079426517	0.0440210999518869
RAD21	10013.7	-0.50895998758147	0.0928647312909145	-5.48065967032271	4.23742898624214e-08	4.69880278407253e-06
TMPO	10009.6	-0.355645241072257	0.102505853090494	-3.46951154836286	0.00052140565168827	0.00706307822653553
ARHGDIA	9969.81	-0.33708810310568	0.128594387569594	-2.6213282669374	0.00875878786067429	0.0531886527568607
CHD3	9953.19	-0.00268559297020425	0.0828678244211191	-0.0324081510401016	0.974146562313787	0.988114908475621
CD74	9946.19	0.516626602624148	0.208642931362213	2.47612799173753	0.0132815955340896	0.070912020371624
CYLD	9914.96	-0.175010835063476	0.124704249492616	-1.40340714751536	0.16049546283311	0.377043807468328
RPL9	9898.54	-0.513695788645839	0.18523521511854	-2.77320804425391	0.0055506622191678	0.0387763469274162
SAMD9L	9882.96	0.822464012543043	0.245507112438886	3.35006185512355	0.000807935162475528	0.00970501906161994
SCD	9807.42	-0.365366068192747	0.209275449182073	-1.74586206657653	0.080834922777871	0.242999346741637
APOL6	9786.49	0.567526858256	0.180977639509539	3.13589490831042	0.00171330586427534	0.0169889034434629
SMCHD1	9728.71	0.342079950214996	0.192402346236113	1.77794063797538	0.0754136049546584	0.232290786903248
HCLS1	9697.36	-0.118529706143807	0.0875422775204607	-1.35397101264705	0.175745625925231	0.397171749904641
PRKDC	9672.59	-0.323460769163208	0.158389624515347	-2.04218407710075	0.0411332753373795	0.154577475528104
NUP210	9667.24	0.0262335740836939	0.165978003764106	0.158054522218366	0.874413836086919	0.948555780293596
IL7R	9663.67	0.371306933700925	0.189870358861826	1.95558135522952	0.0505144910314436	0.177068842235485
BTF3	9561.07	-0.548693759662041	0.123556558471324	-4.44083071308096	8.96122714019783e-06	0.000314786936350354
WARS1	9546.31	0.556263837849228	0.240142499148646	2.31639064231153	0.0205369492235727	0.0959919875788195
LCK	9544.37	-0.417424864217447	0.0787895123508204	-5.29797496853146	1.17094013638232e-07	1.06742328138067e-05
PIM1	9492.1	-0.121315903228215	0.108378855243497	-1.11936874545917	0.262982858915622	0.503499845461568
CD5	9474.36	-0.379255566935674	0.15321679688836	-2.4752871397776	0.0133129093824316	0.0710037762073047
FNBP1	9452.62	-0.393056452669707	0.0789460507163934	-4.97879816789983	6.39803192296206e-07	4.16966475189882e-05
CD53	9439.11	0.257901180571877	0.182289910283797	1.41478582204777	0.157131302303287	0.37273531623955
EIF3L	9437.17	-0.664421328393571	0.153149403087943	-4.33838666685524	1.43532467956242e-05	0.000452812938718003
CD6	9419.33	-0.048471973247389	0.14306954481234	-0.338800080135631	0.734760340904392	0.882262142335672
YWHAB	9322.68	-0.421646524148232	0.0968452425391128	-4.35381762793295	1.33787018003991e-05	0.000429360972034838
ABLIM1	9178.69	0.193270098064386	0.127357392688666	1.5175412591623	0.129130084736615	0.330327039079595
IFI16	9151.13	0.286536850300909	0.161642113001513	1.77266211744106	0.0762847119315793	0.234100482154345
ARHGEF1	9104.23	-0.30822092530377	0.0736032131644868	-4.18760149254578	2.81917962797003e-05	0.000771458381068262
ITK	9096.22	-0.143750306928366	0.102287327269825	-1.40535793402017	0.159914868931951	0.376334342328139
EIF3A	9094.96	-0.185681066677811	0.090759965611818	-2.04584769756274	0.0407713575477512	0.153575272881958
SELL	9084.26	0.562749513097233	0.219197533694603	2.56731681060464	0.0102488926607054	0.0595385574670942
JAK1	9054.41	0.00498467450684767	0.0990635270223427	0.0503179591589085	0.959869012558013	0.983800500035269
ILF3	9054.28	-0.421693518763049	0.105512424147894	-3.99662430437549	6.42521498506181e-05	0.00147561467485368
SPTAN1	9034.59	-0.100645768298967	0.104556741886508	-0.962594725916513	0.335750945311968	0.583431563137706
ESYT1	9017.86	-0.0278991902841945	0.228237116937996	-0.122237744055336	0.902710735142428	0.960843754547373
DOCK2	9009.81	-0.279277157868548	0.0912449950530374	-3.06073947076456	0.00220791120684619	0.0201643224477736
CNOT1	8973.94	-0.147038002779711	0.0785298643542394	-1.87238325175807	0.061153600431666	0.202580503751975
ANP32B	8970.61	-0.379906096753872	0.12452720273138	-3.05078800792927	0.00228241662677898	0.020654341447813
VCP	8925.16	-0.152057792201182	0.128378276978496	-1.18445110637099	0.236234539944373	0.473707419954912
ERAP2	8913	0.397203122140891	0.234108924442223	1.69665946348371	0.0897610606489029	0.260245775645278
GRK2	8855.4	-0.191095322237603	0.101878630901027	-1.87571545227427	0.0606943629327536	0.201532410909003
SNRNP200	8847.86	-0.222496066051117	0.0878286311594034	-2.53329766289196	0.011299495425302	0.0638642839576124
ATM	8846.5	0.187918177174673	0.121093346776602	1.55184559826686	0.120699172450772	0.316029780342912
UBB	8796.99	-0.367346948303355	0.11139268440246	-3.29776547063125	0.000974574993274903	0.0112519112859921
EIF4G1	8777.88	-0.192323826881515	0.15960106657102	-1.20502845634765	0.228192316681522	0.464862850777452
GNB1	8775.75	-0.298350080066678	0.0936806534172824	-3.18475660857888	0.0014487580148401	0.0148991840686655
NCAPD2	8742.44	-0.382102024865647	0.0821869939568054	-4.649178738262	3.33259324380433e-06	0.000142295985660024
FYB1	8741.93	-0.112044467667385	0.118699859963338	-0.943930917037237	0.345204951750895	0.594161980547499
ITGB2	8736.32	-0.127457333449647	0.180893893348802	-0.704597214920256	0.481060932206879	0.71160621121573
P4HB	8735.82	-0.183158278122571	0.156761452178909	-1.16838850097877	0.242650091168365	0.480299762610352
NONO	8735.64	-0.167510823462094	0.0692921787677986	-2.41745643506796	0.0156294047839919	0.0790191649150513
SUN2	8735.16	-0.0552927021544293	0.184647771960288	-0.299449603791163	0.764597019079083	0.898310964847085
PSD4	8710.37	0.0365170096558452	0.118354184203515	0.308540081633722	0.757671406100606	0.894647125178711
FMNL1	8706.67	-0.303264041366822	0.0704395844069263	-4.30530707868575	1.66754258798943e-05	0.000511942465184608
DDX3X	8675.26	-0.277975975005691	0.190429507791503	-1.45973162578376	0.144363846495033	0.353198821089854
GZMB	8648.91	0.334561591638527	0.393624090699358	0.849952021595291	0.395351761332037	0.642516878664852
RPS13	8632.46	-0.488857471301847	0.161421069696509	-3.02846135402868	0.0024580251385838	0.0218573818170587
SET	8590.41	-0.479474929119263	0.0936914685045646	-5.11759434207079	3.09457283032009e-07	2.24303696027933e-05
RPL34	8587.83	-0.403194989862344	0.152287436276587	-2.64759194665313	0.00810673110677954	0.0506977767321706
ARF6	8549.68	-0.199468089573625	0.0785365457262745	-2.53981236033523	0.0110911955724354	0.0631433237589337
WNK1	8536.74	-0.181356003853834	0.0986583721761555	-1.83822213820861	0.066029678904648	0.212679374514446
XRCC6	8464.7	-0.492514109070169	0.109756287249402	-4.48734301617742	7.21169141728523e-06	0.000263288753733271
ARPC1B	8456.3	-0.504109164013407	0.119154443660176	-4.23072063893066	2.32943827527495e-05	0.00066419860770514
CISH	8429.56	-0.291042321806929	0.13680093560768	-2.12748780199564	0.0333795737565878	0.13423195844361
TCF7	8419.96	-0.293336279168686	0.128938050711066	-2.2750171694934	0.0229048998816855	0.103259680625596
ADAM19	8358.42	-0.130829697173873	0.242459422307302	-0.539594196541696	0.589476919763931	0.794149756385485
RPL18A	8339.2	-0.501541604324958	0.15031274750099	-3.33665382785751	0.000847934900856103	0.0100876418669502
DOCK10	8271.11	0.250798423036865	0.0836554967220996	2.99799096131133	0.00271765733301044	0.0235736545891431
HNRNPD	8270.33	-0.4584010696404	0.0974526499509973	-4.70383380924891	2.55321103953125e-06	0.000116953604682696
SRSF1	8256.11	-0.298972472774466	0.118246466633623	-2.52838398715801	0.0114588949854398	0.0644465566641074
PLCG1	8245.45	-0.162112575159504	0.0864078273445091	-1.87613298634577	0.0606370211829252	0.201432036162997
RAN	8230.95	-0.575807318625254	0.127047400697426	-4.53222431521121	5.83658222343546e-06	0.000221805051810812
STAT3	8205.15	-0.0171130966926652	0.121514754016556	-0.140831430974494	0.888003112187318	0.954418679493046
NUMA1	8156.95	-0.103762814206213	0.101077331171359	-1.02656859855452	0.304623646611364	0.550791283158708
SFPQ	8148.73	-0.597364351400943	0.130553789547255	-4.5756186279428	4.74814820453153e-06	0.000189657887556812
HIF1A	8134.63	-0.107521759009437	0.108728086080888	-0.98890510157096	0.32270957428806	0.570035849304123
KIF2A	8115.59	-0.483933072716314	0.096293627051987	-5.02559813698832	5.01865840715116e-07	3.40512535487941e-05
RRM2	8113.65	-0.281405003681892	0.078841297124413	-3.56925892832318	0.000357992469539142	0.00540041635013413
LCP2	8107.79	-0.155861224251394	0.0725783758601091	-2.1474884551262	0.0317544153211166	0.129306346192511
CDC42SE2	8101.59	-0.151611625318343	0.106409755131757	-1.42479066069287	0.154217722788061	0.367584398926499
AP2B1	8079.25	0.0846126846805735	0.0732332534680424	1.15538612138128	0.247932342721783	0.486595311733427
ATF4	8060.21	-0.303725320557627	0.162566205837183	-1.86831770473761	0.0617178002595039	0.203611188733563
RPL35A	8052.21	-0.419209409255325	0.142133522046184	-2.94940562381272	0.00318385798369521	0.0262973572983475
LRRFIP1	8032.83	-0.401532067641225	0.0974911733028485	-4.11865047919669	3.810976719677e-05	0.000983112900654177
PPIA	8018.47	-0.587352854761926	0.0996281102051644	-5.89545313619207	3.73654548764937e-09	6.1012449891189e-07
RASSF5	8011.98	-0.373811729171921	0.0999527873897792	-3.7398829880971	0.000184105938288254	0.00327550422565738
PRRC2B	8000.6	0.129567805664228	0.0939441867581794	1.37919982210019	0.167833152914966	0.387819172011193
RESF1	7997.88	0.409585330808662	0.174513714528079	2.34700941365132	0.0189247766392444	0.0906822302003514
HSPA5	7996.95	0.0811641072163991	0.233120249388728	0.348164123147698	0.72771692975744	0.878617523301032
RPS29	7988.2	-0.588741511548319	0.147459998492974	-3.9925506412939	6.5366367327151e-05	0.00149427515709867
OGT	7975.4	0.0781912820645425	0.177701709354007	0.440014237053705	0.659926795885946	0.837576461714867
CAPZA1	7960.61	-0.372703270523549	0.0770325337323164	-4.83825797316588	1.30982065903464e-06	7.1553769016896e-05
PTBP1	7938.09	-0.369074126834368	0.113459299051509	-3.25292091454588	0.00114225283370923	0.0125631720739747
ATP2A3	7932.56	0.0156110013858359	0.169126547179367	0.0923036722867623	0.926456770765319	0.96972535621315
CD164	7903.88	0.275771220009608	0.210484952614416	1.31017071094288	0.190138091641601	0.415235435582386
MYO1G	7897.15	-0.0615230086820283	0.111165605051603	-0.553435648134776	0.579965134371995	0.787563913178344
CCNI	7896.5	-0.463509164609898	0.122443844859605	-3.78548358344481	0.000153409961963067	0.00283970469628351
CD4	7882.7	-0.235078795700674	0.20500425281489	-1.1467020438495	0.251504785481752	0.490177020917282
SLC25A3	7879.14	-0.388199497500891	0.106713571435201	-3.63777064416417	0.00027500814989862	0.00442724387794539
PIK3CD	7869.75	-0.186203998692069	0.0750004195438242	-2.48270609450747	0.0130388617895354	0.0702481679951801
GBP1	7867.51	0.86339612980961	0.185099621732184	4.66449429625975	3.093769125901e-06	0.000134416127022699
LASP1	7859.07	-0.220080192886075	0.0817641480303596	-2.69164662248248	0.00711002373215771	0.0462353797094667
CHD4	7853.84	-0.234883975273796	0.0927609518090462	-2.53214278953625	0.0113367814671838	0.063963625980342
MCM7	7813.62	-0.308574332289854	0.134684442685661	-2.29109113225522	0.0219581434232685	0.100379132520238
UBE2D3	7803.14	-0.36057069629534	0.0831830460641535	-4.3346656963879	1.4598179703567e-05	0.000458592710814592
HMGN2	7796.42	-0.604169911731938	0.131423363771071	-4.5971271347487	4.28356263049526e-06	0.000174861145952003
DEK	7786.47	-0.151454943307872	0.121762044012737	-1.24386005947821	0.213551071343143	0.447553648672464
PPP6R1	7732.49	-0.256009179708848	0.101793098706807	-2.51499544626526	0.0119033921255062	0.0660958533605744
RBL2	7714.88	0.309197753400147	0.141171787941567	2.19022340021738	0.0285080389653755	0.120359214301396
ATP5F1A	7692.87	-0.390590611820561	0.336374979001149	-1.16117617600573	0.245570261177347	0.484159005541713
HNRNPA3	7674.93	-0.332369589605086	0.0874427753457278	-3.80099543148049	0.000144115959524928	0.00270381192245064
SMC4	7651.56	-0.411713531843853	0.094637951147138	-4.3504062255505	1.3588555843463e-05	0.000435155929478485
MATR3	7651.24	-0.134141926325953	0.112512417036531	-1.19224108644292	0.233166727438549	0.470545212957952
SOS1	7634.78	-0.0937716490369073	0.114564398182141	-0.818506015174311	0.413068308739075	0.657290854524943
ADD3	7630.23	0.199367776842802	0.0973848157882194	2.04721624443345	0.0406368571549352	0.153332417588924
BTG1	7627.58	-0.228324671606528	0.149582005252576	-1.52641804220361	0.126905787177221	0.326696654827845
OIP5-AS1	7626.42	-0.0967700850788634	0.111598076800329	-0.867130400929795	0.385870565161399	0.633692609165917
CDC42SE1	7610.54	-0.0807729256704368	0.0718281978255695	-1.12452947610615	0.260788473095785	0.500858381849511
CLEC2D	7585.13	0.15540078738421	0.168446154673917	0.922554674430174	0.356239325413373	0.605024589817957
SPTBN1	7578.76	-0.103624984409438	0.192925635918861	-0.537123974820121	0.591181981172185	0.795109798899121
DNMT1	7577.9	-0.0149723993008042	0.0814977700503346	-0.183715447570614	0.854236689767445	0.940438836278763
IL16	7575.56	-0.314832515567682	0.133453320661116	-2.35912088217834	0.018318287587783	0.0886905947431956
CAPZB	7566.3	-0.476417235878482	0.0939765856451452	-5.06953123065601	3.98796698399555e-07	2.79515101015047e-05
XPO1	7551.49	-0.0807438088804458	0.133385258784197	-0.605342821361397	0.544951234539039	0.76168097018301
CCND2	7544.22	0.192187460354942	0.110547099307672	1.73851201486573	0.0821206348862527	0.24580951761172
EZR	7542.57	-0.258708159929159	0.0682641623841819	-3.7898093361665	0.000150762960053326	0.00280373820204302
SPN	7541.39	-0.198455091409775	0.204384004792848	-0.970991304387628	0.331552608765712	0.578639912338468
RPL35	7539.48	-0.406614424381376	0.138122585122197	-2.94386630558387	0.00324139988634745	0.0265806331931127
CNBP	7493.52	-0.186716720925983	0.0790686268654346	-2.3614514166757	0.0182035569332855	0.0882213478381245
ZFP36L2	7481.5	-0.31891017378833	0.122597701941387	-2.60127366776254	0.00928783290372236	0.0554070125050567
SH3BGRL3	7478.97	-0.610108033189578	0.129631431295295	-4.70648227126165	2.52027892226059e-06	0.000116663004691184
MCM6	7468.14	-0.173501958207496	0.101130316112126	-1.71562756725816	0.0862302296069834	0.253534903742124
SF1	7462.53	-0.180853032375531	0.088197280848622	-2.05055111263509	0.0403106813865238	0.152450092828291
CNN2	7451.6	-0.319520844480822	0.129092491051448	-2.47513113952911	0.0133187260999953	0.0710093114889952
CXCR4	7448.94	-0.104012205323479	0.198625657648614	-0.52365946350942	0.600515414759366	0.800876134231737
SRGN	7444.22	0.013711689199318	0.213493499276091	0.0642253241705781	0.948790813245818	0.978422006663864
TNFRSF1B	7433.25	0.0655694080749188	0.17365304790521	0.377588581748995	0.70573624827346	0.865632574038279
TAGLN2	7422.44	-0.510842113994502	0.123036050437426	-4.15197100506983	3.29624031917294e-05	0.000879332763062671
BCL2	7380.63	-0.200167204208182	0.132476415827356	-1.51096482312022	0.130797413502986	0.333022406998094
SERBP1	7375.18	-0.234894981237889	0.111703697369911	-2.10283980538286	0.0354797751576288	0.139447684331673
GANAB	7370.88	-0.0213138934685252	0.195159860801517	-0.109212485502857	0.913033957546951	0.964851118355035
GBP4	7363.97	0.475590850992613	0.205141642164295	2.31835353356351	0.0204301152002937	0.0956129391373744
LRRN3	7352.58	0.309030868992706	0.233948733444462	1.32093413989808	0.186523325138183	0.411431169645431
TPR	7318.62	-0.0847637090959737	0.06505081990408	-1.30303828946293	0.192561689808398	0.418923773299362
SP100	7302.97	0.325044908772503	0.18985885248038	1.71203451683189	0.0868903076603344	0.25480621305011
SLC25A5	7301.11	-0.738119867010725	0.102872879294861	-7.17506763755563	7.22714466602242e-13	3.5796047530809e-10
CCND3	7287.87	-0.185254862640051	0.138603393555381	-1.33658244497477	0.181358972450893	0.405240075078554
TRIP12	7284.82	-0.190290050157863	0.0943811697620155	-2.01618660414661	0.0437804666699557	0.161422817431482
CAB39	7257.78	-0.278771683163687	0.104813647427898	-2.65968879057906	0.00782128828155547	0.0494538393938863
GDI2	7238.32	-0.361714586049239	0.0716906463070883	-5.04549205066205	4.52355702624085e-07	3.11183027096819e-05
RUNX3	7223.15	-0.0757907387423559	0.0840880273655101	-0.901326159227306	0.36741492908119	0.617087089492814
CCR7	7219.02	0.259692390967709	0.155307381216964	1.6721187939221	0.0945008993276428	0.270153399883085
STK4	7215.17	0.047704205710546	0.0873279739155207	0.546264885942437	0.584883869681124	0.79066682540481
PTP4A2	7208.8	-0.43880921082449	0.0829171262804524	-5.29214205205684	1.20891929081294e-07	1.09366217654999e-05
HLA-A	7203.19	0.030838916696454	0.251922740597868	0.122414183901249	0.902571005863687	0.960843754547373
EIF3E	7190.13	-0.485516925023278	0.125279735434524	-3.87546256654596	0.000106422340019787	0.00217514381066578
DYNC1H1	7180.03	-0.0508716993165253	0.117442292814072	-0.43316336983528	0.664896088100247	0.840001541172582
EEIG1	7164.45	-0.81374984905881	0.157392701762353	-5.17018794357753	2.33858679707434e-07	1.80984693842332e-05
RPS7	7164.31	-0.61707494606954	0.131902490354283	-4.67826607679741	2.89310972845949e-06	0.000126810375973981
WDR82	7152.27	-0.203101176718837	0.0734380159564765	-2.76561361406068	0.00568158096805648	0.0394462075854477
SRSF3	7150.24	-0.383407614231158	0.123543130669101	-3.10343126448753	0.00191290664065614	0.0182907849250384
ITM2B	7136.39	0.431539815989589	0.198129213133241	2.17807262828717	0.0294006300358061	0.1227003731637
SEMA4D	7133.74	-0.111563444959883	0.163852728904377	-0.68087633148295	0.495949745608878	0.723028933821869
HSPD1	7116.64	-0.521511337018443	0.125460451452953	-4.1567787376726	3.22766312275429e-05	0.000867266660777685
KIF21B	7105.57	-0.212137003827416	0.135026207063974	-1.57108022538846	0.116164015214055	0.309388976889343
DGKA	7101.81	-0.584383856765525	0.105252017004917	-5.55223427916089	2.82041246410411e-08	3.3797184519454e-06
FAU	7085.7	-0.35554429414047	0.103734286331242	-3.427452067344	0.000609273854627037	0.00790485605257818
KCNAB2	7082.9	-0.181149244071889	0.0950940615007954	-1.90494801897145	0.0567868284109743	0.192033564715218
NCKAP1L	7055.14	-0.244236057727978	0.108816494639412	-2.24447643289108	0.0248017635916214	0.109129228666835
SAMD9	7041.45	0.717599155100621	0.244779745366339	2.93161165776464	0.00337208121940898	0.0273353817998898
CSK	7036.42	-0.578468822991016	0.0920506248886076	-6.28424656205249	3.29447493133664e-10	7.4170610613229e-08
PARP14	7018.88	0.500420524692813	0.23010087880734	2.17478754225797	0.0296460410683576	0.123336303415333
UBR4	7015.58	-0.0316946925185432	0.104727056046341	-0.302640919310464	0.762163526849964	0.897668662449558
CYTH1	6996.11	-0.3075853976202	0.135481494877843	-2.27031298922066	0.0231885995062264	0.104190928352893
ITGB7	6965.16	0.253499938918376	0.244157436165511	1.03826425645513	0.299147044607963	0.545268147182252
RPS21	6963.56	-0.594371759591892	0.135260708629434	-4.39426767473367	1.11146796806203e-05	0.000375347784941675
SLC2A3	6961.51	0.0340867032043503	0.233847513893214	0.145764659357961	0.884107175606877	0.952643112570166
PTGES3	6951.28	-0.2916674089777	0.096521108946365	-3.02179919150923	0.00251277180896725	0.0221849532438766
SF3B2	6909.38	-0.192819626836938	0.0745851454532805	-2.58522827387551	0.00973145446618342	0.0572672007576314
TYMS	6909.01	-0.0661575823232701	0.0932179387242341	-0.709708702302284	0.47788479455303	0.709620204135393
STK10	6900.23	-0.0555813659138724	0.0811755686708514	-0.684705593369383	0.493529718752679	0.721219324443948
NUCKS1	6892.07	-0.276050158922787	0.0860121175810974	-3.20943335295182	0.00132996875497488	0.0140171965885704
SMC1A	6886.41	0.0150578908325785	0.216321904620067	0.0696087197411893	0.944505096428356	0.976044766430973
DTX3L	6881.39	0.560926864559211	0.198716298881694	2.82275217340455	0.00476133609582061	0.0347807896587284
SMG1	6876.24	0.075149509797447	0.113670178861697	0.661118954417075	0.508536030634824	0.732984467863309
CLTC	6865.69	-0.124939017668688	0.119131295679095	-1.04875059871117	0.294292919641904	0.540303695124008
CD7	6860.9	-0.0877637309861346	0.183270338984901	-0.478875804302217	0.632026984858025	0.821445623597033
ARPC5	6843.12	-0.431044905531602	0.0942206311313701	-4.57484629805339	4.76569726042376e-06	0.000189848513653181
BIRC3	6813.47	0.437414770476096	0.110911820994717	3.94380658935291	8.01983468047971e-05	0.00176543294099627
ARL6IP1	6807.31	-0.166413898823286	0.213225513730882	-0.780459598438681	0.435120399400507	0.675949191290343
CDV3	6801.32	-0.140565717181027	0.0873736433473492	-1.60878855219778	0.107662584917539	0.294777657875386
NSD2	6790.17	-0.188302961878843	0.0826475877106685	-2.2783842468343	0.0227036941439485	0.102664087426942
XAF1	6787.16	0.620461464936774	0.255228174227388	2.43100694825326	0.0150569258089524	0.0769320484740509
STT3B	6761.21	-0.0859427898439575	0.191613016404946	-0.448522712373203	0.653775998371083	0.834829476086383
ST6GAL1	6743.85	0.00621626123743116	0.161444059012288	0.0385041188598834	0.969285747545555	0.986684691906455
CARD11	6724.85	0.107900562388847	0.0885553263504623	1.21845366998959	0.223051620489595	0.459358036896251
TRIM28	6722.71	-0.225791499554802	0.094575940300814	-2.38740951278555	0.0169675791465729	0.0838447816890343
DPP4	6709.99	0.288733170522794	0.219228612540312	1.31704145356346	0.187824729818165	0.412548065095065
CLDND1	6704.65	0.151596470527425	0.176241873295479	0.860161479748148	0.389700035154216	0.637234821432431
HNRNPM	6703.66	-0.351015168594805	0.157654728200476	-2.22648043989172	0.025982017731848	0.112742196602954
PARP1	6674.58	-0.176611405328223	0.118190080255401	-1.49429973265588	0.135097294994561	0.338460749675295
TAB2	6613.55	-0.158926956191819	0.112466128461572	-1.41310951453372	0.157623526110205	0.373545131494662
UBA1	6579.91	-0.388049486063469	0.160876928376063	-2.41208910426467	0.0158614046255215	0.079730923995475
RPL36	6567.08	-0.410522182145861	0.141653142786833	-2.89808029719211	0.00375454450749699	0.0295961680832349
SRSF2	6544.8	-0.442650286979159	0.114366290371919	-3.8704611781991	0.000108629655866508	0.00219444009973044
ARHGEF6	6530.03	-0.368681127270158	0.0834647595653071	-4.4172070846461	9.99844290598846e-06	0.000346309704289237
MYCBP2	6521.03	0.172857657177723	0.122216297854722	1.41435847928561	0.157256674624914	0.372973172905283
PDS5A	6512.41	-0.231412387014134	0.0621761459866089	-3.72188374403222	0.00019774206614749	0.003456763953983
TFRC	6493.24	-0.194014069739158	0.328457894815782	-0.590681706244182	0.554733707578589	0.76884508543142
RPL38	6489.89	-0.416547349819694	0.143671735475656	-2.89929921456453	0.00373997797941891	0.0295283383614163
MYL12B	6485.03	-0.315096502500941	0.0840847424193107	-3.74736835048657	0.000178699572188139	0.00321462364944264
TOP2B	6462.71	-0.288788940972845	0.0795723700591971	-3.6292615232901	0.000284233174032704	0.00452657721546766
CALM2	6456.66	-0.507583900314562	0.119951104623409	-4.23159004586196	2.32045061198923e-05	0.00066419860770514
EIF4A2	6452.14	-0.0936267417332784	0.115480331808005	-0.810759202605517	0.417503967492204	0.660367953151074
MOB1A	6427.48	-0.282652319253275	0.0736412097253842	-3.83823568769871	0.000123921509146777	0.00241014359216226
EDEM1	6422.73	0.109736339841403	0.169212589914414	0.648511673374342	0.516654063154866	0.739378091535987
SLC38A2	6397.58	0.187867198848133	0.185140512509145	1.01472765901981	0.310235665727771	0.556536491253042
ANP32E	6389.35	-0.474059295370637	0.0693014101786525	-6.84054327536131	7.88934096422954e-12	2.93069293468717e-09
SETX	6378.94	0.221586292247694	0.102866085393919	2.15412389223469	0.0312304573230499	0.127908865866372
H2AZ1	6361.21	-0.441778062163142	0.0878331219772181	-5.02974336125419	4.9113677051906e-07	3.36304206135609e-05
DDX60	6354.5	0.646817968832297	0.337275297170369	1.91777451316148	0.0551396088021693	0.188332451062159
HSPA9	6347.06	-0.147325422574567	0.087488290339385	-1.683944468489	0.0921924012536469	0.26558489535245
SREBF2	6333.75	0.0104178716944899	0.120925983153845	0.0861508124456261	0.931346531245224	0.971869757764711
PLEC	6332.45	0.439664806781627	0.179841148755597	2.44473975963715	0.0144956696093173	0.0754434867687725
CAPRIN1	6318.63	-0.116030894427294	0.0873837481398453	-1.32783151212058	0.184233774183295	0.408342728309901
FASN	6302.77	-0.696160106444791	0.215307848277349	-3.23332434007715	0.00122358558703868	0.013213123719337
PPP1CB	6298.78	-0.301930898604795	0.0993471495984574	-3.03915008961146	0.00237246625475778	0.0212942250235539
IRF1	6294.55	0.206477620941451	0.121291249835807	1.70232907337471	0.0886936976652933	0.258057500217073
EWSR1	6294.19	-0.218544751198212	0.0814214991303388	-2.68411603240524	0.00727218624882796	0.0470036478687099
ARF1	6292.29	-0.400912895012768	0.0974565571575779	-4.11376008660485	3.8926600233002e-05	0.00100070995304875
ATXN2L	6291.68	-0.0678513218035785	0.119659688761987	-0.567035753690958	0.57068989057659	0.779974345481747
AKAP13	6282.71	0.0133866241149141	0.0895969572291954	0.149409360863341	0.881230625738293	0.951337247009975
FAM120A	6247.18	-0.566469069417676	0.11740729959202	-4.82481984839192	1.40129870381709e-06	7.46304567742588e-05
HP1BP3	6246.31	-0.370974098708956	0.0685284812788072	-5.41342944986118	6.18289617387898e-08	6.42459120613062e-06
PRKCH	6215.29	-0.144921204066526	0.106973970004082	-1.35473334364421	0.175502530370065	0.396863810495936
LBR	6213.02	-0.0752664648148714	0.194323450823342	-0.387325690728371	0.698515108538768	0.861490371661483
PDIA3	6209.64	0.152663415802604	0.207579121191767	0.735446874069621	0.462067383487988	0.696777681283508
IFI44L	6209.39	0.798383550669902	0.380539550203894	2.09803041560891	0.0359024586262334	0.140721348648695
HK1	6205.56	-0.266760180073099	0.0952149794572177	-2.8016618980941	0.00508401244312477	0.0362811277712656
RASGRP1	6205.24	-0.372562735537448	0.0913701607172051	-4.07750990709699	4.55205908830642e-05	0.0011329823449438
CBX5	6203.72	-0.102953210072854	0.137085041869561	-0.751017096167324	0.452642366985259	0.689332062215227
MTA2	6198.08	-0.183151012630672	0.087578528840782	-2.09127756603038	0.0365031896387368	0.142512058550181
LPIN2	6186.51	0.594474712147988	0.138175395037483	4.30231961331989	1.69019262065528e-05	0.000517826229903438
SBF1	6154.05	-0.191418760484393	0.0852574070466436	-2.24518627900176	0.024756176571713	0.10910284145579
HMGB1	6149.36	-0.470348716271625	0.098991566595872	-4.75140188650413	2.02011173990184e-06	9.84158699777095e-05
PA2G4	6143.29	-0.212774016730832	0.132774386157632	-1.60252306855497	0.109039990505358	0.297726060073339
ADD1	6129.16	-0.156766254104031	0.0901147769788225	-1.73962871972564	0.0819242329175509	0.245465083917946
STIP1	6128.51	-0.306015774092726	0.140761519745829	-2.17400163514357	0.0297050124010933	0.123498094268386
MCM3	6127.34	0.00981572204306104	0.131059935552776	0.0748949097347022	0.940298326627222	0.974712171463116
JAK3	6123.99	-0.0396124252341084	0.164456100778486	-0.240869296101482	0.809656419758577	0.918549035420121
SMAP2	6122.05	-0.367083705055709	0.16109639732127	-2.27865868610111	0.0226873624340558	0.102621466790757
PARP9	6115.11	0.474185764003954	0.208768631309657	2.27134584841253	0.023126049780167	0.104004229323094
TRAF3IP3	6109.54	-0.244021949206219	0.0927442525469792	-2.63112745539257	0.00851021134644536	0.0523399132437217
CD52	6103.24	-0.347211030234446	0.187384290882611	-1.85293563616793	0.0638915845628195	0.207962470993652
DAZAP2	6100.92	-0.159497193242388	0.0709356279853069	-2.24847791966296	0.024545731508998	0.108533805768374
YWHAQ	6088.14	-0.378907580349367	0.123048008312316	-3.07934752903629	0.0020745452830737	0.0193519591832304
FAM107B	6079.96	-0.117502332053406	0.139885708195819	-0.839988112930881	0.400915051486687	0.647111477241946
KLF6	6077.86	0.146785258125955	0.151570804235265	0.968426992695228	0.332831164120137	0.579985723895991
RBM3	6075.36	-0.554774499501084	0.104698274702048	-5.29879313751704	1.16570610454498e-07	1.06742328138067e-05
RPA1	6071.75	-0.0772507215961956	0.149369111797891	-0.517180029166419	0.605030491707287	0.80357313351788
MCM4	6068.64	-0.0167231405475827	0.137885926035809	-0.121282432720796	0.903467333954747	0.961167116433993
DDX6	6068.41	-0.168847996210292	0.0657086840689115	-2.56964507207623	0.0101802756922956	0.0592281583836416
ACLY	6057.92	-0.279929216342806	0.104478906375746	-2.67928930396795	0.00737786187081475	0.047437321306117
FUS	6049.5	-0.300580625014463	0.173298294080873	-1.734469612691	0.0828347928948257	0.247107445818955
PPP2R5C	6043.18	-0.319485319677587	0.116065268984589	-2.75263498264936	0.00591177697681631	0.0405896995401067
PPP1R16B	6039.08	0.0419710591791363	0.132848758263846	0.315931136486645	0.752054777893632	0.8917793873387
LEF1	6038.59	-0.238254482322881	0.151401505328421	-1.57365993030293	0.11556609009813	0.308349170904672
RIPOR2	6031.74	0.263165137894572	0.171551597294824	1.53402907372704	0.125022500415507	0.323101102308476
G3BP2	6023.34	-0.0218823821073759	0.0835888872355341	-0.26178578075476	0.793486602189412	0.912129143484217
LMNB1	6011.37	-0.0585065867787492	0.13059736120847	-0.447992105180108	0.654158894322082	0.834846307646593
CENPF	6006.91	-0.545078142609255	0.138555186682212	-3.93401471039435	8.35386671829877e-05	0.00180947675753938
RPL21	5998.62	-0.610468918428421	0.159715640219938	-3.82222378214036	0.00013225358468501	0.00252915832025041
SNHG29	5993.57	-0.613472175222179	0.14683056498801	-4.17809585676032	2.93959769299074e-05	0.000802020683299008
STAT2	5992.66	0.708594367543651	0.238753691411129	2.96788863600633	0.00299852948498448	0.0254165143282284
SERF2	5983.35	-0.470339895313369	0.112098919064304	-4.19575763298454	2.7196094866448e-05	0.00075112783200846
NFKB1	5953.1	-0.178921287559154	0.104652973719288	-1.70966271860632	0.0873282605269186	0.255209353008133
EPB41	5945.75	0.0532523717072141	0.105392813485407	0.505275169588178	0.613365580265232	0.809198184956147
ANXA11	5940.71	-0.192617485696443	0.0998156089205863	-1.92973311268071	0.0536399149049476	0.184634986462512
KHSRP	5939.83	-0.292033570423488	0.103403263140595	-2.82422006379448	0.00473958304788976	0.0347265604085769
SUPT16H	5928.76	-0.182348614836547	0.0935973285300723	-1.94822456687916	0.0513880984966953	0.179550979254594
ACADVL	5907.24	0.0423973839646137	0.140947872716108	0.300801871980068	0.763565580845775	0.897905749595627
PDE3B	5906.6	0.0516709085809481	0.216173301968411	0.239025393563627	0.81108589215091	0.919076986395129
DHX9	5887.89	-0.198454913208774	0.139556216433301	-1.42204280311385	0.155013825488928	0.368890203866108
RPL22	5883.46	-0.472091009323891	0.138986685220872	-3.39666356222298	0.000682127775235667	0.00857507327599558
SRSF5	5882.9	-0.00230663564208444	0.100836272301398	-0.0228750586414971	0.981749935509762	0.992098904498066
PTPN7	5877.31	-0.583402457711195	0.117844910965091	-4.95059526061346	7.39868308032148e-07	4.71832754894836e-05
PPP1CA	5861.35	-0.572396351468593	0.119378649461172	-4.79479667471667	1.62839908534597e-06	8.34358000315716e-05
EIF3H	5849.83	-0.478509498481438	0.128981453219501	-3.70990934384271	0.000207333476425714	0.00359063884173622
RAPGEF1	5848.52	0.0133082696525132	0.0928419453438254	0.143343287381884	0.886019070410986	0.953389627578887
KMT2A	5844.53	0.0530286890909726	0.140487697613054	0.377461443186504	0.705830712727329	0.865632574038279
GIMAP4	5842.19	0.252682958172596	0.224584796663346	1.12511159226583	0.260541749651906	0.500697084593593
IFIT3	5828.66	0.617191195895993	0.395008114092422	1.56247726028126	0.118175598754295	0.312784328801222
MDM2	5827.46	0.510812772334784	0.122718285893808	4.16248294713639	3.14805658305468e-05	0.000850490413956537
SEPTIN2	5805.77	-0.190934316508866	0.158473019013951	-1.20483800773719	0.228265844145649	0.46494889351065
TXNRD1	5801.47	0.427219811634545	0.107634122065634	3.96918563960628	7.21186815600135e-05	0.00161144584857179
HDLBP	5801.15	-0.108499494614923	0.08210578203893	-1.32145985240697	0.186348080591708	0.411315539365104
CD28	5794.52	-0.255996927802586	0.190467649935192	-1.34404413499978	0.178934115409159	0.401252594059341
MKNK2	5776.53	-0.566424040377584	0.0811780371623185	-6.97755279848659	3.00365954525245e-12	1.31268756420312e-09
UBALD2	5769.34	-0.459427154832058	0.163576307926756	-2.80864118193556	0.00497510628289463	0.0357990819649062
XPO6	5759.12	-0.00929527236163193	0.0831529356194258	-0.111785257999483	0.910993676667292	0.96447844970426
CD2	5736.88	0.248983520598034	0.181387714817374	1.37265922804484	0.169858309869436	0.390398240734717
LNPEP	5731.16	0.0614181985600101	0.211501564969782	0.290391225089919	0.771516955993134	0.902248579340624
SORL1	5729.77	0.111250713846054	0.205606440932422	0.541085742944304	0.588448484612905	0.793582720410695
KHDRBS1	5710.99	-0.189187323635621	0.0686011205238302	-2.75778765989547	0.00581939859958453	0.040106884875337
MAP4K4	5705.89	0.0617843742585286	0.131646249234618	0.469321189306482	0.638840071641342	0.826111200988223
SEPTIN1	5683.96	-0.294504527206076	0.0939845474266068	-3.13354200525417	0.00172710196463432	0.0170631702742695
SEPTIN7	5683.73	-0.287700083740637	0.0819627764387248	-3.51013101606826	0.000447885949912825	0.00634426818851732
ZC3HAV1	5680.16	-0.0284976374194073	0.0872096128708933	-0.326771745467965	0.743840531140689	0.886985510971792
IFI6	5676.91	0.795971370687979	0.386989683215555	2.05682839933647	0.0397027352812026	0.150957764468626
IRF4	5668.66	-0.577722077831428	0.165249229776606	-3.49606517750448	0.000472173351594326	0.00655090927295993
HCFC1	5658.88	0.00876842770331118	0.0897781868605248	0.0976676853246479	0.922196176217464	0.968403744340303
EPRS1	5657.94	-0.0428694530980147	0.101960140519641	-0.420453060181458	0.674154513249891	0.845984013486144
NORAD	5651.36	0.276060361467229	0.0934002402343962	2.95567078601116	0.00311989912139067	0.0260481039693326
ITGA4	5635.75	0.331863496536723	0.194039195836809	1.71029103220891	0.0872120692664128	0.255186704319029
RPS15	5620.6	-0.355440074931758	0.13930397270789	-2.55154298920885	0.0107247092465004	0.0616712285966522
NLRC5	5619.95	0.192276044168473	0.140557363684868	1.3679542581601	0.171326394449203	0.392606315716586
ISG15	5616.29	0.895876898315123	0.380263310213644	2.35593830446538	0.0184759860004255	0.0891605583119305
C6orf62	5610.1	-0.0408874217618697	0.145538628900684	-0.280938621386708	0.778757477475138	0.904467379895564
CDC25B	5583.31	-0.33312232151075	0.086132315349148	-3.86756492218278	0.000109927567700577	0.00221329773504454
ANKRD12	5574.16	-0.0922144067273369	0.136477255776784	-0.675676003319986	0.499246374806517	0.725790224366503
SSRP1	5569.98	-0.271993610964747	0.112238905034785	-2.42334519283177	0.0153783061149939	0.0782555652611968
DENND2D	5562.64	0.0158194163340709	0.0940029424098456	0.168286395388555	0.866357976135791	0.94512471745475
NFKB2	5561.66	-0.0770054655645616	0.147030918226523	-0.523736548022664	0.600461791589886	0.800876134231737
ELF1	5560.96	0.0546214191640356	0.156794836591595	0.348362359063575	0.727568067293462	0.878617523301032
NCOA4	5556.1	-0.0993049351665072	0.10638128978542	-0.933481210528782	0.350571567321613	0.599924325559351
DDX21	5555.53	-0.360850172736217	0.12654223696045	-2.85161841140044	0.00434972821715107	0.0328732591603899
SESN3	5553.53	-0.108350817594332	0.216460221490029	-0.500557639867899	0.616682480882124	0.810623229248715
GNG2	5530.5	0.123529383394351	0.119997261365576	1.0294350220045	0.303275298969515	0.549625835456694
MYO9B	5523.43	0.0209517536286221	0.0960881349298658	0.218047250515526	0.827392296437126	0.928605423536826
ERO1A	5513.73	0.0647178086632411	0.161054109091899	0.40183891630056	0.687802579631012	0.854972901018374
RBM39	5505.76	-0.233242894287205	0.0757949171758873	-3.07728938796712	0.00208892395997131	0.0194445948481256
MVP	5501.57	-0.0531891307547632	0.122263503002157	-0.435036862585434	0.663535670729689	0.839461603352273
LIMD2	5492.67	-0.313431545797609	0.111172469850337	-2.81932699902735	0.00481244647224224	0.0349673066655489
CCT7	5486.44	-0.225210354100522	0.138948721138502	-1.62081631450235	0.105057038550188	0.289719453187006
ZNFX1	5475.22	0.388148028922205	0.147671533570259	2.62845532607361	0.00857736208753806	0.0525788049747228
PUM2	5439.17	-0.203520416465554	0.0730024860602815	-2.78785596832275	0.00530581275043674	0.0375066944142434
IDH2	5438.54	-0.181075397217203	0.127862900223038	-1.41616838740045	0.156726209164112	0.372083374079885
LARP1	5436.73	-0.0650392174727904	0.0925722055264278	-0.70257824260461	0.482318625524496	0.712643681910205
THRAP3	5426.86	-0.0759303008326712	0.102562326073238	-0.740333256272394	0.459097806501505	0.694238843457459
CELF2	5394.77	-0.11260455343634	0.0782418638053213	-1.4391854687475	0.150097981369907	0.361862216000512
NCOR1	5390.34	0.0539007038181393	0.0692179295519829	0.778710142979062	0.436150479829502	0.676771092291831
JUND	5380.64	-0.735533600446319	0.125503844855691	-5.86064595305477	4.61070080267883e-09	7.2883407688303e-07
CD48	5365.39	0.0461218034622151	0.168497574666923	0.273723841743041	0.784296854198571	0.907692729693633
LBH	5364.04	-0.408650703798915	0.148464761766797	-2.75250974666169	0.00591403859642849	0.0405896995401067
WASF2	5355.49	-0.081612027884116	0.0782027351901075	-1.04359556843786	0.296672544093131	0.542487980886025
ZNF207	5354.86	-0.294583155970533	0.0886378179322491	-3.3234477432161	0.000889120794232319	0.0104831529884867
HNRNPDL	5354.85	-0.374394052625018	0.0879523725117942	-4.25678173234966	2.07390647421782e-05	0.000613223112693074
CDC42	5352.46	-0.397484873580742	0.106987308013946	-3.71525259359671	0.000203000804413536	0.0035362121369059
TKT	5347.85	-0.491957414315467	0.0961955566130949	-5.11413865293335	3.15175794955868e-07	2.2733966685676e-05
EIF3D	5345.17	-0.319779577226993	0.0988072338693218	-3.23639843667641	0.00121048293544876	0.0131281697372993
BAZ1B	5337.25	-0.0427204745772478	0.0934329444142218	-0.45723138497972	0.647504742046735	0.829849315341767
TACC3	5323.91	-0.434584408848875	0.103336222414403	-4.20553798750344	2.60461833608454e-05	0.00072074403043438
DDB1	5313.65	-0.21297996385952	0.119617176836113	-1.78051321300888	0.0749920088940939	0.231375884584166
NUCB1	5310.14	0.195732696000178	0.177704020750082	1.10145338959691	0.270699379866231	0.513051286407185
CBX3	5308.77	-0.465033454649392	0.116933762524492	-3.97689636089482	6.98205765062365e-05	0.00156953698382174
HMGA1	5308.54	-0.505036255974974	0.141426774888745	-3.57100878792059	0.000355608962146795	0.00536991216314963
HINT1	5303.39	-0.230764470018009	0.0968893964935712	-2.38173090523193	0.0172314840266601	0.0849229257552713
PRKAR1A	5303.35	-0.0248420881558757	0.0829760274666291	-0.299388738101093	0.764643454026915	0.898310964847085
CCT3	5298.96	-0.175118096081548	0.150811040933646	-1.16117556776627	0.245570508479925	0.484159005541713
HADHA	5293.98	-0.302399313991876	0.0987042727172819	-3.06369020982543	0.00218625173690541	0.0200033956642103
PAK2	5293.88	-0.179302481132501	0.087397235445932	-2.05158069608993	0.0402104298188577	0.152225930363925
FKBP5	5291.9	-0.172159425034463	0.0916566188979157	-1.87830870377412	0.0603389465694773	0.200711082846623
GZMA	5288.05	0.532189815892277	0.377251911961242	1.4107014411817	0.158332665860379	0.374608883332876
COPA	5282.8	-0.0574334970010553	0.08216415281371	-0.699009178994076	0.484546294490713	0.71441490274236
ARID1A	5272.34	-0.278109562653816	0.0720624602479886	-3.85928487171764	0.000113719314476038	0.00228037151659846
STAT6	5266.07	-0.00710423835736848	0.083733917328643	-0.0848430192210573	0.932386192424225	0.972193802971875
CCT5	5263.21	-0.498415243883746	0.129283144525649	-3.85522216150044	0.000115624580068268	0.00229381259710867
PSAP	5256.32	0.290409405928832	0.214529336403436	1.35370486292233	0.175830556070159	0.397279217166996
UHMK1	5247.93	0.104879379864163	0.0785506072580032	1.33518229234921	0.181816690960768	0.405789488423286
KDM2A	5246.21	0.0679966438908686	0.0730255915943047	0.931134447614275	0.35178402152005	0.600891915825547
EIF2AK2	5242.94	0.5997932833778	0.320378446803878	1.87213993126375	0.0611872468429142	0.202580503751975
TUBB4B	5236.35	-0.731071390406652	0.154798150766519	-4.72273981818635	2.32688453867103e-06	0.000110731719031484
NCOA3	5233.17	-0.315337373214524	0.126077930258357	-2.50113063062139	0.0123797505578678	0.0679035487409958
TGFB1	5229.2	-0.285753671645594	0.0872530125326305	-3.27500063724137	0.00105661735280813	0.0119486835677965
RBMX	5226.2	-0.399180418141023	0.0890796367060728	-4.48116351729362	7.42372042831809e-06	0.000270365347657791
PPP1CC	5223.9	-0.433822689742358	0.0722442160383401	-6.00494701904064	1.91394392192404e-09	3.42642081155052e-07
CHD2	5209.15	-0.112394156511933	0.125958364383416	-0.892311971992637	0.372225739047471	0.621312925291076
FYN	5206.63	-0.456669186561718	0.135198144810757	-3.37777701906294	0.000730743089800689	0.00900340926314132
PSIP1	5201.48	0.00691868752757008	0.0938851859641216	0.0736930694285898	0.941254613590227	0.974913028254369
DNAJA1	5200.56	-0.0239992297431563	0.151326419191096	-0.158592464365723	0.873989966218965	0.948412831961411
TNFSF10	5183.72	0.676338424340533	0.335961984597714	2.01313974600546	0.0440999299050437	0.162170058445327
MOB3A	5169.23	-0.0428573981536046	0.115260478687578	-0.371830818695217	0.710018816235558	0.868469673233796
XRN1	5156.46	0.499575130435328	0.157454753302667	3.17281707891676	0.00150967608326025	0.0153540567564435
EIF4H	5155.71	-0.187270801061893	0.0851641209330337	-2.19894010541303	0.0278821814118584	0.118371809599658
PAPOLA	5155.66	-0.25223887994209	0.0919531659857677	-2.74312338501897	0.00608578135709675	0.0412794984712481
SELPLG	5154.82	0.2345482296424	0.196421884029748	1.19410436775404	0.232437144912457	0.470094397203511
RBBP4	5154.02	-0.16664580676121	0.091319509669247	-1.82486532576434	0.0680213548716536	0.216848168212379
OGA	5151.41	-0.0373878096578019	0.121021752421872	-0.308934624640628	0.757371257581614	0.894570098693121
TCP1	5144.25	-0.329615439202677	0.132046135425895	-2.49621420679637	0.0125526774092087	0.0685988354628291
NIN	5136.08	0.243356674444556	0.137144274805592	1.77445740837177	0.0759875211825222	0.2336227141012
PRKX	5132.84	-0.0543310350759781	0.251305908632232	-0.216194817589775	0.828835892995193	0.928605423536826
ARL6IP5	5125.1	0.0528326769960804	0.190155601659387	0.27783918293775	0.781135811251618	0.905868806632935
BIRC6	5124.27	-0.0793539924743819	0.0975160778854601	-0.813752913315372	0.415786514754796	0.659286289909456
FXYD5	5124.16	-0.128249638523203	0.100297415473482	-1.27869335334081	0.201005061199805	0.431048377019468
IL10RA	5121.05	0.0248120654246251	0.0993887686554635	0.249646572346996	0.802860679113629	0.916160813571143
ARPC3	5114.27	-0.579089259751556	0.0943616444241466	-6.13691360812456	8.41401118204345e-10	1.62477673317642e-07
SRCAP	5112.51	-0.190444126289734	0.0899924357251557	-2.1162237109724	0.0343257855206362	0.136558727456796
EIF2S3	5105.37	-0.279285143795347	0.162919673034043	-1.71425057879283	0.0864827153820198	0.253936871190832
YME1L1	5098.77	-0.272178391270588	0.066075276092574	-4.11921685940828	3.80162240812763e-05	0.000982405345432496
MAZ	5091.13	-0.467658840182987	0.12529962565803	-3.73232432041999	0.000189721010554233	0.0033480575959921
STAT5B	5089.53	-0.287129589447629	0.116900464659509	-2.45618860698236	0.0140419438509166	0.0736237106592103
IFITM2	5075.94	-0.0118373684421834	0.256034149523753	-0.0462335530795482	0.963124099568691	0.984862818546943
MTPN	5075.35	-0.153649022047207	0.0829188055063314	-1.85300573384978	0.0638815368182088	0.207962470993652
DNM2	5068.57	-0.110537248692409	0.0895456760262	-1.23442307432094	0.217045295215802	0.451985300329918
SMARCA2	5068.33	0.0701456169712055	0.0798184988689383	0.878814033904401	0.379502115750973	0.627534157349622
PXN	5064.9	0.0422395141524203	0.132711044972746	0.318281829226006	0.750271166383695	0.890929126751868
CTDSP2	5063.26	-0.0978841574563308	0.130970317902379	-0.74737665009938	0.454836235977031	0.691185480710033
CD247	5059.68	-0.118439694784113	0.142183083317492	-0.833008344035132	0.404840023423872	0.64976792184082
STK24	5048.92	-0.183663023832425	0.0935379468745011	-1.96351352546623	0.0495865344371956	0.174557288605138
FKBP8	5041.24	-0.333938379404874	0.117465647460131	-2.84285990521796	0.00447107186590636	0.0333847521886948
TPX2	5035.92	-0.423402472862569	0.117281095983715	-3.61015105896828	0.000306018732955214	0.00477138756871094
STAG2	5033.94	-0.09388213301828	0.101021889883511	-0.929324655542838	0.352720861379283	0.60193858725563
CBFB	5029.62	-0.448497220454865	0.0965679633759058	-4.644368637133	3.41118008837974e-06	0.000144819214094956
SF3B3	5016.34	-0.241204716432988	0.134898632855758	-1.78804418789699	0.0737688789909989	0.228503600776997
KARS1	5016.18	-0.130486332676998	0.0780726139511497	-1.67134576483687	0.0946534018230738	0.270388176046573
CAST	5013.9	0.198320080749072	0.105427193696669	1.88110935893514	0.0599570441579046	0.19978060679953
STAT4	5005.3	-0.178794601813368	0.132738349019546	-1.34697020969457	0.177989827346947	0.400234691971593
CKAP5	5003.43	-0.150775756723853	0.0836918440249685	-1.80155854468771	0.0716148884976985	0.224546450345495
MTDH	4987.85	-0.0991966531922565	0.182149315192718	-0.544589767396623	0.586035693962687	0.791843627952312
SPATA13	4978.65	0.0893398462390209	0.12878700571091	0.693702332357685	0.487868903029117	0.717387450216484
SCAF11	4978.07	-0.0821810559089846	0.0937469260136828	-0.8766266735721	0.380689446335418	0.628588119024111
RCSD1	4968.19	-0.49899287952742	0.106090863488854	-4.70344818693877	2.55804034739056e-06	0.000116953604682696
PTBP3	4965.1	-0.136999719527766	0.0977800612822773	-1.40110077383023	0.161183940247244	0.378171517043752
HDAC1	4963.2	-0.272120861599465	0.106672908439825	-2.55098380253661	0.0107419317973084	0.0617463692751277
DHX15	4954.35	-0.389946002772206	0.135487933709831	-2.87808657269316	0.00400095324213992	0.0309959146115522
RRM1	4948.59	-0.147066697052754	0.101324299416631	-1.45144548641818	0.146655851513609	0.356829752356431
RAB7A	4942.31	-0.278675859533061	0.0794659233640874	-3.50685989334394	0.000453427820292942	0.00639837035302263
ADGRE5	4933.57	-0.00430185183617317	0.190377467470619	-0.0225964337761615	0.981972188537058	0.992188545455743
TALDO1	4921.76	0.0553177326965898	0.124688698164257	0.443646725894256	0.65729801772131	0.836299841812627
BLTP2	4914.09	-0.0157251748847075	0.158220168054377	-0.0993879293523636	0.920830266292586	0.967653248008595
SASH3	4892.48	-0.207783598908706	0.112500260451926	-1.84696104768128	0.0647527858999295	0.209895646964889
RSAD2	4891.49	0.926320443884984	0.39179154645568	2.36431962931536	0.0180632207908599	0.0876606825883933
SYNCRIP	4889.43	-0.344071981447672	0.125358202432776	-2.74471055559513	0.00605642886768346	0.0411864881212396
IL6ST	4883.61	0.0339326863135811	0.210320115557704	0.161338282948362	0.871826972766335	0.947361294408088
SLC7A5	4863.14	-0.0253320248434142	0.210646358018199	-0.120258546512471	0.904278340823425	0.961291564553637
LGALS1	4852.34	-0.36162276112409	0.171463779661311	-2.10903295050649	0.0349417375517974	0.137818181269667
PRDX1	4845.61	-0.0176980567323889	0.159709137566122	-0.110814302813836	0.911763603203245	0.964646863953782
AARS1	4838.92	0.141592453277472	0.197065305272683	0.718505233996154	0.472445821834725	0.705960626170775
NBEAL2	4824.94	-0.215025042976066	0.158053737429217	-1.3604552886474	0.173685892593718	0.394886575782923
CDC37	4822.76	-0.471038785692343	0.0983855703598673	-4.78768160787617	1.68719038557425e-06	8.61510719561781e-05
ACIN1	4814.95	-0.138361147341782	0.112474596220293	-1.23015464817307	0.218639199128415	0.453800790592138
UTRN	4811.6	0.390506197609141	0.176699615215654	2.21000027154867	0.0271051434468583	0.116134753886063
SMARCA5	4804.83	-0.0792455823853308	0.0796572859271068	-0.994831564533183	0.319818191680644	0.567153420477705
TNIP1	4800.64	-0.131709452406721	0.142298144357418	-0.925587982903688	0.354660140856777	0.603815391855481
NSD3	4793	-0.0767596155294273	0.107762524064145	-0.712303430121371	0.476276900437571	0.708529915934397
ANKRD44	4783.61	-0.104030300296355	0.101136583597015	-1.02861196805768	0.303662051765889	0.549839891629101
CAPN2	4783.51	0.423868174116509	0.152227340914094	2.78444181952642	0.00536199397333023	0.0377422399098597
NRDC	4766.82	-0.0711711718716741	0.0693073445909784	-1.02689220445099	0.30447122546407	0.550649700483279
GLG1	4762.17	0.267643504593443	0.205000315935112	1.30557605910305	0.191696766265858	0.417595990315846
NUDT21	4755.92	-0.322872954604778	0.0975348889305102	-3.3103329295306	0.000931850623690617	0.0108684210497793
H2AZ2	4752.52	-0.435328385420549	0.103949457830035	-4.18788509827863	2.81565995899618e-05	0.000771458381068262
CAND1	4747.99	-0.0715829981177349	0.114336550811176	-0.626072744103961	0.531267228716962	0.750318387178532
PSMD2	4745.56	-0.130999434111763	0.128207714481968	-1.02177497384674	0.306887416734773	0.552732136395394
RPS28	4725.03	-0.366973526788146	0.138995667463529	-2.6401796076445	0.00828621001233774	0.0513876438119059
CCT4	4721.72	-0.367025381211482	0.106590306037526	-3.44332796157155	0.000574602044835303	0.0075507767216495
TRANK1	4721.41	0.676808707576286	0.239453613999418	2.82647104911906	0.00470639981595237	0.0346199974580378
KTN1	4717.88	-0.0627444753355122	0.175556325558991	-0.357403671646276	0.720789628457542	0.874958097794534
RAP1A	4717.02	-0.5942573940549	0.148524101176748	-4.00108392743421	6.30529872562298e-05	0.00145256486455863
HLA-C_4	4706.37	0.0426029613484287	0.237666728528077	0.17925505018005	0.857737439871583	0.941780877784073
TRAM1	4703.94	-0.0953925233078433	0.114650336740626	-0.832030031657474	0.405391993348071	0.650035810391294
UBR5	4703.87	-0.0680309808465502	0.105002418175508	-0.647899182024917	0.517050159833322	0.739731207872457
KMT2E	4699.75	-0.163291207895704	0.0929834666409906	-1.75613164140429	0.0790659334925535	0.239421378798829
ARCN1	4698.66	-0.11516150449098	0.0916368192115234	-1.25671651942823	0.208856304138759	0.441970274455222
PGGHG	4695.39	0.0192474951243284	0.196400207810818	0.0980013989744269	0.921931182495977	0.968193896438456
ATP2A2	4688.81	0.165004028133312	0.193031977556019	0.854801521605024	0.392661035702826	0.639753325603979
RASAL3	4683.18	-0.205183627598466	0.102516653726079	-2.00146629977515	0.0453421620070105	0.165253663297074
BIN2	4676.19	-0.112049695575646	0.0750124774101312	-1.49374743301722	0.1352416457519	0.338636418749604
GLS	4670.22	-0.134118921367373	0.139685331190766	-0.960150362418576	0.336979544692016	0.584553039632429
TMC8	4666.93	-0.422648879830184	0.110669218595524	-3.8190283187495	0.00013397838298527	0.00255884934804386
HNRNPAB	4651.33	-0.268808071073828	0.151308131053841	-1.77656064615705	0.0756405554123631	0.232769090449421
HDAC7	4632.91	-0.625305175061775	0.118508755023475	-5.27644708560063	1.31712521624506e-07	1.16252788903106e-05
DCAF7	4632.58	-0.258946570734664	0.0828187840205911	-3.12666472705374	0.00176801426194013	0.0173176822136905
RNF145	4630.61	-0.312850630215555	0.171213633887052	-1.82725302368117	0.0676617348016269	0.216165495037062
MAP7D1	4628.66	-0.210580826734361	0.0836172828630516	-2.51838877710545	0.0117893111074618	0.065634085330002
GARS1	4626.85	-0.143212415835122	0.160936363205147	-0.889869840370186	0.373535779960859	0.622587566398026
CFLAR	4618.71	0.0142227841044683	0.13704681358263	0.103780480061238	0.91734355746539	0.966586861464914
PAICS	4618.08	-0.559438905896175	0.173261242950281	-3.22887505809197	0.00124278177684195	0.0133428427905307
MTHFD2	4616.58	0.101366578126087	0.178368914957464	0.568297330004278	0.569833091697052	0.779341840735685
USP22	4616.3	-0.192164356216137	0.0831192220741359	-2.31191235217218	0.0207825138846745	0.0967138658980203
ST3GAL1	4606.03	0.00891059951130971	0.177973007183683	0.0500671402496068	0.960068885165407	0.983838866529158
ARHGEF3	4603.45	0.206030851333554	0.149864006241207	1.3747854238058	0.169197978400756	0.389819955880507
TUBA4A	4592.01	-0.434274760375199	0.135717976214348	-3.19983227342943	0.00137507584036519	0.0143686722306514
EIF4EBP2	4590.34	-0.0869740533023403	0.119782149321122	-0.72610195922577	0.467776268048883	0.702045466708023
RANBP2	4590.05	0.0477014897107091	0.10191410143159	0.468055833693717	0.63974466237495	0.826377276978617
EML4	4585.02	-0.144361746338937	0.0796251652729352	-1.8130165990124	0.0698292612049963	0.220905469926557
USP34	4583.79	-0.171499073316884	0.089117069962117	-1.92442450576289	0.0543013951997145	0.186170842471748
SH3KBP1	4583.73	-0.292987986576858	0.0914624892709855	-3.20336772935177	0.00135830419433429	0.0142418601811044
SNRPB	4578.34	-0.507796615178192	0.119665001635044	-4.24348479705768	2.20075288767813e-05	0.000639137882150925
TRIM56	4576.3	0.508252291360759	0.117769919141669	4.31563760139265	1.59142881231232e-05	0.000493675171652376
PPIB	4573.22	-0.120274677336971	0.18503293016559	-0.650017687280498	0.515680796671968	0.738696708546107
HMGN1	4572.56	-0.298916200433016	0.0972795809311578	-3.0727537842145	0.00212093402876885	0.0195139063365178
BAZ2A	4572.26	-0.143493196439435	0.111686181321613	-1.28478917213787	0.198865967138776	0.427448199871992
SEC61A1	4569.22	0.258829882896136	0.170337591043879	1.51951123242938	0.128633862873905	0.329546649731612
MCM5	4566.86	-0.193156424329179	0.142905743273501	-1.35163514009024	0.176492063164892	0.398192143186805
G3BP1	4563.34	-0.19445655955108	0.0931095354074267	-2.08847094661337	0.0367553735259712	0.143195620142214
ESYT2	4549.08	0.0212644687846613	0.180577816592901	0.117757923901586	0.906259469370686	0.96206956081743
CDK6	4548.34	0.0398558218691604	0.122692129866975	0.324844160031883	0.745299020548952	0.887727306319589
ATAD2	4547.58	0.162503541484402	0.178724863007651	0.909238584658729	0.363224201133417	0.612755268465196
USP9X	4541.06	-0.126919379206115	0.137187243611722	-0.925154379260888	0.354885610061731	0.603815391855481
TMC6	4534.64	-0.50768271007268	0.1237143468563	-4.10366883852506	4.06649435887101e-05	0.00103667355862771
XPOT	4532.98	-0.26736977515287	0.192912113671891	-1.38596674964445	0.165757056793902	0.384721041377787
GPR171	4529.92	0.453036167045286	0.178461985795492	2.5385583659505	0.0111310234494006	0.0632269600371286
MPRIP	4517.45	0.151802387680156	0.0837517306685437	1.81252836769344	0.0699045947815863	0.221023037811797
SND1	4516.12	-0.146492618993981	0.102380862432401	-1.43085939611717	0.152470516096039	0.365412806237266
ATP11B	4516.11	-0.0546610866310651	0.156087818320526	-0.350194443225662	0.726192776728165	0.878061556628188
IPO5	4504.73	-0.281680396621958	0.123023547946064	-2.28964618013987	0.0220418356571401	0.100527819530216
PFKL	4502.85	-0.276791403627026	0.0795169832008645	-3.48090926598454	0.000499714740722718	0.00681216635999896
COX4I1	4500.39	-0.293593793933491	0.0852660486618141	-3.44326726218962	0.000574731036555998	0.0075507767216495
VDAC1	4499.01	-0.485075731520495	0.128806375665406	-3.76592951253091	0.000165930603822454	0.00302894698058703
NFATC3	4497.98	-0.289383090920182	0.0894204895420701	-3.23620562135297	0.00121130094285196	0.0131281697372993
ARPP19	4481.79	-0.0924246684721746	0.0956437079321108	-0.966343426770728	0.333872362539819	0.581212207769037
TACC1	4474.51	0.000368787198482821	0.140710505095603	0.00262089314676438	0.99790883221675	0.998917228368949
KMT2D	4466.84	-0.117691640175393	0.112544272040599	-1.04573638481519	0.295682759156866	0.541477707457712
UBXN4	4462.06	-0.0486920523854332	0.0880366665522901	-0.553088324357581	0.580202931201498	0.787652702661895
GRB2	4460.7	-0.223548122196545	0.0926310329753549	-2.41331781602847	0.0158080286093162	0.0795726521989287
FERMT3	4460.48	-0.341254511937739	0.124215286876668	-2.74728272597049	0.00600913091550183	0.0410338585815449
RSL1D1	4460.39	-0.523701924563195	0.100475782073117	-5.21222043518997	1.86593638316778e-07	1.51507916489017e-05
SP110	4450.61	0.458001245222365	0.165788440440562	2.76256441043346	0.00573492450978377	0.039725836465298
CARD8	4449.94	0.011355036676063	0.127218038556397	0.0892564985666654	0.928878065141983	0.970550535823411
PRKCSH	4447.26	-0.129879294701641	0.101720422299779	-1.27682614528354	0.20166363285264	0.431712998207374
TOP1	4446.48	-0.0251659085993233	0.0948414207818149	-0.265347233222266	0.790741981283546	0.911177595959071
PTPN1	4444.39	-0.0355140518654359	0.144889400966804	-0.245111454864615	0.806370133723427	0.917753425462577
SRSF11	4433.45	-0.189731045660252	0.0772566850635962	-2.45585279130303	0.0140550719154526	0.0736237106592103
H1-10	4433.36	-1.04482422715147	0.163969987292528	-6.37204554567334	1.865234716648e-10	4.8623723955566e-08
GPRIN3	4429.47	0.103730292722273	0.218822578991745	0.474038342844802	0.635472565074432	0.823615913143792
PKN1	4427.62	-0.275923613036236	0.0847935092079187	-3.25406526529825	0.00113766139575891	0.0125311420901273
POLR2B	4426.59	-0.226644485582098	0.123797247175773	-1.83077161045672	0.0671346394142182	0.215129093607045
MACROH2A1	4425.78	-0.293044727312921	0.118831679304252	-2.46604886027589	0.0136612697772305	0.0722137344787863
NUP50	4425.75	-0.356060737445382	0.0843541147196702	-4.22102393734628	2.43195107268541e-05	0.000688311637886333
PFKP	4425.25	-0.310003543888556	0.174251403190303	-1.77905909629891	0.0752300738078272	0.231917773176453
PIP4K2A	4424.65	-0.0309028061483404	0.111525695551759	-0.277091355453583	0.781709959395425	0.90607902421423
MCM2	4423.29	-0.0826472782421947	0.122101356037094	-0.676874368349247	0.498485668020632	0.72503901146423
HNRNPA0	4411.07	-0.311603104254553	0.125553318096311	-2.48183886319535	0.0130706366751321	0.0703089078697637
MAP4	4392.2	0.132135807636924	0.116752864985661	1.13175644686023	0.257736842908151	0.49742976344619
NUP98	4392	-0.145726601941341	0.0877189566870257	-1.66128973080793	0.0966552714751509	0.27415750012857
SEC16A	4391.58	-0.0267663539682912	0.142481564694304	-0.187858366278603	0.850987680494222	0.939018709673521
RCAN3	4389.25	-0.0352321627885973	0.135213534246679	-0.260566835893224	0.794426567483664	0.912129143484217
PTPN6	4386.75	-0.298234512504466	0.0865305006884401	-3.44658253600407	0.000567725117705427	0.00747857049998664
INPP4B	4383.82	-0.220317706372079	0.160289629890147	-1.37449756745381	0.169287264928162	0.389869725599435
FOSL2	4382.08	-0.39159817286218	0.322927720438301	-1.21264960570952	0.225263814605477	0.461427491207993
PDCD4	4372.87	0.0308059548408435	0.148899180103561	0.206891366489846	0.836094699193109	0.932837598386425
RAB8B	4369.53	0.00394853065223063	0.113250427978584	0.0348654810644715	0.972187005988612	0.987936459279381
SIPA1	4368.63	-0.252540997643237	0.101029740580856	-2.49966986148128	0.0124309089630642	0.0681087301925408
SHMT2	4364.18	-0.283372504482036	0.152570794706002	-1.85731813895368	0.0632659052442642	0.206730803579443
SF3A1	4362.49	-0.059860443957531	0.0776050626994463	-0.771347150241502	0.440501191855381	0.68032503999367
RALY	4362.2	-0.17548857267903	0.10664204834845	-1.64558516454622	0.0998491955644613	0.280200037184576
DAZAP1	4359.9	-0.47108611628457	0.0856079567234878	-5.50283097873916	3.73740692076199e-08	4.27185611043095e-06
MARS1	4353.11	-0.0681801859706204	0.168156093236825	-0.405457718826745	0.685141091575585	0.853139317834712
ILF2	4352.93	-0.547845794087849	0.109207879278557	-5.01654090993248	5.26100780572957e-07	3.53725407173465e-05
MAPRE1	4345.47	0.00352329772298712	0.110527406457448	0.0318771410269503	0.974570028191608	0.988338523675888
PHF19	4343.88	-0.446678633736507	0.111330368613524	-4.01219037805509	6.01579536097805e-05	0.00139451955177493
MAPKAPK3	4341.54	-0.347114835493472	0.0924150592492097	-3.75604190825037	0.000172621799571587	0.00313517133363001
SUPT5H	4318.82	-0.0626468712204533	0.0881692200845672	-0.710529946395871	0.477375567352303	0.709403295858372
TRRAP	4312.63	-0.229721440461579	0.112191269303819	-2.04758749844859	0.0406004353380763	0.153233901114675
IDS	4304.96	0.114920351689553	0.157619006044472	0.729102121460713	0.465939197018812	0.700039487209558
ATP5PB	4297.63	-0.592821054897103	0.0942777373655585	-6.2880280272156	3.21523875032236e-10	7.4170610613229e-08
YARS1	4286.98	-0.123313617055396	0.145844766652008	-0.845512800261304	0.397824588953532	0.644772640407999
EIF3B	4284.86	-0.282095163981589	0.134010022498329	-2.10503034566021	0.0352886666392397	0.138865015252241
CHCHD2	4282.74	-0.544337091742999	0.162609797407461	-3.34750488852171	0.000815425495866328	0.00977129632506271
COPB1	4277.2	-0.155030417378469	0.0941959630031431	-1.64582867923221	0.0997990359470986	0.280112178907809
UBE2L6	4274.05	0.31454405397095	0.196722116657041	1.59892572993872	0.109837106148549	0.299048537499445
FANCI	4273.14	-0.0051582862733446	0.0860862403528723	-0.0599199854959456	0.952219362369273	0.981034276451468
FBRS	4266.72	-0.030887705239373	0.133682060349568	-0.231053479865617	0.817273254950924	0.923254810796196
PCM1	4266.15	-0.18682546604844	0.0816891455159328	-2.28702926035628	0.0221941152633072	0.101067226079522
GNB2	4259.21	-0.222720975663084	0.107394873378194	-2.07385109416505	0.0380931422297597	0.146752916876329
PHB2	4257.5	-0.595241112025852	0.104331049545451	-5.70531126274676	1.16130673887158e-08	1.59776452156415e-06
PARP10	4254.64	0.639667419586825	0.211566604792804	3.02348010080928	0.00249885462176104	0.0221014766813972
LAT	4251.93	-0.23026997265714	0.149634786070905	-1.53887995367618	0.1238336059361	0.321384784874909
BTG2	4248.21	-0.09941031302214	0.103900430339846	-0.956784420401152	0.338676077440175	0.58679895460396
INPP4A	4246.71	0.193865034252475	0.119381729819924	1.62390873833795	0.104395287327132	0.28865083260027
TARS1	4235.52	-0.0938150241358619	0.109948398085239	-0.853264129079265	0.39351284756433	0.640579250871865
SYNE1	4231.26	0.355144122944169	0.0973111883364341	3.64957132900617	0.000262678294440839	0.00429387984279035
NOTCH2	4230.19	0.708001554768476	0.229546489942337	3.08434929650342	0.00203997932565191	0.0191243235330358
OPTN	4225.04	0.0924918390288243	0.109861990439614	0.841891164166217	0.399848876593986	0.646323441105808
XBP1	4224.95	0.0544090002515768	0.19315515405623	0.281685469473611	0.778184697192263	0.904281412026264
GNA13	4223.78	-0.232384970832659	0.0967497394808479	-2.40191831088765	0.0163093500399621	0.0814590360483352
ARHGAP4	4223.21	-0.411480084025974	0.0800170898639571	-5.14240251333261	2.71247198766495e-07	2.03558693256129e-05
SMC3	4220.96	-0.103004437373851	0.0684819741670204	-1.50411022209485	0.132552988711204	0.335023789634254
GSTK1	4220.38	0.182564517631906	0.104904890050923	1.74028605857444	0.0818088008193224	0.245277839260353
KAT6A	4220.34	-0.0873745519316174	0.105195654360602	-0.830590887643557	0.406204784232369	0.650409147511721
SMC2	4218.98	-0.185076665805503	0.105841364525634	-1.74862320261072	0.0803561728604474	0.242242315385147
PIEZO1	4216.39	-0.0622113217192904	0.203719367603499	-0.305377551732699	0.760078616872519	0.896705690203157
U2AF2	4211.36	-0.449177487653562	0.129013552485467	-3.48163025511726	0.000498371327737162	0.00680634150629274
SPEN	4211.16	-0.0172596447288638	0.0910276234215509	-0.189608869045542	0.849615636798383	0.93806202609505
NHERF1	4206.78	-0.417235674744364	0.121859022639776	-3.42392106637638	0.000617245466119197	0.00797534815744796
IMPDH2	4205.27	-0.439277329947075	0.123614270645977	-3.55361341090736	0.00037997732310764	0.00562919545768337
RAB1B	4203.72	-0.291916251260039	0.117384609290855	-2.48683582135312	0.0128884862876088	0.0697414485606622
FDPS	4195.14	-0.397121741967185	0.165446254084777	-2.40030663833401	0.0163813428589077	0.0817361899061482
USP7	4193.54	-0.245711594052048	0.0764155216299706	-3.21546707803508	0.0013023243197912	0.0138025941995559
CCNG1	4189.81	0.121657334768171	0.144315322734894	0.842996658030935	0.3992303128731	0.645712770107913
WAC	4168.43	-0.118093567807306	0.0930971579476499	-1.26849809823101	0.204620129437744	0.43603190926652
BUB3	4159.96	-0.183228099403162	0.0846816292976544	-2.16372902745079	0.0304851518661108	0.125850342415852
NUP153	4157.04	-0.0109397983634408	0.0831807239483892	-0.131518431724982	0.895365206808591	0.958270283702318
SUPT6H	4153.27	0.128556081778271	0.134835457683133	0.953429342602009	0.340372580294657	0.58877720263077
ANKRD11	4148.61	-0.0642627928182304	0.14479207278123	-0.443828115613253	0.657166859412582	0.836299841812627
CD37	4146.98	0.0416388739456967	0.167136191754505	0.249131403010889	0.803259139010512	0.91622801044653
GCN1	4144.95	-0.155834604039239	0.112400884239567	-1.38641795474757	0.165619317042296	0.384521473739294
GVINP1	4135.09	-0.00873045703134124	0.152470338305453	-0.0572600358100539	0.954338054897428	0.981685156667762
VPS13C	4133.14	0.16279751189294	0.183332031415756	0.887992734470666	0.374544659527632	0.623499786681726
MAF	4133.04	-0.243543546286717	0.33470104268203	-0.727645018178466	0.466830915311942	0.701024817647312
KPNA2	4130.38	-0.8405396484151	0.143876226830674	-5.84210238849479	5.15461071092677e-09	7.97837089100634e-07
CGGBP1	4126.18	-0.130218447898347	0.091190226840016	-1.42798688423928	0.153295633673194	0.366345644453925
LPXN	4109.19	0.204164221725251	0.0956030827103654	2.13554015139635	0.032716914124631	0.132020796829318
CS	4105.95	-0.322729257009354	0.0973991286611848	-3.31347170601504	0.000921454296317693	0.0107895109448263
ANP32A	4102.19	-0.482874502926974	0.102255233088139	-4.72224734464944	2.33252763018066e-06	0.000110731719031484
ROCK1	4089.8	0.0338356523245909	0.0678670690744582	0.498557736263359	0.618090985465073	0.811828334926679
HERC1	4089.25	-0.0143690418986273	0.100918801015369	-0.142382209796954	0.886778113742805	0.953691287411977
TNFAIP8	4088.03	-0.304573119922055	0.118028756260989	-2.58049927467313	0.00986575635499572	0.0578285103269749
CCT6A	4086.05	-0.346266017413824	0.144347863059763	-2.39883022910053	0.0164475383910673	0.0820114003197547
FGD3	4082.59	0.0244811593817426	0.101617906834378	0.240913832457141	0.809621901096377	0.918549035420121
DHCR24	4078.99	-0.131816207615788	0.356711924576952	-0.369531261877823	0.711731775873336	0.869348331911377
MX2	4075.4	0.734855294576178	0.373967691760109	1.96502347867946	0.0494115201713905	0.174271487829739
GIMAP7	4071.89	0.043871664977661	0.132148685427142	0.331987146416594	0.73989896478512	0.884628155595599
SEC24C	4065.23	-0.0991762008123518	0.0876716901556892	-1.13122264024148	0.257961395062442	0.497669224777048
HLA-C_2	4059.1	0.0357421323049498	0.233162558650031	0.153292760689753	0.878167409337014	0.950125029396104
RAB11FIP1	4058.32	-0.288510260717475	0.0929726772707574	-3.10317255764581	0.00191457971495436	0.0182930144939163
PRKCB	4054.49	0.120627496397596	0.0971169348586449	1.24208508611986	0.214205170530741	0.448418516330838
ELK4	4050.57	0.236197162789157	0.112467713925953	2.10013304746877	0.0357171389483108	0.14016185568474
IFI44	4049.31	0.858254999846351	0.343749071048466	2.4967485649593	0.0125337792336558	0.0685459792539165
AP2M1	4043.59	-0.140810741348217	0.109533492535114	-1.28554963499476	0.198600283642887	0.427247953474686
SFXN1	4040.93	-0.233377292534734	0.128618753745088	-1.81448883416542	0.0696025002427515	0.220376546152658
ADCY7	4035.57	0.193677916863278	0.185398241735359	1.04465886542623	0.296180662730112	0.54192198836433
ICAM3	4032.66	0.183041989457418	0.13135862254665	1.39345241224963	0.163483025855766	0.381325874929449
APOBEC3C	4032.48	0.155840990825064	0.0857851380800114	1.81664323579816	0.0692717586522546	0.219786119456608
IFIT2	4029.32	0.818651286642334	0.36463238847022	2.24514144252766	0.0247590538655982	0.10910284145579
TRIM14	4028.9	0.477385112780367	0.131403501799198	3.63297101099995	0.000280176505723343	0.00448284999940634
ASPM	4026.93	-0.821662427095755	0.153580949688464	-5.3500282994895	8.79404791512063e-08	8.54057241639068e-06
CHD8	4024.37	-0.144875172807794	0.0846690703043379	-1.71107551183743	0.0870671740736514	0.255002295744424
EMB	4022.34	0.264135191678442	0.196030844548573	1.34741648584284	0.177846133981446	0.400032652865623
HELZ2	4022.22	0.614677827231739	0.326934749419361	1.88012387280157	0.0600911976191854	0.200110960426597
RANGAP1	4014.4	-0.32882824620376	0.110747772770692	-2.9691635143274	0.00298611651781701	0.0253433501877024
S100A4	4010.04	-0.304667583165691	0.145511594651733	-2.0937684305837	0.0362806136844493	0.141829423503613
SMARCC2	4005.71	-0.101046566040167	0.0854862778201602	-1.18202088822655	0.237197412764578	0.474021928988983
QARS1	4001.02	-0.359183178461031	0.0973942689615261	-3.68792930313918	0.000226086442241807	0.00383057975515508
ARPC4	4001	-0.420103045039751	0.129199248888903	-3.25159045932994	0.00114761250291258	0.0125847779931941
IGF2R	4000.37	0.195921168042131	0.21603812297676	0.90688238419479	0.364468997597414	0.61396238277676
SARS1	3998.35	0.0356583763303695	0.219408942476727	0.162520159515157	0.870896254312008	0.946746444546214
CD47	3995.35	0.0440984632084698	0.148495621989042	0.296968103286734	0.766490861084383	0.899388785407541
GHITM	3995.27	-0.157948107754713	0.0747613641085356	-2.11269697440793	0.0346267124308603	0.137168307120808
PTPN11	3994.8	-0.210353053204463	0.104845398844109	-2.00631649575037	0.0448224911590134	0.164062931850273
FUBP1	3993.15	-0.0909659741518321	0.106878620189334	-0.851114787884491	0.394705591561017	0.641817726527156
CRYBG1	3989.07	0.133071436521118	0.166429980586782	0.799564093271824	0.423963398194319	0.665505190552438
SRSF6	3980.19	-0.178414091150066	0.1018525750169	-1.75168954855055	0.0798272050024075	0.240960297370644
CBL	3978.81	-0.0862630944324209	0.0880480842407264	-0.979727102256702	0.327220844174392	0.574182159138793
TUG1	3970.24	0.346212617256747	0.100776453761131	3.43545148033658	0.000591567383382671	0.00773776386415766
UBTF	3968.19	-0.147170755666587	0.091348678883627	-1.61108794856326	0.107160554690697	0.293836258008684
HIPK1	3959.26	-0.335118400986183	0.103247234305307	-3.24578574177805	0.0011712695515502	0.0127594532745487
LRP10	3955.24	0.141214785529715	0.177251110673676	0.796693374687481	0.425629132683764	0.666992541926602
RPS6KA3	3952.43	-0.193869737642572	0.107029716676224	-1.81136364425824	0.0700845797889975	0.221336189391013
CEMIP2	3952.25	0.208395935563146	0.19287131789108	1.08049210137525	0.279923102222284	0.524115092731971
TRIM25	3947.32	0.499013770259194	0.201725111312868	2.47373153997295	0.0133710129696481	0.0712114271383517
PSMB4	3946.29	-0.290812247200819	0.10959217817234	-2.65358579463125	0.0079641521581369	0.0500377745952458
CAMK4	3945.6	-0.311274517556991	0.146336623570854	-2.12711288508223	0.0334107049316088	0.134284464316682
MGAT1	3938.58	-0.0171548637110382	0.120879361484579	-0.141917226401189	0.887145387339087	0.953772759602887
DBNL	3938.3	-0.258198025703416	0.0933323267645954	-2.76643725335004	0.00566724899149795	0.0393900545300396
LGALS3BP	3935.55	0.519126130339801	0.244039135120644	2.12722492268777	0.0334013993028961	0.134283385346789
UBQLN1	3934.83	-0.263048266932775	0.0787998909766849	-3.33818059482601	0.000843289208120336	0.0100565283655378
NASP	3929.48	-0.342188124213591	0.0990030272856252	-3.45634000894107	0.000547564154806248	0.00731359843363341
OSBPL8	3920.94	0.0161772645514227	0.0825468582031444	0.195976744646188	0.844628368120976	0.935975232282708
LUC7L3	3913.54	0.0576332987499928	0.134577709710496	0.428252931885775	0.668466982893269	0.842258195438911
DOCK11	3906.79	0.00710736706963567	0.120520600126156	0.0589722177137848	0.952974236640559	0.981305903135278
HSPH1	3905.97	-0.222554042276397	0.220840318099693	-1.00776001498028	0.313569685775345	0.560324025456501
PFKFB3	3903.2	-0.00534689731508191	0.165008327898738	-0.0324038027848097	0.974150029898336	0.988114908475621
DARS1	3902.47	-0.338537083609407	0.115745364554739	-2.92484355560784	0.0034462943162017	0.0277552776392634
TFDP1	3892.81	-0.313092236298687	0.130163481500715	-2.40537693590324	0.0161557923273078	0.0808007129557278
PPP2R1A	3886.16	-0.197443441395373	0.101677569099844	-1.9418583975143	0.0521542449743704	0.181215110581842
PABPC4	3879.39	-0.484639240411166	0.11852965833996	-4.08875927931178	4.33686614911533e-05	0.00108853875185312
S1PR1	3879.22	-0.414794271590422	0.188019446332466	-2.2061243115085	0.0273752969141925	0.116981982477976
HIVEP2	3878.58	0.0321943266335886	0.143258255347764	0.224729294346325	0.822189873856457	0.92594507621897
CCDC88C	3876.73	-0.0898850636403085	0.0890841470960081	-1.00899056196202	0.312979160559454	0.559701209141044
NDFIP1	3874.3	-0.20230121915188	0.0889536520035265	-2.27423174423306	0.0229520565699015	0.103401856091966
FKBP1A	3873.89	-0.396549383624624	0.0970788024938928	-4.08481948105583	4.41110963683866e-05	0.00110159122846699
UBAP2L	3870.36	-0.253988908431204	0.10276974810612	-2.47143651815643	0.0134571441517889	0.0715494582158938
NUFIP2	3870.2	-0.303876144594318	0.0718201486936412	-4.23107094766044	2.32581291320874e-05	0.00066419860770514
FAM111A	3867.53	0.00751510695298067	0.109718185102889	0.0684946341933504	0.945391891339938	0.976764610544334
CNTRL	3866.54	-0.221542056798267	0.11292800783213	-1.96179903507723	0.0497858860821921	0.175109343402004
SIN3A	3865.64	-0.109165556157272	0.0699318385008151	-1.56102797377477	0.118517150709177	0.313493680930457
TESPA1	3864.3	-0.589961796716131	0.0885443049070308	-6.66289940765333	2.68477432047558e-11	8.14144114856053e-09
ATP2B4	3859.35	0.355483945854567	0.247025372800269	1.43905843284362	0.150133967817351	0.361862216000512
CTBP1	3855.65	-0.336221902903858	0.0754980784792244	-4.45338357844935	8.45275498525565e-06	0.000300477240014148
GIMAP6	3855.08	0.280808016549047	0.136509198135655	2.05706296999852	0.0396801690915478	0.150940231847193
AAK1	3854.76	-0.160849320362146	0.114899325146885	-1.39991527501593	0.161538691286563	0.378716221809252
TRA2B	3853.68	-0.604922630733399	0.12582205809612	-4.80776296212924	1.52628584004393e-06	7.9889201150129e-05
SLC44A2	3850.63	-0.193442493452785	0.133127186939559	-1.45306528215465	0.146205629308654	0.35602580234305
RASSF2	3847.65	0.0457879871470477	0.195455924121355	0.234262467883137	0.814781221552211	0.922027709712118
CCDC69	3846.53	-0.0417047819196871	0.134513729446276	-0.31004107975717	0.756529717342235	0.894018887843291
CLSTN1	3846.5	0.269704304991241	0.176833454955695	1.52518823465172	0.127212154289647	0.327145275283811
MAL	3846.44	-1.0351144173073	0.173627898949662	-5.96168256120754	2.49653784440012e-09	4.41619712261207e-07
CSNK1A1	3846.14	-0.371945467044942	0.0965040890550009	-3.85419385527755	0.000116111571196539	0.00229413299400437
PSMA7	3838.76	-0.377448462432345	0.119344907342972	-3.16266919833989	0.00156329861075916	0.015780607375863
NIPBL	3832.9	-0.084671164138046	0.079864648376422	-1.06018327081301	0.289061230337522	0.535089176726702
AKT1	3829.56	-0.182943057841213	0.090474262230413	-2.02204531245922	0.0431716709020141	0.159772816421675
RAPGEF6	3824.5	0.222940615894122	0.107376207106722	2.0762571327607	0.0378701757164441	0.146235171769917
RPN1	3818.18	-0.103796381511902	0.206681952999162	-0.502203409662589	0.615524444747944	0.810238129962364
VASP	3817.54	-0.209224306417215	0.14657831502551	-1.42738921770797	0.153467737000367	0.366679034623995
PDIA6	3815.05	0.0768290722536228	0.205653279769067	0.373585446047328	0.708712763564215	0.867586336612347
TARDBP	3806.21	-0.0633090547825676	0.0852513566832136	-0.742616390467759	0.457713962356562	0.693158219246437
PCNP	3800.87	-0.260154527575118	0.0982959743736253	-2.64664478105954	0.00812946973120082	0.0507858128096166
LMAN1	3795.89	-0.0991382054014878	0.183702909806269	-0.539665950343615	0.589427425876249	0.794149756385485
MAT2A	3790.37	-0.0169662096946578	0.118287800805289	-0.143431609846104	0.885949320011366	0.953383614285117
S100A10	3789.81	-0.130020395510066	0.105665480037443	-1.23049074744176	0.218513389706396	0.453603025656237
LRPPRC	3789.7	-0.298990315260155	0.0977510842626635	-3.05869052517872	0.00222306669570238	0.0202460930817
SLFN12L	3788.42	0.428297348016602	0.121843746751099	3.51513606103663	0.000439528737145148	0.00625570642264345
EIF3F	3786.18	-0.469116265878742	0.112296831156939	-4.17746663949169	2.94773881201114e-05	0.000802206062411604
ARRB2	3784.76	-0.315206007971944	0.130411608841795	-2.41700881364271	0.0156486382108968	0.0790550982319346
TMED10	3779.35	-0.12065392785414	0.196945009797607	-0.612627494233705	0.540122674332133	0.758235677939632
IMMT	3778.04	-0.370805891132202	0.0767897973383552	-4.8288432055412	1.37328483742347e-06	7.36665682284308e-05
DOCK9	3777.5	0.119715723821532	0.112374002746315	1.06533291415979	0.286725303212386	0.532568147207964
PNN	3775.95	0.196919499638425	0.0988831266854346	1.99143682283493	0.0464328843692376	0.167829294293968
S100A6	3775.95	-0.291325317358471	0.101264883080648	-2.87686420500243	0.00401648398983059	0.0310676395652747
SPCS3	3773.74	-0.0431665751402415	0.139828453139119	-0.308710953823496	0.757541410625889	0.894598658146209
EIF3I	3770.29	-0.519937581349047	0.131950686421449	-3.94039315330558	8.13481775000369e-05	0.00178809551697196
FADS2	3769.84	-0.418569202649351	0.362524345911152	-1.15459611849609	0.248255856922489	0.486815697960687
SP1	3763.34	0.121771134720609	0.0932488003631343	1.30587347232781	0.191595589153476	0.417539217722752
API5	3754.44	-0.156329119028639	0.102232312223023	-1.52915566154468	0.126225859320371	0.325397301117521
BPTF	3753.09	-0.148605978858596	0.101763892150349	-1.46030164254174	0.14420719083679	0.353015147063151
DUSP4	3750.43	-1.39290207147918	0.106477609530036	-13.0816429635027	4.19278624081115e-39	3.11503053761065e-35
CIC	3747.25	-0.0634459211283345	0.099619046105254	-0.636885451214819	0.524199460080857	0.746130932638265
TMEM30A	3744.56	0.496971170210438	0.214704228620332	2.3146780731983	0.0206305566223206	0.0963386049186242
EIF5B	3740.77	-0.109039661015175	0.103497281403967	-1.05355096806432	0.292088547717223	0.538279019041327
GSPT1	3737.29	-0.337512504212498	0.108102078829673	-3.12216478967335	0.00179526419348783	0.0174881490125879
KIF5B	3737.11	-0.20101615569057	0.0733025338623555	-2.74228113407416	0.00610140958877954	0.0413410146282149
OGDH	3732.73	-0.0719842094886473	0.100315376717598	-0.717579017734172	0.473016898881962	0.7064016231305
PPP4R3A	3732.26	0.0309710655359832	0.091269244089404	0.339337373120403	0.734355591396297	0.882262142335672
LMNB2	3726.1	-0.218166937320639	0.112904951906498	-1.93230618884913	0.0533217250066115	0.184158511491887
GRK6	3724.99	-0.301401852084542	0.11215856060573	-2.68728352483105	0.00720357783929394	0.046680315357204
HLA-B_1	3723.58	0.0767748006264532	0.243323271265963	0.31552592658733	0.752362369082099	0.891993332976216
PARP4	3714.83	0.122865198261544	0.0933887050789965	1.31563231503867	0.188297481910219	0.413158931438858
STAT5A	3711.33	-0.306064124336748	0.0758180575287006	-4.03682360525906	5.41797742168314e-05	0.00129847945981919
ATP8B2	3710.3	-0.090679747371309	0.131827603750729	-0.687866158462333	0.491537069344958	0.720006832945261
SOCS1	3701.96	-0.479339072836191	0.134602237558637	-3.56115233691696	0.000369230772775271	0.00551396990217865
TGFBR2	3701.44	0.134176647208005	0.122234335801945	1.09770013742628	0.27233544974473	0.514838733811317
MAPK1	3700.47	-0.248077651529767	0.0879068407115208	-2.82205172568845	0.00477174802444918	0.0347906790457755
EPSTI1	3693.47	0.578258948153966	0.323850750923777	1.78557235548936	0.0741685262580481	0.229454535013187
STARD7	3689.3	-0.157131678513618	0.111502351131183	-1.40922300668576	0.158769236867029	0.375055540353104
SERINC1	3688.35	0.298381052007685	0.217985471146046	1.36881164803766	0.171058158910835	0.392366962527956
CMTM6	3686.43	-0.0267581704424317	0.0982767586195224	-0.272273636394803	0.785411625838135	0.908416855945267
ILRUN	3686.04	0.00930084196273364	0.111037623683844	0.0837629773959842	0.933244884292327	0.972295754018645
UCP2	3684.27	-0.542118140374235	0.132524402884648	-4.0907042670934	4.30065238401873e-05	0.00108272036709333
KMT2C	3676.73	-0.000454552314238645	0.0967402309406727	-0.00469868957122302	0.996251001929986	0.998401135609204
RECQL	3671.4	0.161094373984553	0.0971522190360965	1.65816463672023	0.0972842404109937	0.275604676504663
BTN3A2	3667.89	0.260176388889574	0.159240359261209	1.63385959499623	0.102288335443922	0.284679223892347
EIF5	3666.27	-0.289607319423463	0.0998955421192728	-2.89910153425744	0.00374233683922452	0.0295312708943373
BAZ1A	3665.31	0.0794462327502557	0.0970022038382193	0.819014719322836	0.412778015674193	0.657251236059026
PTK2B	3658.96	-0.025393405593725	0.130452936741574	-0.194655683712427	0.845662507452595	0.936460743935362
USP1	3658.7	-0.0447092924159022	0.106102059948011	-0.421380060272246	0.673477577133236	0.845556867342817
PRKACB	3655.76	0.0611034151434565	0.12641773109717	0.483345291939227	0.62885058604175	0.819317082995903
HDGF	3654.47	-0.600630859643171	0.150579896226033	-3.98878518777549	6.6412526840332e-05	0.00150660112415343
SAE1	3654.4	-0.368528395564468	0.105378552042893	-3.49718598728196	0.000470193898242024	0.00654177072469872
ADAM10	3643.09	0.176629520152283	0.226944000287806	0.77829561446121	0.436394760304117	0.677008743303285
AZIN1	3641.33	-0.2789280479539	0.0790100411097702	-3.53028607549235	0.000415110558344231	0.00601182045461689
FRYL	3640.68	0.00895683410123755	0.0899287569360773	0.0995992206097567	0.920662512613391	0.967653248008595
NSD1	3631.44	-0.0173587705934525	0.0925549142965815	-0.187551041728896	0.851228608093388	0.939145076303805
IPO7	3631.06	-0.169069326935401	0.0801531236610584	-2.10932923400889	0.0349161730946433	0.137770277728058
KIF11	3630.26	-0.248134702035249	0.112093039316652	-2.21364951426013	0.0268528983863477	0.115244436941462
TUBA1C	3630.05	-0.770539817515847	0.171644581571774	-4.48915899622291	7.15049133215554e-06	0.000261697415528323
NUSAP1	3629.33	-0.337765924405657	0.120056460099219	-2.81339233329482	0.00490217995007316	0.0354115176850448
ENO2	3627.4	-0.0693279330240176	0.168826868149602	-0.410645140692797	0.681332758609665	0.851250606254184
ITPR3	3624.75	0.127479037539196	0.0982763090630375	1.29714921891732	0.194579849279323	0.421861639142386
YY1	3621.76	-0.401064733100171	0.0744679203060071	-5.38573833473658	7.21478608334343e-08	7.39341423533793e-06
UPF1	3611.1	-0.055037244160883	0.0846220429194164	-0.650388979775562	0.515440993947257	0.738495586641818
HLA-B_3	3609.87	0.0204380287008689	0.289346331465596	0.0706351748001995	0.943688114876197	0.975912752904277
SUB1	3607.91	-0.429968347309419	0.0965951402905819	-4.45124201917373	8.53750554664161e-06	0.000302765620328276
PAFAH1B1	3601.64	-0.213366276000481	0.074833487964652	-2.85121383225202	0.0043552669687555	0.0328732591603899
ASXL1	3583.97	-0.253701197773835	0.100024229166168	-2.53639742979042	0.0111999546888983	0.0634706814349122
USP15	3573.06	0.0789424609217487	0.154603978057721	0.510610800016256	0.609623611894166	0.807271833984084
LIF	3569.47	-0.671107978438688	0.264521140296413	-2.53706746344231	0.0111785409882585	0.063382954215907
IVNS1ABP	3568.52	0.0141447497443654	0.159577684502112	0.0886386451119251	0.929369094587939	0.970927046086071
SLC1A5	3562.66	0.0212611713665456	0.167997178516316	0.126556716930104	0.899291256279537	0.959308076861271
NBR1	3559.84	-0.030497669448503	0.0853343570495528	-0.357390276354848	0.720799655098115	0.874958097794534
HTT	3554.24	0.157525804698667	0.0892795623208908	1.76441058405376	0.0776628775045093	0.236570868560784
PRPF40A	3553.85	-0.101131224418821	0.0951218588866918	-1.06317544255824	0.287702396816561	0.533504294808096
EP300	3550.95	-0.149161274856588	0.0872754621232033	-1.7090860503955	0.0874350111359533	0.255395484660729
SAT1	3550.55	0.402394292459865	0.232477510046338	1.73089557084321	0.0834703917514033	0.248106931593139
SKP1	3548.57	-0.246506117011443	0.0872362334456914	-2.82573086061659	0.00471728813306754	0.0346364086066972
ASXL2	3547.39	-0.0887547726787994	0.0985649739141189	-0.900469701905798	0.367870342030625	0.617299312505145
AK2	3546.37	-0.387629149972792	0.115434279986944	-3.35800725760696	0.000785065518486265	0.00949942063451744
YWHAG	3541.8	-0.251746519960532	0.129712459439629	-1.94080446125301	0.052281999693693	0.181508933048735
PPM1G	3541.63	-0.218729828446959	0.0916752357204852	-2.38592054580431	0.0170364313313749	0.0841555319197426
NOLC1	3541.03	-0.312807248638835	0.139911330844827	-2.23575350723927	0.0253679219464253	0.110897897087948
CYRIB	3540.78	-0.439124927095595	0.080622002120782	-5.44671324879442	5.13090798388787e-08	5.5196339767311e-06
SRSF7	3537.3	-0.379960282752742	0.135455728314225	-2.80505141776894	0.00503085537096165	0.0360867793030606
NFATC2	3532.43	-0.0745866516336018	0.0806293882358259	-0.925055408028766	0.354937086713361	0.603815391855481
SHISA5	3531.17	0.841010753419738	0.126205266557031	6.66383247199665	2.66777552811291e-11	8.14144114856053e-09
OAS1	3530.52	0.687275299149672	0.366206069594692	1.87674469707815	0.060553093388871	0.201243215089518
CAPN1	3529.65	-0.18379233095171	0.103886830349328	-1.76915909681423	0.0768673280216526	0.235450758003244
CCAR2	3527.8	-0.224902659390791	0.114508233105504	-1.964074139399	0.0495214947231696	0.174535078294966
BZW1	3526.3	-0.579249171825476	0.12141205190208	-4.77093635064042	1.83371483215234e-06	9.14334519830593e-05
PSMA4	3526.27	-0.312108735087585	0.129132475459453	-2.41696547655501	0.015650501426875	0.0790550982319346
RFC1	3525.96	0.0240132322103645	0.109689993539057	0.218919077625929	0.82671308511336	0.928365306204611
RAD23B	3522	-0.231653471725907	0.129266801223486	-1.79205696693467	0.0731238412046628	0.227168546196965
NCOR2	3521.42	0.0564207575016433	0.0729194790689587	0.773740545352596	0.439084237909222	0.679335042478999
MTHFD1	3519.5	-0.0911312465831775	0.159298398436236	-0.572078862548362	0.567268548491968	0.777637675475398
KCNA3	3518.09	0.167316646784525	0.193289021349531	0.86562933381488	0.38669346388108	0.634375900908776
BSG	3514.07	-0.0662450658090959	0.159120610457436	-0.416319831973095	0.677175982443891	0.848257106783552
PLEKHB2	3514.02	-0.059768152401556	0.0823686475693137	-0.725617746136487	0.468073138976384	0.702180592836961
ELOVL5	3513.93	0.0291951795048005	0.178976812262738	0.163122692463323	0.87042183309343	0.946546952899135
PSMA1	3508.55	-0.241519541544657	0.0806096179536697	-2.99616283609568	0.00273400395122531	0.0236464288191251
MORF4L1	3506.42	-0.370082462673628	0.128693210395302	-2.87569531863305	0.00403138640334634	0.0311342882366545
EHBP1L1	3503.61	-0.0517287646862478	0.137015156115446	-0.377540457222575	0.70577200445327	0.865632574038279
MAN2B1	3503.43	0.048213487415489	0.155057817779972	0.310938771780629	0.755847168784628	0.893851850394967
SSR2	3502.45	-0.250969957667082	0.117221572715379	-2.14098780500456	0.032275021505867	0.130695654882517
SLC39A8	3502.07	-0.328260041053336	0.179040401078896	-1.83344116230328	0.066736990961158	0.214317040996725
CDKN1B	3498.12	-0.374598201510669	0.109317996415048	-3.4266837464568	0.0006110002215575	0.00791530278301909
SMARCC1	3497.93	-0.309341536897014	0.100232492063021	-3.08624010567868	0.00202705064213293	0.0190391564421322
PDE4D	3497.03	-0.56874737043156	0.151721600020971	-3.74862491796123	0.000177806770523912	0.00320246157965432
DUT	3493.69	-0.334312760894752	0.118865030790715	-2.81254090181809	0.0049151771934062	0.0354709169095788
UGP2	3489.69	-0.236435693154431	0.111408997173593	-2.12223158948309	0.0338182950401754	0.13529841836174
SLTM	3484.52	-0.0293799797849206	0.0889831380930286	-0.330174687188542	0.741267972047777	0.885267705887953
CD3D	3483.82	-0.195263168860103	0.126665179667027	-1.54156943031545	0.123178258910243	0.32048778657806
ANXA2	3481.91	-0.106056438483591	0.1798241780611	-0.589778524929808	0.555339141941051	0.769330691163992
STIM1	3480.74	0.122032905417859	0.185174179127748	0.659016856414259	0.509884944357328	0.734003137783912
WDR26	3479.65	-0.234396066039863	0.119360535389645	-1.96376520325325	0.049557327141674	0.174557288605138
BCL11B	3475.83	-0.611091480108817	0.0902289487166965	-6.77267649463078	1.26421431516893e-11	4.36859546723142e-09
NCAPG2	3475.7	-0.147716525893464	0.0896353810618094	-1.64797119333496	0.0993585826102085	0.279245163420671
PPP2CA	3473.59	-0.428611862742237	0.0914100717351305	-4.68889100080986	2.74689646307997e-06	0.000122570974609325
CRTC3	3473.02	-0.203706386037053	0.134702342048766	-1.51227055846814	0.130465047638664	0.332518034796382
CAPNS1	3471.27	-0.175119623936973	0.116542803470155	-1.50262065715467	0.132936893398329	0.33548051953223
LARS1	3470.87	-0.144165154228973	0.117991279075914	-1.22182889581373	0.221772338804143	0.458000720262787
FOXP1	3470.45	-0.318189352760665	0.0905651786152599	-3.51337409836512	0.000442454043915399	0.00629131544357791
PRDX2	3469.76	-0.352644713614559	0.177011895424416	-1.99220912678797	0.0463481172660261	0.167563667750823
XRN2	3469.2	-0.0929690928781162	0.0881498443392122	-1.05467109528134	0.29157577578791	0.537826796510742
PTDSS1	3466.81	-0.0546375278588975	0.140928280534026	-0.387697399357014	0.698239980568811	0.861344733892048
CPNE1	3466.2	-0.130136893366398	0.200195993522254	-0.650047441393636	0.51566157756653	0.738696708546107
KCTD20	3463.86	-0.180423870959628	0.0981712785276236	-1.83784782744639	0.0660848317716354	0.212738596922181
FOXN3	3460.71	-0.197370873901333	0.127817921355477	-1.54415649862136	0.122550424436985	0.319133676254673
USP24	3453.29	-0.180016343751319	0.0770858198259257	-2.3352718328459	0.0195292246535983	0.0927107824689512
PHF3	3448.66	0.0226625363199052	0.125939600570349	0.1799476591737	0.857193659236096	0.941475687872748
HSPA4	3448.38	-0.387103783447728	0.117178231962472	-3.30354688720428	0.000954700029559785	0.0110740731766033
GTF3A	3447.23	-0.427883497801777	0.103557826840766	-4.13183156556292	3.59884099763622e-05	0.000946463334227904
VDAC3	3444.47	-0.150592828637623	0.0896128323054077	-1.68048285902169	0.0928634065831417	0.266948608709403
XIST	3444.01	0.0554329500308011	0.187475654655358	0.29568079190178	NA	NA
PARK7	3442.52	-0.3733468423876	0.12314926979528	-3.03166103224356	0.00243212153104727	0.021710364929194
RIF1	3440.88	0.26370893116554	0.102749789388451	2.56651553969199	0.0102726022263327	0.0596252330004211
PACS1	3431.97	-0.134114821070979	0.119678856788631	-1.12062251152552	0.262448578558821	0.502800854668066
JUNB	3429.97	-0.313811140512193	0.240544788617285	-1.30458507255993	0.192034173965248	0.41814709714971
TM9SF3	3426.59	0.0700152174912807	0.168502166131247	0.415515236977699	0.677764763248969	0.8485050650532
PNISR	3425.41	0.0806078120170349	0.131113383417233	0.614794690794624	0.538690315959083	0.75713199062013
C11orf58	3424.81	-0.188013855185438	0.0733967235354181	-2.56161101107886	0.0104187938509262	0.0602853807752774
KHNYN	3423.23	0.0129059829426086	0.127082596550165	0.101555864398112	0.919109213357389	0.967276887246956
PSMA5	3422.8	-0.364627672992583	0.0760026744328787	-4.79756371355855	1.60607130327665e-06	8.25765172850786e-05
SP3	3422.38	-0.175328590065892	0.0751445853668444	-2.33321654793841	0.0196367827591831	0.0931024106632744
CALCOCO2	3417.35	0.480620813517386	0.132423075252283	3.62943401368486	0.000284043326197963	0.00452657721546766
NUP205	3409.13	-0.128594324707825	0.100600999594148	-1.27826090423166	0.201157447907658	0.431155541569486
IRF2BP2	3408.45	-0.244457356250786	0.133642208132112	-1.82919273534547	0.0673707403558393	0.215591309647173
IER2	3407.37	-0.391687367766469	0.118490633254851	-3.30563992281165	0.000947597774079839	0.0110174924296184
DDX23	3407.29	0.0120259446820824	0.103403978487941	0.116300599434719	0.907414310557152	0.962815569877801
SLC7A1	3402.31	0.204844212683953	0.189131410586877	1.08307875486319	0.278773468040216	0.522555186275964
SRSF10	3399.45	-0.359434048243403	0.101614956560081	-3.53721598090616	0.000404368841709801	0.00590692719420975
SNRNP70	3398.5	-0.150052618311194	0.0987633684415711	-1.51931450576198	0.128683350180598	0.329616600643596
CLIP1	3396.62	0.312019586934144	0.133892278330714	2.33037775459655	0.0197861944499699	0.0934826910435938
UNC13D	3395.06	-0.32532293240009	0.0788011718089056	-4.12840221702546	3.65292722226221e-05	0.000952729599742781
SYTL3	3389.68	-0.0588622256121127	0.225999305413493	-0.260453126191769	0.794514267724357	0.912129143484217
TRAT1	3386.46	0.440064683861972	0.182214749206087	2.4150881626177	0.015731401428053	0.0793215081266738
SRPRA	3382.74	-0.0669286865870889	0.165004127960142	-0.405618255824824	0.685023113058357	0.853139317834712
TM9SF2	3380.58	0.0783545554511424	0.223174592427248	0.351090841475089	0.725520198603183	0.877748300850406
TMED2	3367.47	-0.348896306465671	0.0912246336024559	-3.82458435499025	0.00013099289104797	0.00251151402333134
SLC5A3	3363.3	0.14995948951506	0.189851831674748	0.789876443077827	0.429599930025407	0.670822726297956
HNRNPH3	3360.1	-0.185854652328157	0.111829686427653	-1.66194378492149	0.0965240464440411	0.273973410909648
ERAP1	3358.57	0.41919872412772	0.197137819662375	2.12642467511132	0.0334679150041661	0.134369021628453
PLP2	3355.96	-0.161887463227462	0.101246122723023	-1.59894975603495	0.109831767095653	0.299048537499445
RBBP7	3354.29	-0.247809423651264	0.122398954117235	-2.02460409436105	0.0429080335035698	0.159153886627445
CEP350	3352.07	0.153854889650583	0.140256667418731	1.09695241218912	0.272662195302072	0.515063254512267
WDR6	3351.36	-0.229734730126638	0.0927673030361965	-2.47646231600588	0.0132691631932193	0.070872212756307
MRFAP1	3349.93	-0.163310380050922	0.0947661068784547	-1.72329945199058	0.0848343868242795	0.250856548024272
NR3C1	3348.66	0.108571234118201	0.144227628748897	0.752776947523874	0.451583961650174	0.688425780872057
RNF10	3345.09	-0.0802086166754594	0.103232816417104	-0.776968210877665	0.437177525710907	0.677645845922044
CTNNB1	3342.6	-0.104036013346249	0.0784277394844652	-1.32652061668635	0.184667310803869	0.40887670559301
DEF6	3334.27	-0.221338397502271	0.0837102354844197	-2.64410195744183	0.00819079797813154	0.0509786200878405
MAT2B	3332.13	-0.215167260100967	0.100182366407192	-2.14775581589298	0.0317331587267056	0.129255209846524
UBE2D2	3330.7	-0.35225507989389	0.110608143609084	-3.18471197870245	0.00144898144551272	0.0148991840686655
MT2A	3330.41	0.00379594423186774	0.202915466467041	0.0187070226728346	0.985074825953319	0.993701754164315
JADE2	3330.22	0.00829045635844106	0.122000885590447	0.0679540670407249	0.945822198907011	0.976852161921128
CYBA	3328.55	-0.116755851729191	0.161776728156146	-0.721709809933228	0.470472909510119	0.704483925779192
TNFSF8	3326.32	-0.00811442390598601	0.173541521132274	-0.0467578240241492	0.962706243795849	0.984707928447892
NARS1	3323.92	-0.0436139596589343	0.107845868192485	-0.404410112226938	0.68591116532113	0.85352600330849
CREBBP	3318.5	0.117354579418762	0.0991156655593178	1.18401645952252	0.23640654737599	0.473707419954912
IDI1	3317.38	-0.301053783693427	0.138776262538845	-2.16934638666436	0.0300563960225996	0.124646382500644
GPBP1	3316.16	-0.0618828121844877	0.0949088829655934	-0.652023396028395	0.514386079635694	0.737879785513606
KDM5C	3313.25	-0.154849145593926	0.231321545738048	-0.669410819903819	0.503233451466086	0.729018802313987
EFCAB14	3313.01	0.0427608715171586	0.0718669206665458	0.595000747500565	0.551842971323086	0.76630116833229
COPB2	3310.75	-0.120774931538953	0.100205938219635	-1.20526720955633	0.228100163849391	0.464802569204348
FLOT2	3308.75	-0.085094170687089	0.109898725659968	-0.774296245712388	0.438755623310505	0.678976023967573
GSTP1	3307.71	-0.00767699215271282	0.225047339389683	-0.0341127878851287	0.972787211162949	0.987936459279381
PCNX1	3307.53	0.171830251852272	0.208632511735442	0.823602469351289	0.41016547242365	0.654341095850054
SERINC3	3306.33	0.230527768211658	0.195041681349512	1.18194104263568	0.23722909524315	0.474021928988983
ARHGAP25	3301.11	-0.156406486323095	0.114665743630908	-1.36402103514494	0.172560945368111	0.393505691716507
MBP	3299.94	0.115761150647068	0.0946656096583319	1.22284270988033	0.221389110440152	0.457527231158584
MLEC	3299.72	0.0366882217236444	0.170970665308492	0.214587816321857	0.830088693827719	0.92926307779706
INSIG1	3296.43	-0.33360487540476	0.153369569538808	-2.17516992717611	0.0296173848586832	0.123336303415333
TRAF1	3295.31	-0.349773325212276	0.1527006844146	-2.2905812541259	0.0219876441588028	0.100382943651635
TBC1D10C	3295.2	-0.500769312165623	0.0924490239535799	-5.41670739992958	6.0706564140084e-08	6.39743855714544e-06
NKTR	3294.95	-0.0910529890281551	0.122334101419412	-0.744297689456087	0.456696398788108	0.692737014045783
LITAF	3294.05	-0.148607436554999	0.153982902546699	-0.965090500940066	0.334499484336938	0.582005601611542
ST13	3289.16	-0.153756403876103	0.0985007475409334	-1.56096687298954	0.118531567259683	0.313493680930457
MALT1	3288.15	0.237886397347615	0.100607435456506	2.36450115509062	0.0180543710510518	0.0876606825883933
APH1A	3287.45	-0.198801373032701	0.113155445850156	-1.75688736444872	0.0789370097810467	0.239128446144052
SRRT	3286.89	-0.321754189297894	0.141164230932363	-2.27928978306168	0.0226498449731599	0.102514178025033
TASOR	3286.64	-0.148016306595178	0.108752965932626	-1.36103236657359	0.173503461216252	0.394685843571999
RPS4Y1	3284.73	-0.0259567854000303	0.198718086354708	-0.130621152186912	0.896075009065152	0.95858736930879
NUP188	3283.65	-0.278710770652665	0.119122334153351	-2.33970206035309	0.0192991288170429	0.0919121009911667
PJA2	3283.44	0.0443481033950954	0.0674723980338965	0.657277711884731	0.511002364958674	0.734936745253429
CARMIL2	3280.09	-0.329224543099322	0.0677507556076567	-4.85934865443944	1.17772572149325e-06	6.70491436615637e-05
LRBA	3278.12	-0.036155868608628	0.117061093637822	-0.30886323957037	0.75742556105109	0.894570098693121
TOPBP1	3277.54	-0.124918460822745	0.0946701109382395	-1.31951319782691	0.186997600840461	0.411827086244021
NCAPD3	3277.32	-0.173595359426756	0.0978568442276695	-1.77397259023473	0.0760676842643015	0.23382079447316
SOD1	3272.03	-0.177771069769928	0.0953712803012274	-1.86398954914355	0.0623231719754234	0.20497122894706
ENSA	3269.69	-0.289962441228486	0.112836536275419	-2.56975666570201	0.0101769971749083	0.0592281583836416
SYNE3	3269.39	0.320147261092987	0.131644574130104	2.43190623850996	0.0150195948090274	0.0768512945135463
IK	3265.41	-0.129943441134932	0.0870022802661	-1.49356362543022	0.135289712696419	0.338636418749604
RPL36AL	3262.74	-0.309914083442614	0.0962927540952754	-3.2184569478195	0.00128882316869358	0.0136985861685393
ANXA1	3259.33	-0.0757154062460864	0.166704240629359	-0.454190043158097	0.649692048859652	0.831561319504953
PRPF19	3257.2	-0.302032278031393	0.134879712887979	-2.23927135937958	0.0251382652284229	0.110123885526601
RBM25	3255.38	-0.255797809006256	0.0825704222637339	-3.09793509580495	0.00194874102622612	0.0184788404012086
RPS26	3254.17	-0.204508079479405	0.392031351122727	-0.521662563194807	0.601905294734754	0.801766990090874
KDM5A	3254	0.137582715266511	0.0912983475869514	1.50695734263404	0.131821591629534	0.334369585186624
CRKL	3252.09	-0.0363480531627742	0.0784959509944234	-0.463056408672041	0.643323934600597	0.828062226631174
NUP62	3251.45	-0.243148441132276	0.129853354118071	-1.87248487175148	0.0611395529338018	0.202580503751975
ASCC3	3250.14	0.195009813339304	0.0983054382696273	1.98371338119098	0.0472878009860843	0.169526883014922
NLRC3	3246.57	-0.0603702395179118	0.114295804948002	-0.528192959884897	0.597365415220659	0.798878928685205
AGO2	3246.18	-0.112157903740222	0.0953547856080893	-1.17621683091181	0.239508240443072	0.476264911782619
SERP1	3245.94	-0.0959390587120987	0.118252450218755	-0.811307152914133	0.417189303354499	0.660101784532479
PPP4R3B	3243.97	-0.257561913435975	0.0797086590620619	-3.2312915116968	0.00123232188393099	0.0132785140488256
CSE1L	3243.02	-0.293250030892829	0.148473131524871	-1.97510504345836	0.0482562286184391	0.171787086976854
ZDHHC20	3241.54	-0.156633309845092	0.0993806712483602	-1.57609430362624	0.115004071643714	0.307529158746811
CD38	3238.58	0.409443197798461	0.331412628282142	1.23544838928072	0.216663673188396	0.451554200935983
MDH1	3238.44	-0.381608750865029	0.13208800565089	-2.88904922884235	0.00386408575127145	0.0301874080852484
HMGCS1	3238.4	-0.49551188456783	0.224520876671127	-2.20697465605234	0.0273158300017315	0.116868965734445
GRAP2	3235.01	-0.358985167175365	0.135151195521307	-2.65617455909792	0.00790326928167406	0.049781550765746
ALDOC	3234.23	-0.434291793157908	0.169977079835799	-2.55500208367764	0.0106187162314829	0.0612208319664692
HAPSTR1	3233.5	-0.122390709295341	0.120238116292568	-1.01790275055154	0.308724174359896	0.555124417979448
NOTCH1	3231.87	0.213973264513165	0.171140923895788	1.25027526813785	0.211199009685499	0.444253409529563
CCT2	3231.86	-0.377731291025326	0.165711276984871	-2.27945434914374	0.0226400707136611	0.102501161101246
LGALS8	3229.78	0.0491802818981683	0.126409615152084	0.389054913575991	0.697235524861685	0.860811608594571
VMP1	3228.97	0.207142289433496	0.18688221117894	1.10841095108382	0.267684377562688	0.509090255497757
ERBIN	3225.93	0.210602343029407	0.115897461401761	1.81714371032986	0.0691951113478689	0.21964754529331
SAFB	3225.13	-0.183405949197502	0.080074992731394	-2.29042729748006	0.0219965586196731	0.100382943651635
PAG1	3224.26	0.185052363554174	0.159219029431961	1.16225029265897	0.245133811217316	0.483570373275518
MAP2K1	3222.43	-0.0825466805974144	0.158788038953429	-0.519854525198995	0.603164972686624	0.802570677412114
ZNF217	3221.92	-0.0399689117384685	0.0672347321321495	-0.594468223059323	0.552198989889132	0.766690785905682
CD3G	3220.61	-0.13797198245222	0.1802518784402	-0.765439914669149	0.444009632609631	0.68332875514723
ATF7IP	3220.26	-0.132165620066423	0.116415102757387	-1.13529616807417	0.256251247229626	0.496173740237818
TES	3219.62	0.0317632892335151	0.081401521266057	0.390205105991795	0.696384886268261	0.860291239196882
SRP14	3217.29	-0.375650428442462	0.0966678612589572	-3.88599089242449	0.000101913327322055	0.00210616151693799
IRAK1	3215.99	-0.247217429957833	0.119107802899497	-2.07557711535015	0.0379330798048271	0.146363965936101
SLC3A2	3215.71	0.434554023710909	0.207820786683317	2.09100365101155	0.0365277366975622	0.142570433304197
RNPEPL1	3212.13	-0.123694185442833	0.099307409083589	-1.24556854905677	0.212922834749924	0.446551926824153
STX16	3212.07	-0.102891614691986	0.119091975648656	-0.863967652997342	0.387605660274919	0.635208173158159
ARID5B	3210.54	0.00436764921007125	0.14823258568391	0.0294648385840399	0.976493861503458	0.989379939801415
JOSD1	3207.95	-0.142193547842464	0.119859906193353	-1.18633121248304	0.235491525040612	0.473382018299513
WBP11	3202.42	-0.1721882203039	0.098276132700067	-1.75208583786471	0.0797590490871567	0.240833105138399
SRP72	3200.28	-0.34802402851329	0.10724660260935	-3.24508208228267	0.00117416773102678	0.0127722974489948
PCGF5	3199.8	0.169892575200833	0.131722493126997	1.28977649274399	0.197128272011036	0.42562176602906
YWHAH	3197.94	-0.29461252542935	0.119217841348829	-2.47121170871832	0.0134656074615589	0.0715494582158938
N4BP1	3197.62	0.356276678924453	0.157298339588831	2.26497418762168	0.0235142635572695	0.105240494637791
RAB6A	3197.6	-0.0404761377866511	0.0906018468715042	-0.446747380812847	0.65505746749769	0.834846307646593
PRKCA	3194.07	-0.200455923308479	0.231617835057867	-0.865459791809198	0.386786475616193	0.634375900908776
PRKD2	3192.58	0.19046297372891	0.160133529022637	1.18940096362946	0.234281921823999	0.471962456125651
SAMSN1	3191.75	-0.191799538040014	0.0863378439090281	-2.22150020612175	0.0263171007638143	0.113676104723697
RACGAP1	3190.9	-0.138904745798145	0.0845690495916541	-1.64250096777549	0.100486225759869	0.281085246341471
PLEKHA2	3190.82	-0.348926748989964	0.0907402081205232	-3.84533776389968	0.000120386494707422	0.00235371437481261
DIDO1	3187.98	0.076557820009825	0.0948320006811998	0.807299429094534	0.419493992858967	0.661335328586004
KLF2	3185.87	-0.227818159553162	0.126879727367564	-1.79554420772976	0.0725670359217856	0.226383070088431
BST2	3181.68	0.513728785410027	0.243082502551956	2.1133926959643	0.0345671706064375	0.137115213038189
DDX42	3180.6	-0.0738871425505838	0.0866421504693795	-0.85278518769795	0.393778439571471	0.640941377324185
SSR1	3177.43	0.121102341070599	0.156787334826249	0.772398747671834	0.439878295367856	0.679843008650962
ZZEF1	3176.16	0.173398591739987	0.0945876446323243	1.83320551446241	0.0667720141335999	0.214336867144342
NOP56	3175.11	-0.334687444826751	0.14503549009389	-2.30762446219259	0.0210200327291797	0.0975137890486672
GLUD1	3171.65	-0.02806370153112	0.0946768444114967	-0.296415683323221	0.766912649648873	0.899554393837433
GATAD2A	3168.91	-0.242805103494565	0.0848392602575555	-2.86194272271418	0.00421052991332813	0.0320185588444947
HECA	3168.59	-0.0382435862603928	0.142132977678853	-0.269069056913756	0.787876541607993	0.909780659912432
ECPAS	3166.17	0.2315875959819	0.0863955302377186	2.68055066442306	0.00735011370780718	0.0472793677854142
PIK3R1	3159.81	-0.0967628181959801	0.0966579192839965	-1.00108525936375	0.316785590863971	0.563872569817818
ARAP1	3158.68	0.0215997180138923	0.118528280976245	0.182232610107805	0.855400182279552	0.940955839128571
SETD5	3157.75	-0.0146638364073737	0.0857272514411775	-0.171052216895527	0.864182707427121	0.944599885954067
MKRN1	3154.06	0.207229412788538	0.165765662462624	1.25013473665129	0.211250332426131	0.444298469854195
RNF157	3154	0.110984440128955	0.20996174523132	0.528593625503923	0.597087383247531	0.798878928685205
PRDX3	3153.46	-0.533975929763352	0.123325360157573	-4.32981447677177	1.49235014512497e-05	0.00046782343473443
TNPO1	3152.89	-0.0697215002766578	0.100304288772633	-0.695099891837135	0.486992702553303	0.716954777295109
CMPK1	3150.2	-0.189382416358129	0.0965776858367767	-1.96093346736635	0.0498867846320636	0.175406467782261
LAP3	3144.18	0.486971615929449	0.214046349223185	2.2750755511447	0.0229013980284382	0.103259680625596
BRD4	3142.31	-0.218618976818884	0.0920806251376062	-2.37421256091797	0.0175864230644997	0.086141167275825
DNAJC5	3141.59	-0.220813421113104	0.107535131039501	-2.05340728168167	0.0400330936814534	0.151703380519989
CTSD	3136.22	0.567350082332887	0.180139963778744	3.14949592767616	0.00163552387985576	0.0163541381768349
LRRC8C	3134.43	-0.0441482200112166	0.203624873139421	-0.216811528623954	0.828355227114307	0.928605423536826
CNDP2	3133.78	0.388945186160335	0.13168068758823	2.95369953851229	0.0031398954675407	0.0260792100347609
ECE1	3133.05	0.384995919992664	0.187317842727908	2.05530831652753	0.0398492345597368	0.151315137293179
PPP6R3	3132.53	-0.162739403132332	0.110461639945996	-1.47326622356769	0.140679264491138	0.347247586155901
PSMB10	3132.11	-0.166695819965112	0.101090614401705	-1.64897424901101	0.0991529103649972	0.278983733215962
WAPL	3131.49	-0.14098220239829	0.07174483719584	-1.96505014031121	0.0494084345614953	0.174271487829739
PSMD13	3130.88	-0.475549039264072	0.120978374868331	-3.93085987294542	8.46425958926264e-05	0.00182275990198338
MDN1	3129.67	-0.224783582020094	0.10313723533455	-2.17946099961819	0.0292974388780881	0.122490333227212
PPA1	3129.21	-0.55262178151533	0.110239555406994	-5.01291736414488	5.36109246253447e-07	3.58830959012611e-05
BOD1L1	3127.8	0.0510340084060498	0.0857746138237832	0.594978002592876	0.551858175098077	0.76630116833229
RHOF	3124.92	-0.475849503965762	0.137698656574375	-3.45573091127974	0.000548802897469631	0.00731359843363341
CLK1	3120.49	-0.108760046354381	0.121635436365248	-0.894147705671844	0.371242867583917	0.620565558996023
MAVS	3117.2	0.0370548966422529	0.103227330098775	0.358964012793862	0.719622011120634	0.874099849852162
BAX	3116.64	-0.487655294895302	0.137964064459705	-3.53465445371631	0.000408308727673912	0.00594227167924256
C1orf43	3115.73	-0.221656709846748	0.132325248276622	-1.67509007338782	0.0939165602976256	0.269091046946089
ITSN2	3115.16	0.0887877902569326	0.10080284753479	0.880806370338787	0.378422631208436	0.626655731319085
DENND1C	3113.12	-0.0328669737812191	0.101012085933314	-0.32537664654225	0.744896028104205	0.887519769021655
AP3D1	3112.21	-0.265265406283762	0.108766495899755	-2.4388521859548	0.0147339936543701	0.0760446028865178
ARHGAP9	3112.03	-0.050391221713377	0.102579430478357	-0.491240997131575	0.623256005731788	0.815512591508334
PI4KA	3104.07	-0.108638577608817	0.0735127195885737	-1.47782014074341	0.139455925982715	0.345574232975823
TSPAN14	3103.56	0.161526025386527	0.12442520589825	1.29817768208973	0.194226285333119	0.421499689464701
ATRX	3101.95	-0.0322054786464729	0.106243701919464	-0.303128355513118	0.761792045558999	0.897515699727336
TYK2	3101.31	0.130920655142977	0.0810079865075997	1.61614503442441	0.106062959423401	0.291472075841004
DGKZ	3099.86	-0.258454338063204	0.0906490424716466	-2.85115353693939	0.00435609296819288	0.0328732591603899
KDM3B	3099.4	-0.198375449610469	0.0850902464582801	-2.33135356715335	0.0197347237880326	0.09329884211466
ANXA7	3099.04	0.054736707137754	0.087189472940202	0.627790320229308	0.530141308054946	0.749369263355064
RBM38	3094.93	-0.261814918210651	0.11336337504197	-2.30951943794652	0.0209147743171649	0.0971771831078029
RAB10	3092.48	-0.294107551768246	0.0902257012240995	-3.25968707117888	0.00111535199087021	0.0123586989055484
ITPKB	3091.32	-0.209299783432511	0.0984825011152392	-2.12524845594243	0.0335658867155593	0.134616871985559
PPP1R9B	3089.91	0.0273141613643388	0.1081820330938	0.252483342965609	0.800667487532839	0.915303754212222
STK17A	3089.32	0.00294284493450007	0.118234575279921	0.0248898846004468	0.980142795655686	0.991283814364814
DDOST	3081.86	-0.00538359593414066	0.169924785582723	-0.0316822287912778	0.974725467142437	0.988428698305431
EIF2AK1	3076.86	-0.313062623116896	0.0917334193204252	-3.41274341931338	0.000643124622569032	0.00819728091499911
PSMA2	3076.59	-0.303206802216656	0.0877366710480028	-3.45587310978284	0.000548513470165205	0.00731359843363341
PPP1R15B	3074.84	-0.0798779454873121	0.0899634211681214	-0.887893595531879	0.37459799008114	0.62351871117012
DCTN1	3074.63	0.0450411480858432	0.116824500702536	0.385545393431887	0.699833381730087	0.862400416248744
ILK	3074	-0.0523508893108277	0.101899576109357	-0.513749824186173	0.607426912439136	0.805439629835189
EIF3M	3071.42	-0.32342997263504	0.0864870243649201	-3.73963580097717	0.000184287067275696	0.00327550422565738
NUB1	3070.18	0.403339923972808	0.189935743059269	2.12355988123281	0.0337069632603542	0.135036874382745
PNRC1	3067.23	-0.216667120234605	0.175070681909409	-1.2375979682693	0.215865168175076	0.45043400279644
MDH2	3066.5	-0.426398805765636	0.100443158781098	-4.24517519102434	2.18422698173162e-05	0.000637631212604127
TTC3	3065.38	0.00570498597763416	0.0834950888814912	0.0683272040794104	0.945525169004204	0.97681697046746
BNIP3L	3063.03	-0.221811207036961	0.107833328957901	-2.05698191069997	0.0396879659349205	0.150940231847193
ANKRD17	3062.47	-0.0598975365831699	0.0968704248347607	-0.618326353841658	0.536360233249728	0.754785179075453
SDHA	3060.36	0.141942928476539	0.122989537477208	1.15410571816195	0.248456829344627	0.486854810395861
ATP5MG	3060.14	-0.477217126574243	0.103530885324352	-4.60941800197272	4.03797751229322e-06	0.000167131776755334
TMEM259	3058.67	-0.0457042967375803	0.0996871861006911	-0.458477147618709	0.646609676891779	0.829736188999479
PGD	3057.43	0.0629571829910193	0.146494217162705	0.429758827415662	0.667371085784151	0.841376799903844
U2SURP	3053.86	-0.199821066323495	0.110118531375327	-1.81459981192835	0.0695854314306313	0.220376546152658
TMOD3	3052.29	-0.142978637611785	0.0751040274286825	-1.90374128401509	0.0569438868782576	0.19240988515866
RBPJ	3050.13	-0.0656537614041662	0.188150425500124	-0.348942933451526	0.727132152307202	0.878617523301032
TUFM	3049.9	-0.351874063764217	0.112633216459717	-3.1240700996057	0.00178367957004593	0.0174481202971116
FAM78A	3044.34	-0.150206201454892	0.129721849391176	-1.15790980594137	0.246900845415815	0.485598896364474
HERC5	3041.17	0.865643837574192	0.331655767281637	2.6100671930698	0.00905244399576824	0.054496371431921
PBXIP1	3040.37	0.111237980141918	0.213012075322832	0.522214433023715	0.601521037987621	0.801542561515385
TCIRG1	3038.55	0.244710843504766	0.140253424859997	1.74477624164287	0.0810238259482303	0.243415493280379
HECTD1	3038.51	0.0583912357835926	0.0771468014334125	0.756884727541058	0.449118925953007	0.687064565091704
PALM2AKAP2	3037.11	-0.0383496534840956	0.176731455319472	-0.216993932487977	0.828213073464924	0.928605423536826
RBCK1	3035.3	0.265037215003794	0.173856166623966	1.52446254941905	0.127393205296126	0.327497515137568
RBM17	3028.48	-0.385430537059632	0.103310516869124	-3.73079671596169	0.000190875195046658	0.00336044374786527
C4orf3	3026.74	0.2717223886667	0.129197018657148	2.103162994711	0.0354515238562032	0.139415385530037
FXR1	3024.64	-0.219406983915967	0.0837377759059204	-2.6201673204513	0.0087886634090432	0.0533458944423909
NAA50	3024.49	-0.0858543374479615	0.126110177136181	-0.680788334435936	0.496005432544567	0.723028933821869
ARHGAP15	3022.3	-0.126481848925687	0.146279705043442	-0.864657533238293	0.387226784442781	0.634937407860878
SRSF4	3020.64	-0.330525424666565	0.0817885356783104	-4.04121949274875	5.31739592129306e-05	0.00128442036043352
GUK1	3020.5	-0.442219033807594	0.103294873434445	-4.28113244253352	1.85944645806884e-05	0.000562719244815577
CMTR1	3020.23	0.44880904703538	0.160150511651218	2.80242031329138	0.00507207449049269	0.0362811277712656
CIRBP	3017.68	-0.186318493900999	0.102812426091226	-1.81221765680034	0.0699525718696249	0.221107267690014
IQGAP2	3017.53	0.262742913222069	0.169063092139933	1.55411160352253	0.120157797860383	0.315494868470511
TWF2	3016.63	-0.417803004582423	0.105669990661895	-3.95384727457051	7.69045085828663e-05	0.00170555834781016
SEC31A	3015.81	0.0265697390508821	0.072489782574978	0.366530814510312	0.713969023339623	0.870906060119148
STK38	3014.51	-0.0456728815824389	0.0857029410075587	-0.532920819816565	0.594088392425288	0.79711771033701
RNF44	3013.56	-0.430109885715799	0.133354017897611	-3.22532378473993	0.00125830271195908	0.0134608495298776
SNRPD2	3010.48	-0.720404881008128	0.124808363474101	-5.77208819149062	7.82951164147765e-09	1.16338713480716e-06
EZH2	3010.09	-0.108909901867153	0.0878426042931619	-1.23983006587193	0.215038255082789	0.44984561907295
PRPF4B	3009.57	-0.17431688356563	0.0909385233340449	-1.91686512134479	0.0552550691476125	0.188483717278323
TNK2	3008.36	0.335065978429184	0.14581691439451	2.2978539891652	0.0215701007532196	0.0992906217757404
CCSER2	3007.19	0.203437502750545	0.114304463294515	1.7797861683351	0.0751109620966172	0.231646696926865
PPM1K	2992.31	0.566886997742666	0.174495281319083	3.24872393945172	0.00115923921245707	0.0126823552676446
ATP13A3	2991.05	0.0528522968764372	0.173807952843103	0.304084456504399	0.761063548393481	0.897055240271257
NMT1	2990.42	-0.062971932619899	0.094667822239208	-0.66518835154759	0.505930029952922	0.730645768789043
APBB1IP	2990.42	-0.0440805581304118	0.083890829833698	-0.525451449434883	0.599269395599507	0.800408444873085
HTATSF1	2988.92	0.0763495039972084	0.0998903596005907	0.764333057789461	0.444668790169644	0.683914100462555
GMIP	2988.38	-0.0297020487648847	0.100532896047815	-0.295446067233136	0.767653146424869	0.899925688578077
WAS	2987.32	-0.326206004728067	0.0795000260898752	-4.10321883868679	4.07441522470276e-05	0.00103667355862771
MARCHF6	2987.29	0.231089307789604	0.16616485743446	1.39072311292267	0.164309406063499	0.382436319658134
SMAD2	2987.02	-0.597346067920247	0.117382043867286	-5.08890498273836	3.60136992199326e-07	2.54822646051894e-05
COX7C	2986.25	-0.395375731381289	0.111664974367003	-3.54073185099054	0.00039901888375251	0.00585464209909511
CERS2	2984.79	0.0418524546221153	0.119274930749034	0.350890621853949	0.725670407394567	0.877768677723206
CD69	2983.62	0.0655898060880704	0.164043240601864	0.399832421302002	0.68927994937691	0.855847413557481
KDM3A	2982.61	-0.196685462839539	0.116851764300969	-1.68320490508767	0.092335431602867	0.265945372782904
PRMT2	2981.24	-0.183824494338957	0.105899325138797	-1.73584198103271	0.0825917788526637	0.246729240444658
DDX39A	2980.63	-0.369049326170485	0.12781038827004	-2.88747519795301	0.00388347221646495	0.0302910832884266
CSF1	2979.52	-0.12392509554041	0.359535542934202	-0.344681069718577	0.730334151171712	0.880164670244805
PSMC5	2975.36	-0.166976152908059	0.107597205026386	-1.55186329298341	0.120694937597708	0.316029780342912
PPP1R12A	2971.81	-0.0352205054775108	0.0923531319330962	-0.38136774292642	0.70293039307978	0.864485015271388
EIF2S2	2970.67	-0.337321451291635	0.115562908159098	-2.91894221653922	0.00351221321173515	0.0281488544299745
TPP1	2969.93	0.200947569468046	0.220173105238558	0.912679908158262	0.361410913944271	0.610389266912698
ARID5A	2968.03	0.253878035846775	0.198631316071351	1.27813700713526	0.201201122377441	0.431157697924199
BUB1	2964.91	-0.488861912247552	0.130843038580794	-3.73624701436206	0.000186787188140299	0.00331201769519892
UQCRB	2963.87	-0.240897199993825	0.134278557428259	-1.79401093225572	0.0728114239302371	0.226719394002387
PSMD1	2959.53	-0.136061234975259	0.153868054461104	-0.884272147664373	0.376549319730257	0.62480696168307
RNPS1	2958.73	-0.266372713236541	0.125387153901194	-2.12440194189625	0.0336365477643081	0.134827478616092
ATP5MC3	2956.49	-0.466812347974374	0.146440963953716	-3.18771698417604	0.00143400819367614	0.0147766489249887
TXN	2954.95	0.00760087138870448	0.164692026072414	0.0461520303682609	0.963189075921944	0.984862818546943
CYBC1	2953.83	0.0353065251611487	0.110900904408146	0.3183610210356	0.750211101987203	0.890929126751868
M6PR	2952.33	-0.0806481971197988	0.169009907769288	-0.477180291879043	0.633233743741798	0.821788320727882
CHMP7	2951.66	0.0487139711166254	0.0992186296308716	0.490976052560478	0.623443385141816	0.815685943455335
TBL1XR1	2951.3	-0.229207949821613	0.0746839801537165	-3.06903768853577	0.00214749497721793	0.0197013314274554
SRRM1	2948.99	-0.162589103636214	0.0791103425106104	-2.05521931110849	0.0398578267289524	0.151315137293179
ERP29	2948.57	0.0361460733392516	0.134128537128212	0.269488314069213	0.787553933724366	0.909719744369642
VAV1	2948.49	-0.226949097737277	0.121309799560856	-1.87082246083035	0.061369693298055	0.202948055249785
CSNK1D	2948.43	-0.164477797996985	0.0875964053835411	-1.87767748318916	0.0604252988350335	0.200908372206257
PPDPF	2944.15	-0.208606753390288	0.237170617778881	-0.879564068027924	0.379095511379716	0.627327594814568
CCDC88B	2944.02	-0.00108088825200635	0.0907848168180122	-0.0119060465162705	0.990500573735187	0.995971182083639
UBE2N	2942.39	-0.548874840172202	0.11502801768531	-4.77166216733211	1.82711784147645e-06	9.14112592811401e-05
NFE2L1	2941.72	0.4339329530625	0.179197605034682	2.42153321735809	0.0154551884712866	0.0785219288097292
TRIR	2939.3	-0.262805343539993	0.110989093944199	-2.36784835519173	0.0178918676724623	0.0872228549032538
NEMP1	2938.26	0.365359762818473	0.166973106159779	2.18813539031162	0.0286597416854935	0.120775695321823
SSH2	2937.67	0.0936054253778694	0.0912319779275396	1.02601552113903	0.304884268052031	0.550860328183989
ETNK1	2934.2	-0.110448811473609	0.157292202998884	-0.702188724983351	0.482561476131916	0.712832386305213
RNF167	2931.64	0.134922060766651	0.0779068969107014	1.73183718151811	0.08330255599685	0.247806342253693
ANAPC16	2930.56	-0.216080941873589	0.12285762667438	-1.75879143788352	0.0786129396111069	0.238389728506416
DR1	2926.56	-0.174070863622369	0.0969512771626969	-1.79544683387982	0.0725825362974362	0.226383070088431
VPS51	2925.07	-0.378271855676544	0.094089240431921	-4.02035189082269	5.81112744725169e-05	0.001361948623639
MGAT4A	2924.48	0.15278530682184	0.152085772332732	1.00459960506744	0.315089687524935	0.562054942008764
SELENOF	2924.07	-0.384929913065448	0.0973805896658642	-3.9528402362959	7.72290035481508e-05	0.00170721750731315
TRIM38	2922.69	0.359404218577757	0.132497903792042	2.71252758188422	0.00667722242212575	0.0440572149069123
SNHG5	2922.15	-0.191415956177284	0.370185947771991	-0.517080557296528	0.605099925360493	0.80357313351788
MED15	2921	0.0141969143001731	0.109382948173546	0.129790927536972	0.89673184097414	0.958767119380528
PDCD6IP	2920.12	0.0748939150963353	0.0895353615323809	0.836473029365604	0.402888843451734	0.648289551097312
SMARCE1	2918.92	-0.233160539241238	0.107629511869195	-2.1663253432256	0.0302863344223196	0.12536756625538
SMARCA4	2918.74	-0.291160464623949	0.104682361461003	-2.78137081128434	0.00541298699135262	0.0380291128626518
POLE	2917.17	0.0349313940126273	0.0982211960532156	0.355640079903951	0.722110124033521	0.875547477194132
MYO1F	2915.74	0.279955995101991	0.092242662368058	3.03499474012293	0.00240539881870704	0.0215053074892707
LDB1	2915.63	-0.159515808226099	0.0922891636225036	-1.72843486672582	0.0839102889587177	0.248817198889959
UBA7	2913.63	0.207228327492446	0.153250598367572	1.35221871692409	0.176305357840291	0.397952500706196
FAM168B	2912.58	-0.027246048552912	0.0874572823146856	-0.311535504326286	0.755393556256351	0.893733008393432
CORO1B	2910.21	-1.13265849826203	0.188219082724941	-6.01776654026774	1.76839984042724e-09	3.24403126282819e-07
EIF3G	2909.32	-0.242387421351177	0.102186693456783	-2.37200571964576	0.0176918168396313	0.0865590401434253
MCMBP	2907.99	0.0150273651836242	0.0891081136243416	0.168641940362198	0.866078289364315	0.94512471745475
EHD1	2907.73	-0.0818636946748846	0.092324521938537	-0.886695029186109	0.375243115306587	0.623823836466836
TRAFD1	2900.12	0.287896194051421	0.152276314913291	1.89061702875693	0.05867548541387	0.196630364854464
ZDHHC5	2898.57	0.174477998660882	0.151133066823356	1.1544660763406	0.24830913880143	0.486815697960687
DYNLL2	2896.11	-0.0310318133120452	0.0870727600614027	-0.356389452799727	0.721548926985667	0.875119918435411
TATDN2	2893.87	-0.0524058245445403	0.0894026302232419	-0.586177659579823	0.557756132914149	0.771092145419738
NDRG1	2893.29	-0.0941614937968628	0.179623326820514	-0.524216400306139	0.600128035224638	0.800689974142686
UBQLN2	2891.26	0.530953920413382	0.125878617864698	4.21798339876978	2.46496962668965e-05	0.000692381544101728
GIT2	2888.7	-0.230870470801246	0.0844924166582764	-2.73244013998304	0.00628670942143663	0.04226896312546
TAX1BP1	2886.12	-0.00746668284040113	0.127715795974581	-0.0584632682545173	0.953379620114101	0.981518014260689
AKT2	2885.38	-0.0192845580783297	0.0947980758145879	-0.203427737457959	0.83880072168129	0.933971565129635
C9orf78	2883.68	-0.225451029765071	0.0968065292885027	-2.32888247747403	0.0198652924551822	0.0937967526506362
NEK9	2882.5	-0.0076641017365061	0.0824172230682313	-0.0929915065223827	0.925910308797888	0.969625436741084
CTCF	2882.24	-0.248896233601662	0.0843227941789602	-2.95170761387987	0.0031602201762006	0.0261748671115746
CD46	2880.87	0.120857302205971	0.199244625940999	0.606577475478608	0.544131352152251	0.760964495212263
ANKRD13A	2880.35	-0.125177866717119	0.114825621404789	-1.09015623155947	0.275644329682293	0.519165232498893
SREBF1	2879.83	-0.204998743703685	0.160547288988623	-1.2768745270947	0.201646548564866	0.431712998207374
IER5	2879.73	0.26474170675483	0.108033363909721	2.45055506163876	0.0142636145298203	0.0743132538032613
SETD2	2879.25	-0.0142804772857633	0.0848264510905976	-0.16834934271282	0.866308457877866	0.94512471745475
KIF22	2875.77	-0.4510674566527	0.100102950584473	-4.50603557656439	6.60500181370836e-06	0.000245991409739463
SEC31B	2874.57	0.391529185726202	0.180748253511966	2.1661575042565	0.0302991532204974	0.125373187887321
SH2D2A	2873.47	-0.386979650676232	0.157877316223925	-2.45114155682353	0.014240393821986	0.0742635172296646
MCM3AP	2872.24	0.0398714217167847	0.100587917354362	0.396383807970905	0.69182190931365	0.857684732025921
TIAL1	2870.37	-0.304371943299632	0.0958961002025227	-3.17397623737388	0.00150366000537435	0.0153243374621793
GAS5	2863.4	-0.302484266540626	0.156872212720621	-1.92822081931955	0.0538276656762587	0.184986857326025
AKAP11	2860.65	-0.0905836834172634	0.116113080421591	-0.780133324241904	0.435312403262061	0.676054781602713
CELF1	2858.59	-0.0280452907415866	0.104117094151106	-0.269362979924164	0.787650371393917	0.909719744369642
GPBP1L1	2856.07	-0.0275026824292539	0.104024136171336	-0.264387510836473	0.79148133415862	0.911449315034611
IST1	2854.91	-0.126897402628704	0.0707623048202301	-1.79329097534463	0.0729264096779461	0.22677143186766
ZNF106	2853.42	0.0215291771324653	0.0935877937975952	0.230042575627192	0.818058686181578	0.923508347217065
DDX60L	2850.53	0.386234414904088	0.367026544219391	1.05233373712942	0.292646458291074	0.538831198529171
SMAD3	2848.49	-0.00693729591068994	0.131593121793109	-0.0527177698663974	0.957956780406886	0.982979260164175
IFIH1	2847.67	0.721853906103556	0.243938508777781	2.95916339621941	0.00308475493165611	0.0258583113204673
BCLAF1	2847.19	-0.320618079545563	0.110304018250238	-2.90667633538247	0.00365290947752646	0.0290104660216813
SLC7A6	2846.6	0.252850412324506	0.125602791681181	2.01309548092147	0.0441045855645574	0.162170058445327
PREX1	2845.66	0.368244821239432	0.162209403605448	2.27018170990344	0.0231965602655052	0.104194508735497
DENND5A	2844.91	0.446340815135427	0.109660200522643	4.07021702502964	4.69693617689757e-05	0.00115933180485915
CTDSP1	2844.43	-0.288180700608076	0.132021080856312	-2.18283851896141	0.0290477039434363	0.121756104895759
CTSC	2842.46	0.460986497562215	0.237401094260106	1.94180443438538	0.0521607798612651	0.181215110581842
ZBTB1	2841.96	-0.193850455650712	0.0971974181718107	-1.99439922681951	0.0461084429538318	0.16702227056338
ZNF24	2838.68	-0.0925398377008733	0.0834646742331984	-1.10873059232603	0.26754642038655	0.509088521004449
PRKCQ	2838.62	-0.189235836967896	0.0872875790525788	-2.16795836271169	0.0301618546566147	0.125048827662566
ADNP	2834.34	-0.0200902816658515	0.0697570824649019	-0.288003467977032	0.773344084031013	0.90255424996899
CERK	2830.29	-0.495961172157808	0.0963326940951997	-5.14842003346943	2.62689731278662e-07	1.98137396805566e-05
LDLR	2829.5	0.210546586168785	0.185664460626394	1.13401663117671	0.256787571836148	0.496611652058734
COPG1	2829.04	-0.115209993590282	0.104307444163876	-1.10452321513387	0.269366238793699	0.511241913684451
NPLOC4	2828.57	-0.0269999784228008	0.124954618575363	-0.216078274901991	0.828926733817381	0.928605423536826
MAP3K1	2828.19	-0.0231674002527987	0.116319381196426	-0.199170594053252	0.842129301122786	0.935426424862337
CCAR1	2827.5	-0.279308325944389	0.0690005699449525	-4.0479133167627	5.16762762670432e-05	0.0012567230590049
CCNA2	2826.84	-0.642420670954337	0.151457797908682	-4.24158201046651	2.21949759196364e-05	0.000639137882150925
MSH6	2825.83	-0.0541982590565869	0.119585198189146	-0.453218791934953	0.65039120208724	0.831827383067742
EID1	2822.26	-0.024218718684469	0.0836232772175107	-0.289616952244938	0.772109296566978	0.902367204872266
SDCBP	2821.26	-0.416611208123349	0.122070083024508	-3.4128854327043	0.000642789587859328	0.00819728091499911
LEPROTL1	2820.66	-0.327095282410064	0.113836770374026	-2.87337106749734	0.00406116806779298	0.031315462542468
CABIN1	2819.38	-0.195244775187603	0.0785874500365172	-2.48442690400158	0.0129760144815275	0.0701384500476598
PARP12	2818.89	0.585226173212694	0.198732698357832	2.94479055559822	0.00323173348030264	0.0265806331931127
MSL1	2818.86	-0.262841819109631	0.0695996412456822	-3.77648238418092	0.000159058803402707	0.00292506777198122
MED1	2816.94	-0.0963113589307971	0.0819939693171784	-1.17461515441745	0.240148717614481	0.477054785432296
EP400	2815.5	-0.136986125932815	0.0939222103115862	-1.45850619867617	0.14470106781124	0.35357887956047
DDX46	2811.68	-0.230332635622097	0.112038034372816	-2.05584324030219	0.0397976286056616	0.151163845463069
AGPAT3	2810.82	-0.126042190524739	0.109072140724172	-1.15558555730085	0.247850718352134	0.486595311733427
DENND4B	2809.54	-0.23569464995881	0.101445256599676	-2.32336787208209	0.020159398514836	0.0946440766293673
ARHGEF18	2809.47	-0.169462401550189	0.106549406903923	-1.59045842181923	0.111731510557498	0.301606190809524
IRF2BPL	2807.91	0.233252604365729	0.129507303727389	1.8010768323671	0.0716907707670872	0.224642168458066
APEH	2806.84	-0.170567392883707	0.0942458448333704	-1.8098134001056	0.0703247291800707	0.221905956866993
SKIC3	2805.2	0.0486670816075353	0.103617625610762	0.469679567744125	0.638583967834714	0.825967895025767
DCK	2804.84	-0.00985581795193525	0.161173296430099	-0.0611504397455179	0.951239399171856	0.980334736599709
CSNK1G2	2799.54	-0.30859717449064	0.103726293889921	-2.97511038828918	0.00292883132714749	0.0249395442350055
YEATS2	2799.45	0.149840273922006	0.111137754496726	1.34823917039298	0.177581469854184	0.399558307171913
AP1G2	2799.1	-0.151273928718009	0.105359526822947	-1.43578785212484	0.151062717556565	0.363406910096076
SH3BP1	2797.13	-0.233405816200302	0.0937288247232303	-2.49022450552987	0.0127662425475091	0.0693324554142683
DDX18	2796.24	-0.158471992990422	0.0967946798094326	-1.63719734702794	0.101589241206883	0.283210982193822
CMTM3	2795.36	-0.453817978931598	0.165200452367096	-2.74707467460899	0.0060129442279982	0.0410410373375403
SNX1	2793.41	-0.076420388502239	0.0772046362832534	-0.989841960032852	0.32225137195072	0.569565021507761
FEN1	2791.14	-0.0720963297858247	0.160485687909746	-0.449238375862963	0.653259706715921	0.834561601074016
WSB1	2786.62	-0.255907325341291	0.0987748927889122	-2.59081349638294	0.00957493669565378	0.0565476885376469
RELA	2784.95	-0.0134884798374255	0.117220612832473	-0.115069180338638	0.908390288130595	0.96323209101067
SQOR	2784.26	0.20377606473553	0.1041912976704	1.95578776051103	0.0504901612973059	0.177025320131352
EDF1	2783.93	-0.155385679041865	0.121758587657139	-1.2761783955594	0.20189246391875	0.431795209741451
TBC1D2B	2779.66	0.0371768205929854	0.109978085692025	0.33803844064983	0.735334219665275	0.882294183624542
FGD5-AS1	2778.26	0.021601832276545	0.0826199402911838	0.261460274606977	0.793737580541212	0.912129143484217
IQSEC1	2777.73	-0.267552521474519	0.130197196381851	-2.05497913096241	0.0398810204477699	0.151364516687973
TMEM50A	2777.31	-0.0646737916621273	0.138296983589762	-0.467644268033875	0.640039002320391	0.826585162431532
APOL3	2774.19	0.00842932884434378	0.125787344332561	0.0670125352361207	0.946571723958256	0.977218734544273
UBE2Z	2772.1	0.0350926136155075	0.116354341869573	0.301601238523994	0.762956063730957	0.897905749595627
NCOA2	2771.3	0.209482035928037	0.114285130629485	1.8329771753701	0.0668059654790695	0.21435323710937
EXOC7	2770.09	0.0440828840945319	0.097623147875028	0.451561797115623	0.651584696731043	0.833066340451435
CPSF7	2768.29	0.129096918061835	0.0680826229687506	1.89618014748182	0.0579362273804465	0.19490024963687
PSMC3	2765.2	-0.234590918862249	0.120396422399736	-1.94848745657382	0.0513566642608204	0.179550979254594
AP1G1	2763.91	-0.161503963614265	0.0900157948587026	-1.79417360995119	0.0727854629142917	0.226686060248053
PHIP	2763.03	0.0901349523951455	0.115462372954483	0.78064351258984	0.435012192259728	0.675949191290343
TNFAIP3	2762.62	0.0767276106424147	0.131270370229452	0.584500603664788	0.558883559237818	0.772035815365584
PAIP2	2754.49	-0.274487868393337	0.120260263315881	-2.28244858962561	0.0224628694273014	0.101864535337362
AP1B1	2752.36	-0.251998502615302	0.107058288908841	-2.3538439216965	0.0185804108394441	0.0895735014115932
PDIA4	2748.66	0.0880858734961609	0.225302617780115	0.390966933114504	0.695821677955625	0.860231156593962
LONP1	2747.91	-0.465797282951593	0.196125466928812	-2.37499642573529	0.0175491201263304	0.086088602164788
ARFGEF1	2745.5	-0.019773662990965	0.088162385822133	-0.224286840771962	0.822534114943269	0.926007047832758
RSL24D1	2744.01	-0.323281405286318	0.147845009931289	-2.18662371788241	0.0287700044446329	0.121000140402717
DCP2	2743.28	-0.0874434206388625	0.0854705067243928	-1.02308297903078	0.306268613936986	0.552019084727034
NOP58	2741.5	-0.369554277804943	0.106603143831109	-3.46663582821184	0.000527015385685733	0.0071254973757091
ARHGEF2	2741.39	-0.181536117297295	0.080261864867562	-2.26179789862648	0.0237098927516655	0.105874839192791
ANXA5	2741.2	0.302434103806048	0.112225022944252	2.69489010446702	0.00704118497837612	0.0459354823075372
PICALM	2740.08	-0.445237200909751	0.118977402184724	-3.74219971804794	0.000182416445569759	0.00326176409713725
TNKS2	2738.02	0.127473376523809	0.112840410231074	1.12967842161128	0.258611752941125	0.498191306161658
MAP2K2	2737.44	-0.14695107242948	0.101512700479607	-1.4476126803365	0.147725402833059	0.358258815194456
SERPINB1	2735.02	-0.178325794109366	0.100881723715171	-1.76767195823151	0.0771157605375086	0.235764832425112
TAF7	2734.03	0.0404812384679592	0.111826570638333	0.362000177926252	0.717351897480164	0.873165334330919
RNF4	2733.11	-0.295932275554554	0.104532787155331	-2.83099957064008	0.00464027833347844	0.0342998521253752
NDUFV2	2732.99	-0.806085006859563	0.116071251215554	-6.94474297828144	3.7914997523491e-12	1.56494152278209e-09
SMARCD2	2732	-0.201752168255928	0.0842374877101932	-2.39504018626514	0.0166185437496597	0.0826145672720619
MICAL1	2731.19	0.384482109494028	0.173335846009431	2.21813386178129	0.0265457066131968	0.114401567357367
USP20	2731.17	0.090398991977031	0.0924246918810133	0.978082697786105	0.328033424535026	0.575200454940519
ZNF609	2730.81	-0.161406370707432	0.0883738756726133	-1.82640366826699	0.0677894797314886	0.216483852496466
CNOT6L	2728.97	-0.0607702626958222	0.113108441204094	-0.53727433645883	0.591078129827614	0.795091986905858
RBM12	2728.11	-0.406018650085076	0.105276198017574	-3.85669940338555	0.000114928349803049	0.00228949289301501
RAVER1	2726.64	-0.371235318589474	0.103608100996786	-3.58307231787784	0.000339576545116155	0.0051751465475702
LIG1	2726.22	0.124543625622678	0.110562819015195	1.12645124945269	0.259974564502215	0.499995088524258
RHOH	2723.65	-0.203281932798114	0.130917832929258	-1.55274440654664	0.120484208883363	0.315800821978813
LAMP1	2723.25	0.346884336948927	0.208088736503102	1.66700198568295	0.0955140100325855	0.272146246418828
ARID4B	2722.38	0.00357699817755543	0.124632939152823	0.0287002633643211	0.977103646321057	0.989557189250585
PSMD8	2722.26	-0.374469911693534	0.108586839105265	-3.44857548832894	0.000563551921055046	0.00743678329925127
SDF4	2719.88	0.315441102304376	0.123030722047998	2.56392140965663	0.0103496976400207	0.0599556168549973
PRPF6	2719.16	-0.0120364947094486	0.157836309173183	-0.0762593523157072	0.93921276378777	0.974368366704572
BCL9L	2718.68	-0.0763412017775702	0.0927077057180658	-0.823461234276815	0.410245753344041	0.654341095850054
KIAA0040	2716.44	0.28731626275461	0.155021181696291	1.85340002966501	0.0638250430898046	0.207895941221575
ZNF395	2716.41	-0.247256088075073	0.188188565279482	-1.31387413314868	0.188888564798293	0.41372275712527
GLO1	2715.66	-0.0708741393273517	0.113802776517492	-0.62278040568244	0.533428836257916	0.751941853520195
KNTC1	2715.04	-0.110676786953364	0.111870773837185	-0.989327088363954	0.322503134798673	0.569743766339261
KMT2B	2713.82	-0.14420613108272	0.102299297558533	-1.40964927936293	0.158643268255262	0.374979449809456
SUZ12	2712.15	-0.18975793878945	0.0748568397629577	-2.53494456071535	0.0112465123226058	0.0636132191098592
PTPRJ	2711.18	0.0824785827554629	0.226419078260266	0.364273997532376	0.71565341490197	0.871916537555623
UGGT1	2708.41	0.0608800873554629	0.193652338389394	0.314378271193637	0.753233757252092	0.892468840229321
RASA2	2707.43	-0.00326606580037783	0.0829795260887865	-0.0393598994152269	0.968603450748882	0.98659357948163
YLPM1	2700.01	-0.177566432455016	0.0764082836537621	-2.32391599397316	0.0201299968741878	0.0945359113633237
RERE	2696.22	-0.133677833205299	0.142953709367731	-0.935112728424761	0.349730207595502	0.598967399108064
RAB8A	2694.88	-0.201559920386192	0.108331509485445	-1.86058443516171	0.0628028845454209	0.205963414027998
IKZF3	2693.08	0.259061137669394	0.0837122393624384	3.09466261615305	0.00197036888963675	0.0186363534889322
TRIM44	2692.98	0.113763840393671	0.116762680448906	0.974316793313541	0.329899268935193	0.576891702483533
BIN1	2691.3	-0.128605998771041	0.145098331419213	-0.886336855242517	0.375436034638596	0.624037516423161
ETF1	2691.11	-0.362562753479527	0.125861252180999	-2.88065426965666	0.00396850688124007	0.030855633439758
OXA1L	2689.16	-0.159873565006457	0.116992005376955	-1.36653410197847	0.17177138476873	0.392911177074902
SUMO2	2688.86	-0.449764914239088	0.0964451438583324	-4.66342727322533	3.10986121271772e-06	0.000134721363731115
RBM5	2686.34	0.0375109756682134	0.0982958217691235	0.381613124475615	0.702748347787917	0.864485015271388
GTPBP1	2684.51	0.264674562776999	0.16727604458271	1.58226220279933	0.11358972551159	0.304992723414658
CRLF3	2681.21	-0.284843152049665	0.0978638389231622	-2.91060676940447	0.00360727695178299	0.0287683851415218
CYCS	2678.14	-0.39614760766188	0.126330689033645	-3.13579867799484	0.00171386811102704	0.0169889034434629
SEC14L1	2677.95	0.0695924194270774	0.139300266979267	0.499585685915701	0.617366838909748	0.811092295257289
CDK12	2675.86	0.0590468086749176	0.0703921949148144	0.838826076475857	0.401566915391371	0.647445601756151
PSMB1	2675.45	-0.244632507291852	0.0939941019872057	-2.60263678379683	0.00925099040058658	0.0552493835861399
SRP9	2673.81	-0.410009699411757	0.108580696178615	-3.77608280147046	0.000159314049886866	0.00292614025620389
PBRM1	2673.52	-0.0638225903481915	0.0944795105346195	-0.675517792027568	0.499346851369499	0.725865277294012
FLI1	2673.47	-0.256024406600179	0.0933383976909844	-2.74296980592917	0.00608862837477761	0.0412794984712481
UBE2I	2671.99	-0.301455957383985	0.114918026472657	-2.62322602151292	0.00871014682731302	0.0531079489975561
TOR1AIP1	2671.39	0.153855223561143	0.206584732524863	0.744756021806337	0.45641922544424	0.692457961085968
PDE7A	2670.94	-0.294089123452022	0.104449024401052	-2.81562345975401	0.0048682687749836	0.0352522445065698
CDK1	2667.91	-0.499762235744445	0.103421116562082	-4.83230361803767	1.3496221744012e-06	7.29237668706455e-05
SLA	2667.6	-0.33481656429652	0.131584715941039	-2.5444943350909	0.0109436086847678	0.0625908704568761
NLRP1	2666.66	0.258196683986847	0.158873483997173	1.62517166169429	0.104125986852509	0.288120677586858
IARS2	2663.26	-0.261617156370204	0.152237468745783	-1.71848072964922	0.0857089664037036	0.252488011854209
SNRK	2662.63	-0.0295572095184961	0.12273139097928	-0.240828440732707	0.809688085734756	0.918549035420121
CTSS	2660.99	0.446742058219527	0.224687807422757	1.98827904078911	0.0467808374893928	0.168553943805744
SLC16A3	2660.62	-0.286716913111948	0.183979455670821	-1.5584180965561	0.119134169536243	0.314274947364053
ACAP2	2659.97	0.15500042707015	0.112766581351688	1.37452448422416	0.169278914457594	0.389869725599435
OS9	2658.72	0.223460332443254	0.185967368929662	1.20161044235547	0.229514493780252	0.466724492005032
CCNL1	2654.83	-0.150955650757191	0.129891753610034	-1.1621650071058	0.245168445721362	0.483570373275518
CDCA5	2654.6	-0.0893707479669244	0.118317939555354	-0.755344018859567	0.450042593218636	0.687557360953702
SACM1L	2651.69	-0.268682746909702	0.111532884151289	-2.40900025991659	0.015996286586142	0.0802189748172406
USF2	2650.93	-0.204313681981002	0.13758327413899	-1.48501831534114	0.137538972443536	0.342671293014504
PNRC2	2648.36	-0.436874589934667	0.108216505189023	-4.03704212376451	5.4129352539693e-05	0.00129847945981919
CPSF6	2647.61	-0.137895845009827	0.0940198315783773	-1.46666764548364	0.142466488428477	0.350345338840322
S100A11	2644.97	-0.480555518002411	0.142352254074402	-3.37581951987387	0.000735961798759973	0.00906019583079904
SLC35A4	2642.98	0.34438003478089	0.0936681638720355	3.67659640741292	0.00023636655150991	0.00395960607540671
MED13L	2642.34	0.330444888595462	0.0840602085412568	3.93105006910945	8.45756545710833e-05	0.00182275990198338
PANK3	2641.42	-0.222074590360259	0.0908593039734934	-2.44415905304585	0.0145190240673977	0.0755121381230179
ARAP2	2639.62	0.271967807449197	0.131661264461075	2.06566303735904	0.0388603077266097	0.14897453883119
RTN4	2639.38	0.142233813869377	0.133885136059338	1.06235701778231	0.288073638804575	0.534059413474382
RBBP6	2634.88	-0.156170231508834	0.0962042346230697	-1.62331972309444	0.104521075477995	0.288729998238989
MADD	2634.81	-0.041841533327363	0.089309586263365	-0.468499912248799	0.639427133731318	0.826210706462086
GOLGB1	2633.62	0.0766743454919323	0.125210128484949	0.612365360691637	0.54029605451726	0.758258351979253
TIA1	2630.52	-0.0290028881926248	0.146207445074029	-0.19836806653683	0.842757100178972	0.935430059835435
ZNF638	2629.68	0.0229869404449952	0.127121659888989	0.180826308160773	0.856503912576536	0.941287240197615
MAN2A2	2629.11	0.0969867733193817	0.130612951351723	0.742550966926776	0.457753584000574	0.693158219246437
BTAF1	2628.91	-0.0191341252991689	0.120393358274255	-0.158930073663878	0.873723966466891	0.948353342482449
SLC20A1	2627.03	0.220099507001725	0.167967124870921	1.31037253373758	0.190069840589808	0.41520843300852
PSAT1	2626.67	0.15895638744323	0.225434194188574	0.705112141551449	0.480740451201218	0.711486291274791
PITPNM1	2625.12	-0.376703197256436	0.160503700009022	-2.34700631346979	0.0189249341039969	0.0906822302003514
TAOK1	2624.95	0.00105250842767435	0.0946197201967007	0.011123563095371	0.991124863770973	0.996355074133881
BLTP1	2622.66	0.304511069230026	0.182041715891554	1.67275433401995	0.0943756681021419	0.269989998523244
DPP7	2619.45	0.041296424188045	0.117601645865696	0.351155155049501	0.725471951504897	0.877748300850406
DRAP1	2618.76	0.2055101482799	0.170321213250367	1.20660336054445	0.227584931950691	0.464325759145313
DDB2	2618.5	0.144978981195455	0.110034324989426	1.31757959354399	0.187644420490741	0.412482665426468
KLHL6	2617	-0.0445526181982252	0.116915655674418	-0.381066316065434	0.703154040956322	0.864485015271388
GNAI3	2612.36	-0.301334754304636	0.103620706166418	-2.90805540179088	0.0036368390123762	0.0289137457918127
CREM	2610.83	-0.460226610930932	0.0742813193115534	-6.19572478244003	5.80174272963771e-10	1.18093281122859e-07
NFKBIA	2610.59	-0.235115294513058	0.140611655333288	-1.67208965683371	0.0945066438930131	0.270153399883085
DLST	2609.96	-0.0652428781878939	0.0802089213845136	-0.813411738516293	0.415982031396266	0.659431117060838
AMD1	2607.11	-0.460068402455277	0.116850308924093	-3.93724592336457	8.24221269424683e-05	0.00180369717855396
ATXN7L3	2605.58	-0.280661812035653	0.0985407680549091	-2.84817966792447	0.00439700934858279	0.0330643531936193
RAB5B	2603.38	0.0346375777353319	0.0965469934497712	0.358763918975397	0.719771706634245	0.874138778283037
ZNF146	2602.03	-0.272427781881289	0.0822361885581172	-3.31274815452763	0.000923841283238125	0.0108045012150154
ZFP36L1	2601.51	-0.0545422688741584	0.117320653660192	-0.464899121957972	0.64200369933749	0.827517993624675
ZFC3H1	2601.19	0.465840140974677	0.140328431473997	3.31964190065787	0.000901329843016592	0.0105956171972971
SRP68	2600.36	-0.284171774000013	0.0962046645488252	-2.95382531951756	0.00313861606302156	0.0260792100347609
EML3	2598.72	-0.185338485364339	0.116813378370031	-1.58662036789349	0.112598651567509	0.303098435442321
SLA2	2598.47	0.0609533785513379	0.0911918350592253	0.668408290191235	0.503873005060995	0.729278509272522
MYD88	2596.24	0.325435693171986	0.113679103797023	2.86275737846297	0.00419972014100106	0.0319854646720322
OXSR1	2595.13	-0.0469689622603595	0.0856284002062399	-0.548520842935669	0.583334321650923	0.789880279930608
CBX6	2593.58	-0.0393288807425244	0.101471209052166	-0.387586598305986	0.69832198815417	0.861344733892048
NNT	2593.28	-0.082915002180322	0.164742541862683	-0.503300490831528	0.614753021411471	0.809990550460087
NCAPG	2592.6	-0.233466784209679	0.131857399805279	-1.77060054691243	0.0766271509527102	0.234860320958399
LPIN1	2591.11	0.0179524389093689	0.133616087034286	0.13435836438439	0.893119203456423	0.957059536743503
MDFIC	2587.47	0.0803769429279433	0.120434454471423	0.667391597202901	0.504522031806942	0.729818231174002
ZFR	2585.14	-0.233712596623049	0.077877151984776	-3.00104190595898	0.00269057534458031	0.0234048809615887
ZFAND5	2581.07	-0.225352178029118	0.101503025676601	-2.22015232084916	0.0264084295908262	0.113905037820054
ACAA2	2579.14	0.000912209878012358	0.0873890788518834	0.0104384883099463	0.991671442589079	0.996769665523312
SEPHS2	2577.98	-0.445861501974459	0.103991053720722	-4.2874986455264	1.80696358994554e-05	0.000549073046687134
EFTUD2	2577.16	-0.264917173979755	0.145476669845412	-1.82102858321726	0.0686025120571996	0.218244269855965
SNX17	2575.86	-0.345718942074268	0.0836090584831167	-4.1349460016235	3.55038106666975e-05	0.000937507549735627
STARD4	2574.59	0.0539482272923069	0.192458167246051	0.280311446712137	0.779238569473719	0.904531125916611
COX8A	2572.85	-0.576509375908692	0.100324862519081	-5.74642577555531	9.11496150239782e-09	1.31494381518572e-06
ORMDL3	2571.79	0.210393664740242	0.19141737385374	1.09913567668628	0.271708890355963	0.513997084630409
LTA4H	2571.57	-0.357230240203573	0.12130685729218	-2.94484786909571	0.00323113492436424	0.0265806331931127
PSMD4	2571.28	-0.152665315814829	0.104601952066689	-1.45948821029169	0.144430783230119	0.353255156906298
ELMO1	2571.09	0.164516119519906	0.148416573779297	1.10847539011748	0.267656561738385	0.509090255497757
NUP58	2571.06	-0.057866389101383	0.110013656294741	-0.525992781717494	0.598893222255601	0.800121775714438
SLC12A6	2569.95	0.00306030381749139	0.19171417919811	0.015962845472838	0.987264032933502	0.994488899482471
VPS35	2569.8	-0.20091027460693	0.0839847872275681	-2.39222222546729	0.0167466991789217	0.0830294304636627
CASP3	2569.42	-0.62869291070837	0.129660856521468	-4.84874870932443	1.24242689560772e-06	6.88851538874445e-05
JMJD1C	2566.17	0.235125827207629	0.130909581627959	1.79609333620704	0.0724796740813428	0.226350457581898
ANAPC5	2565.46	-0.260901597204605	0.100981885611975	-2.5836475088921	0.00977616520912601	0.0574620406813304
PML	2564.25	0.374941889597789	0.160448400898844	2.33683780889891	0.0194476190750391	0.0924415137031369
SUMF2	2562.27	0.0774473824402823	0.191220003782812	0.405017157766857	0.685464899009918	0.853393395332403
CLINT1	2561.26	-0.320427652589104	0.0890061382918556	-3.60006240848699	0.000318140813146878	0.00489870916326369
ZC3H7B	2561.02	-0.0938801452429778	0.1001913462129	-0.937008522108175	0.348754174259217	0.59791603499685
SMG7	2555.79	0.131097099315265	0.121866729416972	1.07574150830544	0.282042878056718	0.527021519749092
PHGDH	2555.74	0.0149765011967421	0.24821668933519	0.0603363989619487	0.95188771256171	0.980859620246841
NRBP1	2555.24	-0.193785936135594	0.122575046800521	-1.58095747212695	0.113887761972784	0.305453882016396
ZNF292	2552.09	-0.0317652451582805	0.126447219131689	-0.251213473703985	0.801649068010177	0.91588264422817
ALKBH5	2551.96	-0.189829044158455	0.149884183099987	-1.26650484549007	0.20533239575579	0.436860548186611
SPAG5	2550.06	-0.241497151904044	0.103727600140464	-2.328186052478	0.0199022264695707	0.0939412906961091
TPP2	2549.84	-0.107500046245618	0.0793148220456982	-1.35535885314955	0.175303252492021	0.396635533190068
GMPS	2547.47	-0.257168608469108	0.0914710417580166	-2.81147567062195	0.00493148201411705	0.035571306430954
USP5	2546.52	-0.249215544653057	0.100150678897646	-2.48840594388535	0.0128317173505267	0.0695526016599001
ELAVL1	2546.19	-0.380908407892121	0.124726479318526	-3.05394981060405	0.00225849861650228	0.0205128550993932
SUGP2	2544.51	-0.137676791114768	0.0995027719369214	-1.38364779628498	0.16646632552712	0.385885043838919
TBC1D1	2543.95	0.0749128625364732	0.106083351061253	0.706169835200797	0.480082526798117	0.711193338609136
MFNG	2539.6	-0.333023842986051	0.157133122412981	-2.1193739287557	0.0340588783200364	0.13582417417
USP47	2539.07	-0.148965740080504	0.0874909448761624	-1.70264180243287	0.0886351221074019	0.257937579199742
BRK1	2538.1	-0.135329841573897	0.118596113679364	-1.14109845066065	0.253828955969689	0.493154348424896
KIF2C	2536.62	-0.396106513519076	0.0953457553505731	-4.1544221036652	3.26110686803018e-05	0.000872126276653904
NPAT	2533.23	-0.154387524854963	0.122896015996779	-1.2562451565477	0.209027099282574	0.442062861975487
TP53	2531.58	-0.222610806113347	0.141253097249842	-1.57597114999611	0.115032452126177	0.307529158746811
PRC1	2531.45	-0.343038169273409	0.111187708132733	-3.08521665779727	0.00203403925211378	0.0190927285199992
EIF4E3	2531.09	0.13573841935949	0.168934549965305	0.803497090366464	0.42168747782887	0.66319371645419
XPC	2530.6	0.575777308304057	0.126079995982291	4.56676179133864	4.95316336405198e-06	0.000195742166027788
CEP57	2529.46	-0.245515133258561	0.116278742526805	-2.11143608817376	0.0347348459198941	0.137453127189622
PHC3	2528.34	0.0690674149968359	0.115893820183914	0.59595425267052	0.551205788421849	0.76596615554433
SNX6	2528.14	-0.0358693389936125	0.118069029907216	-0.30379972649729	0.761280475120839	0.897055240271257
AHCYL1	2526.99	-0.0251496850893768	0.0888276754624476	-0.283128934292657	0.777078002297259	0.904115911168217
ZNF655	2525.38	0.0972858897739534	0.132813238906598	0.732501447708616	0.463862559416308	0.698402449120166
MTCH1	2524.59	-0.0571062894213915	0.0880685702399081	-0.648429845810235	0.516706971741321	0.739382597563973
MOV10	2522.84	0.427508708564357	0.153478828391137	2.78545720635071	0.0053452294999206	0.0376599170883453
ATP5PO	2522.12	-0.417943051662564	0.103598445042805	-4.0342598915445	5.47746672819547e-05	0.00131062283597836
MINK1	2521.59	-0.188208702551395	0.0924822894091016	-2.03507832422748	0.0418429926217069	0.156336069320259
QRICH1	2521.53	-0.299687482671559	0.0780155184213866	-3.84138295477127	0.0001223430703309	0.00238568987145255
TMBIM1	2520.83	0.161195516390615	0.134649207709019	1.19715161443032	0.231247465201044	0.468772999375485
EIF2A	2519.09	-0.505516488829548	0.132605840468631	-3.81217363460797	0.000137750050817803	0.00261408429770337
GAK	2517.83	-0.0614787721685499	0.0780207277835582	-0.787979988332097	0.430708411398106	0.671552600730792
SBNO1	2517.59	-0.101795323201334	0.0787081987760944	-1.29332553386105	0.195898493049536	0.423805088651918
C1QBP	2517.01	-0.602811302490348	0.136499203444775	-4.41622578943646	1.004391714399e-05	0.00034707573219197
MYBL2	2516.09	-0.0855499504335182	0.122047022659489	-0.700958930167451	0.483328646052226	0.713398266781566
NRAS	2515.54	-0.21308501009827	0.102440641244265	-2.08008274362691	0.037517944099373	0.14536613595113
MED13	2510.92	0.0353329175500137	0.0750556097615206	0.470756518563761	0.637814618515548	0.825403885779701
MAN1C1	2506.29	0.412316605861835	0.196274356144031	2.10071562053306	0.0356659372800874	0.140015894859926
SNX20	2504.42	-0.229072557405636	0.10825528524539	-2.11604040289007	0.0343413714642608	0.136564115372883
GDI1	2503.47	-0.018267676010558	0.105818594885263	-0.17263200319722	0.862940694642737	0.944188580116236
ZRANB2	2502.52	0.0539109803594229	0.0899130133002866	0.59959040833582	0.548779241076671	0.764200933010619
TOMM7	2502.35	-0.145742153443664	0.167011138549385	-0.872649301774374	0.38285425923358	0.630551035020146
CDK5RAP2	2501.61	0.046202429209378	0.0960897334474951	0.480825865071461	0.630640265685872	0.820801062058377
ACTN1	2500.46	-0.324041403104467	0.124433912778786	-2.60412451773124	0.00921092860443848	0.0550765344601012
PSME4	2499.23	-0.126652767651459	0.0923579320641425	-1.37132528653304	0.170273576466703	0.390989811886686
MAPKAPK2	2495.8	0.0958833242776722	0.0873618835744203	1.09754186098784	0.272404591984815	0.514903934906801
PSME3	2495.63	-0.202032422496244	0.132276557392033	-1.52734865859468	0.126674335881617	0.326157330941768
SNTB1	2495.15	0.239170118376742	0.120836844167515	1.97928140232778	0.0477843322970495	0.170697920962664
ATP5F1C	2494.6	-0.411090997929866	0.107691129430554	-3.8173153174604	0.000134911704571363	0.00257336716075209
TMED5	2493.14	0.36147133137097	0.138987798540467	2.60074146915656	0.00930225274708046	0.0554218819442135
VHL	2490.16	-0.0435080271441747	0.0890068130078164	-0.488816818330007	0.624971390010258	0.816606567372708
OXCT1	2489.18	0.0101867455907678	0.124761896339381	0.0816494930716465	0.934925442871765	0.972508548876036
CNP	2488.06	0.278664088218139	0.133191272901406	2.09220981335931	0.0364197510337525	0.142261062200454
SEL1L3	2487.36	0.225264805666148	0.22081169124436	1.02016702284509	0.307649254586365	0.553701583563323
TCOF1	2484.97	-0.106205908859758	0.122634021699109	-0.866039516508241	0.386468491718268	0.634183911478934
INTS1	2483.31	-0.0103128486836424	0.0947748400252804	-0.108814203019404	0.913349858333337	0.964979063209261
RNF144A	2480.22	0.252781443298357	0.0968613018163379	2.60972585086317	0.00906148087828385	0.054496371431921
SKAP1	2479	-0.596196472771404	0.0903284695111158	-6.60031633435388	4.10281388043363e-11	1.19536689116399e-08
STRAP	2478.4	-0.406896788879564	0.127214078763058	-3.19852010749085	0.00138134899650854	0.0144000182519021
SUSD6	2478.1	0.297026667663169	0.193721831626048	1.53326377915183	0.125210875258793	0.32319391726275
THOC2	2472.83	-0.161347058478719	0.0881690979148093	-1.82997288499669	0.0672539935147583	0.215418644025823
SSR3	2472.74	0.11123587726007	0.150337656305193	0.739906953413294	0.459356454947854	0.694432553064418
PEBP1	2472.11	-0.165941266578663	0.14069909948803	-1.17940532087613	0.238236817392471	0.475068545067718
STK26	2471.44	-0.214525366367293	0.0864051445923166	-2.4827846464407	0.0130359870664908	0.0702481679951801
SPTLC2	2469.96	0.373945421560199	0.228080786045111	1.6395305717959	0.101102809065844	0.28227858698034
CASC3	2469.05	0.159161231619614	0.0926760718625677	1.71739294103487	0.0859074005679224	0.252848370989256
EDC4	2467.31	-0.115026427699553	0.080059745452708	-1.43675734976575	0.150786953057221	0.36301739071245
FBXO7	2464.96	0.0368426655646762	0.0909494340111829	0.405089552950337	0.685411685393703	0.853393395332403
C6orf89	2463.75	0.342768507170818	0.141222030790633	2.42716030389753	0.0152175302555746	0.0775968709909345
CEP250	2462.55	0.041880348316761	0.0996717608347643	0.420182687312911	0.674352001104791	0.846157438305699
SAR1A	2462.4	-0.0203768494482295	0.151749960097791	-0.134279109102224	0.893181872145619	0.957059536743503
MSL3	2461.69	-0.161293383127807	0.109046393211005	-1.47912625423296	0.139106574531706	0.345186743996569
NDUFB8	2459.95	-0.400780153702305	0.110953520759091	-3.61214453548079	0.000303675218236464	0.00474980007134276
NR2C2	2457.99	0.0900790774488473	0.100111211999735	0.899790099924931	0.368231963872096	0.617557421125899
PSMC2	2457.75	-0.183250223725403	0.101008447420342	-1.81420691442584	0.0696458760552251	0.220419184729412
LSM4	2456.77	-0.538444731966856	0.153015737443296	-3.51888466482991	0.00043336506279291	0.00620363339888232
GYPC	2455.37	-0.285871736228553	0.153613470309185	-1.86098091302257	0.0627468721626905	0.205863496017977
DNAJB1	2455.31	-0.0952936577614019	0.108944787699855	-0.874696805357389	0.381738898823484	0.629505886331755
PPT1	2452.99	-0.0272450799521423	0.199026491254405	-0.136891726224105	0.89111637878576	0.955897940541266
RUNX1	2451.27	-0.202683235778361	0.165005701423941	-1.2283408029497	0.219319059904163	0.454576916043514
GSR	2451.15	0.154060520098763	0.125454544374263	1.22801864904281	0.219439967348847	0.454764082961857
RBM8A	2449.93	-0.438403856716996	0.10104047398206	-4.3388935090985	1.43201887488791e-05	0.000452731243871478
SUMO3	2449.09	-0.564888623492682	0.135274464938444	-4.1758703222351	2.96848900029224e-05	0.000806376198452328
ATP6V1B2	2446.11	0.13521688108026	0.098900579234347	1.36720009252788	0.17156259636579	0.392829222161058
HLA-C_1	2446.03	0.0132642949053787	0.252054521131639	0.052624705344806	NA	NA
SPG11	2445.86	-0.00607545223351589	0.130641893880278	-0.0465046246120982	0.962908048168786	0.984846550642896
FCMR	2444.98	0.278399568077427	0.178142503398028	1.56279137638137	0.118101673218759	0.312658497550391
TRPM7	2444.53	0.081364202567433	0.13766395475088	0.591034906084689	0.554497033051905	0.768660454717629
RHOG	2444.41	-0.628767294085437	0.141613983323809	-4.440008531133	8.99553117437603e-06	0.000315246692735975
RNF19A	2443.4	-0.158546439084439	0.152993684571575	-1.03629401127512	0.300064999203969	0.546044450827042
KLC1	2439.45	0.00925062708561434	0.0843553122981126	0.109662649969483	0.912676922714903	0.964704159193557
RALGDS	2438.83	-0.201175021820708	0.125258764707888	-1.6060754094922	0.10825734211963	0.296242329015762
MARCHF7	2437.35	-0.0700326381611259	0.105028680395058	-0.666795373394232	0.504902848406997	0.730064561195886
HMMR	2437.05	-0.811321010257183	0.134102096385101	-6.05002481040501	1.4482352873262e-09	2.6899160167975e-07
NFE2L2	2434.75	0.0778901415289043	0.124226997505453	0.626998503489431	0.530660216122409	0.74981743546623
MIER1	2434.08	-0.075118470142568	0.156685730629475	-0.479421258341677	0.631638973144748	0.821274045914996
ARL6IP4	2432.66	-0.305543198850104	0.090238068393625	-3.38596785468969	0.000709276914916813	0.00881936876882756
TRABD	2431.74	-0.115812628141486	0.10450041349364	-1.10825042954049	0.267753677108205	0.509106663103129
CCDC47	2431.08	0.162687020219955	0.220148631663294	0.738987196926013	0.459914771774066	0.694899952028716
ARID1B	2431.06	-0.0245516888954111	0.0893738161081634	-0.274707850291385	0.783540699464981	0.907106499395011
TBC1D14	2430.54	-0.23791669608791	0.150014231902866	-1.58596083231596	0.112748194818871	0.303258593116025
CDK2	2427.62	-0.103600225172899	0.0998161291091492	-1.03791066731923	0.299311646776796	0.545352892857397
PRR11	2427.3	-0.761672691675913	0.0858044114627175	-8.87684768989836	6.8781885226096e-19	9.29118211431418e-16
CKAP2	2426.55	-0.58963815212241	0.108274662830735	-5.44576299484013	5.15837839923704e-08	5.5196339767311e-06
RGS10	2426.43	-0.590868152428453	0.111735056110411	-5.28811791927314	1.23581305120067e-07	1.1062015739633e-05
TNIK	2425.6	-0.0236833217095778	0.129689129634922	-0.182616089538475	0.855099259013167	0.940860278889714
CDC27	2425.28	-0.182709141158298	0.0978671343388792	-1.86691009594336	0.0619141437573795	0.204015877190388
IL17RA	2424.79	0.461124745729443	0.178762264060946	2.57954187452129	0.00989314633398754	0.0579433430732049
USO1	2422.49	-0.0413052023636597	0.110132899537555	-0.375048714208917	0.707624237732021	0.866896574199035
ZKSCAN1	2421.9	-0.131415268250044	0.114082642994256	-1.15193043219257	0.249349661660013	0.487858022761655
RFTN1	2421.81	0.0319207467415666	0.122195720636103	0.261226388087895	0.793917929658582	0.912129143484217
CHD1	2419.89	0.00930916623592131	0.12556565968203	0.0741378356112245	0.94090070962067	0.974712171463116
USP25	2419.38	0.20619323124092	0.145657767819924	1.41560065300353	0.156892460027341	0.372287617940956
COPE	2418.08	-0.243845526793337	0.0972884802959407	-2.50641726596598	0.0121961596284795	0.0671941920354381
SLK	2417.95	-0.0305715617047475	0.0929112990905855	-0.329040299769582	0.742125227640132	0.885864296072037
KAT2B	2414.63	0.298198475025098	0.131844274076255	2.26174763458159	0.0237129998542035	0.105874839192791
FMNL3	2413.55	0.0501994803808069	0.137484633841318	0.365127934506093	0.715015909587449	0.871640118185241
USP14	2412.86	-0.135958829436866	0.118554386837672	-1.14680555535262	0.251461992707742	0.490177020917282
DAP3	2412.37	-0.224181571089276	0.12340094471219	-1.81669250273681	0.0692642103640144	0.219786119456608
COX5A	2412.12	-0.146694187793882	0.121340362405736	-1.20894799459531	0.226682825686727	0.463057479636936
ZBTB7B	2407.93	-0.467794972739497	0.100482017637891	-4.6555093511886	3.23180737219616e-06	0.00013874910958268
RAD23A	2406.51	-0.34351259139921	0.110007366272708	-3.12263262941542	0.00179241325657309	0.0174760292515877
KPNA6	2405.7	-0.39462593459708	0.143839243767377	-2.74352064333213	0.00607842262546311	0.0412605216042742
ISG20	2405.61	0.522278230144062	0.269150011784488	1.94047262595797	0.0523222778150888	0.181606336382715
PTP4A1	2405	-0.096863107739842	0.110974791034444	-0.872838838775355	0.38275092674826	0.630551035020146
FOXM1	2403.98	-0.217355977863069	0.120394991845017	-1.8053573037562	0.0710187878701758	0.223384455749988
KRAS	2403.69	-0.402118268169391	0.0891680043420201	-4.50966993302881	6.49285670280511e-06	0.000243629691280255
AGAP2	2403.64	-0.195143665629029	0.120735575151699	-1.61628969244433	0.10603169434279	0.291472075841004
TNRC18	2403.5	-0.0429759243987812	0.118649713560703	-0.362208412553766	0.71719629347581	0.873080429686799
MLF2	2403.48	-0.165237945811334	0.117779362620606	-1.40294481252716	0.160633296404311	0.377307959416956
AIP	2402.54	-0.34348593355877	0.0914673495323662	-3.75528464872841	0.00017314458281676	0.00313750653179785
CDT1	2401.74	-0.0667688857008086	0.13993091008678	-0.47715608838248	0.633250977342637	0.821788320727882
SRPK1	2401.12	-0.31317830343511	0.0894689616768128	-3.50041285341389	0.000464538098395431	0.00650572252974336
ZC3H13	2398.64	0.0739985895546943	0.0836063853417688	0.885082990398408	0.376111872728321	0.624429756074873
RFWD3	2395.03	-0.0773579084876019	0.102432495328485	-0.755208669275579	0.450123787791763	0.687578772288521
TLK1	2394.99	-0.171911664120393	0.0843308045298804	-2.03853935793391	0.0414960228462137	0.155468835973749
PTPA	2393.22	0.0437588695876616	0.111474912855459	0.392544550758254	0.694655900547455	0.85958461244459
PRPF38B	2393.01	-0.262828876072011	0.106473899527378	-2.46848173344519	0.0135687577100941	0.0718269222708541
GART	2391.83	-0.349331734087648	0.102534023685013	-3.40698357026153	0.000656850808057368	0.00833950222465581
LAMP3	2391.6	1.12368733195247	0.374179984768739	3.00306637899662	0.0026727412830872	0.0233338793921226
PSMD3	2390.11	-0.228751872475126	0.138765902505426	-1.6484732080792	0.0992556041394936	0.279061309727291
MAX	2389.91	-0.00371207274962589	0.0861149298013123	-0.0431060300251133	0.96561701250414	0.985852905647865
TMEM245	2387.72	0.356500482527032	0.193118523297228	1.84601909977503	0.0648894322103884	0.210201018795326
TNRC6B	2387.03	0.0420924729823682	0.0897475380578766	0.469009778911412	0.639062646204111	0.826210706462086
CBLB	2385.15	-0.058598189191143	0.154937780560724	-0.378204650789979	0.705278570793294	0.865632574038279
LMAN2	2384.82	0.0170850190627959	0.166131067858597	0.102840602200534	0.918089480189897	0.966830480162171
GBF1	2384.68	-0.112702284875095	0.0919595503917866	-1.22556367875805	0.220362913074301	0.455786821460334
MAPK1IP1L	2384.52	-0.0554737961111732	0.098143732178648	-0.565230146436616	0.571917234301232	0.781220645751242
PTPN18	2384	0.186762797798448	0.117220688987282	1.59325797700021	0.111102329726905	0.300905905097176
SLBP	2383.23	-0.188889024693053	0.1227384656966	-1.53895540099037	0.123815184602529	0.321384784874909
VAPA	2382.63	-0.393701620322155	0.086633573901683	-4.5444462532384	5.50798586298899e-06	0.000213133234213941
TAOK3	2380.65	-0.0487491542190299	0.0755359089836215	-0.645377210322579	0.518682768316167	0.741139268622937
PPIG	2378.06	-0.130547916898474	0.0965911266394059	-1.3515518603053	0.176518719104346	0.398192143186805
AFF1	2377.59	0.377286164239636	0.141495253195886	2.66642276484937	0.00766632194671988	0.0487645024855782
ARIH2	2376.97	-0.185074614578175	0.0921009890188373	-2.00947477925912	0.0444868067608537	0.163217151027043
FLNB	2376.73	0.115026763600973	0.159564166401502	0.720880923299144	0.47098278090461	0.704837661543116
DLGAP5	2374.54	-0.653409835437606	0.131905965047937	-4.95360338859691	7.28516214638493e-07	4.66595794539369e-05
TIMELESS	2372.28	0.05747970197177	0.125576030890714	0.457728290694213	0.647147660193226	0.829754905196941
INCENP	2372.22	-0.277726192762485	0.109732484758773	-2.53093870400379	0.0113757726430782	0.0641003434598022
RPL7L1	2372.2	-0.198259736486198	0.129045580137128	-1.53635433523195	0.1244514999898	0.322285847019749
WTAP	2371.92	-0.381554585217889	0.0837627176711467	-4.55518392700529	5.23397612653831e-06	0.00020520224607977
FLT3LG	2371.31	-0.0579018518724156	0.105811158915741	-0.547218766581356	0.584228444697192	0.790336520355852
ME2	2369.97	-0.0164083319684	0.101695792430049	-0.161347205978914	0.871819945283764	0.947361294408088
TMF1	2369.86	-0.100551913149827	0.0856153213430061	-1.1744616684551	0.240210156780824	0.477091446714269
CENPE	2369.56	-0.522998808210902	0.134825055224667	-3.8790921119179	0.000104847050235984	0.00215480265484991
LIMA1	2369.34	-0.522719948810859	0.172678436556416	-3.02712926544294	0.00246888355392779	0.021888508787478
ITGB1	2369.04	0.326644595288029	0.173459462688281	1.88311776265002	0.0596844105329772	0.199247507551002
TK1	2367.39	-0.297688602404666	0.115467250956772	-2.57812150144731	0.00993390618402141	0.0581560203431615
METAP2	2367.02	-0.326040474364237	0.0755112257310897	-4.31777488985984	1.57610053953089e-05	0.000489943052654593
CRIP1	2366.56	-0.332872613005154	0.120232430777608	-2.76857592292102	0.00563018659894661	0.0391661716637396
INF2	2366.46	-0.0282181256434778	0.105769147549692	-0.266789761449298	0.789631037808859	0.910826515567968
TOMM20	2366.16	-0.272563921368567	0.0936384460997296	-2.91081209397978	0.00360490743514567	0.0287676259821856
MAPRE2	2365.6	-0.144874539097041	0.099429216990726	-1.45706205360698	0.145099251824674	0.354260562415845
PTGER2	2363.85	-0.2768896018178	0.114105946920769	-2.42660097295421	0.0152410085233997	0.0776899298968085
IGSF9B	2363.7	-0.236956442840725	0.13143539646357	-1.80283583582755	0.0714140003525679	0.224200429165182
SKI	2362.77	-0.104183918042801	0.0747715366588936	-1.3933633398239	0.163509945753453	0.381325874929449
SIPA1L1	2362.29	-0.313872305903489	0.107758747026891	-2.91273158387006	0.00358282423992486	0.0286221426779804
SNX9	2361.79	-0.239588867703586	0.160227423786924	-1.49530499861372	0.134834861141134	0.337917220727967
CCR4	2360.31	-0.295574950873438	0.196808048238503	-1.50184381949281	0.133137448539886	0.335644612801862
ABCE1	2360.11	-0.434814404198176	0.12334229673153	-3.52526599325943	0.00042305776406019	0.00609712065553224
DYRK2	2358.15	0.298792639580142	0.0912556821944102	3.27423599709218	0.00105948087285201	0.0119486835677965
OSTF1	2355.07	0.131788577095935	0.128395791268426	1.02642443178232	0.304691566701516	0.550847060423144
TERF2IP	2354.64	-0.114919650894123	0.0997363807544826	-1.15223401957021	0.249224921682598	0.487858022761655
RBM26	2354.62	-0.272682599172877	0.0846191017455059	-3.22247097343312	0.00127090041989815	0.0135663141805077
STAU1	2353.96	-0.0127709380306846	0.0912963625575198	-0.139884412400751	0.888751317291524	0.954844428508111
RAF1	2352.82	-0.116226168181595	0.0956621651211423	-1.21496485088343	0.224379497577828	0.460275046812345
LYST	2352.79	-0.0426568024878569	0.155009788012064	-0.275187799653898	0.783171959723031	0.906885298435514
GPX4	2351.74	-0.683221338819855	0.150303623627861	-4.54560789905805	5.47769268438135e-06	0.000212514453256456
AKAP9	2350.41	0.10026412703542	0.130136219875631	0.770455197878355	0.441029921403765	0.680717108355514
DIP2B	2349.89	-0.105933344091222	0.108452215237895	-0.976774368866988	0.328680867913198	0.575644068458167
RABL6	2349.86	-0.146054832869198	0.0970692043560514	-1.50464644104289	0.132414999687577	0.335023789634254
ATP5MC2	2349.15	-0.347988470475288	0.123505367615551	-2.81759794892892	0.00483843542657366	0.0351389599234888
BBX	2349.04	0.646603101107918	0.109894122502263	5.88387337179569	4.00774511965338e-09	6.47294399270974e-07
UBE3C	2345.08	-0.266614661725176	0.134924148402935	-1.97603368174659	0.0481509625736626	0.171576775271475
PSMB2	2345.08	-0.303330794547467	0.168784626153965	-1.79714705929892	0.0723122765089115	0.225907229268504
ANKFY1	2345.05	0.00178052709743938	0.103866445184699	0.0171424668888318	0.986322960203934	0.994035784894979
GGA2	2344.95	-0.11016502719007	0.0846070696853566	-1.30207827312493	0.192889629570403	0.41929027210046
CCNB1	2344.25	-1.44353212135873	0.178909614866617	-8.06849940644572	7.1167414635e-16	5.87487007811925e-13
CTR9	2342.93	-0.0327919271595663	0.0865580531949089	-0.378843168823661	0.704804328491382	0.865582900822667
RAB14	2341.2	-0.142501491508731	0.0780410119592152	-1.8259821077564	0.0678529569932818	0.216552678071116
CD40LG	2340.43	0.278011734839462	0.204099695997887	1.36213693744228	0.173154673144717	0.394133775774717
GLYR1	2340	-0.140815705793778	0.106634192113087	-1.32054928164543	0.186651693558103	0.411431169645431
AHSA1	2339.86	-0.279345447686026	0.170251004073384	-1.64078590435577	0.10084186527072	0.281761804448595
AP1M1	2337.87	-0.136620463966561	0.104743752026064	-1.3043304380825	0.192120941517214	0.418213458834497
SCAMP2	2337.48	0.129260756594274	0.126012039430441	1.02578100615241	0.304994820993938	0.550926093502178
ATXN7L3B	2336.99	0.297923927310971	0.11266214869983	2.64440125409592	0.00818355805471809	0.0509637423030411
ABI1	2336.82	-0.189699717957782	0.0769521629337859	-2.46516421014716	0.0136950472215474	0.0723408128919209
SNX5	2335.67	-0.622773499952822	0.0841251060132173	-7.40294460793874	1.33197320972263e-13	8.24657913469524e-11
CREBZF	2335.45	0.129624764112468	0.126404244180172	1.02547794145033	0.305137728421325	0.551050256029711
HELZ	2334.04	0.0594709933101903	0.0879739695090245	0.676006705643647	0.499036387617721	0.725626938409993
RB1	2332.71	-0.0398836149172471	0.113225151884457	-0.352250487223434	0.72465041685304	0.87738263627828
PRMT1	2332.03	-0.693302271225796	0.156580125598555	-4.42777950634238	9.52081545091967e-06	0.000331310999496991
SF3A3	2328.55	-0.227920415527464	0.109568946327059	-2.0801552188622	0.0375112981597756	0.14536613595113
TADA3	2327.45	-0.396166952164451	0.0956631117442106	-4.1412718543355	3.45385306990943e-05	0.00091644290653186
SF3A2	2327.16	-0.134027158652673	0.120904284399101	-1.10853936499267	0.267628948238606	0.509090255497757
GATA3	2326.42	-0.282752729040241	0.109874344890634	-2.57341902080677	0.0100699208970968	0.0587933024007704
BTN3A1	2325.5	0.246009302426614	0.213850476231261	1.15037996062527	0.249987410116918	0.488693978019641
HAPLN3	2325.35	0.562882154340378	0.176309557086994	3.19257880083405	0.00141008464336049	0.0145806873456462
FBXW2	2324.43	-0.197024525652551	0.0737665098288929	-2.67092107393402	0.00756434306516763	0.0483226885663481
SMG5	2324.17	0.0114067294214776	0.0961084987802927	0.118685959787529	0.905524160384354	0.961725941522347
BCOR	2323.69	0.22202728315387	0.10679252148363	2.07905272831211	0.0376125043079984	0.145580672444008
GCC2	2322.92	-0.00203677795193796	0.128915540624184	-0.0157993205634967	0.987394490481519	0.994488899482471
CYB5B	2322.9	-0.403884072036981	0.141101797677357	-2.86235950700288	0.00420499639968679	0.031992852792087
ITPR2	2322.81	0.327274956859223	0.221098412085022	1.4802230091701	0.138813741894785	0.344794104981804
NAPA	2322.18	0.304142942007189	0.137514243810518	2.21171955413049	0.0269860485380428	0.115691198853658
RAB11A	2321.1	0.0784103117406945	0.0888519932321279	0.882482304430085	0.377516044925887	0.625991620528262
CDS2	2320.59	0.131898762304186	0.137508514189589	0.959204330593897	0.337455819278136	0.585094051184809
ZMIZ2	2317.34	0.166845236779848	0.08626820592475	1.93402928681956	0.0531095271065796	0.18360969364278
PIK3IP1	2316.82	0.132324601577284	0.20365075431991	0.649762393560389	0.515845714087938	0.738790502711582
PARVG	2316.77	-0.289170979030476	0.0745797503052534	-3.8773390611648	0.000105605139008571	0.00216141427070021
PLCB2	2314.03	-0.15498980624745	0.186912415981933	-0.829210865598307	0.406985097639495	0.65129160714439
NFATC2IP	2313.96	0.115497177773362	0.0840539022392547	1.37408466110955	0.169415400827997	0.389923085641761
RETREG2	2313.84	0.0319128253436847	0.118513164933427	0.269276627297999	0.787716816842299	0.909719744369642
HERC6	2308.5	0.777981794200475	0.256207423242835	3.03653104329885	0.00239317464353654	0.021421796402596
PPM1M	2308.37	-0.161820020623505	0.160442980596425	-1.00858273775494	0.313174789481827	0.559983657871296
DENND4A	2308.05	0.211676278996011	0.099686045586733	2.12342939024338	0.0337178865600399	0.135044225443567
TTC7A	2306.24	-0.285246101375949	0.116776915951568	-2.44265828611412	0.0145795346152648	0.0756210931033955
SRSF9	2305.75	-0.399053720145146	0.12875987454522	-3.09920867471022	0.00194038300572851	0.0184348792085165
GOLGA4	2304.41	0.0263810940731737	0.0964658959456853	0.273475862267713	0.784487444515617	0.907771897676002
PIK3CG	2303.93	-0.224217420100737	0.0780779553253605	-2.8717122415206	0.00408254531386147	0.0313806350955755
CLASP1	2301.49	-0.0100266228688749	0.0962608597842899	-0.104160952762561	0.917041620546727	0.966408978328593
PCSK7	2300.4	0.15726557451739	0.159172570036529	0.988019320673771	0.323143186017412	0.570327188624864
GRSF1	2299.96	-0.148743527973973	0.104427832694546	-1.42436670508189	0.154340347087135	0.367719690811338
RPA2	2298.27	-0.122592730152471	0.160486189421016	-0.763883363389382	0.444936752444793	0.684188678937925
VPS39	2297.8	0.0850093579646044	0.0882509608653262	0.963268355733048	0.335412869286969	0.583116862610866
FBXW5	2296.24	-0.0516506587280431	0.0952277957415407	-0.542390573317784	0.587549472228127	0.793273305878465
CUL4A	2296.24	-0.234804476733507	0.0884777438095765	-2.65382531949343	0.00795850140242727	0.0500234231551044
MIAT	2295.53	0.538847920946565	0.364787118245503	1.47715720757419	0.139633501587808	0.34586001001721
PYCR2	2293.61	-0.0689933691670533	0.090854175523435	-0.759385782431728	0.44762181592275	0.686530618390974
SMC5	2290.06	-0.212418934346843	0.10639678888152	-1.99647880899287	0.0458818301112997	0.166363619722743
FGFR1OP2	2288.71	-0.0837042249556785	0.0998634325600555	-0.838186940002695	0.401925720749921	0.647464688272234
RBM6	2287.06	-0.233381601591117	0.149272146521154	-1.56346382784845	0.117943537338471	0.312504105084226
RSRP1	2283.29	0.00389594624650259	0.133615198723965	0.0291579572062848	0.976738612253432	0.989389804313433
DYRK1A	2282.93	0.0508907791898458	0.11087977115742	0.45897262105271	0.646253827310406	0.829534003110342
GPATCH8	2282.67	0.00577127749361265	0.0764610211923872	0.0754799949518234	0.939832813841216	0.97456585614948
NDFIP2	2281.69	-0.517770987478637	0.146235939981076	-3.54065483181249	0.000399135368893152	0.00585464209909511
MAPK14	2280.97	-0.0196803304381409	0.0910339420059187	-0.216186732162619	0.828842195220198	0.928605423536826
CPSF2	2280.21	-0.206146829877369	0.0954063915858372	-2.1607234740861	0.0307167064962277	0.126537386364316
VPS13D	2280.17	0.256808707430922	0.11080930469688	2.3175734937912	0.0204725121424791	0.095743111472158
BIRC5	2280.06	-0.592318473102762	0.175624883742912	-3.37263410787406	0.000744528190913246	0.00912784190493392
GFI1	2279.58	-0.322284295874426	0.138199407795828	-2.3320237113502	0.0196994438073507	0.0932510444707986
RBM33	2278.01	-0.0305841275620468	0.109295152403781	-0.279830595313657	0.779607477377475	0.904873262486479
HMCES	2277.05	-0.286855487503742	0.087598619953419	-3.27465761054545	0.00105790107532622	0.0119486835677965
DCTN2	2276.83	-0.0705791957028081	0.086208746326521	-0.818701102965643	0.412956967198138	0.657289325619726
UQCRC1	2274.92	-0.465822154237078	0.109698599759982	-4.24638195251612	2.17250157944796e-05	0.000635456711988527
PPP4C	2274.12	-0.425880941366061	0.103641074485897	-4.10919071882079	3.97048075030786e-05	0.00101719609429008
BCAP31	2273.92	-0.18330464622588	0.16555685410637	-1.10720058807174	0.268207213360816	0.509733714354683
EBP	2272.97	-0.462596916554251	0.179202957727063	-2.58141340088155	0.00983966746165551	0.0577058811086298
SYNJ2	2272.11	-0.0474705718552636	0.156181411176426	-0.303945082181642	0.761169730907061	0.897055240271257
CCNL2	2271.05	-0.0152180782736598	0.105279487692889	-0.144549319218312	0.885066714239826	0.953124098194635
KNL1	2270.67	-0.113362214973335	0.134676613306961	-0.841736454383173	0.399935488249497	0.646323441105808
IKBKB	2270.66	-0.00626495866654362	0.108422798732194	-0.0577826687726275	0.95392174342649	0.981596777575675
BICDL1	2269.73	-0.528739735652956	0.108277171689906	-4.88320601102518	1.04374721785504e-06	6.105921224452e-05
NSUN2	2269.03	-0.255943242254046	0.115336065397019	-2.21910849284669	0.0264793443981965	0.114177765064655
GOLGA3	2267.78	0.0110859921001286	0.0877391877136805	0.126351660973949	0.899453564352363	0.959308076861271
PSMF1	2266.68	-0.122872511902394	0.101296291920443	-1.21300108397745	0.225129406078089	0.461342965786004
SART1	2265.29	-0.168762616034236	0.0989306370219842	-1.70586808206576	0.0880326436224117	0.256636659129962
TMEM248	2263.66	0.000318474048813251	0.0891141705583395	0.0035737756051352	0.997148545690625	0.998627097150165
ERH	2262.99	-0.296173502618231	0.116938397568464	-2.53273098295048	0.0113177775283722	0.0638947022393929
AP2A1	2260.79	0.0607941779265058	0.10544995347224	0.576521619258089	0.564262661257383	0.7764032673047
MICAL2	2260.56	-0.706346261322923	0.193563525022621	-3.64917027234535	0.000263088686565646	0.00429586241063619
SEC23B	2257.69	-0.058188490227308	0.10410472055749	-0.558941899230922	0.576201373051221	0.784260896049106
UBP1	2254.36	-0.0456190514328128	0.0881191895731052	-0.517697128784491	0.604669601838745	0.803466138574284
PLEKHO1	2254.29	-0.049210773304979	0.12986236483312	-0.378945611903937	0.704728252289264	0.865561010147642
ZNF101	2253.93	0.13809401701242	0.12597660491674	1.0961877969619	0.272996598816732	0.515498343095414
MBD2	2251.5	-0.13908175370051	0.0925232551902294	-1.50320860863094	0.132785258311524	0.335268675148841
SNRPD3	2250.76	-0.39504082763186	0.123919696639061	-3.18787762031478	0.00143321181092328	0.0147766489249887
CDK5RAP3	2250.54	0.131016441541302	0.106722192561861	1.22764008493696	0.219582107222693	0.454886478684822
POLDIP3	2250.31	-0.10076774424653	0.0779461463081412	-1.29278673827144	0.196084828366287	0.424046640182602
RALGAPB	2250.09	-0.040388515844032	0.0764891717564233	-0.5280291957226	0.597479072244342	0.798878928685205
INPPL1	2247.46	0.0707317176119787	0.0927956549205055	0.762230922046639	0.445922193756795	0.685207639817189
ARGLU1	2245.48	0.107239642359612	0.0989216787933882	1.08408635667816	0.27832651147386	0.522244429093331
CPNE3	2243.54	0.102536462087413	0.123277580140166	0.831752715869584	0.405548538409787	0.650089308500017
HIPK2	2243.02	-0.111991975311973	0.200220583921581	-0.559342966234861	0.575927677320326	0.784079349663253
TYMP	2242.71	0.242515861441294	0.251391266927902	0.964694853583942	0.334697673710802	0.582224105958214
PDAP1	2242.34	-0.404172544106436	0.119829155217994	-3.37290656327472	0.000743791882534703	0.00912634482459385
POLD1	2241.83	-0.130215908637445	0.0988114760316311	-1.31782171329736	0.187563337468514	0.412482665426468
TRIB2	2241.26	-0.332239364127505	0.222846383566811	-1.49088963800885	0.135990472308099	0.339953302157814
RNF125	2240.65	-0.915942263171172	0.187412166102328	-4.88731485378095	1.02220548827506e-06	6.00353808311427e-05
PSMD7	2239.72	-0.214666036837064	0.0999703398342859	-2.14729726029641	0.0317696238072385	0.12932982326384
CUL1	2239.35	-0.0942670925097318	0.093305385905599	-1.01030708564997	0.312348187449319	0.558976480466028
TRAK2	2238.75	0.186659811087637	0.143843361797673	1.29766023787868	0.19440411275789	0.421614122046648
CACYBP	2237.77	-0.467188076261773	0.0871824707003669	-5.35873866052074	8.38049772966757e-08	8.19248787928489e-06
ZBED2	2237.72	-0.030824020337661	0.368639489432595	-0.0836156223661899	0.93336204558328	0.972295754018645
CPOX	2235.7	-0.104160358097643	0.139212692312277	-0.748210212499836	0.454333372009314	0.690796842941556
ZBTB7A	2232.78	-0.324826745537655	0.0985991311483073	-3.29441793000253	0.000986257402427602	0.0113603091028463
BCL2L11	2230.51	-0.75192927799236	0.191377301348174	-3.92904107590256	8.52852721743938e-05	0.00183129170410306
SHKBP1	2228.9	-0.207559969675367	0.110230069010977	-1.88297051374155	0.0597043640505285	0.199269349826326
EXOC5	2228.17	-0.174691154229242	0.0850861568451819	-2.05310899806064	0.0400620074802187	0.151741363535195
NEK7	2227.45	-0.11392691127785	0.121655651405165	-0.936470356797688	0.349031068059084	0.597992155637447
MTOR	2227.16	-0.102261423669101	0.0974735977103692	-1.0491192083928	0.294123256535666	0.540286496336192
JPT1	2226.41	-0.474776000700017	0.131634385151791	-3.60677797182355	0.000310022717243457	0.00482875005819762
WDR33	2222.63	-0.0176067887789322	0.0986696404688498	-0.17844180535441	0.858376020179445	0.942133940304799
GUCD1	2220.73	-0.102239485026745	0.0847899801566916	-1.20579677973514	0.227895857485364	0.464577383231585
ACTR1A	2217.58	-0.14149862807736	0.0929788272437219	-1.52183709207748	0.128049904921977	0.328560445041557
PNPLA6	2216.28	0.0380952941539114	0.146381493578675	0.260246655656894	0.79467351772951	0.912241486398547
SNW1	2215.03	-0.147069014204943	0.0851847326650361	-1.7264715120167	0.0842626201370148	0.249612893264733
PPP3R1	2214.06	-0.056266567167219	0.0856232935152877	-0.657140888386556	0.511090329903032	0.734955115845268
PCED1B-AS1	2213.91	-0.181529036436145	0.150031830260043	-1.20993682554902	0.226303135134358	0.46262698620683
DICER1	2213.9	-0.041956461819011	0.0908700271958874	-0.461719481260482	0.644282498826173	0.828686865418468
APOL2	2213.55	0.322905735640766	0.11585872759111	2.78706440468058	0.00531879070300695	0.0375626953688119
TBC1D4	2213.33	0.275605993383872	0.13901863276935	1.9825111777724	0.0474220576005125	0.169856683057138
DHX38	2210.63	-0.102646841399848	0.0959303599543493	-1.0700141378464	0.284612945034422	0.53009071825852
SIT1	2210.37	-0.3998026791502	0.151482906167031	-2.63925936771613	0.0083087385714647	0.0514843813316906
AFF4	2209.47	0.193630144536863	0.0945904721264188	2.04703645286894	0.0406545055299673	0.153360065415025
TMEM59	2206.04	0.0967549383090495	0.174527925823938	0.554380841073279	0.579318235147521	0.787133289690657
CASP2	2205.43	0.0118788904478572	0.0950146542390259	0.12502166684703	0.900506397253781	0.959803784290505
DDHD1	2204.96	0.0562070695784683	0.100015239414365	0.561985052553856	0.574126203246591	0.782938783183721
MYO18A	2204.91	-0.0393044679260204	0.143831682248639	-0.273267108550365	0.784647896996967	0.90780779070453
RRP1B	2203.33	-0.170249855874256	0.124311358790838	-1.36954384161074	0.170829340266986	0.392023655139329
ANKZF1	2203.11	-0.288987409639993	0.136340630490507	-2.11959860094761	0.0340399105721674	0.1357849748166
PTPRA	2201.46	0.0373099791362995	0.130096427205812	0.286787115815835	0.774275328835631	0.902799294459795
PRELID1	2201.23	-0.356715613132464	0.145262271246688	-2.45566594870792	0.0140623808545875	0.0736237106592103
PLAC8	2200.73	0.618048062701504	0.158086363611824	3.90955961400377	9.24645353389196e-05	0.00195716599800713
GTF2F1	2200.65	-0.126687394762332	0.107026788624774	-1.18369799178491	0.236532634213833	0.473707419954912
SSB	2200.55	-0.442435691553779	0.0946048976815117	-4.67666793576843	2.91573830885632e-06	0.00012742633979793
SH3GLB1	2200.42	-0.00645272810045159	0.125515034631633	-0.0514100013547328	0.95899881538469	0.98356256694244
LGALS9	2200.09	0.771227264014946	0.250775403450844	3.07537044463819	0.00210241245406928	0.0194512678121987
PRNP	2198.13	0.39327375864532	0.177308995119897	2.2180135778187	0.02655390664833	0.114401567357367
PCF11	2197	-0.305084989590402	0.0909881109782361	-3.35302037057761	0.000799348231877699	0.00964084040379117
S1PR4	2196.61	-0.162769157013512	0.11289719322977	-1.44174671094117	0.149373840956419	0.361019177418906
OPA1	2196.49	-0.164130689897875	0.0969593719364746	-1.69277798133232	0.0904977353453614	0.261717759730776
DCTN5	2194.82	-0.293317964164883	0.14217842049295	-2.06302730856	0.0391100336728868	0.149738724644531
JTB	2193.52	-0.338698077742559	0.0992424795264776	-3.41283369136495	0.000642911636028376	0.00819728091499911
RTRAF	2191.56	-0.346442501223913	0.0939293882403337	-3.68832915570027	0.000225731515543075	0.00382893217974264
BRCA1	2190.6	0.0499209213427047	0.0952313889044723	0.524206586893119	0.600134860003421	0.800689974142686
PHF20L1	2190.56	-0.271825116311381	0.124406640868659	-2.18497271860558	0.028890846958174	0.121336657702518
PHLDA1	2187.13	-0.881166933082388	0.181248479226092	-4.86165145685559	1.16410461371829e-06	6.67854457731278e-05
NIPAL3	2185.58	0.267052742050268	0.134346146879034	1.9877960645252	0.0468342491737419	0.16870548084185
SHFL	2183.58	0.466476571121881	0.20353848648135	2.29183472465598	0.0219151820848236	0.100285760938825
SRF	2182.26	-0.123552018435524	0.12189365827208	-1.01360497491791	0.310771282863265	0.557043944712889
BAP1	2180.81	-0.154320831426624	0.0879056263695027	-1.75552848890413	0.0791689520495742	0.239538069335089
ADAM8	2179.77	0.271477911275179	0.207494698270383	1.30836071252972	0.190750991549627	0.416149210803311
ZC3H7A	2179.75	-0.220241309748375	0.0849462326879459	-2.59271427088994	0.00952218445696137	0.0562808825958588
CHMP4B	2178.46	-0.358784428985173	0.13117259210944	-2.73520880555468	0.00623407168258641	0.0420572539930629
EFR3A	2178.43	0.107656000877737	0.102172594885708	1.05366807017246	0.292034912364768	0.538279019041327
LRCH4	2177.68	-0.277138845148431	0.0870358052320876	-3.1841934984047	0.00145157944353263	0.0149060255365939
CIZ1	2176.51	0.0596191142892254	0.0977261625648202	0.610062983386675	0.541820086322956	0.759806027054814
MPHOSPH8	2175.26	0.130993516207928	0.113411445222997	1.15502907092278	0.248078521950992	0.486691148358832
MLLT3	2175	-0.0896131963084051	0.118388314207298	-0.756942920493757	0.449084059900839	0.687064565091704
CNOT9	2174.87	-0.318507405724549	0.11311687337634	-2.81573735392132	0.00486654338994785	0.0352522445065698
SNX19	2174.17	0.349762088559591	0.145122268038567	2.41012005453664	0.0159472719281864	0.0800649679830636
NCK2	2171.94	-0.281865027415507	0.125748195291853	-2.24150356004169	0.0249934751846884	0.109712864924456
CD81	2171.55	0.0504948545017407	0.146964101255162	0.343586318498763	0.731157415251289	0.880256988618842
TCERG1	2170.68	-0.321636491971354	0.101347684058396	-3.1735948873388	0.0015056367848342	0.0153274313699187
GOLPH3	2169.55	-0.189390572846297	0.0852677081255621	-2.22112892453268	0.026342230459598	0.113748964247814
RAB5C	2168.45	-0.259639475190927	0.110839089294043	-2.34249015256824	0.0191555394718756	0.0914040337227358
FOXK1	2168.19	0.237486411864385	0.177887206996314	1.33503929751005	0.181863485044104	0.405789488423286
SSBP3	2167.17	-0.140558294678819	0.13407770659161	-1.04833456845253	0.294484488222556	0.540348852864777
PRPF38A	2165.73	-0.25400105884781	0.0976562398620997	-2.60097111261384	0.00929602814288353	0.0554070125050567
MCUB	2165.43	-0.181340389120019	0.151861876161499	-1.19411397846271	0.232433385967763	0.470094397203511
CCM2	2163.53	-0.0914188418984437	0.127883675862912	-0.714859353874395	0.474695955045135	0.707388663157909
TCF25	2162.01	-0.150249055186383	0.0748284439244602	-2.00791366633337	0.0446524666746846	0.163686846220136
HBS1L	2161.42	-0.165968626307413	0.114854382272858	-1.44503520913224	0.148447996111595	0.359530167389928
PTPN22	2160.74	0.0903875665335761	0.114480553420516	0.789545157084973	0.429793447748565	0.670829920178143
CDK2AP2	2160.2	-0.693114191678198	0.173827712722289	-3.98736300917411	6.68117589100452e-05	0.0015133474476286
SH2B3	2160.15	-0.363292532336159	0.113382880729001	-3.20412155697891	0.00135475264930601	0.0142162921017218
PRDX6	2159.71	0.158711494955722	0.127811166058974	1.24176548770778	0.214323099759226	0.448539005538357
RIGI	2158.92	0.627182299989505	0.342270987443249	1.83241444060022	0.066889698225094	0.214529252304483
XPO7	2158.53	-0.304851769232807	0.105537326641624	-2.88856823394816	0.00387000054976567	0.0302177289379759
RC3H2	2157.9	0.0462104010788333	0.0882566293292267	0.523591275012929	0.600562851296673	0.800876134231737
BNIP2	2157.89	-0.188825653497759	0.0944163458946466	-1.9999254547349	0.0455083140382593	0.165589654030077
SUMO1	2157.47	-0.503904784097932	0.0955928152174068	-5.2713667125704	1.35411607548579e-07	1.17397178977225e-05
WBP2	2157.44	-0.102831554332179	0.103582481291161	-0.992750444383823	0.320831585228238	0.568492810399043
IRF2	2156.84	-0.045195493931644	0.0912609628239412	-0.495233586553697	0.620435244947876	0.813397503501014
DERL1	2156.69	0.292198284176133	0.168440897017983	1.73472291675659	0.0827898951682996	0.24704272650193
DBI	2155.87	-0.349197870290512	0.157526240831698	-2.21676000421795	0.0266394959628853	0.114602278666043
LRRC58	2154.16	0.213705359380831	0.0993634261116889	2.15074467279959	0.031496358235841	0.128550719344488
EFHD2	2150.17	-0.264990932996935	0.142613543083025	-1.85810496863308	0.0631541093976948	0.206646024653158
WDFY1	2149.42	0.460732946289446	0.206894386503509	2.22689921208486	0.0259540105221573	0.112697440779876
MSL2	2148.33	0.00255147518741569	0.115957991372698	0.0220034441543149	0.982445208166173	0.992329097147791
TUT7	2148.25	-0.0442694411441566	0.118912293837999	-0.372286495494463	0.709679552223002	0.868412127685217
RANBP9	2146.61	0.00971960692322753	0.124822527065127	0.077867410248442	0.937933523526523	0.973781038714408
CNOT8	2146.58	-0.220313743986084	0.0881329801824514	-2.4997877472201	0.0124267734870382	0.0681087301925408
MGRN1	2146.55	-0.13330767156913	0.122793996482396	-1.085620432496	0.277646956165157	0.521562088705192
TUT4	2145.06	0.030932889140124	0.0978165357046856	0.316233742253073	0.751825098258521	0.8917793873387
NDUFV1	2144.37	-0.352981009047557	0.12538923577695	-2.81508222663915	0.00487647549225451	0.0352944711833462
MAP4K2	2143.67	-0.45071095497957	0.0992138532436484	-4.54282280391548	5.5505906703321e-06	0.000214223965637571
TMEM63A	2142.92	0.394377602025364	0.186161280257972	2.11847276446991	0.0341350491262858	0.136018421820188
GLUL	2141.9	0.0815835132945251	0.185783058194812	0.439133223918495	0.660565006678261	0.837997497658554
UBASH3A	2141.43	-0.236203427433992	0.125313203547906	-1.88490454913392	0.0594427258306377	0.198663846855026
MAGT1	2139.11	-0.00138994083425718	0.227868230577855	-0.0060997569987374	0.995133128246389	0.998083038353763
LMF2	2138.33	0.262625736801348	0.169880407069582	1.54594482866866	0.122117892751683	0.318434412713568
PDE4B	2137.96	0.246156712469568	0.199555886007526	1.23352268577176	0.217380818220391	0.452395542707912
CCNK	2137.53	-0.00974116493871787	0.100710971005091	-0.0967239700054673	0.922945603767248	0.968506265987114
DENND4C	2137.17	0.273291014044356	0.0834805680537066	3.27370812652516	0.00106146189578649	0.0119486835677965
NDUFS2	2131.89	-0.229219235022289	0.0959461871376543	-2.38903954248257	0.016892484108658	0.0835848889012817
CD27	2130.82	-0.639491384406926	0.143387379554928	-4.45988612381297	8.20032118634846e-06	0.000292202811769669
SMG6	2129.8	0.353203941884235	0.0880103293484906	4.01321009134813	5.98985565919627e-05	0.00139285235117367
BCL2L1	2128.49	-0.0069611999835218	0.117122372435395	-0.0594352713215539	0.952605420252202	0.981063748677267
PSMD11	2127.87	-0.183350928430636	0.106368639265392	-1.7237310705195	0.0847564032359903	0.250725740729361
KIF20B	2127.85	-0.546990635395287	0.0919103139793985	-5.95135204867098	2.65936357569861e-09	4.64888039662419e-07
CSTB	2127.83	-0.179701478069304	0.12904059480573	-1.39259647973448	0.16374184813823	0.381473835290993
CSTF2T	2127.42	0.392189039282666	0.0751927202367851	5.21578469361989	1.83040690202407e-07	1.49439649215251e-05
RICTOR	2126.19	-0.0214905969214555	0.127358199599909	-0.168741368745533	0.866000077775641	0.94512471745475
OASL	2124.96	0.747406561760016	0.262560163299698	2.84661066769254	0.00441873673813802	0.0331271489364243
RASSF3	2123.91	0.0406368304835492	0.103948807287563	0.390931185685777	0.695848101789644	0.860231156593962
ITPR1	2123.27	0.311230014262771	0.170447029580661	1.82596326277124	0.0678557957533559	0.216552678071116
UBN1	2122.69	0.123505804663678	0.0902100144973736	1.36909195006585	0.170970534306486	0.392287086050042
NXF1	2122.17	-0.27506150809177	0.109593926894873	-2.50982436604923	0.0120791222935917	0.0667549075600979
RAD50	2122.03	-0.235505202204399	0.0827687058677348	-2.84534111939286	0.00443638851018257	0.0332092175681626
UBA6	2121.7	-0.201210939744438	0.128211147590244	-1.56937164611846	0.116561366821134	0.309947270865289
PSMA3	2120.33	-0.321751438557572	0.12827639669819	-2.50826688961799	0.0121324991002515	0.0669427419720153
DNMT3A	2119.55	-0.269745849912977	0.0847607783988665	-3.18243714850764	0.00146041208935069	0.0149760270777515
ADSL	2119.52	-0.549069471957717	0.11346814688094	-4.83897452325406	1.30510773297765e-06	7.1553769016896e-05
CTC1	2118.32	-0.17859214636874	0.0719289574312959	-2.48289635699677	0.0130318998205593	0.0702481679951801
[truncated: 47,772 more rows]

## Sheet: Succesful Seq (25.9K genes)
GeneID	Base mean	log2(FC)	StdErr	Wald-Stats	P-value	P-adj		Description: This list represents all the genes successfully sequenced (Base mean different from zero); Positively regulated genes (purple, 2363 genes) are selected using a BH correction (FDR test) with alpha < 0.05. This means that all genes with a p-adjusted value above 0.05 are not significant deregulated (gray dots).
NEIL1	213.908	2.6873958451904	0.188898801596295	14.2266431680904	6.26160998642493e-46	9.30413e-42
DUSP4	3750.43	-1.39290207147918	0.106477609530036	-13.0816429635027	4.19278624081115e-39	3.11503e-35
VPS35L	969.482	-1.07937131429564	0.0992381553669487	-10.8765757515795	1.49057681378454e-27	7.38283e-24
TROAP	848.294	-1.02647306236758	0.103271408230406	-9.93956681676549	2.80042255101554e-23	1.04029e-19
NEK2	838.511	-1.23933104904138	0.125435908713574	-9.8801934928484	5.07348497100387e-23	1.50774e-19
CDKN3	645.429	-1.04546521947058	0.107354948496642	-9.73839803484499	2.06788417214913e-22	5.12112e-19
CDC20	2017.36	-1.29288389012054	0.135009916927919	-9.57621424810444	1.00667352353061e-21	2.13688e-18
ARHGAP31	438.81	1.70578526716528	0.183868887368383	9.27718273373635	1.74018858694691e-20	3.23218e-17
CENPA	557.643	-1.16822222321478	0.126688101391317	-9.22124659210383	2.93665971703166e-20	4.84843e-17
KIF14	1825.03	-0.790471087620466	0.0874417693657309	-9.03997132439383	1.56712921832271e-19	2.3286e-16
PRR11	2427.3	-0.761672691675913	0.0858044114627175	-8.87684768989836	6.8781885226096e-19	9.29118e-16
TNFSF4	529.818	1.65226789839836	0.186888996339396	8.84090519378567	9.49462001807816e-19	1.17567e-15
FOXP4	507.116	1.06624100912914	0.120859132707192	8.82217988203134	1.12252736280045e-18	1.28305e-15
LOC105369363	38.2395	2.86887868087455	0.342488059159458	8.37658015848906	5.4487788772196e-17	5.7831e-14
BORA	632.526	-0.873668493871218	0.105302862854452	-8.29672119245978	1.07024154502355e-16	9.9392e-14
PLXNB2	507.417	1.34295624743617	0.161807416577214	8.29971997479681	1.04357074183678e-16	9.9392e-14
SDK2	471.68	2.2800130937708	0.275831696477494	8.26595754906954	1.3857786299704e-16	1.21125e-13
CCNB1	2344.25	-1.44353212135873	0.178909614866617	-8.06849940644572	7.1167414635e-16	5.87487e-13
PTTG1	1044.53	-0.869259661893426	0.109892876963317	-7.91006374492856	2.57257134075699e-15	2.01189e-12
C11orf24	459.384	0.971230845344769	0.124304488565946	7.81332079436144	5.57005891734217e-15	4.13828e-12
ARHGEF11	684.59	1.01399762266405	0.135208431550269	7.49951471988684	6.40545293957626e-14	4.53232e-11
KIF20A	1354.38	-0.981055578617871	0.131580944535104	-7.45590922822521	8.92501779919943e-14	5.76595e-11
CKS2	1225.26	-1.00185759428987	0.134297501880937	-7.45998682222757	8.65311340160533e-14	5.76595e-11
SNX5	2335.67	-0.622773499952822	0.0841251060132173	-7.40294460793874	1.33197320972263e-13	8.24658e-11
NMRAL2P	157.373	2.01401891897123	0.272500547675239	7.39088026117107	1.45859927264366e-13	8.66933e-11
PLK1	1880.85	-1.02543482570301	0.139573287283548	-7.34692752216836	2.02814768407685e-13	1.15909e-10
ILF3-DT	432.057	1.12710399771195	0.15360436830518	7.33770797112118	2.17282612538671e-13	1.19578e-10
UBE2C	1645.7	-0.983621137435763	0.134529420630097	-7.3115689700347	2.64040935773897e-13	1.40121e-10
PTK2	420.693	1.24587212403689	0.171625836262454	7.25923410582355	3.89288218152931e-13	1.99463e-10
SLC25A5	7301.11	-0.738119867010725	0.102872879294861	-7.17506763755563	7.22714466602242e-13	3.5796e-10
LPAR6	2026.98	1.05955648485101	0.14963790697333	7.08080262737071	1.43321910158014e-12	6.86974e-10
SNX30	708.456	1.08074140938233	0.153979062466085	7.01875561568881	2.2385292278685e-12	1.0107e-09
LOC124901245	111.394	1.68293486356865	0.239789851324254	7.01837402323135	2.24465008345478e-12	1.0107e-09
MKNK2	5776.53	-0.566424040377584	0.0811780371623185	-6.97755279848659	3.00365954525245e-12	1.31269e-09
ETS1	29675.5	-0.660735717413422	0.0949024515950935	-6.96226184158537	3.34852378186669e-12	1.42159e-09
NDUFV2	2732.99	-0.806085006859563	0.116071251215554	-6.94474297828144	3.7914997523491e-12	1.56494e-09
RCBTB2	807.432	1.22682260000114	0.177228460487361	6.92226630320832	4.44474670982663e-12	1.78499e-09
TRMT1	717.258	-0.766643537269031	0.11134607042761	-6.88523209058783	5.7693395632609e-12	2.25596e-09
CCNB2	1429.37	-0.948512145077742	0.138263144576729	-6.86019508656094	6.87665725081385e-12	2.62001e-09
ANP32E	6389.35	-0.474059295370637	0.0693014101786525	-6.84054327536131	7.88934096422954e-12	2.93069e-09
OAZ1	11249.7	-0.700907984280851	0.102719429353198	-6.82351906250179	8.88369464119492e-12	3.21958e-09
GPSM2	745.414	-0.918049582987045	0.134730544967371	-6.81396771021285	9.49430237926218e-12	3.35895e-09
BCL11B	3475.83	-0.611091480108817	0.0902289487166965	-6.77267649463078	1.26421431516893e-11	4.3686e-09
CD70	201.843	1.26290545600407	0.1869724521714	6.75450014875103	1.43328521121759e-11	4.84027e-09
FOXD2-AS1	160.17	1.36033218558817	0.202594955450106	6.71454125087127	1.88658803255559e-11	6.22951e-09
CMBL	100.599	1.70958713290317	0.254929173749927	6.7061258927556	1.9985931593606e-11	6.45589e-09
TESPA1	3864.3	-0.589961796716131	0.0885443049070308	-6.66289940765333	2.68477432047558e-11	8.14144e-09
SHISA5	3531.17	0.841010753419738	0.126205266557031	6.66383247199665	2.66777552811291e-11	8.14144e-09
C3AR1	225.051	1.40423716093804	0.210614313235926	6.66733964735362	2.60481807561864e-11	8.14144e-09
INKA2	213.432	1.28797606358344	0.193666791274898	6.65047453466214	2.92149547447424e-11	8.6821e-09
SKAP1	2479	-0.596196472771404	0.0903284695111158	-6.60031633435388	4.10281388043363e-11	1.19537e-08
SEPTIN11	1001.93	0.877684268325835	0.133116151632008	6.59337171008477	4.29948294797241e-11	1.22858e-08
TSPYL4	649.74	0.785409764341912	0.119244421535444	6.58655351947392	4.50153338384338e-11	1.26204e-08
RGMB	98.8855	1.5567067353516	0.238255369431629	6.53377398824298	6.41327038129998e-11	1.76472e-08
CCNF	1746.14	-0.664280574747623	0.102045127260139	-6.50967461733082	7.53137619602693e-11	1.99837e-08
HEXIM1	1276.68	-0.656560871630208	0.10082429276583	-6.51193133737233	7.41906335528374e-11	1.99837e-08
H1-10	4433.36	-1.04482422715147	0.163969987292528	-6.37204554567334	1.865234716648e-10	4.86237e-08
CLIC6	72.458	1.77397050260829	0.279070317459122	6.35671510592715	2.06113745727692e-10	5.28042e-08
DRAM1	189.163	1.09691394050648	0.173158669831375	6.33473300282727	2.37752624357662e-10	5.98774e-08
AURKB	1400.1	-0.588414542633192	0.0930665920738456	-6.32251089807073	2.57346867676898e-10	6.27448e-08
SAMD4A	143.195	1.47071920568073	0.23262154402383	6.3223688581917	2.57583606937014e-10	6.27448e-08
NUF2	1189.75	-0.819589606182842	0.129705965741997	-6.31882736845827	2.63555488522755e-10	6.3164e-08
C11orf71	256.801	1.08029404492724	0.171298399964657	6.30650400208132	2.8540860276104e-10	6.73157e-08
CSK	7036.42	-0.578468822991016	0.0920506248886076	-6.28424656205249	3.29447493133664e-10	7.41706e-08
ATP5PB	4297.63	-0.592821054897103	0.0942777373655585	-6.2880280272156	3.21523875032236e-10	7.41706e-08
ARHGEF12	668.255	1.11409805326907	0.177240940331952	6.28578279477918	3.26205764701248e-10	7.41706e-08
LUCAT1	61.4702	1.6466098318087	0.262556135181686	6.27145821852255	3.57682285526593e-10	7.93254e-08
PARPBP	442.5	-0.910989676831941	0.145493488702359	-6.2613776393498	3.81591176494223e-10	8.33833e-08
ZNF791	959.074	0.736328925609215	0.117663197673639	6.25793740241158	3.90102330342838e-10	8.40077e-08
CORO1A	26309.6	-0.554641240829494	0.0894097389809564	-6.20336494828185	5.5268470542817e-10	1.1683e-07
MAD2L1	1407.53	-0.691105481272414	0.111475994922672	-6.1995901606603	5.66103803428083e-10	1.1683e-07
CDCA3	995.241	-0.618003316097094	0.0996733841195183	-6.20028427404498	5.63612653224376e-10	1.1683e-07
CREM	2610.83	-0.460226610930932	0.0742813193115534	-6.19572478244003	5.80174272963771e-10	1.18093e-07
LDHB	16709	-0.541332345371432	0.0879875150739759	-6.15237678796026	7.63302680324606e-10	1.53269e-07
ARPC3	5114.27	-0.579089259751556	0.0943616444241466	-6.13691360812456	8.41401118204345e-10	1.62478e-07
GPD2	813.183	0.680493323262067	0.110887199259483	6.13680684340913	8.41966541857355e-10	1.62478e-07
CYTOR	431.037	-0.930716287753689	0.151603655859758	-6.13914145061683	8.29686649512548e-10	1.62478e-07
KRR1	1603.41	-0.526206433836397	0.0862401439039021	-6.10164141681805	1.04984694307167e-09	1.99996e-07
LMNA	689.124	0.987732559114468	0.162280229526081	6.08658591375558	1.15343775712039e-09	2.16949e-07
HMMR	2437.05	-0.811321010257183	0.134102096385101	-6.05002481040501	1.4482352873262e-09	2.68992e-07
CORO1B	2910.21	-1.13265849826203	0.188219082724941	-6.01776654026774	1.76839984042724e-09	3.24403e-07
TMSB10	42335	-0.626559097371413	0.104273506901783	-6.0088043069423	1.86896549655825e-09	3.3867e-07
PPP1CC	5223.9	-0.433822689742358	0.0722442160383401	-6.00494701904064	1.91394392192404e-09	3.42642e-07
MAL	3846.44	-1.0351144173073	0.173627898949662	-5.96168256120754	2.49653784440012e-09	4.4162e-07
KIF20B	2127.85	-0.546990635395287	0.0919103139793985	-5.95135204867098	2.65936357569861e-09	4.64888e-07
H2AX	564.138	-0.705816338470952	0.118659725216704	-5.94823843711036	2.71043575893506e-09	4.68307e-07
GPR68	1019.43	0.849753934420382	0.142949671269772	5.94442734196111	2.77424987684213e-09	4.73823e-07
CEP55	2104.3	-0.688242985564328	0.11590348695104	-5.93806971359762	2.88397415112162e-09	4.86966e-07
GNAI2	10347.9	-0.590674929233442	0.0995322526039238	-5.93450779802964	2.94728324419503e-09	4.92064e-07
PIF1	356.858	-1.02200586035961	0.172545871176081	-5.92309658523595	3.15935156757138e-09	5.21609e-07
PPIA	8018.47	-0.587352854761926	0.0996281102051644	-5.89545313619207	3.73654548764937e-09	6.10124e-07
BBX	2349.04	0.646603101107918	0.109894122502263	5.88387337179569	4.00774511965338e-09	6.47294e-07
SLC16A6	120.91	1.17798961448947	0.200370087403896	5.87906922511311	4.1257981469909e-09	6.59196e-07
JUND	5380.64	-0.735533600446319	0.125503844855691	-5.86064595305477	4.61070080267883e-09	7.28834e-07
LOC107987095	64.7476	1.51795944482391	0.259395875378381	5.85190278222295	4.85980685486824e-09	7.60125e-07
KPNA2	4130.38	-0.8405396484151	0.143876226830674	-5.84210238849479	5.15461071092677e-09	7.97837e-07
MIF4GD	589.804	-0.636324685309894	0.109021415793033	-5.8366943841373	5.32466337970779e-09	8.15662e-07
IRGM	40.7512	1.87415629259237	0.321375724719656	5.83166726182336	5.48762652142733e-09	8.32047e-07
SNRPD2	3010.48	-0.720404881008128	0.124808363474101	-5.77208819149062	7.82951164147765e-09	1.16339e-06
PTPN13	85.8152	1.46740890676454	0.254216086261641	5.77228974115457	7.82014951595203e-09	1.16339e-06
RAB15	552.77	0.981586371675505	0.170232859909605	5.76613922950441	8.11080618933818e-09	1.19325e-06
UBE2S	1586.74	-0.85503529723339	0.148560904499454	-5.75545295792496	8.64097830498278e-09	1.25879e-06
COX8A	2572.85	-0.576509375908692	0.100324862519081	-5.74642577555531	9.11496150239782e-09	1.31494e-06
KIF18A	643.861	-0.761925543076505	0.132699050267165	-5.74175581168448	9.36998746900249e-09	1.33874e-06
TPM3	13669.5	-0.522745706255195	0.0912808210430992	-5.72678576158266	1.02351288858738e-08	1.44842e-06
CKS1B	747.348	-0.699951250674036	0.122420415541737	-5.71760230984839	1.08037628193384e-08	1.51446e-06
DBF4	1038.58	-0.526093745771016	0.0920906574370984	-5.71278086629319	1.11144762631771e-08	1.54346e-06
PHB2	4257.5	-0.595241112025852	0.104331049545451	-5.70531126274676	1.16130673887158e-08	1.59776e-06
TIGD1	166.07	1.31336327772814	0.230324479963823	5.70223051381438	1.18249767216947e-08	1.61199e-06
LOC124902552	20.6784	2.14972370946003	0.37711804555699	5.7004000068068	1.19526627077593e-08	1.61459e-06
PDZD4	112.808	1.26741701408481	0.222511284921627	5.69596735074006	1.22674353466929e-08	1.64218e-06
PLAAT3	87.3317	1.35644233911021	0.239203133368312	5.67067128264424	1.42239082468626e-08	1.88708e-06
AMPD2	965.971	-0.629525774473263	0.11121223820135	-5.66058002837337	1.50862214394386e-08	1.98377e-06
PPP3CA	849.183	0.609706525240698	0.107985724495884	5.64617710430731	1.64054846884828e-08	2.13833e-06
CHASERR	995.689	-0.628912547346604	0.111488685902836	-5.6410436830757	1.69022469494365e-08	2.17653e-06
KNSTRN	615.455	-0.70480775844187	0.124962884534155	-5.64013675796056	1.69915156676892e-08	2.17653e-06
NAB2	891.115	-0.810230724390596	0.144361939170052	-5.6124954336903	1.99429474436069e-08	2.53275e-06
NCKAP1	151.267	0.908497168764587	0.162029177999494	5.60699733209425	2.05866833054246e-08	2.59235e-06
DRAXIN	33.6527	1.75860862693798	0.314050503904075	5.59976374842924	2.14644129255445e-08	2.68017e-06
AGRN	1371.26	1.4825856138262	0.264871783855994	5.59737089486383	2.17626802988785e-08	2.69476e-06
MRPS15	1040.39	-0.764321069576884	0.13667741713996	-5.59215330206457	2.24270664489192e-08	2.73151e-06
ABCA5	408.076	0.727787568678367	0.130115115851469	5.59341290914395	2.22648932515944e-08	2.73151e-06
DGKA	7101.81	-0.584383856765525	0.105252017004917	-5.55223427916089	2.82041246410411e-08	3.37972e-06
TNFSF9	58.4051	1.41619554912792	0.255031208884489	5.55302841296319	2.80762418025624e-08	3.37972e-06
SMAGP	63.662	1.47380775369157	0.265787105232656	5.54506868345429	2.93838804794833e-08	3.49292e-06
CELSR2	345.123	1.08579521259801	0.196096496895819	5.53704543317194	3.07616774478769e-08	3.62768e-06
SLAMF7	371.269	1.53192105914844	0.276773532739038	5.53492613252455	3.11359547190689e-08	3.64291e-06
SNRPA1	980.858	-0.645243959701705	0.117076900639172	-5.51128323502798	3.56226946591509e-08	4.13529e-06
DAZAP1	4359.9	-0.47108611628457	0.0856079567234878	-5.50283097873916	3.73740692076199e-08	4.27186e-06
SLC30A3	15.1703	2.1398069749389	0.388816970719265	5.50337854590172	3.72581233098085e-08	4.27186e-06
POGLUT1	387.223	-0.878899143261746	0.159927411802373	-5.4956128743447	3.89355805389448e-08	4.41636e-06
GTSE1	1745.59	-0.482657007596395	0.0879163687503551	-5.48995613054645	4.02033584967337e-08	4.49159e-06
ITM2C	786.237	0.717892338023413	0.130764443681787	5.48996590977276	4.02011326362508e-08	4.49159e-06
RAD21	10013.7	-0.50895998758147	0.0928647312909145	-5.48065967032271	4.23742898624214e-08	4.6988e-06
OTUB1	1298.54	-0.480425368076547	0.0877088864968483	-5.47749934202859	4.3137861048182e-08	4.74804e-06
MYC	2016.87	-0.609963143717704	0.111905820458477	-5.45068291549707	5.01767641887319e-08	5.48218e-06
CYRIB	3540.78	-0.439124927095595	0.080622002120782	-5.44671324879442	5.13090798388787e-08	5.51963e-06
CKAP2	2426.55	-0.58963815212241	0.108274662830735	-5.44576299484013	5.15837839923704e-08	5.51963e-06
MAST2	800.068	0.600330790764912	0.110241644783286	5.44558993060244	5.16339674786744e-08	5.51963e-06
MAP1A	255.826	1.32624155248149	0.244483818292515	5.42465984760881	5.80650077426022e-08	6.16277e-06
TBC1D10C	3295.2	-0.500769312165623	0.0924490239535799	-5.41670739992958	6.0706564140084e-08	6.39744e-06
HP1BP3	6246.31	-0.370974098708956	0.0685284812788072	-5.41342944986118	6.18289617387898e-08	6.42459e-06
RPL22L1	502.851	-0.93779337694887	0.173217269775553	-5.41397158703643	6.16419517632549e-08	6.42459e-06
PLCXD2	632.962	0.57511269600206	0.106341503353193	5.40816781658552	6.3672750171584e-08	6.57023e-06
YY1	3621.76	-0.401064733100171	0.0744679203060071	-5.38573833473658	7.21478608334343e-08	7.39341e-06
ULBP2	55.0323	1.54576901415986	0.287247100807856	5.38132155141873	7.39409793664165e-08	7.52527e-06
SNRPF	965.309	-0.801652865187527	0.149130827972432	-5.37550066667449	7.63701693732644e-08	7.71962e-06
LINC00324	167.138	-1.13764836857049	0.211689338986883	-5.37414105979603	7.694860228723e-08	7.72554e-06
CAMSAP2	186.393	0.951598533278149	0.177158587120275	5.37145022855763	7.8105927222701e-08	7.7891e-06
EPM2AIP1	1171.61	0.709157377033082	0.132269015149241	5.36147771443622	8.25439073083658e-08	8.1768e-06
NPM1	13854	-0.445956025464529	0.0832143833549456	-5.35912191480566	8.36274097361605e-08	8.19249e-06
CACYBP	2237.77	-0.467188076261773	0.0871824707003669	-5.35873866052074	8.38049772966757e-08	8.19249e-06
ASPM	4026.93	-0.821662427095755	0.153580949688464	-5.3500282994895	8.79404791512063e-08	8.54057e-06
AURKA	1322.93	-0.685658956367896	0.128654818134772	-5.32944639235847	9.85125922975348e-08	9.50519e-06
ID2	1926.02	-0.864892730866879	0.162395385490113	-5.3258454866597	1.00484524288792e-07	9.6329e-06
NEU3	600.741	0.522363063725335	0.0982037228767041	5.31917781142746	1.04237225713986e-07	9.81945e-06
HERPUD2-AS1	164.915	1.03813791366697	0.195154836829271	5.31956025550711	1.04018360000755e-07	9.81945e-06
KMT2E-AS1	154.178	1.20917617244693	0.227336992514885	5.31887115717765	1.04413040215535e-07	9.81945e-06
MB	18.858	-2.08355479635019	0.392242926640465	-5.31189896576517	1.08488749591075e-07	1.01386e-05
DUSP2	776.411	-1.15260485891451	0.217294204323924	-5.30435159327261	1.13074190216492e-07	1.05011e-05
LCK	9544.37	-0.417424864217447	0.0787895123508204	-5.29797496853146	1.17094013638232e-07	1.06742e-05
RBM3	6075.36	-0.554774499501084	0.104698274702048	-5.29879313751704	1.16570610454498e-07	1.06742e-05
KIF1A	43.5002	1.84190351003049	0.34751629323111	5.30019324534393	1.15680173852569e-07	1.06742e-05
PTP4A2	7208.8	-0.43880921082449	0.0829171262804524	-5.29214205205684	1.20891929081294e-07	1.09366e-05
FARP1	21.5544	1.86436850938283	0.352345467306916	5.29130833903659	1.21444416939732e-07	1.09366e-05
RGS10	2426.43	-0.590868152428453	0.111735056110411	-5.28811791927314	1.23581305120067e-07	1.1062e-05
PTMA	21661.4	-0.635051234756862	0.120157271288692	-5.28516691454382	1.2559019176391e-07	1.11745e-05
HDAC7	4632.91	-0.625305175061775	0.118508755023475	-5.27644708560063	1.31712521624506e-07	1.16253e-05
EXOSC8	1030.62	-0.467459454926611	0.0886054663690649	-5.27574058444115	1.32221019749814e-07	1.16253e-05
F2R	443.688	1.34258322771169	0.254589419675547	5.27352326511723	1.33829279483157e-07	1.16975e-05
SUMO1	2157.47	-0.503904784097932	0.0955928152174068	-5.2713667125704	1.35411607548579e-07	1.17397e-05
LOC107986437	82.1414	1.21239655219431	0.230025033083301	5.2707156953446	1.35892824443655e-07	1.17397e-05
TNFAIP8L1	887.359	-0.610036657039717	0.115886782149191	-5.26407451933877	1.408972958997e-07	1.21017e-05
HMGB2	14331.3	-0.625728223607215	0.119108136048703	-5.2534465265358	1.49279030459366e-07	1.27479e-05
STK39	1626.83	-0.634640111522399	0.121008257092032	-5.24460170548302	1.56620292473967e-07	1.32984e-05
RGL4	337.867	-0.912960466337868	0.174153168830587	-5.24228455025116	1.58600531296627e-07	1.339e-05
NIPBL-DT	326.441	1.15494015109844	0.220588201945871	5.23572947651047	1.64334504411408e-07	1.37957e-05
EDA2R	147.112	1.05736793339124	0.202123866778633	5.23128688483519	1.68334026536096e-07	1.40521e-05
QTRT1	419.287	-0.697299306417085	0.133396544799481	-5.22726662422366	1.7203433427442e-07	1.42808e-05
TOMM22	1243.93	-0.65253346237086	0.124859665126261	-5.22613497089717	1.73090029657052e-07	1.42886e-05
SLC30A4	230.438	0.885174027536865	0.16966820726662	5.21708835024045	1.81757577186729e-07	1.49212e-05
CSTF2T	2127.42	0.392189039282666	0.0751927202367851	5.21578469361989	1.83040690202407e-07	1.4944e-05
RSL1D1	4460.39	-0.523701924563195	0.100475782073117	-5.21222043518997	1.86593638316778e-07	1.51508e-05
LOC105375614	17.5835	1.96294618990214	0.376976327926452	5.20708077533481	1.91834600812962e-07	1.54917e-05
DNAJB4	337.578	0.82385454721512	0.158483585229895	5.19835884593375	2.01055712396845e-07	1.61486e-05
MRPS27	1461.26	-0.520358223564627	0.10016992757128	-5.19475491478563	2.04989712743505e-07	1.62885e-05
CAB39L	204.387	0.818944661703475	0.157648379584489	5.19475470576959	2.04989943045493e-07	1.62885e-05
ARPC2	14982.6	-0.530366955289782	0.102368953600989	-5.18093559261171	2.20775720754614e-07	1.73703e-05
RTL5	58.3872	1.61827307147312	0.312360042439953	5.18079412088763	2.20943246787966e-07	1.73703e-05
MRC2	376.248	0.820141508916565	0.15855051313162	5.17274585062824	2.30678681428605e-07	1.80403e-05
LOC105371932	222.08	1.1326582353134	0.219010432800125	5.17170904066972	2.31962579265245e-07	1.80457e-05
EEIG1	7164.45	-0.81374984905881	0.157392701762353	-5.17018794357753	2.33858679707434e-07	1.80985e-05
JRKL	571.351	0.618630892543643	0.119684295521504	5.16885602950718	2.35531246386882e-07	1.81335e-05
HNRNPA1	19384.5	-0.451858695101407	0.087508750820471	-5.16358296587297	2.42267126961062e-07	1.85559e-05
ARHGDIB	20901	-0.469828710235025	0.0910593468821077	-5.15958796457546	2.4749391999716e-07	1.8859e-05
ZSCAN23	113.273	1.19002883379213	0.230982687462511	5.15202609713023	2.57687165168976e-07	1.95356e-05
CERK	2830.29	-0.495961172157808	0.0963326940951997	-5.14842003346943	2.62689731278662e-07	1.98137e-05
ARHGAP4	4223.21	-0.411480084025974	0.0800170898639571	-5.14240251333261	2.71247198766495e-07	2.03559e-05
AIFM2	256.944	0.982772812825615	0.191204405168895	5.1399067503571	2.74874847895631e-07	2.05244e-05
H3-3B	10091.1	-0.50744095663236	0.0987453879384673	-5.13888260734334	2.76376983245236e-07	2.05334e-05
ITGA6	1283.01	0.829722532686257	0.161615042529042	5.13394372022737	2.8373297314896e-07	2.09751e-05
LSM7	836.85	-0.714819582205426	0.139274553074086	-5.13244929836667	2.85995783999085e-07	2.10377e-05
LOC105378647	26.9155	1.84356562976145	0.359612225665246	5.12653769306936	2.9511899402979e-07	2.16018e-05
NSMCE1	1696.05	-0.761284396114493	0.148694004284396	-5.11980560196927	3.05850767495717e-07	2.22776e-05
SET	8590.41	-0.479474929119263	0.0936914685045646	-5.11759434207079	3.09457283032009e-07	2.24304e-05
TKT	5347.85	-0.491957414315467	0.0961955566130949	-5.11413865293335	3.15175794955868e-07	2.2734e-05
TIGD7	210.862	0.908291644773028	0.177852254887097	5.10700100681672	3.27312005336125e-07	2.34953e-05
ACBD7	82.849	-1.27876059314144	0.25054565275042	-5.1039025387332	3.32719674452432e-07	2.37687e-05
SCML1	564.899	0.912243397608401	0.178815807323782	5.10158140525351	3.36827084391893e-07	2.3947e-05
SMAD2	2987.02	-0.597346067920247	0.117382043867286	-5.08890498273836	3.60136992199326e-07	2.54823e-05
UBE2V2	1242.56	-0.472305010494551	0.0931050963864286	-5.07281586965196	3.91971738403357e-07	2.76034e-05
CAPZB	7566.3	-0.476417235878482	0.0939765856451452	-5.06953123065601	3.98796698399555e-07	2.79515e-05
KRBA2	235.808	1.0935286806553	0.216036964091923	5.06176656042067	4.15389447116235e-07	2.89778e-05
PRDM8	311.622	0.732309492219583	0.144932053853643	5.05277799319045	4.35429921708995e-07	3.02339e-05
MRPL47	548.223	-0.518052462846958	0.102568880836389	-5.0507762064141	4.40018349958916e-07	3.04104e-05
GDI2	7238.32	-0.361714586049239	0.0716906463070883	-5.04549205066205	4.52355702624085e-07	3.11183e-05
H2AZ1	6361.21	-0.441778062163142	0.0878331219772181	-5.02974336125419	4.9113677051906e-07	3.36304e-05
KIF2A	8115.59	-0.483933072716314	0.096293627051987	-5.02559813698832	5.01865840715116e-07	3.40513e-05
RNF26	897.542	-0.529105376301197	0.105272421978075	-5.02605873750482	5.00662598800913e-07	3.40513e-05
GRASLND	343.783	1.17760479682444	0.23441293536119	5.02363402006786	5.07028142045873e-07	3.42451e-05
ILF2	4352.93	-0.547845794087849	0.109207879278557	-5.01654090993248	5.26100780572957e-07	3.53725e-05
PPA1	3129.21	-0.55262178151533	0.110239555406994	-5.01291736414488	5.36109246253447e-07	3.58831e-05
H2AC6	146.349	1.23596120672746	0.246616169041214	5.01167953233802	5.39570096118204e-07	3.59528e-05
MORC4	320.687	0.792879736323434	0.158601807934487	4.99918472966553	5.75732247698968e-07	3.81911e-05
LINC01588	300.015	0.768323128072935	0.154141493332872	4.98453149414948	6.21121286691288e-07	4.08807e-05
DCHS1	236.975	1.07650992608978	0.215979022073601	4.98432632833633	6.2178064820173e-07	4.08807e-05
AKAP3	92.3237	1.15997754559345	0.232819176444319	4.98231100766252	6.28293445727003e-07	4.11269e-05
FNBP1	9452.62	-0.393056452669707	0.0789460507163934	-4.97879816789983	6.39803192296206e-07	4.16966e-05
SEPHS1	1213.48	-0.545046293649408	0.109629076318796	-4.97173114972202	6.63576847783625e-07	4.30572e-05
RASL11A	52.3486	-1.60340682318707	0.323485854194276	-4.95665205262458	7.17182448387674e-07	4.63331e-05
RACK1	24614.3	-0.583999680248113	0.117893542442569	-4.95361890183766	7.2845810791278e-07	4.66596e-05
DLGAP5	2374.54	-0.653409835437606	0.131905965047937	-4.95360338859691	7.28516214638493e-07	4.66596e-05
PTPN7	5877.31	-0.583402457711195	0.117844910965091	-4.95059526061346	7.39868308032148e-07	4.71833e-05
GPX1	1019.03	-0.757991186843777	0.153139409723164	-4.94968074001348	7.43353181123442e-07	4.72029e-05
DNM3	92.0407	1.21902796263853	0.246500779791315	4.94533106009052	7.60145686179301e-07	4.80639e-05
MTF2	1304.1	-0.434970160496063	0.0880236717644879	-4.9415134790088	7.75184561964416e-07	4.88071e-05
FEZ1	78.6679	1.11818910119973	0.226362437904122	4.93981736348568	7.81957772871707e-07	4.88198e-05
IGSF11	34.5606	-1.79101451786809	0.362512955060044	-4.94055313849802	7.79012581845838e-07	4.88198e-05
GOT1-DT	54.6535	1.35863700561481	0.275135591967301	4.93806343228859	7.89021803108906e-07	4.90547e-05
DCTN3	1017.9	-0.523434075964992	0.106128692252846	-4.93206940417149	8.13629949721208e-07	5.03739e-05
APRT	1618.92	-0.648862125531872	0.131621642162494	-4.92975254579195	8.23338383984023e-07	5.05537e-05
PSRC1	329.872	-0.806806322403481	0.163646261903286	-4.93018485738648	8.21518423078506e-07	5.05537e-05
GAPDH	80762.6	-0.678577542692163	0.137757992151852	-4.9258669649029	8.39871276020044e-07	5.13566e-05
TAF1D	1245.49	-0.493388228365105	0.100212912933572	-4.92339972885688	8.50534670681899e-07	5.17955e-05
DDX47	1251.66	-0.477345279576998	0.097030786666646	-4.91952395703996	8.67549499119566e-07	5.24021e-05
TLR7	21.7731	1.93837416644934	0.393982447380612	4.91995056971853	8.65660715078337e-07	5.24021e-05
B4GALNT1	54.673	1.56407749971965	0.318132707646101	4.91643098030514	8.81362513629157e-07	5.30209e-05
LOC105371082	125.138	1.11904461347432	0.227803616441251	4.91232154676049	9.00042891493962e-07	5.39264e-05
GCNT4	433.382	-0.752581631387883	0.1534044095283	-4.90586700670458	9.30155373224746e-07	5.55067e-05
CCDC18-AS1	633.673	0.84930933182536	0.173217465919454	4.90313911081166	9.43171404901643e-07	5.60583e-05
GPD1L	640.511	0.526017739457146	0.107478721366147	4.89415702727952	9.87279879490007e-07	5.84462e-05
HMOX1	301.738	1.328664118083	0.271597891988231	4.89202662199078	9.98029408921472e-07	5.88481e-05
RNF125	2240.65	-0.915942263171172	0.187412166102328	-4.88731485378095	1.02220548827506e-06	6.00354e-05
BICDL1	2269.73	-0.528739735652956	0.108277171689906	-4.88320601102518	1.04374721785504e-06	6.10592e-05
LINC02086	6.52723	1.88221158947362	0.385700305959546	4.87998469379238	1.06094074249273e-06	6.18216e-05
SNRPD1	1471.61	-0.639579598248927	0.131306303274107	-4.87089791046648	1.11092232422556e-06	6.44812e-05
PHLDA3	529.977	0.835429138425192	0.171778178573103	4.86341830705617	1.15375656652195e-06	6.64483e-05
ATP10D	156.998	1.39691514462935	0.28721325425147	4.86368621207948	1.15219525493269e-06	6.64483e-05
PHLDA1	2187.13	-0.881166933082388	0.181248479226092	-4.86165145685559	1.16410461371829e-06	6.67854e-05
MRPS5	1226.24	-0.439529671719804	0.0904267222399867	-4.86061709229403	1.17020403737643e-06	6.68772e-05
CARMIL2	3280.09	-0.329224543099322	0.0677507556076567	-4.85934865443944	1.17772572149325e-06	6.70491e-05
KIF3A	699.121	-0.547155411815294	0.112647463796649	-4.85723684647725	1.19035179012396e-06	6.72647e-05
CSTPP1	226.534	-0.746108468157634	0.153608716055598	-4.85720138359585	1.19056492325437e-06	6.72647e-05
TMEM51	13.1094	1.9048295647315	0.39232753579761	4.85520232695097	1.20263887190759e-06	6.76894e-05
PGK1	26182.6	-0.698979892276394	0.144039662450616	-4.85269043528923	1.21797733376004e-06	6.82941e-05
CASP3	2569.42	-0.62869291070837	0.129660856521468	-4.84874870932443	1.24242689560772e-06	6.88852e-05
ENPP2	123.602	1.51301231984522	0.31200600655451	4.84930510330056	1.23894732157762e-06	6.88852e-05
TEX14	52.7209	1.49135065497726	0.30754227231825	4.84925419759525	1.2392652854125e-06	6.88852e-05
RRM2B	983.314	0.588925049889398	0.121557286372389	4.84483544725764	1.26716656851219e-06	6.99956e-05
SARNP	1269.55	-0.441218812187446	0.0910889479319552	-4.8438237810919	1.27363901457128e-06	7.00926e-05
CAPZA1	7960.61	-0.372703270523549	0.0770325337323164	-4.83825797316588	1.30982065903464e-06	7.15538e-05
ADSL	2119.52	-0.549069471957717	0.11346814688094	-4.83897452325406	1.30510773297765e-06	7.15538e-05
CDK1	2667.91	-0.499762235744445	0.103421116562082	-4.83230361803767	1.3496221744012e-06	7.29238e-05
HJURP	2094.2	-0.447010649310237	0.092491426469424	-4.83299551508172	1.34493818295333e-06	7.29238e-05
GABPB1-IT1	458.674	0.887983758074186	0.18371439317305	4.83350129914834	1.34152403174302e-06	7.29238e-05
PFN1	35290.3	-0.656106037843418	0.135815011153602	-4.83088012341571	1.35930831383152e-06	7.3181e-05
IMMT	3778.04	-0.370805891132202	0.0767897973383552	-4.8288432055412	1.37328483742347e-06	7.36666e-05
ITGA1	196.409	1.16836250125801	0.242111229488905	4.82572619090994	1.39494046056e-06	7.45591e-05
FAM120A	6247.18	-0.566469069417676	0.11740729959202	-4.82481984839192	1.40129870381709e-06	7.46305e-05
LOC105373239	127.621	1.55978653209277	0.323742831657787	4.81798013597889	1.45018804059476e-06	7.69584e-05
TMA7	1812.73	-0.630501480052959	0.131006360311493	-4.81275472850188	1.48863945478872e-06	7.84574e-05
TOX2	209.965	1.039536330775	0.215998258619071	4.81270699782957	1.48899516068076e-06	7.84574e-05
TRA2B	3853.68	-0.604922630733399	0.12582205809612	-4.80776296212924	1.52628584004393e-06	7.98892e-05
SHISA2	30.5912	1.53946657449899	0.320209891302095	4.80767963862371	1.52692194135787e-06	7.98892e-05
TNFRSF18	1098.58	0.516816378324939	0.10753752810953	4.80591647781363	1.54044202687094e-06	8.00472e-05
H4C8	21.3385	1.77489824341506	0.369317981705065	4.80588092467289	1.54071583197179e-06	8.00472e-05
KIF1C	1766.43	0.457241001947932	0.0952807151321326	4.79888297767122	1.59552978843458e-06	8.23319e-05
SGO2	1756.4	-0.604070948031114	0.125878207018989	-4.79885249668347	1.59577259292746e-06	8.23319e-05
PSMA5	3422.8	-0.364627672992583	0.0760026744328787	-4.79756371355855	1.60607130327665e-06	8.25765e-05
PPP1CA	5861.35	-0.572396351468593	0.119378649461172	-4.79479667471667	1.62839908534597e-06	8.34358e-05
CDC37	4822.76	-0.471038785692343	0.0983855703598673	-4.78768160787617	1.68719038557425e-06	8.61511e-05
SYTL2	780.219	1.08771771255068	0.227418087645526	4.78289886179191	1.72785074458509e-06	8.7625e-05
ANAPC15	686.797	-0.63778632957771	0.133333935704941	-4.78337586155925	1.72375364778008e-06	8.7625e-05
RUVBL2	1259.33	-0.595562553760613	0.12461122823248	-4.77936508778734	1.75849623505607e-06	8.88758e-05
DNAJC8	1973.38	-0.418516459580845	0.0875968009192164	-4.77775963493016	1.7725909274471e-06	8.92845e-05
SEPTIN9	18470	-0.480916160457525	0.100678538100198	-4.77674953900208	1.78151439618819e-06	8.94308e-05
UBE2N	2942.39	-0.548874840172202	0.11502801768531	-4.77166216733211	1.82711784147645e-06	9.14113e-05
BZW1	3526.3	-0.579249171825476	0.12141205190208	-4.77093635064042	1.83371483215234e-06	9.14335e-05
GLIPR1	1148.85	0.848987649356811	0.178072525354929	4.76765097627853	1.86386313308072e-06	9.23171e-05
HES2	16.3482	1.85723689691868	0.389515824071806	4.76806533173425	1.86003471154109e-06	9.23171e-05
TMSB4X	58584.9	-0.580521407676296	0.122048823957081	-4.75646867257353	1.97008794979639e-06	9.72543e-05
ODF2	1708.63	-0.461650091428754	0.0970770750366155	-4.75550062931572	1.97955243642793e-06	9.73979e-05
MRPL11	730.555	-0.664309488164593	0.139724276975296	-4.75443138834097	1.99005709034896e-06	9.75916e-05
HMGB1	6149.36	-0.470348716271625	0.098991566595872	-4.75140188650413	2.02011173990184e-06	9.84159e-05
FAM83D	323.915	-0.791067290443998	0.166482252438082	-4.75166138647849	2.01752035059348e-06	9.84159e-05
LINC02812	78.2318	1.43872691661034	0.303004362648712	4.74820528666223	2.05229669224849e-06	9.96571e-05
UBL5	1606.42	-0.593718418335991	0.125063951831175	-4.7473185489729	2.06131171363155e-06	9.97688e-05
BOLA3	364.087	-0.713832344262322	0.150554097257937	-4.74136776921685	2.12280187583642e-06	0.000102411
IL24	41.9774	-1.86810294198481	0.395103508054407	-4.72813554904596	2.26590901768512e-06	0.000108962
ACTR2	15092.2	-0.44661186127526	0.0944817275449005	-4.72696544485829	2.27900029777787e-06	0.000109238
SELENOH	1357.97	-0.455300516583437	0.0963866673167718	-4.72368771800259	2.316059743064e-06	0.000110657
TUBB4B	5236.35	-0.731071390406652	0.154798150766519	-4.72273981818635	2.32688453867103e-06	0.000110732
ANP32A	4102.19	-0.482874502926974	0.102255233088139	-4.72224734464944	2.33252763018066e-06	0.000110732
SAPCD2	768.54	-0.799982324892508	0.169494383516675	-4.71981612779403	2.3605792398654e-06	0.000111707
GNA15	1694.69	-0.974795782227757	0.206686181131491	-4.71630844835051	2.40162259371663e-06	0.000113288
RCC1	1772.84	-0.468809871862054	0.0994710218522388	-4.71302961538343	2.44060709759502e-06	0.000114763
NME2	786.594	-0.685078625325139	0.145405174274702	-4.71151476377915	2.45882280237037e-06	0.000114892
H4C9	12.7835	1.8200827161519	0.386258759166276	4.7120814038767	2.45199387255692e-06	0.000114892
KIF18B	1191.86	-0.483819060925799	0.102734744950691	-4.70940051642718	2.48446441305524e-06	0.000115566
SPIN3	224.361	0.854564540830363	0.18147301888335	4.70904460667881	2.48880605521285e-06	0.000115566
SH3BGRL3	7478.97	-0.610108033189578	0.129631431295295	-4.70648227126165	2.52027892226059e-06	0.000116663
HNRNPD	8270.33	-0.4584010696404	0.0974526499509973	-4.70383380924891	2.55321103953125e-06	0.000116954
RCSD1	4968.19	-0.49899287952742	0.106090863488854	-4.70344818693877	2.55804034739056e-06	0.000116954
MRPL9	1140.03	-0.476936012353422	0.101382028932567	-4.70434471843773	2.54682618876437e-06	0.000116954
SULF2	25.9981	1.72693550653449	0.367102987203577	4.70422624367482	2.54830540586498e-06	0.000116954
RAC2	17539.8	-0.49561668439057	0.105451148841408	-4.69996476886132	2.60206377738526e-06	0.000118203
PELP1	1679.05	-0.396604802435608	0.0843947118997445	-4.69940347573849	2.60922508110463e-06	0.000118203
NELFCD	1497.29	-0.494930751146774	0.105302402277295	-4.70008984071855	2.60047061010148e-06	0.000118203
ACTB	193137	-0.550603383785953	0.117312640013188	-4.69347023239828	2.68609091844376e-06	0.000120947
PROSER3	540.281	-0.546999857246331	0.116540196225536	-4.69365828239849	2.68362170631336e-06	0.000120947
NSA2	2044.66	-0.526882330061409	0.112295065401369	-4.69194552920207	2.70619187452071e-06	0.000121484
C1orf162	797.026	0.522769099779268	0.111456380857893	4.69034698377474	2.72742131563171e-06	0.000122069
PPP2CA	3473.59	-0.428611862742237	0.0914100717351305	-4.68889100080986	2.74689646307997e-06	0.000122571
VBP1	1419.49	-0.434867994374886	0.0928256601658537	-4.68478213457246	2.80257877762007e-06	0.000123666
CEP170B	553.208	0.603662730957068	0.128860430327697	4.68462451523661	2.80473622161681e-06	0.000123666
NRBP2	333.918	0.784285810184433	0.167393638317711	4.68527847334239	2.79579544604274e-06	0.000123666
LCT-AS1	28.2005	-1.54614780547353	0.329994522211736	-4.68537415442754	2.79448961032559e-06	0.000123666
KANK2	134.258	0.817153766608706	0.174473590761228	4.68353842574951	2.8196456567386e-06	0.000123956
RPS7	7164.31	-0.61707494606954	0.131902490354283	-4.67826607679741	2.89310972845949e-06	0.00012681
SSB	2200.55	-0.442435691553779	0.0946048976815117	-4.67666793576843	2.91573830885632e-06	0.000127426
MRPL58	455.173	-0.565762922005935	0.120992570974823	-4.67601372090576	2.92505044360012e-06	0.000127458
GBP1	7867.51	0.86339612980961	0.185099621732184	4.66449429625975	3.093769125901e-06	0.000134416
SUMO2	2688.86	-0.449764914239088	0.0964451438583324	-4.66342727322533	3.10986121271772e-06	0.000134721
TRAP1	1757.8	-0.514080922745903	0.110337499555272	-4.65916777902314	3.17490352280836e-06	0.000137139
GSTO1	1754.19	-0.585918115577484	0.125777637736015	-4.65836476279847	3.18731085765894e-06	0.000137276
ZBTB7B	2407.93	-0.467794972739497	0.100482017637891	-4.6555093511886	3.23180737219616e-06	0.000138749
ZBP1	513.736	1.30724881723774	0.280828271769667	4.6549758291784	3.24018716099267e-06	0.000138749
NCAPD2	8742.44	-0.382102024865647	0.0821869939568054	-4.649178738262	3.33259324380433e-06	0.000142296
TIPRL	1249.24	-0.475497598640732	0.102290210259104	-4.64851521407848	3.34332965094069e-06	0.000142345
CBFB	5029.62	-0.448497220454865	0.0965679633759058	-4.644368637133	3.41118008837974e-06	0.000144819
LINC02896	18.1982	1.62538302257948	0.35012358110336	4.64231234427951	3.44531505070937e-06	0.000145852
BMS1P1	89.7002	-1.09656252828497	0.23630653746766	-4.6404240019599	3.47695031202306e-06	0.000146773
C2orf66	91.6157	1.08324046338577	0.233644513679687	4.6362760517066	3.54742141391291e-06	0.000149323
PLXNB1	119.664	1.00740120353544	0.217679561151875	4.62790901545679	3.6937621899934e-06	0.000155044
KIF23	1379.4	-0.465909548518676	0.100784562604196	-4.62282651707694	3.78546294539042e-06	0.000158446
PIK3R2	776.253	-0.529190756362618	0.114668996622908	-4.61494189316818	3.93205311746267e-06	0.000164119
HMGB3	717.989	-0.617525293919674	0.133903702239631	-4.61171187645405	3.99366303528658e-06	0.000166224
ATP5MG	3060.14	-0.477217126574243	0.103530885324352	-4.60941800197272	4.03797751229322e-06	0.000167132
PIGM	458.727	0.697049865573473	0.151218876183739	4.60954269179014	4.03555661416658e-06	0.000167132
ST3GAL5	825.963	0.501231558849719	0.108787601573612	4.60743275519828	4.07670979844465e-06	0.000168266
WDR64	38.6783	1.75171350147066	0.380289288370395	4.60626569046175	4.09964521514037e-06	0.000168744
SNTB2	528.817	0.538401282102916	0.117025402475312	4.60072147341255	4.21030095049742e-06	0.00017282
PSMD14	1885.2	-0.443985446729277	0.096518309882001	-4.60001265326832	4.22465278262982e-06	0.000172931
HMGN2	7796.42	-0.604169911731938	0.131423363771071	-4.5971271347487	4.28356263049526e-06	0.000174861
PPP1R12B	540.81	0.550496222554263	0.119775166094641	4.59607980939291	4.30513855355202e-06	0.00017526
SAT1-DT	70.6656	1.50146288789222	0.327320071060188	4.58713968571799	4.49360037941342e-06	0.000182433
TMEM154	646.667	0.765950679887317	0.167104053513316	4.58367504428182	4.56874075326707e-06	0.000184454
LOC105376505	114.082	1.04836392690126	0.228691005667161	4.5841939600679	4.55741048220666e-06	0.000184454
PDGFRB	25.7224	1.57346930388053	0.343317453206573	4.58313228524907	4.58062050060675e-06	0.000184454
ARHGAP10	225.916	0.821738954217268	0.179403452854374	4.58039653720763	4.64095160422583e-06	0.000186378
YBX1	11538.6	-0.557811727261921	0.121887213407093	-4.57645811787389	4.72914333192604e-06	0.000189408
SFPQ	8148.73	-0.597364351400943	0.130553789547255	-4.5756186279428	4.74814820453153e-06	0.000189658
ARPC5	6843.12	-0.431044905531602	0.0942206311313701	-4.57484629805339	4.76569726042376e-06	0.000189849
GAS6	45.0131	1.5621886967343	0.341760122201732	4.57100929935934	4.85380739530542e-06	0.000192842
LOC124909347	24.5603	1.5328366799542	0.335498933904609	4.56882727499224	4.90460756164428e-06	0.00019434
XPC	2530.6	0.575777308304057	0.126079995982291	4.56676179133864	4.95316336405198e-06	0.000195742
AZIN2	83.5297	1.09587478656486	0.240289731712891	4.56063926973899	5.09981250604366e-06	0.000201003
EIF4B	10825.9	-0.395596834464986	0.0867640635841482	-4.5594548955319	5.12865703115541e-06	0.000201605
WTAP	2371.92	-0.381554585217889	0.0837627176711467	-4.55518392700529	5.23397612653831e-06	0.000205202
SLC4A8	145.432	1.11626120064492	0.245214849109479	4.55217620261876	5.30938382362666e-06	0.000207611
PGBD4	200.987	0.742001082004913	0.163095682398378	4.54948329160854	5.37778036342928e-06	0.000209733
RPL4	30977.2	-0.726913781359442	0.159851514620414	-4.54743130264098	5.43046375832435e-06	0.000211234
GPX4	2351.74	-0.683221338819855	0.150303623627861	-4.54560789905805	5.47769268438135e-06	0.000212514
VAPA	2382.63	-0.393701620322155	0.086633573901683	-4.5444462532384	5.50798586298899e-06	0.000213133
MAP4K2	2143.67	-0.45071095497957	0.0992138532436484	-4.54282280391548	5.5505906703321e-06	0.000214224
ERGIC3	1952.59	-0.434251197509791	0.0956047414209679	-4.54215126839464	5.56830611733049e-06	0.000214351
LOC124900547	130.537	1.02576318342664	0.225991776178947	4.53894031353781	5.65376351241147e-06	0.000216519
UFL1-AS1	88.4895	1.37107170048862	0.302042917086285	4.5393274363621	5.64339433288168e-06	0.000216519
LINC02051	19.2113	1.73743897154363	0.382833620154233	4.53836570268742	5.66918823618147e-06	0.000216551
NCMAP	32.6377	1.54060061435814	0.339667598620524	4.53561252417041	5.74365451216807e-06	0.000218833
RAN	8230.95	-0.575807318625254	0.127047400697426	-4.53222431521121	5.83658222343546e-06	0.000221805
CSNK2A1	2070.2	-0.371440883302451	0.0819890232614812	-4.53037331738718	5.88795520431831e-06	0.000223131
TANC2	314.054	0.879903647577661	0.194244031318859	4.5298876964372	5.9015047266523e-06	0.000223131
LIME1	1731.15	-0.429161438753611	0.0950777917108406	-4.51379266420929	6.36784728095907e-06	0.000239544
RAB31	22.4888	1.68687445175199	0.37370127549457	4.51396492966077	6.36267429713916e-06	0.000239544
KRAS	2403.69	-0.402118268169391	0.0891680043420201	-4.50966993302881	6.49285670280511e-06	0.00024363
VWCE	58.4601	1.49114569058713	0.330703663435787	4.50900868498139	6.51312428770869e-06	0.000243775
KIF22	2875.77	-0.4510674566527	0.100102950584473	-4.50603557656439	6.60500181370836e-06	0.000245991
GVQW3	132.688	0.936065260372624	0.207736561971379	4.50602075768248	6.60546284985838e-06	0.000245991
RPL5	18011.2	-0.633369536787971	0.14065467787279	-4.50301082315088	6.69974704394045e-06	0.000248283
RGS19	1393.64	-0.529549882458136	0.117599618523666	-4.50298979797769	6.70041014920661e-06	0.000248283
NDUFB3	864.816	-0.558539010822501	0.124092416167638	-4.5009923093766	6.7636953417638e-06	0.000250004
METAP1	1392.13	-0.385116246480587	0.0857140298880887	-4.49303628569802	7.02148151241805e-06	0.000258889
TUBA1C	3630.05	-0.770539817515847	0.171644581571774	-4.48915899622291	7.15049133215554e-06	0.000261697
DNASE1	758.243	0.64806126501789	0.144352160239943	4.48944625380513	7.14085612044213e-06	0.000261697
SSTR3	499.844	1.31681545588404	0.293293363867608	4.48975537161642	7.13050154240438e-06	0.000261697
XRCC6	8464.7	-0.492514109070169	0.109756287249402	-4.48734301617742	7.21169141728523e-06	0.000263289
RBMX	5226.2	-0.399180418141023	0.0890796367060728	-4.48116351729362	7.42372042831809e-06	0.000270365
LINC00528	117.497	1.21717335241206	0.271766513946082	4.4787466076617	7.50825958996218e-06	0.000272776
RPL27A	13144.1	-0.547758047208438	0.122369048529423	-4.47627936795416	7.59550829831939e-06	0.000275272
E2F4	2088.45	-0.461970800354398	0.103241395731844	-4.4746663591638	7.65307209503844e-06	0.000276684
COX7B	1124.29	-0.532460418066093	0.119047798690819	-4.4726607624972	7.72522814758531e-06	0.000278614
PKP4	785.416	-0.555121790989561	0.124135444978983	-4.47190398426129	7.75262367659974e-06	0.000278926
DUSP7	835.533	-0.612773328137951	0.137188914756246	-4.46663878948755	7.94581208008441e-06	0.000284664
TTN	325.592	0.801859035865589	0.17952679298912	4.46651456595775	7.95042514709955e-06	0.000284664
SLC22A17	188.97	1.0939009167635	0.24501889204361	4.46455743734569	8.02344232611808e-06	0.000286587
CD27	2130.82	-0.639491384406926	0.143387379554928	-4.45988612381297	8.20032118634846e-06	0.000292203
CTBP1	3855.65	-0.336221902903858	0.0754980784792244	-4.45338357844935	8.45275498525565e-06	0.000300477
SUB1	3607.91	-0.429968347309419	0.0965951402905819	-4.45124201917373	8.53750554664161e-06	0.000302766
ADCY9	329.357	0.838193342622483	0.188349838456719	4.45019411479396	8.579270884224e-06	0.000303522
CIB1	2040.81	-0.405418579093664	0.0911389811449835	-4.44835540183103	8.65302706256522e-06	0.000305405
SIGIRR	1463.81	-0.411360725238119	0.0925762819898624	-4.44347857135983	8.85159760043211e-06	0.000311673
BTF3	9561.07	-0.548693759662041	0.123556558471324	-4.44083071308096	8.96122714019783e-06	0.000314787
RHOG	2444.41	-0.628767294085437	0.141613983323809	-4.440008531133	8.99553117437603e-06	0.000315247
SNRPG	1419.59	-0.688727578847519	0.155184248722965	-4.43812812521352	9.07445994580215e-06	0.000317264
KATNB1	537.774	-0.511052842705575	0.115357265904547	-4.43017471589913	9.41567729515115e-06	0.000328421
PRMT1	2332.03	-0.693302271225796	0.156580125598555	-4.42777950634238	9.52081545091967e-06	0.000331311
FRMD3	83.2581	1.39314532274585	0.314896918984064	4.42413132284837	9.68311086507219e-06	0.000336171
ARHGEF6	6530.03	-0.368681127270158	0.0834647595653071	-4.4172070846461	9.99844290598846e-06	0.00034631
C1QBP	2517.01	-0.602811302490348	0.136499203444775	-4.41622578943646	1.004391714399e-05	0.000347076
SPATS2L	1494.95	1.04999163998288	0.237907936576995	4.41343679025632	1.01742433199664e-05	0.000348339
GET3	876.079	-0.484127574401329	0.109669278819452	-4.41443200514107	1.01275540238158e-05	0.000348339
DEDD	861.944	-0.457173289953231	0.103578739158465	-4.41377539123934	1.01583352420489e-05	0.000348339
LOC112268133	17.0814	1.71149449807467	0.387694601802518	4.414543019473	1.01223586257462e-05	0.000348339
RPL10	30117	-0.584733755349095	0.132524474980713	-4.41226992549259	1.02292471784597e-05	0.000349417
MPZ	173.377	0.838709488316188	0.190362718631113	4.40584949798626	1.05370107339833e-05	0.000358282
MGAT3	167.811	1.2451614248252	0.282603604268438	4.40603518857618	1.05279867873563e-05	0.000358282
IL18RAP	597.083	1.05050509691303	0.238603174943064	4.40272891240321	1.0689770363918e-05	0.000362647
PIH1D1	1533.49	-0.439167177224298	0.0998295111730945	-4.39917186875558	1.08664744463038e-05	0.000367802
RPS21	6963.56	-0.594371759591892	0.135260708629434	-4.39426767473367	1.11146796806203e-05	0.000375348
LIMS2	408.877	-0.925439953193951	0.210665064264595	-4.39294458444993	1.11825638766519e-05	0.000375931
DNMBP	279.483	0.742743318710457	0.169074437255561	4.39299595353837	1.1179920897796e-05	0.000375931
NDUFC1	453.312	-0.599545907082763	0.136571192080853	-4.38998809300735	1.13356867670889e-05	0.000379249
RASGEF1B	288.945	1.27852235802799	0.291235955149087	4.38998803349502	1.13356898694078e-05	0.000379249
IGF1	11.4373	1.7133881705957	0.390332206379566	4.38956392168565	1.13578189945004e-05	0.000379249
LIX1-AS1	13.9986	1.71522377441581	0.390907580538092	4.38779870181789	1.14503676953536e-05	0.000381482
ZNRD2-DT	37.5576	1.34961542678184	0.307631870192845	4.38711186177103	1.14865722089795e-05	0.000381832
EEF1A1	130144	-0.540080927706061	0.123258627087451	-4.38168865310237	1.17763013162846e-05	0.000390589
ADD2	805.912	0.535883960291288	0.122353167134159	4.3798127407989	1.18781337485176e-05	0.000392948
E2F7	418.802	0.625464332471705	0.142819425643759	4.37940658038935	1.19002922633784e-05	0.000392948
TREM1	21.6855	1.72731464201341	0.394677197796988	4.37652504795043	1.20586339710973e-05	0.000397293
LIX1L	1941.81	-0.342010346894845	0.0782552331972737	-4.37044697103734	1.23992464888402e-05	0.000406941
PPP3CB	1800.41	-0.369611534525657	0.0845730289618964	-4.37032395626012	1.24062340659614e-05	0.000406941
RPS6	45411.8	-0.539147565061402	0.123431772924884	-4.36798040152519	1.25400743070489e-05	0.000410425
GSN	133.056	0.96317026066126	0.220540498396373	4.36731696747222	1.25782124991889e-05	0.000410768
MRPS26	466.6	-0.707180480695792	0.161965179882085	-4.36625008665837	1.2639775443744e-05	0.000411874
MIR34AHG	178.843	1.07970313542347	0.247481259204895	4.36276726121535	1.28427547873911e-05	0.00041666
GJC1	43.7892	1.45354379131971	0.333139803811525	4.36316457742184	1.28194429635706e-05	0.00041666
RAB27B	243.811	-0.882787069303342	0.202393411705851	-4.36173817054056	1.29033230595714e-05	0.000416812
MANEA-DT	39.9306	1.30719604969518	0.299696355316654	4.36173489101669	1.29035165145223e-05	0.000416812
AHCY	2034.28	-0.591332636027852	0.135652040211811	-4.35918719028867	1.30546411823121e-05	0.000420779
RPS24	13296	-0.531830091331697	0.122030219375351	-4.35818352252444	1.31146392284342e-05	0.000421797
YWHAB	9322.68	-0.421646524148232	0.0968452425391128	-4.35381762793295	1.33787018003991e-05	0.000429361
SMC4	7651.56	-0.411713531843853	0.094637951147138	-4.3504062255505	1.3588555843463e-05	0.000435156
GLS2	129.849	0.842502817289527	0.193875630894771	4.34558388489169	1.38905674589194e-05	0.000443871
LOC105374746	196.59	1.0671898033401	0.245826352202303	4.34123434603078	1.41684508992094e-05	0.000451779
LOC124903173	49.3726	1.23536893779058	0.2846112714963	4.34054818453189	1.42127696922404e-05	0.000452222
RBM8A	2449.93	-0.438403856716996	0.10104047398206	-4.3388935090985	1.43201887488791e-05	0.000452731
NUP88	1614.2	-0.382868639195585	0.0882358697994008	-4.33914960056511	1.43035131814407e-05	0.000452731
RBM47	306.757	-1.02403366865323	0.235986261512593	-4.33937832689716	1.42886351708431e-05	0.000452731
EIF3L	9437.17	-0.664421328393571	0.153149403087943	-4.33838666685524	1.43532467956242e-05	0.000452813
LOC105373142	20.8274	-1.58128165493257	0.364705434814704	-4.33577760017744	1.45245741540469e-05	0.000457247
UBE2D3	7803.14	-0.36057069629534	0.0831830460641535	-4.3346656963879	1.4598179703567e-05	0.000458593
PRDX3	3153.46	-0.533975929763352	0.123325360157573	-4.32981447677177	1.49235014512497e-05	0.000467823
LOC105374745	191.351	0.934650420129056	0.215896865903015	4.32915233030256	1.4968437384231e-05	0.000468244
CFL1	17856.2	-0.551763034085808	0.127580841487941	-4.32481105823369	1.52662651165461e-05	0.000476558
TPI1	18410.9	-0.652044421051369	0.150918758272642	-4.32049950923543	1.55676402527794e-05	0.000484947
METAP2	2367.02	-0.326040474364237	0.0755112257310897	-4.31777488985984	1.57610053953089e-05	0.000489943
TRIM56	4576.3	0.508252291360759	0.117769919141669	4.31563760139265	1.59142881231232e-05	0.000493675
G2E3	821.228	-0.453675116373259	0.105237571728706	-4.310961464816	1.62546233402771e-05	0.000503182
THUMPD3-AS1	332.957	0.586599296628581	0.136164187971059	4.30802919159082	1.64715650016159e-05	0.000508838
LOC124906307	64.6405	1.1862299789657	0.275455484153747	4.30643079265614	1.65909804330029e-05	0.000510492
ANKRD17-DT	29.7139	1.40818631480052	0.326999052080234	4.30639265111693	1.65938400191899e-05	0.000510492
FMNL1	8706.67	-0.303264041366822	0.0704395844069263	-4.30530707868575	1.66754258798943e-05	0.000511942
LPIN2	6186.51	0.594474712147988	0.138175395037483	4.30231961331989	1.69019262065528e-05	0.000517826
PPP4R2	1943.37	-0.319207192478761	0.0742470182504771	-4.29925941809401	1.71369788530214e-05	0.000523947
ERCC1	783.589	-0.579927927606241	0.134983772492994	-4.29627885556643	1.73689070773361e-05	0.000529948
ITGAE	359.05	-0.676158423883928	0.157424531046393	-4.29512744544662	1.74593007952726e-05	0.000531614
SEPHS2	2577.98	-0.445861501974459	0.103991053720722	-4.2874986455264	1.80696358994554e-05	0.000549073
LOC105374334	22.8965	1.49004093785577	0.347720215241839	4.28517202205069	1.8259784503184e-05	0.000553719
GUK1	3020.5	-0.442219033807594	0.103294873434445	-4.28113244253352	1.85944645806884e-05	0.000562719
ACTR3	13803.1	-0.441216620889903	0.103204804855155	-4.27515580799883	1.91003671002246e-05	0.000575684
ZNF318	1331.92	0.474341071572951	0.110951754364298	4.27520118352978	1.90964772862447e-05	0.000575684
CNOT7	1975.48	-0.429264089622358	0.100450614496588	-4.27338440659255	1.92528115058653e-05	0.000579104
GCHFR	541.492	-0.651982310220034	0.152615157620158	-4.27206786263489	1.93668614238996e-05	0.000581358
CRLS1	606.435	-0.519783157917003	0.121696205817544	-4.27115335622132	1.94464619266704e-05	0.000582571
NKD1	229.185	0.969284338386702	0.226993244899773	4.27010212931527	1.95383478004299e-05	0.000584145
IL13	838.568	-1.2070315663661	0.282830503122286	-4.26768524979154	1.97511735994342e-05	0.000589323
ALKBH7	607.43	-0.523956312600356	0.122909440318767	-4.2629460458161	2.01749244607211e-05	0.00060076
CCNI2	350.46	-1.03183448294506	0.242079397665334	-4.26238041277486	2.02260743732822e-05	0.000601078
HNRNPDL	5354.85	-0.374394052625018	0.0879523725117942	-4.25678173234966	2.07390647421782e-05	0.000613223
OPLAH	137.363	0.947830579974441	0.222695225166446	4.25617827803007	2.07950911705137e-05	0.000613223
TEC	79.927	0.993661818452571	0.233416830781543	4.25702728944404	2.07163076817494e-05	0.000613223
SLC2A12	14.8112	1.64115497469588	0.385598172521657	4.25612747063448	2.07998148460401e-05	0.000613223
DENR	1899.2	-0.434493864244325	0.102147302351723	-4.25360096880713	2.103600203384e-05	0.000618958
GNPTAB	2088.06	0.641204164246931	0.150941686578576	4.24802570304617	2.1566265659889e-05	0.000633307
PABPC1	47338.2	-0.541886449547739	0.127585887266599	-4.24722875826722	2.16430945868436e-05	0.000634309
UQCRC1	2274.92	-0.465822154237078	0.109698599759982	-4.24638195251612	2.17250157944796e-05	0.000635457
MDH2	3066.5	-0.426398805765636	0.100443158781098	-4.24517519102434	2.18422698173162e-05	0.000637631
SNRPB	4578.34	-0.507796615178192	0.119665001635044	-4.24348479705768	2.20075288767813e-05	0.000639138
CCNA2	2826.84	-0.642420670954337	0.151457797908682	-4.24158201046651	2.21949759196364e-05	0.000639138
UTP14A	791.065	-0.464253089253002	0.109437262759655	-4.24218476911828	2.21354332192875e-05	0.000639138
ABHD4	652.248	0.746655131448786	0.176020166596424	4.24187265519809	2.2166245965668e-05	0.000639138
SCARB2	595.528	1.09698144679352	0.258534991295698	4.24306760680936	2.20484976413045e-05	0.000639138
MDK	78.6946	1.5124746502338	0.356527645604879	4.24223666489527	2.21303138796018e-05	0.000639138
ZNF541	28.8641	1.51994437625269	0.358151630284138	4.24385720385203	2.19710191382316e-05	0.000639138
ELK1	1933.36	-0.560739296105601	0.132240450744494	-4.24030085309543	2.23220400749184e-05	0.000641554
ATP5PF	1107.7	-0.530915079853695	0.125243278596194	-4.23907043798698	2.24447231848158e-05	0.000643834
ARPC1B	8456.3	-0.504109164013407	0.119154443660176	-4.23072063893066	2.32943827527495e-05	0.000664199
CALM2	6456.66	-0.507583900314562	0.119951104623409	-4.23159004586196	2.32045061198923e-05	0.000664199
NUFIP2	3870.2	-0.303876144594318	0.0718201486936412	-4.23107094766044	2.32581291320874e-05	0.000664199
MTA1	1685.85	-0.319178029409568	0.0754496672947947	-4.23034376231886	2.33334459399746e-05	0.000664199
PSMB6	1219.43	-0.488779725002331	0.11556068789072	-4.22963668634912	2.34069024655934e-05	0.000665016
PLEKHG4	321.722	-0.622308986491503	0.1471933113017	-4.22783468207986	2.3595104921098e-05	0.000669083
NUP50	4425.75	-0.356060737445382	0.0843541147196702	-4.22102393734628	2.43195107268541e-05	0.000688312
EGR2	543.273	-1.18761375592067	0.28140224802625	-4.2203421054756	2.43931858184566e-05	0.000689084
LOC124901232	124.151	0.907214930415201	0.215004877468903	4.21950860415441	2.4483537958243e-05	0.000690324
TXK	1256.27	0.639081535126264	0.151486345405801	4.21874020007741	2.45671154892514e-05	0.000691369
UBQLN2	2891.26	0.530953920413382	0.125878617864698	4.21798339876978	2.46496962668965e-05	0.000692382
PARP15	1304.61	0.558929177081127	0.132635659132174	4.21401892023731	2.50866256690763e-05	0.000700905
FBXL19	816.965	-0.596846668799716	0.141631386950791	-4.21408475655955	2.50793099950237e-05	0.000700905
GABARAPL1	646.86	0.622092556654219	0.147627060654671	4.21394664294927	2.50946593950982e-05	0.000700905
LOC124903251	38.3414	1.15635144279701	0.274548936538681	4.21182269862516	2.53318344789964e-05	0.000705878
LOC105369968	36.7991	1.23435743358859	0.293091896347243	4.2115031120689	2.53677058650621e-05	0.000705878
LOC124903696	231.987	0.951977128325823	0.226294095301791	4.20681382364946	2.58996337183683e-05	0.000719332
TACC3	5323.91	-0.434584408848875	0.103336222414403	-4.20553798750344	2.60461833608454e-05	0.000720744
TFB2M	274.119	-0.714082873447123	0.169796299778202	-4.2055267068829	2.60474826262374e-05	0.000720744
SERF2	5983.35	-0.470339895313369	0.112098919064304	-4.19575763298454	2.7196094866448e-05	0.000751128
GARRE1	366.186	0.585282316189298	0.139607709293458	4.19233521666789	2.7609761915957e-05	0.000761138
CALM3	13233.9	-0.517290338177027	0.123459455544617	-4.18996127834116	2.79002061510782e-05	0.000766778
PPFIBP1	890.696	-1.19169365002016	0.284425957369161	-4.18982029995752	2.79175454943779e-05	0.000766778
ARHGEF1	9104.23	-0.30822092530377	0.0736032131644868	-4.18760149254578	2.81917962797003e-05	0.000771458
H2AZ2	4752.52	-0.435328385420549	0.103949457830035	-4.18788509827863	2.81565995899618e-05	0.000771458
SNHG29	5993.57	-0.613472175222179	0.14683056498801	-4.17809585676032	2.93959769299074e-05	0.000802021
PDCD10	1245.22	-0.406134668009012	0.0972093968934745	-4.17793630027423	2.94166008747533e-05	0.000802021
EIF3F	3786.18	-0.469116265878742	0.112296831156939	-4.17746663949169	2.94773881201114e-05	0.000802206
SUMO3	2449.09	-0.564888623492682	0.135274464938444	-4.1758703222351	2.96848900029224e-05	0.000806376
LOC202181	217.938	0.711983551653852	0.170811378747513	4.16824427549572	3.06954879866873e-05	0.000832307
LOC124903065	36.3614	1.34257739306187	0.322372442785198	4.16467791558862	3.11792409095698e-05	0.000843884
MDM2	5827.46	0.510812772334784	0.122718285893808	4.16248294713639	3.14805658305468e-05	0.00085049
CAPN10-DT	63.9347	1.04149980681781	0.250261922403651	4.16163912118423	3.15971408069268e-05	0.000852091
LINC01134	10.2463	1.63796483449607	0.393744378137166	4.1599700857836	3.1828927953679e-05	0.000856786
HSPD1	7116.64	-0.521511337018443	0.125460451452953	-4.1567787376726	3.22766312275429e-05	0.000867267
LOC107984585	8.71446	1.63548097799156	0.39355547242073	4.15565553677056	3.24356197751989e-05	0.000869965
KIF2C	2536.62	-0.396106513519076	0.0953457553505731	-4.1544221036652	3.26110686803018e-05	0.000872126
MRPL48	439.701	-0.582377829011962	0.140187955407082	-4.15426437542964	3.2633569541663e-05	0.000872126
TAGLN2	7422.44	-0.510842113994502	0.123036050437426	-4.15197100506983	3.29624031917294e-05	0.000879333
SERPINB9P1	89.432	1.22908779174273	0.296655038035685	4.1431549583017	3.42560311082688e-05	0.000912205
TADA3	2327.45	-0.396166952164451	0.0956631117442106	-4.1412718543355	3.45385306990943e-05	0.000916443
TOMM34	623.521	-0.632632406544286	0.152747866375361	-4.14167753407213	3.4477485061727e-05	0.000916443
ADPRH	121.474	0.999729672006544	0.241611280174889	4.13776075058621	3.50711784528189e-05	0.000928917
SNX17	2575.86	-0.345718942074268	0.0836090584831167	-4.1349460016235	3.55038106666975e-05	0.000937508
MRPL1	447.842	-0.551856925119268	0.133465431987285	-4.13483039692138	3.55216872266746e-05	0.000937508
TBKBP1	207.689	0.828459855316857	0.200469320325144	4.13260170670089	3.586799656054e-05	0.000944969
GTF3A	3447.23	-0.427883497801777	0.103557826840766	-4.13183156556292	3.59884099763622e-05	0.000946463
SLC25A4	78.784	1.0172363961769	0.246308698471803	4.12992477524437	3.6288195043971e-05	0.000952661
RPL15	14005.6	-0.485478230932063	0.117585139904109	-4.12873796236472	3.64759810093888e-05	0.00095273
UNC13D	3395.06	-0.32532293240009	0.0788011718089056	-4.12840221702546	3.65292722226221e-05	0.00095273
TCTA	465.664	0.689213311743662	0.166948903551753	4.12828893799838	3.65472691199533e-05	0.00095273
UBXN10	36.9638	1.33148852784731	0.322514494612817	4.12846104621058	3.651992921573e-05	0.00095273
MYL6	14039.1	-0.620412257620278	0.150388836759175	-4.12538770157373	3.70110742882763e-05	0.000961447
UCKL1	669.757	-0.413570401330648	0.100240486352547	-4.12578207049114	3.69477020734117e-05	0.000961447
RPL24	11180.1	-0.489456763349266	0.118702845875605	-4.12337850654562	3.73355426595013e-05	0.000966496
HCST	928.02	0.369095344814859	0.0895059415154057	4.12369657886154	3.72839973185974e-05	0.000966496
YME1L1	5098.77	-0.272178391270588	0.066075276092574	-4.11921685940828	3.80162240812763e-05	0.000982405
LRRFIP1	8032.83	-0.401532067641225	0.0974911733028485	-4.11865047919669	3.810976719677e-05	0.000983113
DEPDC1B	981.348	-0.557698583041015	0.135466624793893	-4.11687073395038	3.84051332184355e-05	0.000989015
ARF1	6292.29	-0.400912895012768	0.0974565571575779	-4.11376008660485	3.8926600233002e-05	0.00100071
EML6	27.5767	1.36659417873555	0.332489027053263	4.11019332230965	3.95328004083236e-05	0.00101454
PPP4C	2274.12	-0.425880941366061	0.103641074485897	-4.10919071882079	3.97048075030786e-05	0.0010172
CLPP	1295.26	-0.543215762784447	0.132332364419752	-4.10493506381698	4.04428467995052e-05	0.00103432
TMC6	4534.64	-0.50768271007268	0.1237143468563	-4.10366883852506	4.06649435887101e-05	0.00103667
WAS	2987.32	-0.326206004728067	0.0795000260898752	-4.10321883868679	4.07441522470276e-05	0.00103667
LOC107986860	24.1144	1.62099178105355	0.395037145279151	4.10339078343653	4.07138693844081e-05	0.00103667
ARSB	440.251	0.67318093692155	0.164252698240139	4.09844674781143	4.15931902622413e-05	0.00105647
LOC105378075	49.7655	1.52383664593274	0.372111336965497	4.09510943246008	4.21969026267713e-05	0.00106997
BCL6	1362.58	0.867378361836067	0.211900853128568	4.09332170696735	4.25237080233055e-05	0.00107642
GAREM2	182.396	0.673767886149215	0.16463257201627	4.09255518453924	4.26645665049266e-05	0.00107815
LSM1	589.017	-0.471045870280975	0.115123501093664	-4.09165692327003	4.28301970124463e-05	0.0010805
UCP2	3684.27	-0.542118140374235	0.132524402884648	-4.0907042670934	4.30065238401873e-05	0.00108272
BTN2A2	338.411	0.590709416911442	0.144413796555599	4.09039462295432	4.30639839122524e-05	0.00108272
PABPC4	3879.39	-0.484639240411166	0.11852965833996	-4.08875927931178	4.33686614911533e-05	0.00108854
FNTA	1631.24	-0.380735647196514	0.0931636981285612	-4.0867382343616	4.37480237623459e-05	0.00109621
SUPT4H1	1080.3	-0.479817027543631	0.117431264425638	-4.08593937815827	4.38988401140524e-05	0.00109814
FKBP1A	3873.89	-0.396549383624624	0.0970788024938928	-4.08481948105583	4.41110963683866e-05	0.00110159
PYM1	774.094	-0.57097769759276	0.139837325394603	-4.08315659629167	4.44280627655529e-05	0.00110765
RASGRP1	6205.24	-0.372562735537448	0.0913701607172051	-4.07750990709699	4.55205908830642e-05	0.00113298
LSM5	767.358	-0.607192525077795	0.14894148177844	-4.0767187074252	4.56756930687313e-05	0.00113305
DUS3L	504.415	-0.602820099514416	0.14786841169636	-4.07673344562784	4.56727993017239e-05	0.00113305
DNAJC3-DT	47.9553	1.11233610498091	0.27319952540503	4.07151550988905	4.67082516297951e-05	0.00115673
RGCC	1035.28	-0.777499195230256	0.190990563055606	-4.07087754908546	4.68363656236616e-05	0.00115797
DENND5A	2844.91	0.446340815135427	0.109660200522643	4.07021702502964	4.69693617689757e-05	0.00115933
NECTIN3	142.747	0.981823779923651	0.241594612180624	4.06393077669136	4.82531418341434e-05	0.00118904
ZNF621	924.778	0.393648934969852	0.09693747490488	4.06085402323632	4.88935362636378e-05	0.00120283
BISPR	532.612	0.86222081917068	0.212347804640788	4.06041786318078	4.89849678674395e-05	0.00120309
NUP37	754.64	-0.529993075399461	0.130545177540298	-4.05984415039658	4.910548129005e-05	0.00120406
HNRNPK	15370.5	-0.367618165014262	0.0906074045067033	-4.05726405050113	4.96509366239981e-05	0.00121439
COPS9	474.366	-0.500831204897206	0.123446286665823	-4.05707792777103	4.96905058631184e-05	0.00121439
FBXL19-AS1	89.4117	1.0108303129551	0.249275309456714	4.05507595260103	5.01180151413302e-05	0.00122283
RAP1B	2030.24	-0.406955103407643	0.100399832648712	-4.05334443964199	5.04905782883484e-05	0.0012299
CCAR1	2827.5	-0.279308325944389	0.0690005699449525	-4.0479133167627	5.16762762670432e-05	0.00125672
RPA3	918.648	-0.499709815149993	0.123552722074367	-4.04450672360916	5.2433403709372e-05	0.00127098
GALR2	17.3682	-1.48484575857344	0.367111639985461	-4.04467087622785	5.23966804156433e-05	0.00127098
USP30-AS1	249.282	0.781429525861424	0.193227493416445	4.04409078669401	5.25265639873667e-05	0.00127116
SRSF4	3020.64	-0.330525424666565	0.0817885356783104	-4.04121949274875	5.31739592129306e-05	0.00128442
CASP7	733.016	0.442623898616464	0.109536080008938	4.04089591831612	5.3247388251366e-05	0.00128442
COA6-AS1	32.7307	1.20609866336702	0.298541679583373	4.039967434531	5.34586236886664e-05	0.00128743
LRRC3	304.134	1.03021078945567	0.255079960527636	4.03877586982789	5.37308750492119e-05	0.00129189
STAT5A	3711.33	-0.306064124336748	0.0758180575287006	-4.03682360525906	5.41797742168314e-05	0.00129848
PNRC2	2648.36	-0.436874589934667	0.108216505189023	-4.03704212376451	5.4129352539693e-05	0.00129848
ATP5PO	2522.12	-0.417943051662564	0.103598445042805	-4.0342598915445	5.47746672819547e-05	0.00131062
PLAU	55.4661	1.20932690503429	0.29980088796597	4.03376692190304	5.48897647814807e-05	0.00131127
CCNC	1040.8	-0.35621008856089	0.0883355402582095	-4.0324662929515	5.51945335804957e-05	0.00131643
SPINT2	1056.42	-0.543394712342759	0.134822844199913	-4.03043501691023	5.56737195768015e-05	0.00132573
STOM	1361.25	0.931545022591707	0.23118249953706	4.02947898070622	5.59006137209237e-05	0.001329
NUDT3	1077.68	-0.518588504570783	0.12875132022283	-4.02783057815066	5.62938843248523e-05	0.00133622
BABAM1	1271.01	-0.468302013048749	0.116287355853587	-4.02711033896385	5.64665381309571e-05	0.00133818
HES4	27.9992	1.55744388436409	0.386781846801429	4.02667265085911	5.65717044469631e-05	0.00133853
RPSA	17342.1	-0.571868090506615	0.1420806110796	-4.02495517270987	5.6986169753208e-05	0.0013462
CHCHD1	484.64	-0.572708043953781	0.142342246927814	-4.02345794249137	5.73498293642361e-05	0.00134936
LOC107983998	132.238	0.887826825875529	0.220672218725456	4.02328317992805	5.73924201051801e-05	0.00134936
LINC00865	40.4249	1.37110136680726	0.340762315864162	4.0236296766859	5.73080058195075e-05	0.00134936
VPS51	2925.07	-0.378271855676544	0.094089240431921	-4.02035189082269	5.81112744725169e-05	0.00136195
PFDN2	770.382	-0.530836130000028	0.132029863718971	-4.0205762169832	5.80559619449985e-05	0.00136195
NIBAN1	1927.82	0.689557061226584	0.171574197122368	4.01900211565487	5.84451461723773e-05	0.00136762
PPP1R16A	226.228	-0.635088017523448	0.158188594400501	-4.0147522640952	5.95082663969885e-05	0.0013903
SMG6	2129.8	0.353203941884235	0.0880103293484906	4.01321009134813	5.98985565919627e-05	0.00139285
EMG1	825.983	-0.55794421069377	0.139016633929725	-4.01350683671294	5.98232690018801e-05	0.00139285
FSD1	229.799	-0.63842196447453	0.159077282546559	-4.01328181029039	5.98803524836684e-05	0.00139285
CADM4	37.4615	1.18617559044973	0.295596598201514	4.01281881343267	5.99979652898649e-05	0.00139298
PHF19	4343.88	-0.446678633736507	0.111330368613524	-4.01219037805509	6.01579536097805e-05	0.00139452
CHROMR	260.806	0.998916131263418	0.24911775610945	4.00981506442497	6.0766322132364e-05	0.00140643
FAM72B	189.018	-0.702406398213955	0.175272387216842	-4.00751315918895	6.13614436971493e-05	0.00141799
ERF	1066.32	-0.512566092632081	0.127972775075888	-4.0052744994248	6.19455038375868e-05	0.00142927
RAP1A	4717.02	-0.5942573940549	0.148524101176748	-4.00108392743421	6.30529872562298e-05	0.00145256
ILF3	9054.28	-0.421693518763049	0.105512424147894	-3.99662430437549	6.42521498506181e-05	0.00147561
FOXO1	2081.2	-0.372421326070302	0.0931772683765369	-3.99691182795054	6.41741902035432e-05	0.00147561
CTSZ	1062.86	0.437135629230395	0.109446408275702	3.99406098489066	6.49511458158612e-05	0.00148745
TMEM30A-DT	22.9111	1.48148236857671	0.370926977893546	3.99400005087225	6.49678492720126e-05	0.00148745
RPS29	7988.2	-0.588741511548319	0.147459998492974	-3.9925506412939	6.5366367327151e-05	0.00149428
RPL10A	14551.7	-0.654194876080408	0.163921494583432	-3.99090355869979	6.58220441658087e-05	0.00149806
AHNAK	11070.2	0.724346612035917	0.181496722167948	3.99096249994885	6.58056859236902e-05	0.00149806
FBXO44	727.599	0.416336034127435	0.104328822719596	3.99061374675358	6.59025330361067e-05	0.00149806
ABR	22.4536	1.43642200622682	0.35996079851941	3.99049566545887	6.5935354209234e-05	0.00149806
HDGF	3654.47	-0.600630859643171	0.150579896226033	-3.98878518777549	6.6412526840332e-05	0.0015066
CDK2AP2	2160.2	-0.693114191678198	0.173827712722289	-3.98736300917411	6.68117589100452e-05	0.00151335
TOMM6	1474.64	-0.673999360753071	0.169067182942091	-3.9865771051732	6.70333500207692e-05	0.00151606
TTF1	975.932	-0.405927066944835	0.101857951292424	-3.98522709120133	6.74156201524221e-05	0.00152238
NIPSNAP1	1223.33	-0.382666131126833	0.0960415933884615	-3.98437924263767	6.76567506502477e-05	0.00152551
ISM1	47.561	1.4022275193576	0.35245774068493	3.97842736162541	6.9372597976977e-05	0.00156183
CBX3	5308.77	-0.465033454649392	0.116933762524492	-3.97689636089482	6.98205765062365e-05	0.00156954
LOC124900514	16.952	1.46788546561886	0.36945403475677	3.9731206795055	7.09370859122865e-05	0.00159223
ZNRF3	64.0251	1.09063618985759	0.274657893707753	3.97088965889351	7.16047391223852e-05	0.00160479
SMPD1	812.248	0.546916083021898	0.137756373504943	3.9701689955004	7.18216713183888e-05	0.00160723
TXNRD1	5801.47	0.427219811634545	0.107634122065634	3.96918563960628	7.21186815600135e-05	0.00161145
CALM1	11365	-0.341487020206957	0.0860900280092707	-3.96662689167883	7.28969731194981e-05	0.00162639
MRPL4	945.932	-0.550001636792009	0.138729416301247	-3.96456390761205	7.35302462979263e-05	0.00163806
MYBL1	728.601	0.52127771620004	0.131509010605902	3.96381748899451	7.3760653206618e-05	0.00164073
FOCAD	1255.16	-0.36501741441081	0.09210720467288	-3.96296267710191	7.40253580310294e-05	0.00164416
TWF2	3016.63	-0.417803004582423	0.105669990661895	-3.95384727457051	7.69045085828663e-05	0.00170556
NDUFA2	777.018	-0.560791527700229	0.141851142510417	-3.95338040833225	7.70547848895956e-05	0.00170634
SELENOF	2924.07	-0.384929913065448	0.0973805896658642	-3.9528402362959	7.72290035481508e-05	0.00170722
CPT1A	1890.3	0.624419245442554	0.157978988482703	3.95254616730832	7.73240044701357e-05	0.00170722
ZNF335	1092.63	-0.369010095963904	0.093508189176172	-3.94628640779984	7.9372662626619e-05	0.00174985
BIRC3	6813.47	0.437414770476096	0.110911820994717	3.94380658935291	8.01983468047971e-05	0.00176543
EIF3I	3770.29	-0.519937581349047	0.131950686421449	-3.94039315330558	8.13481775000369e-05	0.0017881
RRAD	25.3838	1.43726924528781	0.364819552312554	3.93967164363068	8.15932079230561e-05	0.00179083
POGLUT3	1199.95	0.598152392062701	0.151872463823403	3.93851773392069	8.19865353652599e-05	0.00179681
AMD1	2607.11	-0.460068402455277	0.116850308924093	-3.93724592336457	8.24221269424683e-05	0.0018037
SATB1-AS1	324.707	-0.671507312233657	0.170632626890673	-3.93539807989888	8.30589074870104e-05	0.00180435
LOC124904786	293.586	0.605222203343576	0.153764145964137	3.93604243400627	8.28363321499783e-05	0.00180435
ZKSCAN2-DT	80.7478	0.979416225049	0.248872236275215	3.93541778587916	8.30520921992805e-05	0.00180435
XDH	13.1274	-1.52234469148421	0.386768683179163	-3.93605986650946	8.28303183846634e-05	0.00180435
IL2	10.7056	-1.54209165771921	0.391792697115687	-3.93598877434886	8.28548459420273e-05	0.00180435
RMDN2	58.9666	1.16066680760084	0.294976525906959	3.93477685735215	8.32740276678158e-05	0.00180638
CENPF	6006.91	-0.545078142609255	0.138555186682212	-3.93401471039435	8.35386671829877e-05	0.00180948
ZBTB20	441.111	0.759337896637506	0.193096574513747	3.93242551583144	8.4093040225797e-05	0.00181619
PLK2	53.3392	1.25816236485789	0.319937864498723	3.93252098131359	8.40596402309686e-05	0.00181619
PSMD13	3130.88	-0.475549039264072	0.120978374868331	-3.93085987294542	8.46425958926264e-05	0.00182276
MED13L	2642.34	0.330444888595462	0.0840602085412568	3.93105006910945	8.45756545710833e-05	0.00182276
BCL2L11	2230.51	-0.75192927799236	0.191377301348174	-3.92904107590256	8.52852721743938e-05	0.00183129
RUFY3	365.663	0.6873300768319	0.174928334692974	3.92920951336025	8.52255612099331e-05	0.00183129
IL4R	10329.3	-0.834055133963007	0.212392256379167	-3.92695641631131	8.60275624099387e-05	0.00184457
DBNDD1	42.9907	1.36206252342881	0.34693084709545	3.926034640137	8.63577243637514e-05	0.00184898
LINC02648	197.666	0.940502089549967	0.239600739523249	3.92528875921398	8.6625760105697e-05	0.00185205
FAAP20	627.683	-0.545419492492055	0.13904117344649	-3.92271928503221	8.75551428617722e-05	0.00186923
KLHL11	498.904	-0.492048882442356	0.125649832585043	-3.91603293310658	9.00179567652975e-05	0.00191905
RPS16	17802.7	-0.516805822442503	0.131983530739297	-3.91568417322714	9.01481960689573e-05	0.00191907
LYPLA1	1589.18	-0.470132516275776	0.120191647301681	-3.9115240270877	9.1715529818467e-05	0.00194964
CDCA2	1120.21	-0.357387708560416	0.0913801757338544	-3.91099826291986	9.19154333646038e-05	0.0019511
RAB24	607.626	0.436014423756824	0.111503755616314	3.91031155270818	9.21771508676355e-05	0.00195387
PLAC8	2200.73	0.618048062701504	0.158086363611824	3.90955961400377	9.24645353389196e-05	0.00195717
HFE	96.0838	1.0384561300288	0.26565676953719	3.90901437158155	9.2673451329962e-05	0.0019588
COX6B1	2088.55	-0.379308972224476	0.0970561356682391	-3.90814006361271	9.30093834543465e-05	0.00196311
LOC122539212	185.928	0.610131404217631	0.156200429158537	3.90608020416111	9.38053878287322e-05	0.0019771
NEK1	696.692	0.50027001483614	0.128113902650804	3.90488467281892	9.42703305601818e-05	0.00198408
NDUFA1	1038.83	-0.416510366410038	0.106687547513195	-3.90402044210948	9.46077845723794e-05	0.00198837
TMEM126A	291.531	-0.578044057800215	0.148081455435849	-3.9035546760319	9.4790123816466e-05	0.00198939
CLNS1A	1816.03	-0.342373950253432	0.0877712738909126	-3.90075175027032	9.58944468639268e-05	0.00200973
ZFAS1	1030.76	-0.597594361268927	0.153215256603096	-3.9003580617105	9.60505254863561e-05	0.00201016
ZNF653	158.889	-0.815392079519236	0.209099699614813	-3.89953730694633	9.63766870054252e-05	0.00201415
LINC01963	157.744	-0.800307310043057	0.205343753377087	-3.89740275455761	9.72298448537297e-05	0.00202913
TSPOAP1	678.055	-0.643757889779507	0.165218357385163	-3.89640654929618	9.76304534582017e-05	0.00203463
COL6A1	159.205	1.02179529390287	0.262439699445616	3.89344788940596	9.88294398169805e-05	0.00205673
HLA-DQB1	370.744	0.871193446380072	0.223808292640713	3.89258787554681	9.91805565533246e-05	0.00206115
CTNS	570.08	-0.935157781336288	0.240292124215396	-3.89175377424363	9.95222186861492e-05	0.00206536
RAP1GAP2	326.016	0.926739228115558	0.238165425757487	3.89115769078596	9.97670650588291e-05	0.00206756
NEK3	87.2071	-1.08877663876533	0.279971072062854	-3.88888977258656	0.000100703839225163	0.00208406
SRP14	3217.29	-0.375650428442462	0.0966678612589572	-3.88599089242449	0.000101913327322055	0.00210616
AIMP2	421.358	-0.633609600101279	0.163105321789986	-3.88466539992552	0.000102470913417768	0.00211474
RPL41	16983.3	-0.438536056956923	0.112998346542451	-3.88090684842165	0.000104067697748259	0.0021419
LOC107984515	52.1829	1.15152333010089	0.296716336153139	3.88088955609971	0.000104075098200285	0.0021419
CENPE	2369.56	-0.522998808210902	0.134825055224667	-3.8790921119179	0.000104847050235984	0.0021548
COX6C	1689.9	-0.4406794598106	0.113631534037612	-3.87814406927514	0.000105256381509939	0.00215787
BCL2L1-AS1	44.9398	1.07310051219701	0.276709650808029	3.8780740355944	0.000105286679315847	0.00215787
PARVG	2316.77	-0.289170979030476	0.0745797503052534	-3.8773390611648	0.000105605139008571	0.00216141
EIF3E	7190.13	-0.485516925023278	0.125279735434524	-3.87546256654596	0.000106422340019787	0.00217514
UBR5-DT	18.5183	1.40495607341095	0.362576797500914	3.87491997031996	0.000106659746994095	0.002177
ANAPC1	1214.64	-0.466701591146723	0.120523504501332	-3.87228692924013	0.000107818918593022	0.00219163
DCAF16	881.884	0.431027162116156	0.111302653640803	3.87256860476276	0.000107694348152059	0.00219163
EFCAB13	82.863	0.927935846834955	0.239631425613686	3.87234622695479	0.000107792683003842	0.00219163
PMPCB	1692.94	-0.409318789727547	0.105715302371113	-3.87189726129371	0.000107991472617837	0.00219214
SRSF2	6544.8	-0.442650286979159	0.114366290371919	-3.8704611781991	0.000108629655866508	0.00219444
GPI	779.862	-0.655517749151821	0.169378988688883	-3.87012435382928	0.000108779852087893	0.00219444
UBXN2A	698.638	0.501616927069686	0.129617371984121	3.86998223610905	0.000108843283767503	0.00219444
MIR4453HG	149.477	0.977501372184658	0.252553058570606	3.87047924787408	0.000108621603796444	0.00219444
LOC105375884	33.0609	1.35976785961789	0.351247083467127	3.87125736730892	0.000108275397932932	0.00219444
CDC25B	5583.31	-0.33312232151075	0.086132315349148	-3.86756492218278	0.000109927567700577	0.0022133
RHPN1	520.549	-0.676219860447434	0.174901182979993	-3.86629666492758	0.000110500511125786	0.00222182
LOC124905132	18.7945	1.43637234839193	0.371680756196988	3.8645324635281	0.000111302186904135	0.00223492
ARID1A	5272.34	-0.278109562653816	0.0720624602479886	-3.85928487171764	0.000113719314476038	0.00228037
MRPL37	1576.02	-0.417741170126472	0.108259026540427	-3.85871906921751	0.000113982869215214	0.00228258
COMMD10	332.356	-0.568813455948923	0.147441083236507	-3.8579033974981	0.000114363828876616	0.00228425
LOC122539214	273.783	0.914534021502123	0.237055997977378	3.85788180558669	0.000114373929680742	0.00228425
RBM12	2728.11	-0.406018650085076	0.105276198017574	-3.85669940338555	0.000114928349803049	0.00228949
EIF3J	1767.56	-0.346250478294615	0.0897886310072345	-3.85628419111008	0.000115123640544798	0.00228949
ADA2	1753.42	0.787010318849096	0.204099654854125	3.85601004279793	0.000115252754827056	0.00228949
ASPA	6.50662	1.43725254752135	0.372674653932482	3.85658786385227	0.000114980780537872	0.00228949
CCT5	5263.21	-0.498415243883746	0.129283144525649	-3.85522216150044	0.000115624580068268	0.00229381
EEF1G	24299.5	-0.474189144509602	0.12302262288177	-3.85448735689302	0.000115972376121664	0.00229413
CSNK1A1	3846.14	-0.371945467044942	0.0965040890550009	-3.85419385527755	0.000116111571196539	0.00229413
NDUFA13	1760.77	-0.429717391657036	0.111498496623045	-3.85401960270215	0.000116194286152702	0.00229413
TNFSF15	94.7255	1.44401054265615	0.374689595248548	3.85388481817403	0.000116258304360003	0.00229413
SF3B1	11403.1	-0.294513907859466	0.0764336868556446	-3.85319510251672	0.000116586417507135	0.00229756
SAMHD1	12651.8	0.459854475587094	0.11938318136434	3.85192009738528	0.000117195266523087	0.0023065
COPS3	1630.39	-0.408001054418065	0.105957443354277	-3.85061248650442	0.000117822799286416	0.00231578
IL4	40.7799	-1.3716453269396	0.356297396320929	-3.84972032100991	0.000118252773553899	0.00232116
ZNF674-AS1	91.0253	0.806498831167504	0.209542907456699	3.84884814740945	0.000118674542774398	0.00232637
FLT4	81.116	0.987482381799423	0.256776528270666	3.84568787673041	0.000120214711192961	0.00235345
PLEKHA2	3190.82	-0.348926748989964	0.0907402081205232	-3.84533776389968	0.000120386494707422	0.00235371
QRICH1	2521.53	-0.299687482671559	0.0780155184213866	-3.84138295477127	0.0001223430703309	0.00238569
ZNF490	316.943	0.656390573935764	0.170864299302427	3.84158994368955	0.000122239926942759	0.00238569
ZNF302	805.509	0.466204025173461	0.121427285269314	3.83936793233471	0.000123351460138404	0.0024022
MOB1A	6427.48	-0.282652319253275	0.0736412097253842	-3.83823568769871	0.000123921509146777	0.00241014
CIAO2A	925.723	-0.399187695595103	0.104014113667102	-3.83782240237805	0.000124130203081663	0.00241105
RPL27	12770.8	-0.559019435336435	0.145694900391174	-3.83691833987004	0.000124587877115954	0.00241249
L1CAM	125.364	0.974222492535759	0.253921039851894	3.83671433097471	0.000124691374646374	0.00241249
TSKU	24.7989	1.33404191835671	0.347698518648826	3.8367776875808	0.000124659223981221	0.00241249
PFKFB4	994.478	-0.7284528479647	0.189883273618131	-3.83631919802305	0.000124892063530385	0.00241323
CEP250-AS1	178.903	0.655581837839673	0.17097074814463	3.83446785461274	0.000125836426841648	0.00242832
CFAP54	24.651	1.29790462598748	0.338594398517494	3.83321351939145	0.000126480079110299	0.00243757
CD96	11154.8	0.75220058908741	0.196457506846672	3.82882080283384	0.000128758713973665	0.00247827
CPLANE1	594.01	0.722975274630617	0.1889860886216	3.82554758344252	0.000130481727173586	0.00250495
CHRM3-AS2	420.585	0.907797811519174	0.237286134782779	3.82575160723237	0.000130373697802915	0.00250495
TMED2	3367.47	-0.348896306465671	0.0912246336024559	-3.82458435499025	0.00013099289104797	0.00251151
DCTN6	475.78	-0.54535359433216	0.142640272551992	-3.82327925048922	0.000131688491944336	0.0025216
RPL21	5998.62	-0.610468918428421	0.159715640219938	-3.82222378214036	0.00013225358468501	0.00252916
TMC8	4666.93	-0.422648879830184	0.110669218595524	-3.8190283187495	0.00013397838298527	0.00255885
ATP5F1C	2494.6	-0.411090997929866	0.107691129430554	-3.8173153174604	0.000134911704571363	0.00257337
MAP2K3	1541.87	-0.488722901478511	0.128100004523891	-3.81516693379478	0.000136090902099631	0.00259253
EID2B	96.2363	0.771610161111661	0.202321213177036	3.81378773384719	0.000136853022993975	0.00260371
EIF2A	2519.09	-0.505516488829548	0.132605840468631	-3.81217363460797	0.000137750050817803	0.00261408
RIPPLY3	7.52699	1.50336943194324	0.394336734775912	3.81240016301691	0.00013762382549089	0.00261408
MYL6B	557.677	-0.531653988053484	0.13952122668934	-3.8105598744288	0.000138652425094842	0.00262785
RIPK2	221.457	0.637776871392465	0.167391797997212	3.81008435910992	0.000138919381624468	0.00262956
DLEC1	80.1764	1.03274336373001	0.2711151439782	3.80924262870778	0.00013939312043271	0.00263517
RSRC2	1765.62	-0.302516592295198	0.0794828313744513	-3.80606210251888	0.000141196942885766	0.00266588
CFAP298-TCP10L	16.0274	1.4614129939952	0.384067455179103	3.80509458504808	0.000141750012937476	0.00267292
MAGEE1	211.939	0.596238213312377	0.156762693629285	3.80344455373018	0.000142697943756279	0.00268414
TENT5A	141.242	0.884489787083922	0.232550565366618	3.80342995808037	0.000142706355425819	0.00268414
PPAN	295.746	-0.621444028726931	0.163416111849917	-3.80283205671709	0.000143051335684147	0.00268723
HNRNPA3	7674.93	-0.332369589605086	0.0874427753457278	-3.80099543148049	0.000144115959524928	0.00270381
LOC105375615	61.2083	1.08977772271603	0.2868320987556	3.79935762923309	0.000145071622320688	0.00271831
TNFRSF10B	1973.52	0.731251861603752	0.192795961911725	3.79287955179564	0.000148910396046117	0.0027838
KCTD7	933.99	0.458277130529581	0.120847176013475	3.79220388632402	0.000149316242917588	0.0027838
CLIP4	862.696	0.462594145432835	0.121981012842276	3.7923455024183	0.000149231093284874	0.0027838
CUEDC1	21.7093	1.35269333747765	0.35669072482895	3.79234233838385	0.000149232995227233	0.0027838
EZR	7542.57	-0.258708159929159	0.0682641623841819	-3.7898093361665	0.000150762960053326	0.00280374
LOC105371870	163.156	1.06907600255944	0.282086370829037	3.78988888905721	0.000150714685340766	0.00280374
CACNA2D2	81.66	0.958215106288679	0.253006990949418	3.7873068356449	0.000152288993218727	0.00282858
HNRNPA2B1	25056.5	-0.446295916546903	0.117899268131414	-3.78540022868887	0.000153461395189155	0.0028397
CCNI	7896.5	-0.463509164609898	0.122443844859605	-3.78548358344481	0.000153409961963067	0.0028397
APOL1	1809.68	0.872136184672879	0.230376266318677	3.785703269739	0.000153274484439256	0.0028397
ZBTB26	282.954	0.550813568194145	0.145579899187415	3.78358256372362	0.000154587011691433	0.00285698
LINC00938	421.186	0.713311259870073	0.18858327219136	3.78247366047535	0.000155277528628409	0.00286617
COX10	449.584	-0.452770824432399	0.119854473392724	-3.77767146787101	0.000158301512141605	0.00291836
NCBP2	1719.1	-0.344781347029128	0.0912810207104392	-3.77714167025849	0.000158638504063004	0.00292095
MSL1	2818.86	-0.262841819109631	0.0695996412456822	-3.77648238418092	0.000159058803402707	0.00292507
SRP9	2673.81	-0.410009699411757	0.108580696178615	-3.77608280147046	0.000159314049886866	0.00292614
MIX23	226.314	-0.677650857140135	0.179529463407245	-3.77459412109394	0.000160268390127946	0.00293641
PCGF3-AS1	100.138	0.719981763249622	0.190742572458499	3.7746254229966	0.000160248268337195	0.00293641
TDP1	1552.62	-0.370587221436041	0.0982144284120227	-3.77324622693295	0.000161137115425225	0.00294869
TCN2	18.5229	1.39667858819215	0.370768141536242	3.76698651185387	0.000165229924092472	0.00301987
VDAC1	4499.01	-0.485075731520495	0.128806375665406	-3.76592951253091	0.000165930603822454	0.00302895
LOC124903881	17.2545	1.32232193328909	0.351211077535413	3.76503481202343	0.000166525879988482	0.00303608
CXCL10	546.791	1.48700671462701	0.395128585447537	3.76334886766741	0.000167653062580493	0.00305289
JAML	1555.65	-0.581432021901781	0.154593130313967	-3.76104695416243	0.000169203661112131	0.00307735
MAPKAPK3	4341.54	-0.347114835493472	0.0924150592492097	-3.75604190825037	0.000172621799571587	0.00313517
GLCE	181.191	0.852318217247355	0.226935274648233	3.75577670138992	0.000172804719176457	0.00313517
AIP	2402.54	-0.34348593355877	0.0914673495323662	-3.75528464872841	0.00017314458281676	0.00313751
RNF138	1625.33	-0.381273469375498	0.101585167785918	-3.75323954948816	0.000174563892436975	0.00315937
LOC100289230	78.6263	1.07789655823739	0.287323357143449	3.75151038521118	0.000175772470873431	0.00317738
PHTF1	467.837	0.562359756601657	0.149971058184266	3.74978854860582	0.000176983743232675	0.00319538
PDE4D	3497.03	-0.56874737043156	0.151721600020971	-3.74862491796123	0.000177806770523912	0.00320246
LOC102724805	31.8152	1.29557433010298	0.345596203254457	3.7488095005172	0.000177675976936921	0.00320246
MYL12B	6485.03	-0.315096502500941	0.0840847424193107	-3.74736835048657	0.000178699572188139	0.00321462
ABHD3	997.949	0.628157056572169	0.167639690435551	3.74706643122598	0.000178914715531938	0.00321462
TCF3	1918.72	-0.390668520245188	0.104305695772833	-3.7454188608839	0.000180093047794243	0.00323189
BCL2L12	629.866	-0.49276438402618	0.131590559911305	-3.74467883074831	0.000180624684144744	0.00323752
PICALM	2740.08	-0.445237200909751	0.118977402184724	-3.74219971804794	0.000182416445569759	0.00326176
CREB3L3	11.7406	1.4590672773348	0.38988222246539	3.7423283065037	0.000182323099757747	0.00326176
KREMEN1	15.5372	1.3680099300076	0.365600270580883	3.74181870225107	0.000182693299039584	0.00326279
RPL13A	43998.9	-0.486589392736209	0.130066081783523	-3.74109365073418	0.000183221226960443	0.00326437
PODXL	43.28	1.12834414916651	0.301585170038875	3.74137809568376	0.000183013944837801	0.00326437
RASSF5	8011.98	-0.373811729171921	0.0999527873897792	-3.7398829880971	0.000184105938288254	0.0032755
EIF3M	3071.42	-0.32342997263504	0.0864870243649201	-3.73963580097717	0.000184287067275696	0.0032755
UNC119	882.333	-0.528051403346246	0.141230018291423	-3.73894593893367	0.000184793457577476	0.00328058
BUB1	2964.91	-0.488861912247552	0.130843038580794	-3.73624701436206	0.000186787188140299	0.00331202
STMN1	10571.7	-0.468275477861783	0.125375054165117	-3.73499721280337	0.000187717266226601	0.00331673
TIMM13	607.847	-0.61211684497595	0.163887154797075	-3.7349897600814	0.000187722825431445	0.00331673
LZTS1	497.651	0.533199431633943	0.142738464739751	3.73549927558842	0.000187343118944921	0.00331673
MAZ	5091.13	-0.467658840182987	0.12529962565803	-3.73232432041999	0.000189721010554233	0.00334806
TTC32	148.627	0.799027959787293	0.214113477436164	3.73179665920617	0.000190118942405947	0.0033511
RBM17	3028.48	-0.385430537059632	0.103310516869124	-3.73079671596169	0.000190875195046658	0.00336044
MYO5A	1967.08	0.438156844466068	0.117615401846559	3.72533560730157	0.000195055537301397	0.00342885
CHI3L2	988.721	0.740817046704476	0.198870638336854	3.72512027366078	0.000195222119852647	0.00342885
SLCO4A1-AS2	143.442	1.00040920783015	0.268722871464931	3.72282866127642	0.000197003216898947	0.00345605
PDS5A	6512.41	-0.231412387014134	0.0621761459866089	-3.72188374403222	0.00019774206614749	0.00345676
DDX54	2022	-0.347028689409829	0.0932314140595676	-3.72222917468682	0.00019747166576473	0.00345676
NUTF2	1653.83	-0.504093705427046	0.135429683694262	-3.72218033503687	0.000197509875956909	0.00345676
TTC27	497.281	-0.538725374814444	0.144803625359486	-3.7203859604828	0.000198918548835721	0.00347324
SEMA6C	81.393	0.827858215519355	0.222710408193763	3.71719589683073	0.000201446242396675	0.00351325
CDC42	5352.46	-0.397484873580742	0.106987308013946	-3.71525259359671	0.000203000804413536	0.00353621
TXNL4A	1049.45	-0.507075240082856	0.136533229271892	-3.71393281171916	0.000204062993400196	0.00355055
LOC124905076	15.4533	1.46282696021095	0.394046576236831	3.71231993481846	0.000205368160475548	0.00356908
CXXC1	1686.78	0.352866494437659	0.095069230670238	3.71167928834546	0.000205888754944052	0.00357395
PAGR1	896.597	-0.563407345630812	0.151823168400466	-3.7109444597066	0.000206487408840109	0.00358016
EIF3H	5849.83	-0.478509498481438	0.128981453219501	-3.70990934384271	0.000207333476425714	0.00359064
NHP2	1254.61	-0.575601892430613	0.155225833107865	-3.7081578555976	0.000208772502125646	0.00361135
NACC1	1825.24	-0.399599943938929	0.107844198321587	-3.70534484152162	0.000211103326188786	0.00363511
CDCA8	1610.21	-0.396126113983503	0.106889667124531	-3.70593458319971	0.000210612659095936	0.00363511
MCRIP2	242.323	-0.59264693450168	0.159928325814536	-3.70570336107286	0.000210804908914415	0.00363511
CXCL11	17.2486	1.46180460108337	0.394515136126784	3.70531943447055	0.000211124489044098	0.00363511
WDR1	13081.8	-0.339302279728321	0.0915802321870719	-3.70497291418987	0.000211413322790454	0.00363587
OSTC	1095.65	-0.400113960034616	0.108082293812248	-3.70193808737684	0.000213958834876916	0.00367539
COPZ2	55.3663	1.0995982467363	0.297250410796511	3.69923205081473	0.000216252813990458	0.00371051
FZR1	1295.53	-0.32906529104853	0.0889845529530418	-3.69800465505717	0.000217300905097625	0.00371562
LOC107986997	89.0357	1.11786413670673	0.302267837131359	3.69825697406546	0.000217085057543194	0.00371562
PRRG4	28.8202	1.2433119430923	0.336202754299375	3.6981015984931	0.000217217950524952	0.00371562
GPS1	1165.54	-0.413622395900874	0.111869897951272	-3.69735204443502	0.000217860119095645	0.0037209
RHOA	12537.4	-0.362592572703294	0.0981025905723553	-3.69605502349976	0.00021897553389334	0.00373566
TP53I11	323.323	0.761265040540649	0.20600239834089	3.69541833819293	0.000219525031733208	0.00374074
WDR43	1359.85	-0.415495841991028	0.112571231523013	-3.69095937185415	0.00022340982362208	0.00380257
BLCAP	662.763	0.404163399984828	0.109526437540807	3.69009902138236	0.000224166776703272	0.00381109
LOC107984561	47.4409	1.09438963393489	0.296632492907082	3.6893788108294	0.000224802282472209	0.00381753
RTRAF	2191.56	-0.346442501223913	0.0939293882403337	-3.68832915570027	0.000225731515543075	0.00382893
QARS1	4001.02	-0.359183178461031	0.0973942689615261	-3.68792930313918	0.000226086442241807	0.00383058
GADD45GIP1	609.894	-0.593061635549729	0.160826099030528	-3.68759572684253	0.000226382939928399	0.00383123
TNFSF14	734.625	0.671450606669304	0.182142411871526	3.68640449947985	0.000227444738171535	0.00384046
TSC22D1	471.158	0.71090118461126	0.192832522135763	3.68662493617521	0.000227247900551073	0.00384046
UQCRH	1908.75	-0.545533646179328	0.148056352352733	-3.68463519133334	0.00022903043808345	0.00386284
ZC3H15	1850.87	-0.325562526258291	0.0884243427930227	-3.68182014109332	0.000231574762510329	0.00390133
SNHG30	119.624	0.66444923648543	0.180488929161729	3.68138500001871	0.000231970414721033	0.00390357
SLC25A22	763.044	-0.427609041617367	0.116203138847992	-3.67984071563447	0.00023337968253666	0.00392284
LOC124900301	233.665	0.814035736687993	0.2212682877659	3.67895347727929	0.000234192979659629	0.00392938
NKIRAS1	89.7384	0.829749434853998	0.225546529732374	3.678839288011	0.000234297845513995	0.00392938
SLC35A4	2642.98	0.34438003478089	0.0936681638720355	3.67659640741292	0.00023636655150991	0.00395961
STARD9	412.631	0.849814578464991	0.231485182117265	3.67114028937927	0.000241470746052856	0.00403601
MVB12B	236.561	1.10766647089547	0.301718336446204	3.67119374958164	0.000241420236232425	0.00403601
ZBTB37	619.808	0.560182749214506	0.152770016914436	3.66683699150375	0.000245569226966834	0.0040999
CEACAM1	1014.66	0.688376923476538	0.187762731842735	3.66620636971293	0.000246175287467724	0.00410081
MFAP3L	21.4827	1.24187624901573	0.338727789876636	3.6662957281067	0.000246089324144308	0.00410081
LRRC32	227.274	-0.847844115464975	0.231335263973414	-3.66500161238891	0.000247337024730004	0.00411554
DOCK4	7.83966	1.4417367754478	0.393503479567718	3.6638475904498	0.000248454658746385	0.00412952
GPNMB	37.7095	1.42412780106731	0.388897358913089	3.66196315924473	0.000250289859537389	0.00415537
HIVEP3	948.755	-0.819177148099967	0.223752086980048	-3.66109277082637	0.000251141794652963	0.00416486
IKZF1	13705.2	-0.442532179567067	0.120891184495395	-3.66058270844326	0.000251642306175663	0.00416851
RPLP0	36994.2	-0.489382546477566	0.133758838957279	-3.65869313977724	0.000253504656837	0.00419002
SYNJ2BP	431.829	0.436803003521435	0.119381046529843	3.65889742315372	0.000253302694622626	0.00419002
TOP2A	14983.8	-0.396556614126012	0.108426980670372	-3.6573610338886	0.00025482533428444	0.00420717
NTRK1	157.365	-0.931411072537325	0.254820121860181	-3.65517081515402	0.000257010796968198	0.00423854
MRPL38	783.196	-0.413814825843535	0.113236627222174	-3.65442556878366	0.000257758423947254	0.00424145
ARRDC5	132.723	0.856979820897956	0.234499170266091	3.65451110093704	0.000257672515093592	0.00424145
RAB11FIP4	1870.06	-0.578726141576983	0.158413633060081	-3.65325969992425	0.00025893210879077	0.00425206
MRPS35	936.8	-0.479650972938929	0.131295519183684	-3.65321662095635	0.000258975572411933	0.00425206
AMER1	236.185	0.616683735103178	0.168859043008941	3.65206224146683	0.000260142810284992	0.00426628
SNRPA1-DT	36.334	1.14045951322977	0.312301229324956	3.65179322442916	0.000260415531639603	0.00426628
SULT1B1	276.895	0.726124300581012	0.198880335090638	3.65106132916604	0.000261158862347115	0.00427374
SYNE1	4231.26	0.355144122944169	0.0973111883364341	3.64957132900617	0.000262678294440839	0.00429388
MICAL2	2260.56	-0.706346261322923	0.193563525022621	-3.64917027234535	0.000263088686565646	0.00429586
SH2D3C	1337.76	-0.382599124593132	0.104877889681263	-3.64804369878054	0.000264244701735081	0.00431
DNAJC9-AS1	59.8126	1.02815825030556	0.281921034581512	3.64697246458311	0.000265348346749229	0.00432326
CCDC43	454.31	-0.456840372255726	0.125285045410272	-3.64640784348768	0.000265931788388617	0.00432802
ZNF844	299.547	0.66281848172163	0.181789477778203	3.64607726378047	0.000266273945288748	0.00432885
TJP2	439.695	0.817992743706583	0.224432909120322	3.64470944529816	0.00026769405716086	0.00434718
C5orf63	167.715	0.586550435837674	0.160984957739939	3.64351082282613	0.000268944338108613	0.00436271
SHC1	2029.28	-0.306210056885422	0.0840865568743793	-3.64160536794107	0.000270943187694594	0.00438556
HIBADH	479.563	-0.461917135439791	0.126843047292164	-3.64164331668754	0.000270903243375011	0.00438556
LOC124900657	110.658	1.13524013044419	0.311792455504467	3.64101218744187	0.000271568279191857	0.0043909
PDIK1L	629.369	-0.427128147722586	0.117321154266128	-3.64067461144902	0.000271924618825752	0.00439188
ZNF157	23.8842	1.25790411777358	0.345693302225034	3.63878648986589	0.00027392578274002	0.0044194
TLR1	536.683	0.6023306704931	0.165561741712248	3.63810300775871	0.000274653581475013	0.00442633
SLC25A3	7879.14	-0.388199497500891	0.106713571435201	-3.63777064416417	0.00027500814989862	0.00442724
RELL1	450.315	0.529133197823024	0.145474396486127	3.63729433222624	0.000275517031669345	0.00443064
HPCAL1	1579.57	-0.430383058576703	0.118380758395823	-3.63558288026552	0.000277352802858408	0.00445052
ATP5MF	1210.96	-0.529675066324502	0.145690232019034	-3.63562511353062	0.000277307364170482	0.00445052
TRIM14	4028.9	0.477385112780367	0.131403501799198	3.63297101099995	0.000280176505723343	0.00448285
PIMREG	346.599	-0.56111171242633	0.154448304285373	-3.63300662330074	0.000280137824621351	0.00448285
TRIM3	122.057	0.681940438792607	0.187713308530828	3.63288274086657	0.000280272403893161	0.00448285
RPL3	39627.1	-0.53442160209646	0.147154839250545	-3.63169573503836	0.000281564978584199	0.00449868
RPAP2	996.345	0.376008235293382	0.103565917364427	3.63061753192692	0.000282743913170826	0.00451267
TOP2B	6462.71	-0.288788940972845	0.0795723700591971	-3.6292615232901	0.000284233174032704	0.00452658
CALCOCO2	3417.35	0.480620813517386	0.132423075252283	3.62943401368486	0.000284043326197963	0.00452658
CLN5	450.53	0.535512560546391	0.147565075771737	3.62899254952952	0.000284529451460179	0.00452658
KATNBL1	492.335	-0.420496966977642	0.115915409604968	-3.62761921310262	0.000286046711685962	0.00454585
CASP1	1102.17	0.496141483381138	0.136840584391407	3.62568959777325	0.000288191359597975	0.00457504
RPS8	25907.8	-0.591495479677644	0.163215845901399	-3.62400768388001	0.00029007298106939	0.00458647
SKIL	1131.45	0.425290608392746	0.117337528141427	3.62450628651511	0.000289513978449026	0.00458647
CYB5R1	556.737	0.627940288022834	0.173275467319845	3.6239422564288	0.000290146409305515	0.00458647
GAS7	55.8385	1.05432014760908	0.290892382379982	3.62443367881617	0.000289595318909656	0.00458647
MRPS34	1103.69	-0.56923261949389	0.157183329418934	-3.62145668753929	0.000292948856063774	0.00462585
CAMK2N1	97.032	1.0161636618195	0.280626232600059	3.62105727752013	0.00029340154329413	0.00462808
LOC100130992	82.4922	1.0554297187809	0.291595530433007	3.6194989587585	0.000295173998749496	0.0046511
PFDN4	328.9	-0.53901894267074	0.14895000731434	-3.61879097819182	0.00029598257555555	0.00465397
ZCCHC24	80.9859	1.00425565120214	0.277510734570427	3.61879929710351	0.000295973062584489	0.00465397
NRSN2	78.1202	0.795494292733849	0.219903403298711	3.61747149339599	0.000297495083763961	0.00467281
DDX50	1897.79	-0.308863791894713	0.0854279358847177	-3.61548934427627	0.000299780806485551	0.00470374
LOC124906082	112.107	0.954158301894549	0.264055114942994	3.61348161008181	0.000302112792194159	0.00473533
GNL3	1829.04	-0.490558095822895	0.135777951690112	-3.61294370489918	0.000302740448995075	0.00474017
NDUFB8	2459.95	-0.400780153702305	0.110953520759091	-3.61214453548079	0.000303675218236464	0.0047498
WIZ	947.076	-0.359816266092389	0.099636324586299	-3.61129605679842	0.000304670621056334	0.00475903
SMAD7	397.057	0.570137531380816	0.157884911338279	3.61109574403382	0.000304906065740459	0.00475903
TPX2	5035.92	-0.423402472862569	0.117281095983715	-3.61015105896828	0.000306018732955214	0.00477139
JPT1	2226.41	-0.474776000700017	0.131634385151791	-3.60677797182355	0.000310022717243457	0.00482875
NFATC1	2116.65	-0.392577401488934	0.108885088315494	-3.60542850781774	0.000311638277864034	0.00484883
COX7A2	1909.3	-0.335149854042524	0.0929847392765729	-3.60435332345943	0.000312931112746172	0.00486159
ZNF891	299.081	0.593572971984081	0.164689119756481	3.60420271151958	0.000313112613629064	0.00486159
TUFT1	114.731	0.70135956335517	0.194622199066316	3.60369765997858	0.000313721965611433	0.00486335
LOC124906209	94.9547	0.8059622455189	0.223656833920044	3.60356637171671	0.00031388054850749	0.00486335
UBL4A	1381.41	-0.426275377065021	0.118322675390037	-3.60265161060509	0.000314987571933313	0.00486648
FKBP11	484.64	0.550121288896449	0.152701720637617	3.60258736181478	0.000315065461595896	0.00486648
SERPINE2	484.103	0.946852165657848	0.262812164435825	3.60277146109443	0.000314842323766891	0.00486648
LINC00205	353.087	0.5662158356845	0.157213711333853	3.60156776963368	0.000316303942777318	0.00488054
CLINT1	2561.26	-0.320427652589104	0.0890061382918556	-3.60006240848699	0.000318140813146878	0.00489871
PPP1R14B	832.892	-0.584572938639282	0.162366477660586	-3.60033023479935	0.000317813277836537	0.00489871
TMEM106A	278.511	0.816697827957814	0.226882291042722	3.59965435911448	0.000318640440234667	0.00490132
EEF1E1	162.839	-0.698726546104797	0.194141994801423	-3.59904896835683	0.000319383051000582	0.00490767
SMS	1095.55	-0.505511713436716	0.140516737164524	-3.59751958120717	0.000321266316671798	0.0049315
LOC107986950	27.399	1.33460039189083	0.371563689742396	3.59184825841326	0.000328341023812915	0.0050349
NOP16	398.664	-0.763651283020021	0.212647280753758	-3.5911641113545	0.000329204251693978	0.0050387
EMC3-AS1	234.896	0.534888951991813	0.148947905146129	3.59111429910376	0.000329267185563465	0.0050387
LINC00910	52.0828	0.929711956325448	0.258957817207308	3.59020618242688	0.000330416495196276	0.00505109
SLC36A1	187.417	0.649999253386731	0.181083741398718	3.58949538134148	0.000331318700841177	0.00505968
CTSV	18.6251	1.28591996705776	0.358741837661615	3.58452745695837	0.000337689040516998	0.00515166
RAVER1	2726.64	-0.371235318589474	0.103608100996786	-3.58307231787784	0.000339576545116155	0.00517515
DPP8	1414.31	-0.322739176871672	0.0901197151724756	-3.58122721819524	0.000341984072957137	0.0052065
SEH1L	1080.49	-0.509724226593319	0.142502589691533	-3.5769471116047	0.000347630474162857	0.00528704
DEAF1	587.56	-0.448092749830251	0.125312264622831	-3.57580920893048	0.00034914622512138	0.00529925
HCFC1R1	412.037	-0.535639502646501	0.149788625429127	-3.57596914393169	0.000348932809886362	0.00529925
TESC	336.741	-0.694536153443724	0.194361485269365	-3.5734248093503	0.000352342450932406	0.00534224
RGL1	166.746	0.674838864297632	0.188863282877277	3.57316072249015	0.000352698130925146	0.00534224
RABL3	710.556	-0.457563779666601	0.128067798951407	-3.57282457739604	0.000353151346836719	0.00534366
KIF5A	52.8869	0.948419018512333	0.265483348348099	3.57242374865928	0.000353692486035981	0.00534641
HMGA1	5308.54	-0.505036255974974	0.141426774888745	-3.57100878792059	0.000355608962146795	0.00536991
RRM2	8113.65	-0.281405003681892	0.078841297124413	-3.56925892832318	0.000357992469539142	0.00540042
PHF2	1618.81	0.330338270094099	0.092567534593706	3.56861907950781	0.000358867740267364	0.00540693
ZMAT3	1462.99	0.526390616946123	0.147524956941682	3.56814621646839	0.000359515871025829	0.00540693
PDHB	1106.76	-0.362586950959592	0.101610772243858	-3.56839086006957	0.000359180413201907	0.00540693
LINC02693	362.465	0.695294707222904	0.194924385145059	3.56699705224402	0.000361095540774299	0.0054252
NCR3LG1	165.558	1.13708336726528	0.318809363228929	3.56665612248274	0.000361565438237907	0.00542677
CCDC22	805.343	-0.409788952126198	0.114961182703373	-3.56458538864853	0.00036443179954065	0.00546216
MCOLN2	148.963	0.871674455504954	0.244548611876393	3.56442201334408	0.000364658849631487	0.00546216
ZNF397	748.47	0.393590680755282	0.110471174980849	3.56283601422283	0.000366869869410888	0.00548975
AXL	23.4627	1.40641358045409	0.394804937078806	3.56229988120274	0.000367620115429389	0.00549544
SOCS1	3701.96	-0.479339072836191	0.134602237558637	-3.56115233691696	0.000369230772775271	0.00551397
LOC124902765	6.95823	1.39608149156124	0.392254747303884	3.55911942725241	0.000372100308609076	0.00555124
LOC107986785	22.9886	1.21934269852894	0.342726635024717	3.55777046170049	0.000374015921540502	0.00557423
COPS2	1428.25	-0.298251267639353	0.0838390933365	-3.55742477369453	0.000374508301272128	0.00557597
SMYD5	398.325	-0.737625267291447	0.207430860103737	-3.55600544163273	0.000376536281036638	0.00560055
TTK	969.715	-0.518251953930702	0.145776094874361	-3.55512304248076	0.00037780224643546	0.00561376
RFX3-DT	54.962	0.898377091307012	0.252733126926134	3.55464715778862	0.000378486641670703	0.00561831
IMPDH2	4205.27	-0.439277329947075	0.123614270645977	-3.55361341090736	0.00037997732310764	0.0056292
CH25H	7.2334	1.40086259945108	0.394192437103205	3.55375311039849	0.000379775553760147	0.0056292
OLA1	1464.87	-0.32737917994397	0.0922114353505832	-3.55030998811905	0.000384777786197628	0.00569463
NEURL1	122.874	-1.07913736321302	0.304182153768036	-3.54766823051673	0.000388657455439908	0.00574062
LOC105374333	61.4539	0.881142405779045	0.248368022449045	3.54772887866359	0.000388567979434689	0.00574062
PDCD6	1014.12	-0.439024375250693	0.123823418696487	-3.54556819600352	0.00039176760077954	0.00578081
RANBP1	2067.26	-0.654624313978954	0.184716118052583	-3.54394798288584	0.000394183008085772	0.00580645
CPEB3	118.645	0.759900118816735	0.214426114270498	3.54387860546744	0.00039428674568657	0.00580645
COX7C	2986.25	-0.395375731381289	0.111664974367003	-3.54073185099054	0.00039901888375251	0.00585464
NDFIP2	2281.69	-0.517770987478637	0.146235939981076	-3.54065483181249	0.000399135368893152	0.00585464
CD274	548.047	0.852669369956006	0.240783330854134	3.54123089389668	0.000398264891884822	0.00585464
PHLDB2	67.6024	1.02863127923309	0.290489939277082	3.54102204638468	0.000398580272429041	0.00585464
BTBD2	1410.01	-0.462156387884932	0.130563430285917	-3.53970776405667	0.00040057033022976	0.0058699
SRSF10	3399.45	-0.359434048243403	0.101614956560081	-3.53721598090616	0.000404368841709801	0.00590693
NDUFA4	2034.06	-0.379027404114317	0.107139308154832	-3.53770628765465	0.000403618761898491	0.00590693
HPRT1	1342.55	-0.403433459271187	0.114057659759572	-3.5371009726274	0.000404544971823249	0.00590693
LOC107987269	11.4986	-1.35734712891593	0.383755749901927	-3.53700792564754	0.0004046875216169	0.00590693
ZNF614	353.841	-0.491654176329967	0.139036325344213	-3.53615628946446	0.000405994426835638	0.00592019
BAX	3116.64	-0.487655294895302	0.137964064459705	-3.53465445371631	0.000408308727673912	0.00594227
LINC00173	22.2633	1.29756997673618	0.367087346108838	3.53477173890779	0.000408127550738192	0.00594227
LOC124900163	101.853	0.679370703557065	0.19221702336276	3.53439404934977	0.000408711257338612	0.00594231
MPG	803.111	-0.445849591481257	0.126176284392428	-3.53354510023924	0.00041002612728231	0.0059556
COPS5	1055.64	-0.364235176958379	0.103103985003603	-3.5326973729061	0.000411343046651789	0.00596889
GALNT6	627.366	0.909432405300162	0.257511056256413	3.53162469418248	0.000413015083734555	0.00598731
AZIN1	3641.33	-0.2789280479539	0.0790100411097702	-3.53028607549235	0.000415110558344231	0.00601182
HSBP1	750.735	-0.505091090734666	0.143151798967222	-3.52836006518032	0.000418142962322452	0.00604874
LOC124904310	20.3581	1.21560966287369	0.344545861141278	3.52815053080914	0.000418474108205372	0.00604874
DCAF13	781.4	-0.464349927789819	0.131684104830506	-3.52624129075787	0.000421502753589148	0.00608069
LINC02341	31.5476	-1.24721816823959	0.353693757719681	-3.52626570590502	0.000421463894741714	0.00608069
ABCE1	2360.11	-0.434814404198176	0.12334229673153	-3.52526599325943	0.00042305776406019	0.00609712
PMEPA1	179.944	0.780256018060681	0.221348425885103	3.52501272570917	0.000423462448112879	0.00609712
ECSIT	474.763	-0.56136328881714	0.15930822389911	-3.52375586820084	0.00042547607376952	0.00612018
CPSF3	1415.58	-0.331313185259783	0.0940388327458812	-3.52315288892496	0.000426445284003536	0.00612819
TIRAP	314.512	0.463374285198903	0.131546846423368	3.52250394287361	0.000427490682773915	0.00613728
LINC00861	605.909	-0.77877611434648	0.22115984372553	-3.52132693362263	0.00042939285611381	0.0061527
ULBP1	123.172	1.25096174351643	0.355236232754345	3.52149253981504	0.000429124741833837	0.0061527
LSM4	2456.77	-0.538444731966856	0.153015737443296	-3.51888466482991	0.00043336506279291	0.00620363
SIDT1	869.77	0.615748281353851	0.175083910639872	3.51687530341023	0.000436658866433183	0.00622448
GP5	114.436	0.936394004063805	0.266269204646065	3.51671912382244	0.000436915856945195	0.00622448
LINC01569	86.756	0.997960553455644	0.283736487848639	3.51720908728529	0.000436110104461708	0.00622448
LOC401261	32.9308	1.16579759436494	0.331446789707241	3.51729939938371	0.000435961736316038	0.00622448
RPL34-DT	24.6833	1.20805231370349	0.34342344767844	3.51767569124935	0.000435344056788949	0.00622448
SLFN12L	3788.42	0.428297348016602	0.121843746751099	3.51513606103663	0.000439528737145148	0.00625571
FOXP1	3470.45	-0.318189352760665	0.0905651786152599	-3.51337409836512	0.000442454043915399	0.00629132
SPRYD4	220.158	0.600373303472135	0.170921764454654	3.5125620507587	0.00044380835862843	0.00630262
SETMAR	217.337	-0.542630503439807	0.15449043699119	-3.51238894787223	0.00044409755559785	0.00630262
BLVRB	312.742	0.496363334973305	0.14138854724131	3.5106332490011	0.000447040696305928	0.00633834
SEPTIN7	5683.73	-0.287700083740637	0.0819627764387248	-3.51013101606826	0.000447885949912825	0.00634427
LOC105374748	79.7526	1.01774269140572	0.290140372012986	3.50775965559238	0.000451897114913379	0.00639499
RAB7A	4942.31	-0.278675859533061	0.0794659233640874	-3.50685989334394	0.000453427820292942	0.00639837
PDCD2	1507.31	-0.32446699739656	0.0925208765961846	-3.50695982716122	0.00045325757101792	0.00639837
MGC12916	107.475	0.827173435263526	0.235842173485604	3.50731772455455	0.000452648339031905	0.00639837
ZNF540	117.765	0.766561483387295	0.218661982093898	3.50569164354377	0.000455422505841111	0.00642042
MANEAL	38.5122	1.17077842750743	0.334026180229384	3.50504989370423	0.000456521719752139	0.00642982
PLEKHG2	1572.62	-0.344426027726413	0.0983141717453769	-3.50332023971518	0.000459496678651778	0.00644727
SUV39H1	773.358	-0.407949935573382	0.116443774251356	-3.50340701506959	0.000459346997373349	0.00644727
ZNF767P	489.683	0.519254612517881	0.148196489048325	3.50382533251891	0.000458626067799321	0.00644727
STAP1	350.646	0.670479110849794	0.191356881941371	3.50381498719873	0.00045864388421624	0.00644727
GABPB1	807.74	-0.383132628886793	0.109413416273838	-3.50169697587996	0.00046230509493755	0.00648056
SRPK1	2401.12	-0.31317830343511	0.0894689616768128	-3.50041285341389	0.000464538098395431	0.00650572
KIF21A	575.466	0.586176145229815	0.167509726793997	3.49935586696225	0.000466383673745464	0.00651865
CHST15	133.194	1.22507339118739	0.350107882922828	3.49913112769708	0.000466776965742887	0.00651865
LOC105376957	15.4683	1.38222429476744	0.395004095946385	3.49926572648769	0.000466541381739806	0.00651865
PNMA1	979.371	0.383429493416362	0.109606439387871	3.49823874908933	0.000468341677086394	0.00652642
PARL	645.946	-0.460684256800322	0.131696983560986	-3.49806232719817	0.000468651596895146	0.00652642
CAMKK1	152.448	-0.752794631111469	0.215178187796471	-3.49847091296962	0.000467934126854908	0.00652642
SAE1	3654.4	-0.368528395564468	0.105378552042893	-3.49718598728196	0.000470193898242024	0.00654177
IRF4	5668.66	-0.577722077831428	0.165249229776606	-3.49606517750448	0.000472173351594326	0.00655091
UIMC1	772.662	-0.350185311450252	0.100152466430293	-3.49652209208432	0.000471365461609347	0.00655091
PCBP1-AS1	216.774	0.605313748202339	0.173139689371455	3.49610046315664	0.000472110915545714	0.00655091
NACA	13252.8	-0.474490170303985	0.135755789902232	-3.4951744647186	0.000473751973218558	0.00656668
RPS10	601.648	-0.494431272840061	0.141478660641131	-3.49474097789359	0.000474522027248319	0.00657122
PEX10	181.759	-0.607514605184191	0.173945932435199	-3.49254849871532	0.000478434706384318	0.00661734
LINC03063	16.8646	1.36726503319427	0.391499913340052	3.49237633676481	0.000478743215896666	0.00661734
BUB1B	1746.84	-0.432578012505356	0.123916985353029	-3.49086940158348	0.000481451533853308	0.0066486
CWC27	641.791	-0.367799477855963	0.105378437910692	-3.4902726321268	0.000482528014081115	0.00665727
CIAO2B	1100.39	-0.498997130120302	0.142993713880597	-3.48964382124501	0.000483664720717691	0.00666677
LINC01424	8.16169	1.37507937966858	0.394438734362658	3.48616720386363	0.000489994636436213	0.00674776
DPY19L2P2	151.856	0.801517199270078	0.229943196255334	3.48571826574097	0.00049081763191873	0.00675283
THOC6	749.922	-0.492854246267325	0.141403701512337	-3.48544091134931	0.000491326723288477	0.00675358
C19orf53	1242.04	-0.474801329947816	0.136250486381733	-3.48476796345201	0.000492563984573613	0.00676433
TMCO4	454.839	0.443971313523512	0.127442700900558	3.48369353745836	0.000494545415077444	0.00677895
C10orf95-AS1	284.748	0.610523594628565	0.17525488770988	3.4836323403387	0.000494658496749158	0.00677895
FANCL	176.283	0.621933312819096	0.178539519011304	3.48344902161251	0.000494997382290756	0.00677895
RADX	200.591	0.804696882789284	0.231067533228077	3.48251816924449	0.000496721511949259	0.0067963
CRY2	582.22	0.417625049666658	0.119934349791512	3.48211375967467	0.000497472304899577	0.00680031
U2AF2	4211.36	-0.449177487653562	0.129013552485467	-3.48163025511726	0.000498371327737162	0.00680634
SYP	106.657	-0.815522569796547	0.234257177463513	-3.48131305357151	0.000498961951318218	0.00680815
PFKL	4502.85	-0.276791403627026	0.0795169832008645	-3.48090926598454	0.000499714740722718	0.00681217
TMEM250	1494.64	-0.392225114856542	0.112771344179723	-3.47805657287774	0.000505063317469849	0.0068761
C1QTNF12	9.68924	1.35391032090756	0.389287943125165	3.47791485664443	0.00050533041084605	0.0068761
MRPL16	1092.32	-0.478363274885687	0.137589175721756	-3.47675078636325	0.000507529329026671	0.00689971
LOC101928236	48.2647	1.02140321914541	0.293893456124603	3.47542008118876	0.000510053944543912	0.00692769
ELOC	942.36	-0.490198299528742	0.141125064247402	-3.47350275546652	0.000513712088528072	0.006971
TMPO	10009.6	-0.355645241072257	0.102505853090494	-3.46951154836286	0.00052140565168827	0.00706308
RNF7	848.101	-0.419550995004883	0.120933873310405	-3.4692595508622	0.000521894995375297	0.00706308
LOC115308161	12.1775	1.33714024092841	0.38542687792462	3.46924492689356	0.000521923406200687	0.00706308
NOP58	2741.5	-0.369554277804943	0.106603143831109	-3.46663582821184	0.000527015385685733	0.0071255
CAAP1	475.986	-0.414603299602253	0.11966003026081	-3.4648436800374	0.000530539765128049	0.00716663
IMP4	1009.73	-0.4060233527857	0.117223428405145	-3.4636706869075	0.00053285841335066	0.00718488
PIGC	585.894	0.418099543664961	0.120702673127685	3.46387973713452	0.000532444494835818	0.00718488
LOC102724745	26.7264	1.24930692593108	0.360759500654995	3.46299106097785	0.000534206142454987	0.00719653
MICOS10	1002.85	-0.48360435100822	0.139659970422746	-3.46272700434037	0.000534730635010517	0.00719707
LOC124902491	8.28076	1.33665254180939	0.386052823611548	3.46235660007593	0.000535467173238076	0.00720046
RPL17	545.569	-0.446849228109288	0.12907263435169	-3.46199820243645	0.000536180736360026	0.00720353
SMIM14	191.816	0.684406190029006	0.197800202499743	3.46008841942361	0.000539998041925851	0.00724172
RAB35-AS1	82.9886	0.868481006141462	0.250989956545464	3.46022214631582	0.000539729924176815	0.00724172
RLN1	19.8367	1.16416160188233	0.336633836174616	3.45824298327059	0.000543710771923984	0.00728494
TAF1	1710.64	-0.313003364791835	0.0905241881515185	-3.45767657444144	0.000544855059235868	0.00729369
STK17B	16556.5	-0.271131843900982	0.0784450022174248	-3.45633037461698	0.000547583728168924	0.0073136
NASP	3929.48	-0.342188124213591	0.0990030272856252	-3.45634000894107	0.000547564154806248	0.0073136
RHOF	3124.92	-0.475849503965762	0.137698656574375	-3.45573091127974	0.000548802897469631	0.0073136
PSMA2	3076.59	-0.303206802216656	0.0877366710480028	-3.45587310978284	0.000548513470165205	0.0073136
ALPK1	671.923	0.824390720397397	0.238525996773014	3.45618813693462	0.000547872778084595	0.0073136
MMS19	1606.71	-0.334346598239456	0.0967801594831981	-3.45470187303732	0.000550901620064407	0.00732485
UQCR11	1494.48	-0.474041703066264	0.137206275898697	-3.45495641479448	0.000550381787563086	0.00732485
GSAP	258.839	0.627968603553033	0.181786856588618	3.45442247771587	0.000551472735727699	0.00732485
TLR3	28.8563	1.22667137878352	0.355109063028161	3.45435108955876	0.000551618749637825	0.00732485
ZFYVE28	328.917	0.758666895174411	0.219677253509428	3.45355235034314	0.000553254909911292	0.00734001
TRIM8	814.825	-0.440844862336007	0.127670803998225	-3.45298101468942	0.000554428022181942	0.00734902
TNFSF11	84.2688	-1.22231065837044	0.354043487653908	-3.4524308481711	0.000555559857684666	0.00735745
GORASP1	617.062	0.342116014219974	0.0991188580371483	3.4515734038396	0.000557328135169257	0.00736419
VWA5A	317.929	0.744754925064449	0.215779469791897	3.45146331939136	0.000557555537814548	0.00736419
LINC03044	14.8423	1.28385817115425	0.371936658942629	3.45181938990394	0.000556820311219927	0.00736419
PSMD8	2722.26	-0.374469911693534	0.108586839105265	-3.44857548832894	0.000563551921055046	0.00743678
PLEKHA8	396.442	0.41913485164399	0.121553318046254	3.44815640067101	0.000564427101657581	0.00744172
PTPN6	4386.75	-0.298234512504466	0.0865305006884401	-3.44658253600407	0.000567725117705427	0.00747857
ATP8A2	138.317	0.883718255043529	0.25652865764397	3.44491045624235	0.000571248597055441	0.00751832
CCT4	4721.72	-0.367025381211482	0.106590306037526	-3.44332796157155	0.000574602044835303	0.00755078
COX4I1	4500.39	-0.293593793933491	0.0852660486618141	-3.44326726218962	0.000574731036555998	0.00755078
H2BC5	112.726	0.993479674388167	0.288629608103529	3.44205738599005	0.000577307765360745	0.00757793
PPP1R35	848.788	-0.416250882762554	0.120953093204813	-3.44142404078666	0.000578660914914531	0.00758899
ZNF345	177.015	0.59008447705684	0.171485105962162	3.44102465194289	0.000579515731550867	0.0075935
ORAI3	488.24	0.478879323583819	0.139308927995006	3.43753505590816	0.000587034726239369	0.00768524
TUG1	3970.24	0.346212617256747	0.100776453761131	3.43545148033658	0.000591567383382671	0.00773776
LOC101930112	34.2497	0.980036505279557	0.285334943248948	3.4346879990247	0.000593236418188674	0.00775277
CHD9	758.236	0.42505650783193	0.123799481355565	3.43342720969181	0.000596002209563802	0.00778207
LINC02100	69.5464	0.975543008432908	0.284214335320983	3.4324201392979	0.000598220035527683	0.00780417
TRAPPC1	2110.06	-0.364624702594215	0.1062416578145	-3.43203137163819	0.000599078254316264	0.00780851
VAV2	307.251	0.693110057585414	0.201972809557205	3.43169983675008	0.000599811034858481	0.00781121
C3	18.3003	1.30972975589832	0.381748169807041	3.43087370022059	0.000601640648024347	0.00782818
STOML2	1727.44	-0.486602850907768	0.141896548326841	-3.4292789827906	0.000605187107494481	0.00786644
GPRASP1	568.453	0.471568470263888	0.137520573148989	3.42907580637402	0.000605640342058086	0.00786644
FAU	7085.7	-0.35554429414047	0.103734286331242	-3.427452067344	0.000609273854627037	0.00790486
GNB1L	175.961	-0.614163119660714	0.17919844848137	-3.42727922515783	0.000609661823558422	0.00790486
CDKN1B	3498.12	-0.374598201510669	0.109317996415048	-3.4266837464568	0.0006110002215575	0.0079153
OGFRL1	393.397	0.681903179209493	0.199016538750841	3.42636437900874	0.000611719157822925	0.00791771
CRTC2	1838.85	-0.290507784575257	0.0848010480942584	-3.42575700541285	0.000613088604756225	0.00792853
NHERF1	4206.78	-0.417235674744364	0.121859022639776	-3.42392106637638	0.000617245466119197	0.00797535
H4C15	176.097	0.7751099337991	0.226526257751213	3.42172223871009	0.000622258475411137	0.00803314
RPS3	35075.8	-0.511402711903749	0.149504767077442	-3.42064485234004	0.000624728564203669	0.00805802
CCDC141	149.337	0.939900139694272	0.274857074445761	3.41959595396824	0.000627142100643556	0.00808214
ATP6AP1L	90.9876	0.968751970621463	0.283520167840632	3.41687146279485	0.000633451800276066	0.00814482
GBP1P1	86.503	1.15916900809227	0.339240098225682	3.41695752994721	0.00063325157573847	0.00814482
TSPAN14-AS1	75.5438	0.922260753686222	0.269920536558266	3.41678616027477	0.000633650304099932	0.00814482
METTL4	766.731	0.386268351590432	0.11311067565686	3.41495928078656	0.000637915471807924	0.00819254
CYTH3	105.62	0.700115209065377	0.205028311402384	3.41472455329033	0.000638465415856074	0.00819254
EIF2AK1	3076.86	-0.313062623116896	0.0917334193204252	-3.41274341931338	0.000643124622569032	0.00819728
SDCBP	2821.26	-0.416611208123349	0.122070083024508	-3.4128854327043	0.000642789587859328	0.00819728
JTB	2193.52	-0.338698077742559	0.0992424795264776	-3.41283369136495	0.000642911636028376	0.00819728
JARID2	1516.73	-0.403101727604815	0.118125985927949	-3.41247291557582	0.000643763238113823	0.00819728
NFYB	720.655	-0.412911171822338	0.120958092708149	-3.41367131853362	0.000640938477203846	0.00819728
PTCH1	264.991	0.868816052742154	0.254601298207703	3.41245727676289	0.000643800176849314	0.00819728
LYRM9	145.902	0.830223191477021	0.243240621197495	3.41317657959332	0.000642103228352722	0.00819728
ATP6V0D1-DT	114.714	0.7241955273079	0.212217196636139	3.41252046859135	0.00064365093042843	0.00819728
CHD9NB	6.14839	1.32019838447865	0.386707750113465	3.41394343426344	0.000640298680157679	0.00819728
PGAM5	972.78	-0.51851276740564	0.152022683447995	-3.41075920806921	0.000647822748239323	0.00824144
ASB13	204.29	-0.648349331069649	0.19021644942297	-3.40848193222219	0.00065325411023717	0.00830342
GART	2391.83	-0.349331734087648	0.102534023685013	-3.40698357026153	0.000656850808057368	0.0083395
RUVBL1	1058.87	-0.547133213127012	0.160598810339931	-3.40683229202584	0.00065721496097126	0.0083395
CYP1A1	163.75	0.893165530573863	0.262194527149273	3.40649951883002	0.000658016664475438	0.00834255
MRPL51	1667.41	-0.511896744939522	0.150291644088955	-3.40602265709822	0.000659167085549304	0.00835001
SH3BP5	1308.04	0.498917186091748	0.146548595109394	3.40444878178001	0.000662977320297657	0.00838447
ESPL1	636.056	-0.440270267299393	0.129331465348315	-3.40420071877836	0.000663579727241662	0.00838447
NR1H3	103.282	0.798160338253055	0.234448411853406	3.40441776484339	0.00066305261534563	0.00838447
MTX1	196.468	-0.667938672168069	0.196329269957981	-3.40213495578638	0.000668616118418511	0.00844092
GAR1	427.276	-0.478263977786338	0.140629342573279	-3.4008832654332	0.000671685043677914	0.00847247
ALDOA	1579.32	-0.537831945815984	0.158164071448762	-3.40046851911128	0.000672704814096109	0.00847813
LINC00899	32.3914	1.10272944276704	0.324458135836842	3.3986802023715	0.000677118398832205	0.00852653
GLT8D2	12.32	1.3382061166836	0.3938532966387	3.39772734697001	0.00067948103439927	0.00854903
RPL22	5883.46	-0.472091009323891	0.138986685220872	-3.39666356222298	0.000682127775235667	0.00857507
BUD31	1088.36	-0.351470218303924	0.103514703255304	-3.39536517278201	0.000685371208696667	0.00860856
VDAC2	1035.65	-0.35579413551609	0.104806822840687	-3.39476119848533	0.000686884842772249	0.00861188
SLC44A1	682.205	0.721149959875415	0.212442447272278	3.39456624198623	0.000687374090767362	0.00861188
TYW3	645.934	-0.405270691880444	0.119374949580777	-3.39493916691635	0.000686438509357477	0.00861188
KNOP1	455.571	-0.433501191759321	0.127745040684642	-3.39348744527379	0.000690087217087534	0.00863859
SOX12	312.794	-0.687548789211348	0.202681675639649	-3.39225925107188	0.000693188186482763	0.0086701
HEMK1	2049.64	0.445524252946609	0.131399483344119	3.3906088639621	0.000697375513166489	0.00870782
TAF10	1131.46	-0.424289126058637	0.125132245553759	-3.39072574124273	0.000697078202961598	0.00870782
LOC107985400	27.4889	1.11139873391678	0.327871676853171	3.38973693788894	0.000699597223839348	0.00872822
RNF207	134.458	0.621439295708008	0.183457915044942	3.38736704576509	0.000705669105286882	0.00879659
ARL6IP4	2432.66	-0.305543198850104	0.090238068393625	-3.38596785468969	0.000709276914916813	0.00881937
LZIC	781.047	-0.393286524025477	0.116150123954513	-3.3860189781588	0.00070914479210411	0.00881937
WFS1	83.9075	0.863112236104668	0.254906625413913	3.38599373281554	0.000709210032974582	0.00881937
PRELID3B	1073.41	-0.345137907399788	0.101969228682531	-3.38472607725938	0.000712493181765522	0.00885195
LPGAT1	1594.66	0.434041407682947	0.128257750811353	3.38413394073435	0.000714031612328898	0.00885626
METTL26	555.761	-0.498827298353655	0.147400035189107	-3.38417353641527	0.000713928642532278	0.00885626
NHLRC3	421.997	0.63346303377982	0.187220857394011	3.38350674490653	0.000715664496006865	0.00886911
GPN1	1135.96	-0.502677969344934	0.148619224604552	-3.38232130252641	0.000718760235822832	0.00890005
SELENOT	1546.71	-0.378851405568805	0.112044867966719	-3.38124728462653	0.000721575732220668	0.00892004
TRPC1	75.601	0.780304893533814	0.230763690550979	3.38140238471109	0.000721168511343723	0.00892004
LINC01003	117.079	0.836466429565049	0.247501105231064	3.37964724959161	0.000725789169209891	0.00896467
ECHS1	963.066	-0.43471421110803	0.128666535175323	-3.37861131113605	0.0007285293250144	0.00898536
ETV4	34.6803	-1.11682047047935	0.33056138021592	-3.37855701639997	0.000728673204455259	0.00898536
FYN	5206.63	-0.456669186561718	0.135198144810757	-3.37777701906294	0.000730743089800689	0.00900341
S100A11	2644.97	-0.480555518002411	0.142352254074402	-3.37581951987387	0.000735961798759973	0.0090602
ZNF460-AS1	14.7731	1.25807179677485	0.372708368808332	3.37548577403106	0.000736855014669627	0.00906368
POLR2K	712.629	-0.410489148009074	0.121625056969369	-3.37503766277745	0.000738055894446996	0.00907095
PDAP1	2242.34	-0.404172544106436	0.119829155217994	-3.37290656327472	0.000743791882534703	0.00912634
GPR84	17.7722	1.27898032427349	0.379187529300734	3.37294933362412	0.000743676357466645	0.00912634
BIRC5	2280.06	-0.592318473102762	0.175624883742912	-3.37263410787406	0.000744528190913246	0.00912784
LYRM4	410.603	-0.676279721130578	0.200546956684918	-3.37217643343792	0.000745766575993687	0.00913549
HMBS	343.541	-0.603780106202575	0.179125755380032	-3.37070515025379	0.000749760576210534	0.00917685
FZD3	128.809	0.751418369552318	0.223083177795211	3.36833273122063	0.000756242695658134	0.00924857
MHENCR	277.473	0.670855324325097	0.199180460918204	3.36807797929833	0.000756941835312954	0.00924951
USP10	1951.54	-0.289603086853322	0.086017100235316	-3.36680829812977	0.000760435299316771	0.00928456
OVCA2	131.882	-0.621564990954688	0.184650786474333	-3.36616487166215	0.000762211364974879	0.0092986
EEIG2	821.842	-0.618212626496114	0.183690114431875	-3.36551930629555	0.000763997204832346	0.00931274
BAZ2B	323.16	0.5411054283857	0.160825404446413	3.36455195152949	0.000766680490285309	0.00933779
UBXN6	1104	-0.407392545828005	0.121095735029341	-3.36421877888016	0.000767606681170886	0.00934141
CLDN1	115.613	-1.19287422921133	0.354677064387468	-3.36326858707777	0.000770253840501854	0.00936596
ENTPD1	62.879	1.0455998232188	0.311237207381224	3.35949493962037	0.000780850813421965	0.0094793
SDC3	32.5253	1.17935421882987	0.351029482001665	3.35970133364546	0.000780267746942538	0.0094793
KDM1B	412.913	0.37230312601582	0.110832003402902	3.35916625690151	0.000781780182405479	0.00948012
COG7	368.71	-0.392510830697697	0.116852786431598	-3.35901986323161	0.000782194449202972	0.00948012
NKILA	23.9775	1.08909127513744	0.324274853808316	3.35854372408789	0.000783543243804731	0.00948873
AK2	3546.37	-0.387629149972792	0.115434279986944	-3.35800725760696	0.000785065518486265	0.00949942
LINC01004	94.2733	0.678642153985924	0.20211717662351	3.3576669005725	0.000786032736785638	0.00950339
PCF11	2197	-0.305084989590402	0.0909881109782361	-3.35302037057761	0.000799348231877699	0.00964084
EIPR1	659.317	-0.417933636569798	0.124641173053006	-3.3530945379667	0.000799134057327804	0.00964084
RUFY4	50.7014	1.15921506546574	0.34568869395916	3.35334966321662	0.000798397733999585	0.00964084
RPL12	12930.9	-0.562794139838927	0.16789766291788	-3.3520069907953	0.000802279928883928	0.00966052
SLC9A9	292.312	0.604729070453981	0.180397862347207	3.35219643174083	0.000801731121054281	0.00966052
LOC102723458	217.433	0.86997744740272	0.259577900340905	3.35150814557084	0.000803726744814234	0.0096701
TMEM134	407.896	-0.484310356381003	0.144541355717109	-3.35066980642466	0.000806163660099276	0.00969157
SAMD9L	9882.96	0.822464012543043	0.245507112438886	3.35006185512355	0.000807935162475528	0.00970502
ATP5ME	612.496	-0.491206570743754	0.14664449086566	-3.34964217096804	0.000809160182126428	0.00971188
C1orf56	22.8981	1.13759229949337	0.339653962477263	3.34926844720535	0.000810252498107153	0.00971714
CHCHD2	4282.74	-0.544337091742999	0.162609797407461	-3.34750488852171	0.000815425495866328	0.0097713
RPL14	12455.8	-0.384052706991222	0.114837155812404	-3.34432444163459	0.000824832151338799	0.00987605
ZSWIM5	78.9309	0.905642831478078	0.271176108333191	3.33968518482212	0.000838734101692629	0.0100344
GCLM	1030.16	0.301764766875752	0.0903701986981077	3.33920663252974	0.000840180425084597	0.0100436
C15orf48	103.865	0.979976720696124	0.293515043978492	3.33876147339124	0.000841527901216873	0.0100517
UBQLN1	3934.83	-0.263048266932775	0.0787998909766849	-3.33818059482601	0.000843289208120336	0.0100565
LPAL2	25.463	1.10617087708759	0.331351483642979	3.33836102052723	0.000842741765850518	0.0100565
TRAPPC6B	824.64	0.327289955060741	0.0980816201065336	3.3369142424977	0.000847140827982843	0.0100863
FLJ38576	6.81108	1.30819465699713	0.392018704168637	3.33707204040545	0.000846659996205708	0.0100863
RPL18A	8339.2	-0.501541604324958	0.15031274750099	-3.33665382785751	0.000847934900856103	0.0100876
KIF1B	933.461	0.5263934860761	0.157787377941647	3.33609375441153	0.000849645051857197	0.0100999
SRXN1	564.955	0.755648868346037	0.226603352906941	3.33467646728228	0.000853986953535598	0.0101434
APBB3	409.462	0.573516144574469	0.172065254364347	3.33313164643951	0.000858742990477365	0.0101917
FMNL2	78.1528	-1.03686046529305	0.311278604649087	-3.33097247869614	0.000865431581606338	0.0102629
LOC124908063	29.2403	1.06888170380751	0.320996416021376	3.32988672289827	0.000868813219214066	0.0102948
IGKC	38.7205	1.31476614816358	0.395045860399641	3.32813548997456	0.000874293343655614	0.0103515
PLXNC1	1515.89	0.575003804687003	0.172787637876396	3.32780638565319	0.000875326778648379	0.0103555
RPS5	13155.8	-0.543814023343051	0.163444617444994	-3.32720668226389	0.000877212846411951	0.0103695
SEC61G	894.722	-0.466025583509913	0.140133060028715	-3.32559342823469	0.000882305248434663	0.0104214
ZNF207	5354.86	-0.294583155970533	0.0886378179322491	-3.3234477432161	0.000889120794232319	0.0104832
BNIP3	1268.42	-0.633939521115769	0.190750400995043	-3.32339810458508	0.000889279042219806	0.0104832
SLC16A7	1081.84	0.587802419900059	0.176874023962358	3.32328290345875	0.000889646404097295	0.0104832
ANKRD36BP2	55.0968	-1.08444766377582	0.326406525536044	-3.32238352770329	0.000892519239864428	0.0105087
LOC105370941	21.9976	1.1419011155223	0.343808310851279	3.32133075170556	0.000895892998497578	0.01054
ZFC3H1	2601.19	0.465840140974677	0.140328431473997	3.31964190065787	0.000901329843016592	0.0105956
NLE1	525.661	-0.527406544328647	0.158917160284058	-3.31875137578553	0.000904208969229593	0.0106211
CSRP1-AS1	258.694	0.58300007862624	0.175746401467175	3.31728031845438	0.000908983671704639	0.0106687
CASTOR3P	257.011	0.479006795182299	0.144505771495643	3.31479352156355	0.000917108394155812	0.0107556
GRPEL1	954.717	-0.447352265043365	0.13497108054192	-3.31443049316349	0.000918300073338983	0.0107611
CS	4105.95	-0.322729257009354	0.0973991286611848	-3.31347170601504	0.000921454296317693	0.0107895
ZNF146	2602.03	-0.272427781881289	0.0822361885581172	-3.31274815452763	0.000923841283238125	0.0108045
LIPE	497.949	-0.520986524985981	0.157282608224722	-3.31242297458346	0.000924915912611858	0.0108045
LOC124906262	189.838	0.557346040933917	0.168256867228368	3.31247128343032	0.000924756192074818	0.0108045
MYH9	37242.5	-0.345899188217241	0.104486241213257	-3.31047594593111	0.000931374568175092	0.0108684
NUDT21	4755.92	-0.322872954604778	0.0975348889305102	-3.3103329295306	0.000931850623690617	0.0108684
HSPBP1	401.414	-0.55924064391169	0.169059374490887	-3.30795405812788	0.000939802255096309	0.0109526
STK11	1690.41	-0.346851477431209	0.104892175749923	-3.30674309071585	0.000943874143167646	0.0109914
PAXIP1-DT	188.518	0.662909315869452	0.20049481935112	3.30636630918887	0.000945144403962497	0.0109976
IER2	3407.37	-0.391687367766469	0.118490633254851	-3.30563992281165	0.000947597774079839	0.0110175
CYREN	453.559	-0.508915826437051	0.153975704241792	-3.30516966259747	0.000949189222417316	0.0110274
ARRDC3	931.31	0.803570108815205	0.24322821661812	3.30377009702311	0.00095394027422666	0.0110739
HSPA4	3448.38	-0.387103783447728	0.117178231962472	-3.30354688720428	0.000954700029559785	0.0110741
TMA16	354.812	-0.488783081941932	0.148122473332737	-3.29985768495741	0.000967338694858747	0.0112119
SUV39H2	447.501	-0.528822604122511	0.160283474010432	-3.29929587181328	0.000969276923782114	0.0112256
GTF2A2	949.297	-0.374876608441517	0.113636978306179	-3.29889631024387	0.000970657580231052	0.0112329
RRS1	848.639	-1.17334292636719	0.355766136841123	-3.29807366374271	0.000973505913214121	0.011251
VCAN	14.7637	1.25784144885908	0.381394512278145	3.29800615469201	0.000973740000012566	0.011251
UBB	8796.99	-0.367346948303355	0.11139268440246	-3.29776547063125	0.000974574993274903	0.0112519
MBNL1	13638.1	-0.340449622227919	0.103245303192741	-3.29748290430568	0.000975556132746248	0.0112545
NIFK	958.932	-0.459774594826459	0.139527700181026	-3.29522090760428	0.000983443370706531	0.0113367
ZBTB7A	2232.78	-0.324826745537655	0.0985991311483073	-3.29441793000253	0.000986257402427602	0.0113603
CDK16	1060.72	-0.367696920790969	0.111638623328756	-3.29363539093605	0.000989006978997204	0.0113832
UBAC1	660.29	-0.319024863734907	0.0968683595790762	-3.29338563305058	0.000989886036396413	0.0113845
TK2	244.641	0.772486868841498	0.2346124264621	3.29260849687469	0.00099262590414882	0.0114071
PSTPIP2	481.505	0.663887822214046	0.201775869479793	3.29022406854518	0.00100107631519136	0.0114954
MKNK1	1090.2	0.359118375044408	0.109159938666331	3.2898367242778	0.00100245533447362	0.0115023
DPY30	573.72	-0.418584535456726	0.127314126409531	-3.28780903786171	0.00100970302654409	0.0115765
ADAL	255.479	0.508222923478702	0.154648518861488	3.28630967318799	0.00101509346489823	0.0116294
TMPPE	92.7494	0.835230809889423	0.254213578005485	3.28554759522483	0.00101784344659021	0.0116519
B3GNT5	73.5442	-0.834286920462688	0.253981366756879	-3.28483514801029	0.00102042056918941	0.0116724
UBE2G1	1451.41	-0.31423535187618	0.0957155211705098	-3.28301353880102	0.00102703733051069	0.011739
PSMC6	1257.68	-0.335925876863388	0.102346878322156	-3.28222885124056	0.00102989982536014	0.0117627
THAP12	1279.74	-0.306411404115909	0.0933664148470592	-3.28181610719264	0.00103140845331988	0.0117709
LOC124902718	94.624	0.755986924145889	0.230394657523491	3.28126933268324	0.0010334101275464	0.0117847
DKC1	1774.63	-0.449945217547697	0.137146154845164	-3.28077165601673	0.0010352351852557	0.0117964
UXT	1183.32	-0.464336272329626	0.141547711623291	-3.28042231841507	0.00103651804170852	0.011802
TRIM17	13.2442	1.27335635618915	0.388220293487547	3.27998401307167	0.00103812969109744	0.0118113
LOC124904486	17.4756	1.15040388976328	0.350774196232032	3.2796137860788	0.00103949282256689	0.0118178
SMG1P7	124.297	-0.679510274949493	0.207268178730293	-3.27841098962761	0.00104393281475058	0.0118592
NDUFAF6	406.227	0.820753016622552	0.250521049828875	3.27618384636018	0.00105220043304979	0.011944
TGFB1	5229.2	-0.285753671645594	0.0872530125326305	-3.27500063724137	0.00105661735280813	0.0119487
DYRK2	2358.15	0.298792639580142	0.0912556821944102	3.27423599709218	0.00105948087285201	0.0119487
HMCES	2277.05	-0.286855487503742	0.087598619953419	-3.27465761054545	0.00105790107532622	0.0119487
DENND4C	2137.17	0.273291014044356	0.0834805680537066	3.27370812652516	0.00106146189578649	0.0119487
MAP3K7	1506.96	-0.344120095265744	0.10507410990539	-3.27502270136378	0.00105653483071291	0.0119487
SRI	1261.39	-0.392848082771414	0.120000130951227	-3.2737304506033	0.00106137804735606	0.0119487
PGLS	788.105	-0.476340505755151	0.145471740073835	-3.27445389402355	0.00105866413457806	0.0119487
DPH5-DT	175.644	-0.605328539413157	0.184807874550509	-3.27544776371376	0.00105494621713806	0.0119487
SLC6A8	74.4481	0.762992493117987	0.233054006965637	3.27388704039956	0.00106079007395612	0.0119487
CXCR2	16.5042	1.24624998230574	0.380649911565983	3.27400570560676	0.00106034470295347	0.0119487
PNMA8B	14.3556	1.29193919016817	0.394623167664732	3.2738554044191	0.00106090883846689	0.0119487
ITGA3	417.452	0.627827354923292	0.191846690646732	3.27254722407162	0.00106583065817286	0.0119797
LOC105378808	66.4889	0.81995636743387	0.250540757613273	3.27274641956471	0.00106507985611016	0.0119797
RNF126	1001.91	-0.418414619073658	0.127874692765427	-3.27206744372162	0.00106764104310389	0.011991
ZFYVE16	459.458	0.435609189644885	0.133199831597953	3.27034339622677	0.00107417000136278	0.0120552
UQCRFS1	1176.85	-0.392195706300086	0.119935836644146	-3.27004602855895	0.00107529985857803	0.0120588
MAEA	1296.69	-0.372174562423873	0.113822220306595	-3.26978828405711	0.00107628005564475	0.0120607
MAGEF1	289.593	0.620288179000743	0.189727370565478	3.26936581238642	0.00107788849453499	0.0120696
VCL	1021.02	0.569342576146036	0.174178879172495	3.26872338856996	0.00108033859921484	0.0120822
PPM1L	116.065	0.861698184217271	0.263625506201864	3.26864496775001	0.00108063803657666	0.0120822
WNT10A	73.4841	0.920061220013728	0.281634146653351	3.26686671679121	0.00108744864427928	0.0121492
RPL39	1952.17	-0.431828908892583	0.132204349523577	-3.26637444568775	0.00108934102054375	0.0121612
ARMCX4	120.621	0.78861738515674	0.241472370793987	3.26587005612146	0.00109128314098942	0.0121737
ATP5F1B	10354.6	-0.305914873990629	0.0937311104148932	-3.26374959857534	0.00109948291029643	0.012256
FLJ46875	132.896	0.909486438941298	0.278701581688702	3.26329844786154	0.00110123483613976	0.0122663
CDK10	737.044	-0.336602848818544	0.103166365542699	-3.26271888175832	0.0011034892178174	0.0122822
HMSD	15.252	1.23515764250705	0.378681151606284	3.26173520194436	0.0011073252818583	0.0123157
BCAT2	558.036	-0.385129905932567	0.118110997583049	-3.26074551746773	0.00111119720330072	0.0123388
HDDC3	394.678	-0.409828348246277	0.125690778362121	-3.26060792674498	0.00111173648663115	0.0123388
FAM72A	111.908	-0.800714356064848	0.245575084066259	-3.26056838831747	0.00111189150124693	0.0123388
TTYH3	1231	0.410465539566848	0.1259088401349	3.26002160870572	0.0011140372591963	0.0123533
RAB10	3092.48	-0.294107551768246	0.0902257012240995	-3.25968707117888	0.00111535199087021	0.0123587
CAPG	2041.25	0.676024075831067	0.207517923877859	3.2576659557801	0.00112332553270891	0.0124354
NKX3-1	49.7106	1.02733796341234	0.315375243135363	3.25750985777725	0.00112394354508562	0.0124354
LOC124904348	6.95767	1.2858886827757	0.394788289325312	3.25716014771681	0.00112532923402999	0.0124414
SNX10	896.441	-0.400510302944605	0.122989918350218	-3.25644823833559	0.00112815498088781	0.0124634
BNIP1	204.211	-0.718903794008789	0.220789463008277	-3.25606024949587	0.00112969776620863	0.0124712
POLH	1821.18	0.307691392797599	0.0945143286931265	3.25549995489706	0.00113192914447387	0.0124865
PPP6C	2040.66	-0.288068728739744	0.0884966253741497	-3.25513800692214	0.00113337277097577	0.0124932
PKN1	4427.62	-0.275923613036236	0.0847935092079187	-3.25406526529825	0.00113766139575891	0.0125311
CYFIP2	13975.1	-0.263317773388437	0.0809481479007756	-3.25291906259802	0.00114226027807658	0.0125632
PTBP1	7938.09	-0.369074126834368	0.113459299051509	-3.25292091454588	0.00114225283370923	0.0125632
GJA4	7.28424	1.20536844547746	0.370580432693309	3.2526500029078	0.00114334230744169	0.0125658
ARPC4	4001	-0.420103045039751	0.129199248888903	-3.25159045932994	0.00114761250291258	0.0125848
MRPL35	926.029	-0.37928573472194	0.116635236732094	-3.25189664246271	0.00114637700504514	0.0125848
FIBP	916.36	-0.340229497261121	0.10463030669207	-3.25172990520259	0.001147049663991	0.0125848
ZMYND11	1417.92	0.287608890994966	0.0885006904030127	3.24979262517906	0.00115489191538228	0.0126553
PLPP6	266.006	0.552048366311655	0.169903295505687	3.24919163379721	0.00115733482510014	0.0126727
PPM1K	2992.31	0.566886997742666	0.174495281319083	3.24872393945172	0.00115923921245707	0.0126824
GNPDA1	1768.79	-0.356408883487436	0.109734218328101	-3.24792839387426	0.00116248521936415	0.0126824
ZNF514	425.885	0.48085893047304	0.148046222304949	3.24803242518783	0.00116206027106768	0.0126824
LOC105371050	23.0357	1.11615485251572	0.343644639429273	3.24799145527029	0.00116222760831548	0.0126824
LOC105373836	16.3759	1.21885078778024	0.375253276443403	3.24807500505348	0.00116188638175494	0.0126824
EIF2B5-DT	12.1075	1.23345950003852	0.379948491159643	3.24638609900481	0.00116880207313346	0.0127419
HIPK1	3959.26	-0.335118400986183	0.103247234305307	-3.24578574177805	0.0011712695515502	0.0127595
NDUFS7	685.729	-0.41551927388884	0.128037156428965	-3.24530226598223	0.00117326014349249	0.0127718
SRP72	3200.28	-0.34802402851329	0.10724660260935	-3.24508208228267	0.00117416773102678	0.0127723
HMG20B	1055.8	-0.3776069633714	0.116409305370281	-3.24378675888743	0.00117952014477804	0.0128211
AGMAT	536.141	-0.547868285657711	0.169081555053787	-3.24026050909826	0.00119420541779027	0.0129713
SUCLG1	1405.22	-0.321861769871725	0.0994035399652819	-3.23793066106237	0.00120400068188555	0.0130681
EIF3D	5345.17	-0.319779577226993	0.0988072338693218	-3.23639843667641	0.00121048293544876	0.0131282
NFATC3	4497.98	-0.289383090920182	0.0894204895420701	-3.23620562135297	0.00121130094285196	0.0131282
RPS15A	15134.1	-0.497383940632333	0.153746691765519	-3.2350871093272	0.00121605624374256	0.0131605
ZNF594	299.903	0.549413567837472	0.169827646518007	3.23512442821974	0.00121589730657362	0.0131605
NKAPD1	683.921	-0.388797456051754	0.120189931827196	-3.23485877844369	0.00121702909849544	0.0131615
ATP5PD	1740.38	-0.246065711593461	0.0760732647131302	-3.23458855777213	0.00121818136283678	0.0131643
FASN	6302.77	-0.696160106444791	0.215307848277349	-3.23332434007715	0.00122358558703868	0.0132131
TGFBR1	1961.48	0.426827774730746	0.132039760725059	3.23257004092512	0.00122682057156853	0.0132288
NOL3	203.721	0.860745847384078	0.266272377620807	3.23257656342352	0.00122679256451635	0.0132288
PPP4R3B	3243.97	-0.257561913435975	0.0797086590620619	-3.2312915116968	0.00123232188393099	0.0132785
TRIM2	31.2541	1.05115357078174	0.325382002116538	3.2305215529569	0.00123564587868594	0.0133047
ATG101	608.743	-0.390223022005753	0.120809591706926	-3.23006655756606	0.0012376140329384	0.0133162
PAICS	4618.08	-0.559438905896175	0.173261242950281	-3.22887505809197	0.00124278177684195	0.0133428
NCAPH	1769.92	-0.319879628571095	0.0990616680445766	-3.22909592464315	0.00124182233761797	0.0133428
NDUFAF3	764.498	-0.466736380428768	0.144542477697345	-3.22906032789932	0.00124197692280585	0.0133428
SRP14-DT	126.493	0.586026756806288	0.181579155688893	3.22739003044133	0.00124925049729208	0.0134026
LEF1-AS1	57.9352	0.810434567830861	0.251161712865962	3.22674407091405	0.00125207396210206	0.0134232
SGO1	722.662	-0.440325429730387	0.136474524879605	-3.22642947552911	0.0012534511792511	0.0134283
LINC02295	29.3773	-1.17815100652822	0.365194815332287	-3.22608908194996	0.00125494290960844	0.0134346
RNF44	3013.56	-0.430109885715799	0.133354017897611	-3.22532378473993	0.00125830271195908	0.0134608
ALG14	69.2484	0.763919864237241	0.237019704702466	3.22302259719798	0.00126845546525055	0.0135597
RBM26	2354.62	-0.272682599172877	0.0846191017455059	-3.22247097343312	0.00127090041989815	0.0135663
TRIT1	311.853	-0.487963974175867	0.151423938685599	-3.22250219094502	0.00127076193888091	0.0135663
SLC25A11	1150.96	-0.295267641828122	0.0916416303706791	-3.22198154521914	0.00127307334776896	0.01357
KRT10	466.002	-0.525153756264958	0.162985453852592	-3.22208972550347	0.00127259276174239	0.01357
CLK3	1436.71	-0.334950326668855	0.1040201548068	-3.22005218403078	0.00128167263669606	0.0136519
RPL36AL	3262.74	-0.309914083442614	0.0962927540952754	-3.2184569478195	0.00128882316869358	0.0136986
LOC105374085	19.226	1.18439136518298	0.367987350428407	3.21856543113267	0.00128833573554104	0.0136986
FZD5	17.4156	1.13861969072107	0.353762919282892	3.21859536050061	0.00128820128797921	0.0136986
LOC105369313	97.04	0.694545080259707	0.215821902646098	3.21813991881359	0.00129024860729179	0.0137039
AJM1	191.341	0.75165659702305	0.233623248961982	3.2173878257526	0.00129363602118376	0.0137301
DNM1L	1455.51	-0.331935743121197	0.103200286020008	-3.21642270503826	0.00129799493304459	0.0137665
USP7	4193.54	-0.245711594052048	0.0764155216299706	-3.21546707803508	0.0013023243197912	0.0138026
KIAA1958	380.552	0.546297930992389	0.170013194711202	3.21326784030131	0.00131233845425514	0.0138988
PRDM1	1912.44	0.702673705426255	0.218703802931871	3.21290117504334	0.0013140149437169	0.0139067
PCBP1	12588.4	-0.257762046693575	0.0802385934357869	-3.21244473084958	0.00131610468740565	0.0139159
FBXO10	130.198	0.690058406233235	0.214817434953871	3.21230167552003	0.00131676027020585	0.0139159
MRTO4	803.923	-0.619606598927271	0.192955996596327	-3.21112901312685	0.00132214562636199	0.0139629
LOC124905046	95.6238	0.732225784951708	0.228107531062555	3.21000267523349	0.00132733736929506	0.0140077
NUCKS1	6892.07	-0.276050158922787	0.0860121175810974	-3.20943335295182	0.00132996875497488	0.0140172
NDUFAF4	308.124	-0.427550186738696	0.133226529136375	-3.20919706840851	0.00133106226571075	0.0140172
NRIR	106.726	1.17309939011679	0.365560670178709	3.209041578634	0.00133178231559267	0.0140172
TSGA10	87.6531	0.921802725242521	0.287256051988483	3.20899322698858	0.00133200629807264	0.0140172
DIXDC1	155.157	-1.04538267727296	0.325901236492137	-3.20766710959743	0.00133816292340046	0.014072
PTPRO	178.159	0.890710046838772	0.277791066619643	3.20640277485363	0.00134405715438941	0.014124
SMIM10L2A	63.8044	0.799044169484563	0.249313994277271	3.20497119225453	0.00135075999055544	0.0141844
SH2B3	2160.15	-0.363292532336159	0.113382880729001	-3.20412155697891	0.00135475264930601	0.0142163
SH3KBP1	4583.73	-0.292987986576858	0.0914624892709855	-3.20336772935177	0.00135830419433429	0.0142419
NTNG2	94.6144	0.88622408180083	0.276668549734897	3.20319777094291	0.00135910611325163	0.0142419
LZTR1	1104.47	0.298183921154182	0.0931255255730559	3.20195692125528	0.00136497409099987	0.0142933
COMMD3	427.914	-0.385024770558976	0.120257000535782	-3.20168280302662	0.00136627354342759	0.0142968
TAF6	1241.1	-0.311121273164072	0.0972104424753738	-3.200492305576	0.00137193032414615	0.0143459
TUBA4A	4592.01	-0.434274760375199	0.135717976214348	-3.19983227342943	0.00137507584036519	0.0143687
AP2S1	1060.19	-0.387645915154722	0.121172698169351	-3.19911928191075	0.0013784812176687	0.0143941
RPL8	23737.1	-0.430343902695691	0.134549986426558	-3.19839424830106	0.00138195208474409	0.0144
STRAP	2478.4	-0.406896788879564	0.127214078763058	-3.19852010749085	0.00138134899650854	0.0144
PRORSD1P	44.4343	0.958181231169387	0.299571869066655	3.19850202942851	0.00138143560748673	0.0144
LOC105373570	9.86375	1.24208837644632	0.388601991537734	3.19629956483563	0.00139202504310783	0.0144948
ENOPH1	1139.96	-0.314116201036735	0.0982920413873859	-3.19574399516995	0.00139470801519745	0.0145046
LINC01599	114.431	0.663119317972252	0.207513686813506	3.19554496936967	0.00139567031551177	0.0145046
FN1	13.1821	1.25079391783262	0.391423700492374	3.19549867894878	0.00139589421989729	0.0145046
PURB	2115.76	0.227082063390338	0.0710825484252259	3.19462467822483	0.00140012793795071	0.0145384
CD99L2	934.919	0.44043698791069	0.137891243678762	3.19408960395449	0.00140272571356284	0.0145451
KLF8	117.585	0.685516708611229	0.21461830647681	3.19412038919104	0.00140257613140325	0.0145451
RPLP1	37677.8	-0.437258812765499	0.136938403423841	-3.19310581862219	0.00140751357363498	0.0145744
MCOLN3	39.5615	0.979741157017109	0.306815487893699	3.19325847512807	0.00140676964272949	0.0145744
MOB1B	763.157	0.339308706938591	0.106271707358684	3.19284140033029	0.00140880300423682	0.0145776
HAPLN3	2325.35	0.562882154340378	0.176309557086994	3.19257880083405	0.00141008464336049	0.0145807
TIPARP-AS1	24.3701	1.07535757326805	0.336853363220193	3.19236110035544	0.00141114796394603	0.0145815
FCF1	1141.97	-0.278614662356061	0.0873321656793543	-3.19028687985378	0.00142131627972094	0.0146764
PABIR3	256.441	0.584622355724262	0.183324453553092	3.18900367296037	0.0014276406368594	0.0147315
ATP5MC3	2956.49	-0.466812347974374	0.146440963953716	-3.18771698417604	0.00143400819367614	0.0147766
SNRPD3	2250.76	-0.39504082763186	0.123919696639061	-3.18787762031478	0.00143321181092328	0.0147766
RPS11	29704	-0.427644906026656	0.134288381701514	-3.18452646914155	0.00144991050294706	0.0148992
GNB1	8775.75	-0.298350080066678	0.0936806534172824	-3.18475660857888	0.0014487580148401	0.0148992
UBE2D2	3330.7	-0.35225507989389	0.110608143609084	-3.18471197870245	0.00144898144551272	0.0148992
SCPEP1	305.923	0.756220660138397	0.237451142581792	3.18474214070337	0.00144883044192615	0.0148992
LRCH4	2177.68	-0.277138845148431	0.0870358052320876	-3.1841934984047	0.00145157944353263	0.014906
ACTL6A	1415.68	-0.443738043426117	0.139397864776201	-3.18324849622714	0.00145632570156406	0.0149444
DNMT3A	2119.55	-0.269745849912977	0.0847607783988665	-3.18243714850764	0.00146041208935069	0.014976
LOC105375198	28.8462	1.10454825778794	0.347225645203878	3.18106762286923	0.00146733374466277	0.0150366
MRPL12	953.355	-0.531149899203393	0.167025336294391	-3.18005585851486	0.00147246665858691	0.0150684
LOC107985144	18.5275	1.24459679363041	0.391372283138322	3.18008414814223	0.00147232291421501	0.0150684
PAN3	1508.16	-0.322141219887278	0.101329962346314	-3.17913095424135	0.00147717338247656	0.0151041
LINC01011	61.0417	0.899780452539602	0.283041384109495	3.17897135562169	0.00147798696132702	0.0151041
SNTA1	322.927	0.860740277899769	0.270971050122625	3.1765027205314	0.00149062391430551	0.0152228
RPL6	12710.1	-0.490811808076915	0.154570385314893	-3.17532887737211	0.00149666767823098	0.015274
LOC105375523	24.9272	1.18111763033287	0.372019747515713	3.17487885581392	0.00149899068398526	0.0152872
TIAL1	2870.37	-0.304371943299632	0.0958961002025227	-3.17397623737388	0.00150366000537435	0.0153243
TCERG1	2170.68	-0.321636491971354	0.101347684058396	-3.1735948873388	0.0015056367848342	0.0153274
LINC01806	98.1803	0.743356024285639	0.234237089006347	3.17351973352733	0.00150602663706045	0.0153274
XRN1	5156.46	0.499575130435328	0.157454753302667	3.17281707891676	0.00150967608326025	0.0153541
RPS6KC1	391.262	0.43654538444311	0.13761167365693	3.17229907058198	0.00151237172881151	0.015371
LOC112268269	314.927	0.555974542200387	0.175372776517174	3.1702442833021	0.00152310830045538	0.0154695
MIR155HG	603.467	0.664831232505648	0.209727550141805	3.16997567585246	0.00152451699166334	0.0154732
C1orf216	680.007	0.4179875644695	0.131890717558788	3.16919622704447	0.00152861154787416	0.0155042
MAGOH	887.988	-0.441333773101966	0.139330124664693	-3.16754021547074	0.00153734445581022	0.0155821
PPIH	907.14	-0.371884123267055	0.117428840929247	-3.16688915878102	0.00154079034192519	0.0156064
KRCC1	1017.37	-0.326877994318767	0.103282264239949	-3.1648995761688	0.00155136485538827	0.0157028
FBXO39	15.8114	1.21747060998256	0.384822840061551	3.1637171270495	0.00155768112379471	0.015756
IKBKE	1636.84	-0.383541662611966	0.121255557869261	-3.16308521730199	0.00156106628621824	0.0157795
PSMA7	3838.76	-0.377448462432345	0.119344907342972	-3.16266919833989	0.00156329861075916	0.0157806
PLOD1	362.023	0.698545794794726	0.220864714923058	3.16277679319703	0.00156272098371555	0.0157806
COA6	554.402	-0.361825421283918	0.114422404792781	-3.16219032399453	0.00156587185118867	0.0157959
DHRS2	26.7717	-1.19126678935133	0.376864927792497	-3.16099138311764	0.00157233149815393	0.0158503
LY96	241.272	0.844570473864443	0.267229208252179	3.16047216316054	0.00157513655465088	0.0158678
IPO5P1	275.43	0.450137083851798	0.142455088532765	3.15985261381707	0.00157848966366261	0.0158908
DPH6	123.502	-0.594615598086954	0.188239430874628	-3.15882594483077	0.00158406064681875	0.0159361
LOC107985216	55.642	1.20017044828527	0.380056820501814	3.15787109596036	0.00158925815532447	0.0159775
KLC2	1046.95	-0.348138364025163	0.110293008357944	-3.15648624702773	0.00159682417495554	0.0160427
RRP12	426.325	-0.623066077629806	0.197405778424067	-3.15627071610505	0.00159800468961705	0.0160438
RPL7	12469.3	-0.531477713178149	0.168414652247399	-3.15576884841002	0.00160075665361441	0.0160605
LOC730101	124.112	1.09433930454456	0.34697212238471	3.1539689616078	0.00161066215210682	0.016149
SMKR1	34.9885	-1.17216703463571	0.371916154031911	-3.15169702076219	0.00162324610444503	0.0162642
EIF4E2	1357.57	-0.410735306306524	0.130358530072117	-3.1508126555224	0.00162816889499866	0.0163025
KLHL9	1365.7	0.270190680135255	0.0857586779281274	3.15059288066096	0.00162939439431257	0.0163038
CTSD	3136.22	0.567350082332887	0.180139963778744	3.14949592767616	0.00163552387985576	0.0163541
EIF4G2	18988	-0.322519637460454	0.102504748555965	-3.1463872845302	0.00165300961964541	0.0165179
ENO1	63938.7	-0.558479224735794	0.17756016347249	-3.14529573421079	0.00165919014924829	0.0165241
PIM3	1581.27	-0.486861966831086	0.154776167992659	-3.14558741920899	0.00165753650453448	0.0165241
METTL23	553.229	-0.351367713414452	0.111709835698228	-3.14536057830783	0.00165882239856984	0.0165241
ANKRD18CP	27.1927	1.15766853364894	0.367994368179331	3.14588655086368	0.00165584221773638	0.0165241
LOC105372582	10.8265	1.21752241172132	0.38705984144961	3.1455663474709	0.00165765591533785	0.0165241
EXOG	314.466	0.457378280786977	0.145485720609895	3.14380187189222	0.001667683096565	0.0165975
TIMM9	404.421	-0.50345539678621	0.16017850916626	-3.14308954058024	0.00167174692913087	0.0166268
TP53I3	54.2548	0.955097352311326	0.303906272188021	3.142736559647	0.00167376405067128	0.0166358
LHFPL1	21.8206	1.18590432390233	0.377689352235965	3.1398934518054	0.00169009292047421	0.0167868
APOL6	9786.49	0.567526858256	0.180977639509539	3.13589490831042	0.00171330586427534	0.0169889
CYCS	2678.14	-0.39614760766188	0.126330689033645	-3.13579867799484	0.00171386811102704	0.0169889
RAD9A	794.865	0.357238044279216	0.113912845435971	3.13606461950786	0.00171231470271275	0.0169889
MRPL17	738.676	-0.406380162259577	0.129613468028291	-3.13532357741461	0.00171664647836615	0.0169952
LOC729291	24.074	1.04863751916054	0.334461766038992	3.13529863690993	0.00171679244371151	0.0169952
CENPW	394.563	-0.482375251509297	0.15387361144328	-3.13487963910632	0.00171924635314083	0.0170082
NBPF9	299.193	0.626433444550548	0.199877744646941	3.13408301488025	0.00172392077443718	0.0170431
SEPTIN1	5683.96	-0.294504527206076	0.0939845474266068	-3.13354200525417	0.00172710196463432	0.0170632
CHPF	311.373	0.521379599993975	0.166457570168052	3.13220720131624	0.0017349738481227	0.0171296
KCMF1	1524.78	-0.302104384904996	0.0965082780377024	-3.13034685777913	0.00174600009429215	0.0171492
DPM1	937.785	-0.307466911296387	0.098222416154677	-3.13031305208578	0.00174620105518855	0.0171492
NDUFS6	771.635	-0.455426413381026	0.145471443737815	-3.13069288156545	0.001743944348119	0.0171492
HELB	746.043	0.426929802463975	0.136340341064782	3.13135348738141	0.00174002583202943	0.0171492
JAGN1	694.659	-0.345691271091874	0.110399562736282	-3.1312739156191	0.00174049739868683	0.0171492
MZT1	687.794	-0.407070977453763	0.130025460680179	-3.13070205884544	0.00174388985570689	0.0171492
PELI2	168.704	0.842582469928397	0.269069546070346	3.13146724419013	0.00173935187833594	0.0171492
LOC105373951	25.4406	1.12428354831247	0.359079118463463	3.13101901643124	0.00174200880069248	0.0171492
VRK2	624.373	0.354644628407029	0.113309974212634	3.12986240506518	0.00174888199792812	0.0171544
PCCB	518.738	-0.392828102922972	0.125510728035252	-3.12983685994267	0.00174903408161853	0.0171544
DTYMK	918.457	-0.486140558757942	0.155424037956923	-3.12783379680742	0.00176099731086841	0.0172603
DCAF7	4632.58	-0.258946570734664	0.0828187840205911	-3.12666472705374	0.00176801426194013	0.0173177
LOC127814295	106.957	0.623698066102873	0.199523539618019	3.12593725681151	0.00177239362366478	0.0173491
TUFM	3049.9	-0.351874063764217	0.112633216459717	-3.1240700996057	0.00178367957004593	0.0174481
HPSE	808.822	0.712779946057854	0.228195941183485	3.1235434879393	0.00178687457202469	0.0174679
MPZL3	941.303	-0.398431087095692	0.127565920972515	-3.12333485352674	0.00178814183068805	0.0174688
RAD23A	2406.51	-0.34351259139921	0.110007366272708	-3.12263262941542	0.00179241325657309	0.017476
CCDC88A	261.287	0.518525303563609	0.166034757287064	3.12299251094222	0.00179022303129465	0.017476
DLGAP1-AS1	238.095	0.643924959768196	0.206205931412778	3.12272763133667	0.00179183483935064	0.017476
SARAF	11233.7	-0.321775363429098	0.103069707203628	-3.12191983618801	0.00179675856078415	0.0174881
GSPT1	3737.29	-0.337512504212498	0.108102078829673	-3.12216478967335	0.00179526419348783	0.0174881
MVD	1559.03	-0.419515280589086	0.134388658844466	-3.12165687340186	0.00179836406832453	0.0174881
LOC105369315	17.9706	1.13527899892083	0.363661376021	3.12180251678768	0.00179747468630602	0.0174881
LOC124904691	104.016	0.750470189585608	0.240432635723337	3.12133245691806	0.00180034659543145	0.0174951
MS4A1	47.4822	1.23303715497679	0.395058081171031	3.1211541131416	0.00180143731960266	0.0174951
TMEM200A	117.475	0.75929853062288	0.243290961874988	3.12094836886311	0.00180269637564744	0.0174959
TMUB2	727.857	0.516691309226971	0.16569549564021	3.11831837812243	0.00181886205725573	0.0176413
DMAC2	706.913	-0.424661977300808	0.136239489340141	-3.11702560951752	0.00182685701712623	0.0177033
SERPINB8	261.184	0.517075754924933	0.165894288785637	3.11689907295773	0.00182764129868771	0.0177033
REEP1	16.4666	1.22063345960843	0.391664378698462	3.11652916628445	0.00182993577810592	0.017714
NBR2	116.162	0.804577052795238	0.258182655322143	3.11630946622399	0.00183129979949724	0.0177157
GK	437.089	-0.481018186028312	0.154420055475169	-3.11499814287829	0.0018394606798553	0.017783
CNOT11	1642.85	-0.307775156766543	0.0988337474392394	-3.11406948275189	0.00184526029376132	0.0178275
MTMR1	1633.55	-0.274683187857379	0.0882243162559164	-3.11346349299656	0.00184905383895973	0.0178459
SNRPE	895.517	-0.451936032895873	0.145177046734039	-3.11299921759539	0.00185196508709819	0.0178459
KLHL3	327.545	0.602471240203275	0.193545970800894	3.11280693527354	0.00185317202995446	0.0178459
AMIGO2	313.611	0.48710991807661	0.156466426176559	3.11319130870253	0.00185076006563588	0.0178459
ATP1A3	95.0711	0.675659932179228	0.217046039557891	3.11297977864745	0.00185208707120914	0.0178459
RYK	401.668	0.46254843549812	0.1486064084448	3.11257394845078	0.00185463544045498	0.0178485
TXNL1	1243.63	-0.345439659856932	0.110993510121358	-3.11225097286531	0.00185666583423812	0.0178564
IPCEF1	1643.12	0.53867819316524	0.173120102365069	3.11158661418359	0.00186084876318127	0.0178732
EIF3J-DT	198.635	0.666155098817804	0.214098441489912	3.11144300809492	0.00186175407169046	0.0178732
FUT7	55.1312	0.982657390057156	0.315824724945987	3.1114010792702	0.00186201847189755	0.0178732
TNFRSF10D	334.148	0.590953636003422	0.190158551141743	3.10768899139819	0.00188556381904214	0.0180875
CSDE1	12414.2	-0.248086875690022	0.079840053511012	-3.10729846462095	0.00188805671882959	0.0180998
DNAJC11	781.438	-0.507413778558857	0.163325233285116	-3.10676904206876	0.00189144108372187	0.0181205
B3GALT9	191.995	0.501159679998924	0.161335427974904	3.10632132253605	0.00189430750476439	0.0181363
POLR2E	1882.57	-0.409417965458425	0.131885839676629	-3.10433604139973	0.00190706594164243	0.0182467
SRSF3	7150.24	-0.383407614231158	0.123543130669101	-3.10343126448753	0.00191290664065614	0.0182908
RAB11FIP1	4058.32	-0.288510260717475	0.0929726772707574	-3.10317255764581	0.00191457971495436	0.018293
LOC102724883	10.5705	1.20238800345972	0.38749028486964	3.10301457974419	0.00191560202924381	0.018293
MICOS13	372.594	-0.432908684603028	0.139537743705206	-3.10244865014881	0.00191926841623451	0.0183163
SPINK2	15.7999	1.1732206452684	0.378267480795053	3.10156358881945	0.00192501522605742	0.0183593
RPL23	12717.4	-0.475253271277363	0.153286885286604	-3.10041704082363	0.00193248339328003	0.0184069
NAA10	855.847	-0.451096772938901	0.145491691911721	-3.1004985027778	0.00193195190517228	0.0184069
CNIH1	1108.27	-0.361872907399176	0.116735147440541	-3.09994817613517	0.00193554505201497	0.0184125
THY1	14.6487	-1.19550353662258	0.385643053733179	-3.10002611235863	0.00193503582464025	0.0184125
TTLL7	31.4881	1.0463796416326	0.337598538715946	3.09947917906427	0.0019386120303086	0.0184298
SRSF9	2305.75	-0.399053720145146	0.12875987454522	-3.09920867471022	0.00194038300572851	0.0184349
C17orf58	125.181	0.612120914509028	0.197549761983134	3.09856568979966	0.00194459855192947	0.0184631
CD79A	71.1072	0.915116000358746	0.295355932182512	3.09834982353854	0.00194601570146327	0.0184648
RBM25	3255.38	-0.255797809006256	0.0825704222637339	-3.09793509580495	0.00194874102622612	0.0184788
PTMS	772.229	-0.421950506775993	0.136242828597437	-3.09704746385404	0.00195458575390014	0.0185209
CDHR1	25.6485	1.14851896845838	0.37086279387027	3.09688377330225	0.00195566535152455	0.0185209
SAFB2	1617.92	-0.261685335263791	0.0845534984791729	-3.09490843040928	0.00196873667764314	0.0186328
IKZF3	2693.08	0.259061137669394	0.0837122393624384	3.09466261615305	0.00197036888963675	0.0186364
LAMTOR2	667.977	-0.381122075432969	0.123241081535711	-3.09249213560766	0.00198483492786197	0.0187567
IFT57	598.446	-0.444372295012736	0.143699376051766	-3.09237456154754	0.00198562132376374	0.0187567
IRF5	192.315	0.704985262252659	0.228171274587007	3.08971961316644	0.0020034553033494	0.0189132
NCOA7	1705.9	0.499081768703686	0.161557554522608	3.08918868064351	0.0020070393059564	0.0189249
FBXW9	86.0435	-0.682268874099056	0.220859145215386	-3.08915835671507	0.00200724418187702	0.0189249
CWF19L1	906.234	-0.311681216358199	0.100904499391726	-3.0888733231628	0.00200917087696834	0.0189289
LOC124903542	12.1743	1.20410077777634	0.389838259377237	3.08871884380942	0.00201021579504359	0.0189289
ABITRAM	286.589	-0.453801177507253	0.146989483310359	-3.08730371239608	0.00201981116043469	0.0190072
GORASP2	1864.49	-0.299739581619767	0.0971076579532569	-3.086672955948	0.00202410156104713	0.0190355
SMARCC1	3497.93	-0.309341536897014	0.100232492063021	-3.08624010567868	0.00202705064213293	0.0190392
UBE2G2	1842.25	-0.374406725389776	0.121313813347506	-3.08626623018832	0.002026872539752	0.0190392
PRC1	2531.45	-0.343038169273409	0.111187708132733	-3.08521665779727	0.00203403925211378	0.0190927
RPAP3	1001.57	-0.366099560721523	0.118683525465688	-3.08467042316976	0.00203777825524487	0.0191157
NOTCH2	4230.19	0.708001554768476	0.229546489942337	3.08434929650342	0.00203997932565191	0.0191243
SP4	1709.34	-0.375237044771167	0.121700511779459	-3.08328238956921	0.00204730780471573	0.0191809
ARMC6	599.385	-0.492105576549909	0.159673207727365	-3.08195459685482	0.00205646201683158	0.0192545
NAA15	2058.8	-0.413268559961239	0.134116934730095	-3.08140475170363	0.00206026380163763	0.019278
ARHGEF9	511.606	0.536426030435276	0.174102786254378	3.08108814325071	0.00206245584619012	0.0192864
MRPL3	1540.37	-0.418772343857986	0.135926824197819	-3.08086609342489	0.00206399448857641	0.0192886
TXNDC17	502.042	-0.472369862420892	0.153376733792399	-3.07980128889863	0.0020713874452182	0.0193455
YWHAQ	6088.14	-0.378907580349367	0.123048008312316	-3.07934752903629	0.0020745452830737	0.019352
GRHL3	6.26811	1.20523944876976	0.391396882541369	3.07932817692376	0.00207468005780241	0.019352
UNC119B	1130.38	-0.359961173144397	0.116945953317036	-3.07801307300096	0.00208385773202659	0.0194254
RBM39	5505.76	-0.233242894287205	0.0757949171758873	-3.07728938796712	0.00208892395997131	0.0194446
ATXN10	1529.7	-0.399405961417248	0.129818076710335	-3.07665905656921	0.00209334585929395	0.0194446
NAAA	727.039	0.632504593340087	0.205527592718195	3.07746801767553	0.00208767239616632	0.0194446
CHEK2	547.036	-0.387861785033197	0.126061801742771	-3.07675901558689	0.00209264405473283	0.0194446
NXT1	442.487	-0.484507910589539	0.157481686516357	-3.07659843698217	0.00209377156989037	0.0194446
ANKRD13B	117.745	-0.684435767529332	0.222444399479048	-3.07688469178025	0.00209176199808777	0.0194446
FAM162A	1236.68	-0.493398309394221	0.160405491127242	-3.07594400869253	0.00209837245405348	0.0194509
NUDT16L1	550.518	-0.421911003181402	0.13715103241403	-3.07625101871448	0.00209621290135645	0.0194509
CTSK	95.564	-0.607121411493904	0.197366484799881	-3.0761119959627	0.00209719055474789	0.0194509
LGALS9	2200.09	0.771227264014946	0.250775403450844	3.07537044463819	0.00210241245406928	0.0194513
ZBED4	1416.59	-0.286868970244978	0.0932688951963866	-3.07571961307087	0.00209995217570691	0.0194513
DEPDC1	564.648	-0.494694688248519	0.160872682622563	-3.07506955304005	0.00210453468894369	0.0194513
DNAAF5	528.575	-0.548390519665575	0.178337862862005	-3.0750089233149	0.00210496255750828	0.0194513
ERVH48-1	215.2	-0.952505358485508	0.309724848344414	-3.07532754823185	0.00210271488903238	0.0194513
KDSR	1771.81	0.664266327528076	0.216050765884562	3.074584460779	0.00210796025685279	0.0194669
EXOC6B	425.051	0.355259752252163	0.115554513897089	3.07439095428631	0.00210932816461893	0.0194674
LOC102724965	33.6052	1.04674119997081	0.340514811774514	3.07399608996732	0.00211212200744785	0.0194811
RFX5	1962.84	0.306679694912119	0.0997950071818168	3.07309657639865	0.00211849914628713	0.0195082
C2CD3	1011.76	0.310360294713635	0.100992177275611	3.0731122259762	0.0021183880471956	0.0195082
PAK4	307.007	-0.5394779793058	0.175552654158996	-3.07302661922275	0.00211899584986135	0.0195082
HMGN1	4572.56	-0.298916200433016	0.0972795809311578	-3.0727537842145	0.00212093402876885	0.0195139
ZNF706	918.61	-0.359884698830417	0.117203844172837	-3.07058784095603	0.00213637834009367	0.0196438
PUS1	604.267	-0.413962604673729	0.134836042834537	-3.07011831533592	0.00213973987463555	0.0196626
SCD5	22.0941	1.03268707932007	0.336412061428263	3.06970884140039	0.00214267543179653	0.0196774
TBL1XR1	2951.3	-0.229207949821613	0.0746839801537165	-3.06903768853577	0.00214749497721793	0.0197013
C17orf67	106.66	0.598674812244588	0.19507311280829	3.06897656794425	0.00214793437731192	0.0197013
NDUFB7	664.039	-0.473749082750469	0.154413287678792	-3.06805903735405	0.00215454048157657	0.0197474
CASK	485.365	0.461453459466362	0.150412951081603	3.06791041694283	0.00215561228105528	0.0197474
IDNK	184.916	0.636045555393577	0.207350495975731	3.06748991556799	0.00215864744154647	0.019763
HADHA	5293.98	-0.302399313991876	0.0987042727172819	-3.06369020982543	0.00218625173690541	0.0200034
DPP3	1297.18	-0.505868342167284	0.165178962310971	-3.06254704043315	0.00219461978873038	0.0200676
NUDCD2	820.402	-0.39382996075778	0.128606177121492	-3.06229428144603	0.0021964739546056	0.0200722
DOCK2	9009.81	-0.279277157868548	0.0912449950530374	-3.06073947076456	0.00220791120684619	0.0201643
DCUN1D5	518.949	-0.45837308109448	0.149775896476126	-3.06039283942822	0.002210468470696	0.0201753
THAP4	654.674	-0.364110769858149	0.118988979518387	-3.06003775586532	0.00221309090499343	0.0201868
LRPPRC	3789.7	-0.298990315260155	0.0977510842626635	-3.05869052517872	0.00222306669570238	0.0202461
ASH1L-AS1	36.2175	0.923708888950336	0.302000029032114	3.058638411098	0.0022234534095232	0.0202461
ITPR1-DT	11.6119	1.18283329787446	0.386722722904797	3.05860821673426	0.002223677495749	0.0202461
ETFA	1726.9	-0.291644873782076	0.0953602343420924	-3.05834896269066	0.00222560239084984	0.0202512
EXOSC7	560.884	-0.384672159867925	0.125819433013333	-3.05733502889941	0.00223314526319281	0.0203074
DPH1	344.235	-0.419253232991524	0.137189306233225	-3.05601977663467	0.00224296461034736	0.0203842
ELAVL1	2546.19	-0.380908407892121	0.124726479318526	-3.05394981060405	0.00225849861650228	0.0205129
MRPL42	1001.68	-0.374733575213497	0.122717328453813	-3.05363211483645	0.00226089146208848	0.020522
TUBA1A	1881.24	-0.527378764345339	0.172746015693609	-3.05291420023675	0.00226630726399246	0.0205336
KATNAL1	429.383	0.389946562012474	0.127726840982275	3.05297272690389	0.00226586530613582	0.0205336
LOC105374445	17.3071	1.12872047563757	0.369685851057277	3.05318819319025	0.00226423891591721	0.0205336
APMAP	1280.4	0.50171913702127	0.164423994253293	3.0513742188283	0.0022779646847726	0.0206266
ANP32B	8970.61	-0.379906096753872	0.12452720273138	-3.05078800792927	0.00228241662677898	0.0206543
ADGRG3	14.0503	1.19036252664291	0.390244942850457	3.05029584226813	0.00228616050144554	0.0206756
AKAP5	74.9314	0.936462809954611	0.30709261237606	3.04944753541592	0.00229262672764397	0.0207215
SLC25A30	564.242	0.343589633203563	0.112688085921391	3.0490324721927	0.00229579665052631	0.0207375
MLX	1357.01	-0.313921651067733	0.102990513302417	-3.04806375851284	0.00230321054042408	0.0207792
ELOB	1121.91	-0.408525609654768	0.134026180633815	-3.04810304764961	0.0023029094213524	0.0207792
ACSS2	1106.93	-0.36012329773589	0.118173518590521	-3.04741114617855	0.00230821755722805	0.0208118
ARRDC1-AS1	232.044	0.461830063531803	0.151653669759589	3.04529434905153	0.00232452688333463	0.0209461
EIF6	1324.1	-0.354349302138056	0.116369766717335	-3.04502889482264	0.00232657956373133	0.0209519
UROD	944.587	-0.429333288481782	0.141005767496642	-3.04479239469411	0.00232840974863274	0.0209557
RHBDL3	52.064	0.932187211974164	0.306581870067476	3.04058166182167	0.00236121650767481	0.0212381
RPS23	15645.2	-0.488985803206169	0.160883466474619	-3.03937883687576	0.0023706653986427	0.0212942
PPP1CB	6298.78	-0.301930898604795	0.0993471495984574	-3.03915008961146	0.00237246625475778	0.0212942
CCDC59	609.27	-0.374239871953054	0.12314337327117	-3.03905814833375	0.00237319043266743	0.0212942
ALOX12P2	27.3382	1.13766234738603	0.374310044404277	3.03935831910856	0.00237082687753779	0.0212942
CARS2	1076.6	-0.307447093586294	0.101186255086556	-3.03842743585382	0.00237816371477757	0.021326
SREK1	1702.49	-0.261765738528382	0.0861625418684899	-3.03804568495572	0.00238117852322665	0.0213401
TMEM44	49.6924	0.889566101932553	0.292905623181789	3.03704002766944	0.0023891372761127	0.0213985
HERC6	2308.5	0.777981794200475	0.256207423242835	3.03653104329885	0.00239317464353654	0.0214218
L3HYPDH	212.536	0.991462871999798	0.326656000191617	3.03518953093837	0.00240384573449795	0.0215044
MYO1F	2915.74	0.279955995101991	0.092242662368058	3.03499474012293	0.00240539881870704	0.0215053
LAMTOR1	1018.01	-0.380931363562754	0.125567083841126	-3.03368806465816	0.00241584082497688	0.0215857
PARK7	3442.52	-0.3733468423876	0.12314926979528	-3.03166103224356	0.00243212153104727	0.0217104
FUNDC2	641.649	-0.426137618349476	0.140565854999839	-3.03158699778096	0.00243271805687516	0.0217104
PLPP1	614.819	-0.535249264987846	0.176592700097728	-3.03098182819355	0.00243759917786552	0.0217409
LOC105373488	94.2716	-0.925695706067636	0.305439271678141	-3.03070296423145	0.00243985142834716	0.0217479
ZNF33B	633.71	0.442328770901408	0.145995103483119	3.02975072689717	0.00244755655489795	0.0218035
USP31	277.696	0.454655102491521	0.150086207330711	3.02929303483364	0.00245126793540985	0.0218235
STK32C	235.173	0.541688869074291	0.178845556245353	3.02880809815125	0.00245520585826787	0.0218455
IL2RA	10252.3	-0.493175568156616	0.162866297158378	-3.02810082111114	0.00246095967292141	0.0218574
RPS13	8632.46	-0.488857471301847	0.161421069696509	-3.02846135402868	0.0024580251385838	0.0218574
MIR193BHG	16.2007	1.12655604708699	0.372017455300935	3.02823437727051	0.00245987222759535	0.0218574
LIMA1	2369.34	-0.522719948810859	0.172678436556416	-3.02712926544294	0.00246888355392779	0.0218885
RBX1	1126.52	-0.437304158746044	0.144455515774135	-3.02725829749412	0.00246782984274765	0.0218885
TRIM35	769.817	0.304007323683452	0.100422568953922	3.02728088765529	0.0024676454076184	0.0218885
SKA2	1158.6	-0.37569728615553	0.124152945705466	-3.02608435120672	0.002477431788022	0.0219512
AFMID	138.654	-0.699268724704922	0.231161620245693	-3.02502086618745	0.00248615974470828	0.0220062
LOC100996660	35.4487	0.882351404792994	0.291689539460842	3.0249675954233	0.00248659767359793	0.0220062
PARP10	4254.64	0.639667419586825	0.211566604792804	3.02348010080928	0.00249885462176104	0.0221015
CAMSAP1-DT	107.158	0.601974273932527	0.199145521230066	3.02278590155732	0.00250459371522781	0.0221391
RPUSD4	564.271	-0.317559087570444	0.105079978942542	-3.02207033886148	0.00251052204295078	0.0221783
PTGES3	6951.28	-0.2916674089777	0.096521108946365	-3.02179919150923	0.00251277180896725	0.022185
HLA-DQB1_6	25.7577	1.08745626348391	0.360023580456948	3.0205139955102	0.0025234604558542	0.0222661
NPM3	384.679	-0.521344788676661	0.172784739103305	-3.01730807583046	0.00255030478198067	0.0224896
DNAH6	69.8493	1.07695254250469	0.356996077080368	3.01670693782509	0.00255536731095442	0.0225209
UTP25	646.13	-0.384644043501815	0.12753388324133	-3.01601451885504	0.00256120995830669	0.022559
ATP6V1D	610.183	-0.379716887920341	0.125985830405478	-3.01396503637151	0.00257857520646662	0.0226771
CAPRIN2	405.427	0.387029437535025	0.128415174950337	3.01389175916868	0.00257919807238943	0.0226771
MFSD4A	58.6089	0.729859509059651	0.242144584721072	3.01414755940291	0.00257702433448788	0.0226771
LIG3	754.475	-0.370056241828787	0.122806842307737	-3.01331941180832	0.00258406783663132	0.0227065
ATP2B1-AS1	16.6839	1.12040165657918	0.371963117194118	3.01213105490369	0.00259420572102096	0.0227821
TMEM62	302.566	0.63316871142135	0.210224206375712	3.0118734770712	0.00259640790983452	0.022788
ATXN1	1699.27	-0.462441592368273	0.153664998277945	-3.00941396902775	0.00261752197666733	0.0229597
MIB1	2009.7	0.330018832614388	0.109674430652404	3.00907723569892	0.00262042490630145	0.0229716
SIDT2	626.794	0.509123651734687	0.169249860049533	3.00811859806376	0.00262870530723739	0.0230306
ZNF593	261.343	-0.511370195391765	0.170050326457626	-3.0071697364203	0.00263692481419844	0.023089
PFAS	923.642	-0.560425066406545	0.186389553962241	-3.00674074535355	0.00264064865233667	0.023108
HSPE1	920.508	-0.57687052811877	0.191966746213536	-3.00505446644954	0.0026553329529734	0.0232228
MIS18A	369.642	-0.529135112876779	0.176105732268283	-3.00464446024213	0.00265891459318272	0.0232405
KLHDC3	1681.23	-0.351315362370592	0.116937210228676	-3.00430771080975	0.0026618595953138	0.0232525
LAMP3	2391.6	1.12368733195247	0.374179984768739	3.00306637899662	0.0026727412830872	0.0233339
ZNF518A	965.44	0.379022952734764	0.126220298923578	3.00286844483112	0.00267448015486587	0.0233353
ABRACL	1751.46	-0.542935389090432	0.180824445889374	-3.00255524865589	0.00267723372751859	0.0233451
TXNDC9	672.999	-0.442751214415723	0.147466544121446	-3.0023841478993	0.0026787391131749	0.0233451
TRIM59	721.314	-0.387387387920896	0.129052546519876	-3.00178026987814	0.00268405836256039	0.0233777
NTRK2	40.1697	0.955328952215279	0.318296985692804	3.00137605807329	0.00268762424650762	0.0233951
ZFR	2585.14	-0.233712596623049	0.077877151984776	-3.00104190595898	0.00269057534458031	0.0234049
DOT1L	1613.29	-0.299251000415829	0.0997364733733323	-3.00041690160505	0.00269610308382959	0.0234049
ALG9	490.997	0.344020636779166	0.114659866282967	3.00035791015283	0.00269662535878861	0.0234049
ZNF699	302.306	0.432438155317442	0.144106625956966	3.00082076341569	0.00269253001522636	0.0234049
ZNF785	223.548	0.503878100113958	0.167926163961322	3.00059316682787	0.0026945430878625	0.0234049
DOCK10	8271.11	0.250798423036865	0.0836554967220996	2.99799096131133	0.00271765733301044	0.0235737
MRPL18	978.114	-0.378414139742159	0.126238707412153	-2.99760784548186	0.00272107564013248	0.0235895
ATP5MJ	887.667	-0.337211716305566	0.112512034229105	-2.99711687390622	0.00272546202065756	0.0236019
APOBR	840.82	0.663169372381497	0.221270896553968	2.9970926258698	0.0027256788219276	0.0236019
CKAP2L	1577.29	-0.343746207787592	0.114709917496054	-2.9966563945913	0.00272958185067476	0.0236219
PSMA1	3508.55	-0.241519541544657	0.0806096179536697	-2.99616283609568	0.00273400395122531	0.0236464
RLF	1317.92	-0.303504906618671	0.10138973993498	-2.99344792494098	0.00275844578025567	0.0238301
NIF3L1	672.553	-0.386381518723233	0.129074846139423	-2.99346875305104	0.00275825751139855	0.0238301
RPL31	12795.4	-0.460823578034645	0.153998535016868	-2.99238936256224	0.00276802978019392	0.023899
RPL29	12648.3	-0.444272620468762	0.148519257416465	-2.99134690138513	0.00277749771930523	0.023939
CWC22	997.096	-0.262238253131852	0.0876622396714001	-2.99146193520547	0.00277645149829948	0.023939
C22orf46P	871.749	0.265154585318422	0.0886371966250452	2.99145951603235	0.00277647349672946	0.023939
PSMD6	1543.03	-0.326275443301996	0.109105148469271	-2.99046789156691	0.00278550412107897	0.0239802
LOC105376136	55.6206	0.798231025048087	0.266917945188307	2.99054836678346	0.00278477024237522	0.0239802
RIMKLB	272.546	0.524956357843032	0.175558015561794	2.99021583357016	0.0027878038601008	0.0239861
PRCP	686.506	0.39175939106576	0.131027668466884	2.98989820737575	0.00279070430282821	0.0239972
ZFP37	50.9239	0.847430972788704	0.283465947965069	2.98953358903318	0.00279403725778555	0.0240119
PACSIN3	127.907	0.612149922214449	0.204815508207633	2.98878697014426	0.00280087340369429	0.0240568
C1QTNF6	254.569	0.58730652626611	0.1965918850571	2.98744033150467	0.00281324204721032	0.0241351
PSEN2	135.875	0.869919922615495	0.29118044521548	2.98756299370219	0.00281211335483146	0.0241351
LZTFL1	170.014	-0.667656245862219	0.223671085850539	-2.98499130239999	0.0028358638714462	0.0243151
SSH1	1776.92	0.456369265729188	0.152931733154941	2.98413714612664	0.00284379274716794	0.024369
ARL2	369.897	-0.425104006064123	0.142489101820731	-2.98341417436231	0.00285051968738542	0.0244126
UPRT	532.843	-0.453244002693386	0.151966269929817	-2.98253028716641	0.00285876361339354	0.0244691
SNRPB2	1487.42	-0.33323993289247	0.111791107777844	-2.98091627783758	0.00287387349991179	0.0245701
CARMIL1	388.123	0.504903819715224	0.169377855694898	2.98093170233961	0.00287372875582053	0.0245701
SRGAP3	76.0898	0.94573939092192	0.317310704858082	2.98048372287	0.00287793532285538	0.0245907
MRPS28	123.907	-0.706177442234784	0.236969472533233	-2.98003550704511	0.00288214973407788	0.0246126
SLC41A1	900.946	0.315412745743309	0.105854100422291	2.97969322383365	0.00288537189222044	0.0246259
TMEM64	463.609	0.377365164965721	0.126659404862665	2.97936947812832	0.00288842256909953	0.0246378
VEGFB	1064.48	-0.3770666880457	0.126595710561774	-2.97851077554247	0.00289652844629832	0.0246928
MYRF	108.346	0.792213083785832	0.266139360377249	2.97668515721568	0.00291383073751245	0.024826
CSNK1G2	2799.54	-0.30859717449064	0.103726293889921	-2.97511038828918	0.00292883132714749	0.0249395
ZNF532	38.4363	0.892962604897064	0.300193524124584	2.97462314518975	0.00293348685715114	0.0249649
TUBA1B	25743.4	-0.502660319204169	0.168994936181859	-2.97441053892435	0.00293552039157811	0.0249679
EPS8	82.6465	0.827624429935271	0.278529208604414	2.97140983555056	0.00296435902987329	0.0251987
AKTIP	608.615	0.316450841329586	0.106537273885871	2.97032981779303	0.00297480178058982	0.0252731
RPL23A	10303	-0.486587013070914	0.163891953666407	-2.96894998311714	0.00298819230963421	0.0253434
RANGAP1	4014.4	-0.32882824620376	0.110747772770692	-2.9691635143274	0.00298611651781701	0.0253434
SUCLA2	688.902	-0.331429503536556	0.111626620913405	-2.96909017602229	0.00298682930997121	0.0253434
STAT2	5992.66	0.708594367543651	0.238753691411129	2.96788863600633	0.00299852948498448	0.0254165
ZBTB41	429.9	0.454763348272505	0.153248871983926	2.96748251641425	0.00300249357981603	0.0254356
WDR74	548.383	-0.407312249287601	0.137274909878791	-2.96712814925351	0.00300595642920138	0.0254504
MMADHC	1758.65	-0.273819041916887	0.0922953264115108	-2.96677039415874	0.00300945608058204	0.0254511
BEND5	135.39	-0.7204923347843	0.242847024762283	-2.96685675062139	0.00300861097954856	0.0254511
ATP5MK	934.41	-0.450348115094817	0.151816663580116	-2.96639449500983	0.00301313722570849	0.0254572
GXYLT1	617.286	0.444098889207519	0.149712407721266	2.96634658387394	0.00301360670998018	0.0254572
LINC01934	74.4863	0.815443831725505	0.274940940389007	2.96588725772071	0.00301811106383891	0.0254807
PLEKHN1	128.007	0.670126442278188	0.226040417263458	2.9646310619624	0.00303046125338281	0.025556
LOC105373289	8.41795	1.1597599128169	0.391184221422263	2.96474103326626	0.00302937824097089	0.025556
SLC46A3	486.796	0.574978712073423	0.194033463575131	2.96329664728573	0.00304363092247347	0.0256525
DBH	7.85142	1.170073238449	0.394948262164977	2.9625987769513	0.0030505391462326	0.0256961
MPHOSPH10	855.989	-0.317951333612813	0.107336244008244	-2.96219917652785	0.0030545012294694	0.0257067
FIGNL2	20.0443	1.05817819748951	0.357236392836756	2.96212317308068	0.00305525534321451	0.0257067
TRIM5	988.574	0.639217641740795	0.215810899214845	2.96193400827471	0.0030571329924679	0.0257079
KXD1	1742.12	-0.28859682262496	0.0974584285970625	-2.96123000113362	0.00306413021523133	0.0257522
ACAT2	2064.09	-0.538147519248016	0.181754393626799	-2.96085012587375	0.00306791191090721	0.0257694
HIP1	152.108	0.69498053634196	0.234764320096699	2.96033288216753	0.00307306796644166	0.0257981
RUBCN	2005.9	0.356227754417496	0.120364012053143	2.95958690925169	0.00308051798727573	0.0258461
IFIH1	2847.67	0.721853906103556	0.243938508777781	2.95916339621941	0.00308475493165611	0.0258583
PCSK1N	54.5142	0.884449728397354	0.29889212949169	2.95909340236389	0.0030854556814852	0.0258583
TMEM101	496.625	0.385235541918461	0.130230006890068	2.95811657480485	0.0030952504395612	0.0259258
BACH1	902.592	0.343810079586844	0.116248828427146	2.95753586714479	0.0031010866882513	0.02596
MFGE8	370.894	0.525434536901354	0.177683189021805	2.95714265257178	0.00310504428278012	0.0259785
EEF2	50312	-0.457863306098562	0.154871955728051	-2.9563990713887	0.00311254080951274	0.0260266
MPI	1282.17	-0.423693467016989	0.143334241534282	-2.95598220272895	0.00311675074940256	0.0260471
NORAD	5651.36	0.276060361467229	0.0934002402343962	2.95567078601116	0.00311989912139067	0.0260481
FAM72C	32.4805	-1.04909098175614	0.354967505931847	-2.95545638466852	0.00312206836881892	0.0260481
NCAM1	25.4418	1.12170000756598	0.379536027652672	2.95545067092416	0.00312212619754906	0.0260481
CNDP2	3133.78	0.388945186160335	0.13168068758823	2.95369953851229	0.0031398954675407	0.0260792
SRP68	2600.36	-0.284171774000013	0.0962046645488252	-2.95382531951756	0.00313861606302156	0.0260792
DCTPP1	1011.67	-0.598244441891219	0.202504122858109	-2.95423339262282	0.00313446854403615	0.0260792
CYTH2	974.253	-0.332529510044905	0.112574457041917	-2.95386288135583	0.00313823408806892	0.0260792
LAMTOR5	973.761	-0.329071833333418	0.111383522511827	-2.95440318201893	0.00313274433363387	0.0260792
LOC100288175	371.957	0.926589471695717	0.313587751398844	2.95480122409887	0.00312870560746548	0.0260792
ANKRD33B	343.077	0.752119256464535	0.25458258507991	2.95432327481652	0.00313355568310671	0.0260792
LINC01138	224.56	0.478132610435597	0.161866249870314	2.95387463920782	0.00313811452848333	0.0260792
ARF5	1915.26	-0.333243559730831	0.112854068714617	-2.95287146955712	0.0031483301971857	0.0261234
GSE1	714.781	0.530872985696052	0.179794811465624	2.95266020953865	0.00315048540100745	0.0261234
PCF11-AS1	22.2683	1.03248259555639	0.349675303836993	2.95268949287222	0.00315018658199751	0.0261234
YDJC	469.409	-0.541254961147537	0.183332468985226	-2.95231370713256	0.00315402321432356	0.0261381
CTCF	2882.24	-0.248896233601662	0.0843227941789602	-2.95170761387987	0.0031602201762006	0.0261749
MELTF	132.821	0.672685503826271	0.227949539783349	2.9510281287061	0.00316718072313557	0.0262179
CLDN15	242.446	-0.415934603578724	0.140954246034337	-2.9508483446281	0.00316902474131466	0.0262186
TMEM140	1185.1	0.802695787050642	0.272044392632303	2.95060588929532	0.00317151311884913	0.0262245
GDPGP1	143.962	0.511558890191516	0.173389928824452	2.95033796749201	0.00317426493614847	0.0262327
RPL35A	8052.21	-0.419209409255325	0.142133522046184	-2.94940562381272	0.00318385798369521	0.0262974
RN7SL1	425.042	0.578635471121498	0.196243751162201	2.94855488490555	0.00319263443269211	0.0263406
NAP1L3	63.5172	0.779735008454016	0.264446258036843	2.94855754149254	0.00319260699235002	0.0263406
SPDL1	985.574	-0.448818955365928	0.152307892571398	-2.94678724646874	0.00321094039856717	0.0264769
DDX41	1716.47	-0.322606932606559	0.109527843273035	-2.94543307862232	0.00322502904278642	0.0265783
HSP90AB1	22531.5	-0.437635579334603	0.148633756362778	-2.94438887937705	0.00323593123900628	0.0265806
RPL35	7539.48	-0.406614424381376	0.138122585122197	-2.94386630558387	0.00324139988634745	0.0265806
PARP12	2818.89	0.585226173212694	0.198732698357832	2.94479055559822	0.00323173348030264	0.0265806
LTA4H	2571.57	-0.357230240203573	0.12130685729218	-2.94484786909571	0.00323113492436424	0.0265806
GLIPR2	1276.45	0.554997816611356	0.188516981391243	2.94402028143835	0.00323978768039454	0.0265806
NME1	648.92	-0.645667363766978	0.219262148568045	-2.94472788843717	0.0032323880630809	0.0265806
TFAP4	307.756	-0.499441985386779	0.169640049033999	-2.94412780608594	0.00323866227562661	0.0265806
CALCRL	39.5774	1.0127055623247	0.343953439784028	2.94431002917311	0.00323675585430565	0.0265806
LOC102725258	11.3865	1.16336270171508	0.395182033699311	2.94386536458859	0.0032414097412962	0.0265806
KBTBD2	1491.33	-0.243639946894189	0.0827955451378401	-2.94266975944867	0.00325395326963525	0.0266688
ZEB1-AS1	220.791	0.593605673166955	0.201746495218381	2.94233450015776	0.00325747852728751	0.026683
ERP27	102.235	-0.627686950712758	0.21337227006961	-2.94174566595736	0.0032636785532742	0.0266904
EP300-AS1	15.8015	1.08000487933204	0.367131787232204	2.94173622903689	0.00326377800513641	0.0266904
FAM218A	14.4111	1.09093338779946	0.370826225075585	2.94189923481571	0.0032620605415817	0.0266904
PLD3	1103.45	0.541617587776101	0.184141507252806	2.94131179795612	0.00326825376698388	0.0267123
NDUFB11	1312.1	-0.318215555446749	0.108292196236633	-2.93849018216793	0.00329815103906438	0.0269419
THOC1	734.267	-0.278676440831496	0.0949043023467028	-2.93639417750988	0.00332052091057395	0.0271097
AFDN	710.348	0.576900349104857	0.196489803047112	2.93603199839605	0.00332440028503455	0.0271264
TSPO	1243.24	-0.314083312672656	0.106994182027729	-2.93551767694486	0.00332991638037413	0.0271464
CPEB4	590.837	0.412991891326416	0.140690519157833	2.93546355361091	0.00333049733738087	0.0271464
KLHL29	117.883	0.788419309313786	0.268618356729902	2.93509095547982	0.00333449929182648	0.0271641
RCC1L	1066.26	-0.375493613009949	0.128006224953295	-2.93340119316036	0.00335270349842242	0.0272705
REX1BD	605.326	-0.409425349849311	0.139581822518973	-2.93322828474788	0.00335457137641766	0.0272705
[truncated: 24,068 more rows]

## Sheet: +P-adj<0.05 (2.3K genes)
GeneID	Base mean	log2(FC)	StdErr	Wald-Stats	P-value	P-adj		Description: This list contains all the genes from the previous list possessing a p-adjusted value lower than 0.05.
[truncated: 2,363 more rows]

[truncated: 2 more sheets: +Bmean>100 (1.9K genes), +(-0.45>Log2FC>0.45) (1.1K)]
