# Supplementary material for: HIV-1 Vpr induces an NFAT-controlled transcriptional program in primary CD4+ T cells
Source: mBio. 2026 Feb 4;17(3):e03605-25. doi: 10.1128/mbio.03605-25 (PMC12977483; doi:10.1128/mbio.03605-25)
Supplement: Data set S4 — List of NFATc1 deregulated genes and the overlap to HIV-1 and HIV-1 delVpr deregulated genes. [file mbio.03605-25-s0004.xlsx]

## Sheet: Pie Chart 1 - All Genes
All Genes Analyzed (25.9K)		NFAT Harmonizome (6,8K)		5840 common elements in "Harmonizome" and "All Genes":
NEIL1		BAD		BAD		Description: all the genes which were positive for sequencing in the mock vs HIV sample (Bmean different from zero) were compared with the Harmonizome list for NFATC1-controlled genes.
DUSP4		WDR83OS		WDR83OS
VPS35L		RC3H2		RC3H2
TROAP		PRKAB1		PRKAB1
NEK2		COMTD1		COMTD1
CDKN3		PRKAB2		PRKAB2
CDC20		LARP4		LARP4
ARHGAP31		LARP7		LARP7
CENPA		MIR3918		MIR3918
KIF14		NECAP1		NECAP1
PRR11		MIR3925		SCO2
TNFSF4		NECAP2		LAS1L
FOXP4		SCO2		ORAI3
LOC105369363		LAS1L		BAX
BORA		ORAI3		ORAI1
PLXNB2		BAX		NPRL2
SDK2		ORAI1		IWS1
CCNB1		NPRL2		SZRD1
PTTG1		IWS1		SDAD1
C11orf24		SZRD1		SPDEF
ARHGEF11		SDAD1		TFPT
KIF20A		SPDEF		CAPNS1
CKS2		MIR3912		STOM
SNX5		TFPT		EPSTI1
NMRAL2P		CAPNS1		GSTK1
PLK1		STOM		PRPF38B
ILF3-DT		EPSTI1		PRPF38A			5840 / 25894 = 22,5534873%
UBE2C		GSTK1		SECISBP2
PTK2		PRPF38B		ZNF10
SLC25A5		PRPF38A		SPAG5-AS1
LPAR6		SECISBP2		VPS13B
SNX30		ZNF10		ATP1A1-AS1
LOC124901245		SPAG5-AS1		VPS13C
MKNK2		VPS13B		DHFR
ETS1		ATP1A1-AS1		MOV10
NDUFV2		VPS13C		PPFIBP2
RCBTB2		DHFR		PKIB
TRMT1		MOV10		SFXN4
CCNB2		PPFIBP2		HYOU1
ANP32E		PKIB		LGALS17A
OAZ1		SFXN4		SFXN5
GPSM2		HYOU1		SFXN2
BCL11B		LGALS17A		STRN
CD70		SFXN5		SF1
FOXD2-AS1		SFXN2		DZIP3
CMBL		STRN		SET
TESPA1		SF1		TFRC
SHISA5		DZIP3		ZNF23
C3AR1		SET		ZNF24
INKA2		TARSL2		ZNF26
SKAP1		TFRC		SFN
SEPTIN11		ZNF23		LOC100132356
TSPYL4		ZNF24		PRKACA
RGMB		ZNF26		MYBPC2
CCNF		LOC100132352		PNPT1
HEXIM1		SFN		MCRS1
H1-10		LOC100132356		ZNF34
CLIC6		PRKACA		PXMP2
DRAM1		MYBPC2		MIR1304
AURKB		PNPT1		MIR3960
SAMD4A		MCRS1		PXMP4
NUF2		ZNF34		HCST
C11orf71		ZNF35		MITD1
CSK		PXMP2		RAPGEF6
ATP5PB		MIR1304		KCNC3
ARHGEF12		MIR3960		ZNF48
LUCAT1		PXMP4		BBC3
PARPBP		HCST		HSPE1-MOB4
ZNF791		MITD1		SHF
CORO1A		RAPGEF6		HCRT
MAD2L1		KCNC3		EGLN2
CDCA3		ZNF48		MBD5
CREM		BBC3		MBD6
LDHB		HSPE1-MOB4		GSTO2
ARPC3		SHF		MBD1
GPD2		HCRT		GSTO1
CYTOR		EGLN2		MBD2
KRR1		MBD5		MBD3
LMNA		MBD6		ADAM17
HMMR		GSTO2		ADAM15
CORO1B		MBD1		PTRH2
TMSB10		DGAT1		PKN2
PPP1CC		GSTO1		TRUB2
MAL		MBD2		ADAM22
KIF20B		MBD3		PRKAG1
H2AX		MIR3945		PLAGL1
GPR68		ADAM17		FADS2
CEP55		ADAM15		FADS1
GNAI2		PTRH2		FBXW5
PIF1		PKN2		FBXW4
PPIA		TRUB2		FBXW7
BBX		ADAM22		LINC01465
SLC16A6		PRKAG1		FBXW9
JUND		PLAGL1		FBXW8
LOC107987095		GATSL3		FBXO15
KPNA2		FADS2		MSH2
MIF4GD		FADS1		FBXO11
IRGM		FBXW5		NEAT1
SNRPD2		FBXW4		FBXO10
PTPN13		FBXW7		FBXW2
RAB15		LINC01465		VMAC
UBE2S		C21ORF33		LRCH1
COX8A		FBXW9		LRCH3
KIF18A		FBXW8		MSH3
TPM3		FBXO18		MSH4
CKS1B		FBXO15		MSH6
DBF4		MSH2		DMTF1
PHB2		FBXO11		PDCD5
TIGD1		NEAT1		PDCD4
LOC124902552		FBXO10		CDKN2AIPNL
PDZD4		FBXW2		LRCH4
PLAAT3		VMAC		PDCD6
AMPD2		LRCH1		APEH
PPP3CA		LRCH3		NPAS4
CHASERR		LOC643770		LENEP
KNSTRN		MSH3		PTAR1
NAB2		MSH4		STX7
NCKAP1		MSH6		STX6
DRAXIN		DMTF1		STX4
AGRN		PDCD5		MAP3K7
MRPS15		PDCD4		NDOR1
ABCA5		CDKN2AIPNL		MAP3K8
DGKA		PDCD1		MAP3K5
TNFSF9		LRCH4		MAP3K6
SMAGP		FAM35A		NEK9
CELSR2		PDCD6		NOP14
SLAMF7		APEH		CERS6
SNRPA1		NPAS4		NOP16
DAZAP1		LENEP		NEK6
SLC30A3		PTAR1		NEK8
POGLUT1		STX7		FBXO38
GTSE1		STX6		RFXANK
ITM2C		STX4		FBXO36
RAD21		MAP3K7		PIAS1
OTUB1		NDOR1		FBXO33
MYC		MAP3K8		FBXO34
CYRIB		MAP3K5		PIAS3
CKAP2		MAP3K6		FBXO31
MAST2		C21ORF58		MINPP1
MAP1A		NEK9		FBXO30
TBC1D10C		NOP14		DRAP1
HP1BP3		KCND1		BMP2K
RPL22L1		CERS6		BCAT2
PLCXD2		NOP16		MNAT1
YY1		NEK6		BCAT1
ULBP2		C21ORF59		BLK
SNRPF		NEK8		BLM
LINC00324		FBXO38		FBXO24
CAMSAP2		RFXANK		LOC100289495
EPM2AIP1		FBXO36		GSTT1
NPM1		PIAS1		FBXO22
CACYBP		FBXO33		GOLIM4
ASPM		FBXO34		SNN
AURKA		PIAS3		FNTB
ID2		FBXO31		FNTA
NEU3		MINPP1		NEK1
HERPUD2-AS1		FBXO30		TNFRSF8
KMT2E-AS1		DRAP1		STYX
MB		BMP2K		ZKSCAN3
DUSP2		BCAT2		BMF
LCK		MNAT1		ZKSCAN5
RBM3		NOP10		NEK4
KIF1A		BCAT1		TNFRSF4
PTP4A2		BLK		ZKSCAN2
FARP1		BLM		UNC45A
RGS10		FBXO24		API5
PTMA		LOC100289495		DHPS
HDAC7		GSTT1		NEMF
EXOSC8		FBXO22		RABGGTB
F2R		CCDC144B		MSL1
SUMO1		GOLIM4		MSL2
LOC107986437		SNN		SON
TNFAIP8L1		FNTB		G6PC3
HMGB2		FNTA		SP1
STK39		NEK1		SP3
RGL4		TNFRSF8		SP4
NIPBL-DT		STYX		IREB2
EDA2R		ZKSCAN3		KCNK7
QTRT1		BMF		AARS2
TOMM22		ZKSCAN5		SHMT2
SLC30A4		NEK4		MLLT1
CSTF2T		TNFRSF4		FBXO46
RSL1D1		ZKSCAN2		FBXO45
LOC105375614		UNC45A		BICD2
DNAJB4		API5		MLLT6
MRPS27		DHPS		FBXO41
CAB39L		HTR1A		SPN
ARPC2		NEMF		DRAM1
RTL5		RABGGTB		DRAM2
MRC2		MSL1		RDH11
LOC105371932		MSL2		RDH10
EEIG1		SON		BCAS3
JRKL		G6PC3		BCAS2
HNRNPA1		SP1		SLC36A1
ARHGDIB		SP3		NOP58
ZSCAN23		SP4		RNASET2
CERK		LOC257396		SORL1
ARHGAP4		IREB2		BCS1L
AIFM2		KCNK7		CFDP1
H3-3B		AARS2		C1D
ITGA6		SHMT2		UNC50
LSM7		MLLT1		IL2RB
LOC105378647		FBXO46		GAPDH
NSMCE1		FBXO45		NOP56
SET		BICD2		MTCH1
TKT		MLLT6		ZMYND8
TIGD7		FBXO41		ALAS1
ACBD7		SPN		UHRF2
SCML1		RABGGTA		SRF
SMAD2		DRAM1		NENF
UBE2V2		DRAM2		U2AF2
CAPZB		RDH11		TNFSF13B
KRBA2		RDH10		MALT1
PRDM8		C21ORF91		PRADC1
MRPL47		BCAS3		FBXO5
GDI2		BCAS2		FBXO4
H2AZ1		SLC36A1		FBXO8
KIF2A		NOP58		SSB
RNF26		RNASET2		PEX19
GRASLND		SORL1		DDIAS
ILF2		MRVI1-AS1		PEX12
PPA1		BCS1L		PEX13
H2AC6		CFDP1		PEX14
MORC4		LENG1		HTR5A
LINC01588		C1D		PEX16
DCHS1		UNC50		NINJ1
AKAP3		IL2RB		SUB1
FNBP1		EGFEM1P		FLYWCH2
SEPHS1		GAPDH		MIR1292
RASL11A		NOP56		SSNA1
RACK1		MTCH1		MYCBP2
DLGAP5		ZMYND8		SLC23A1
PTPN7		C1R		IL2RG
GPX1		ALAS1		PSMB10
DNM3		UHRF2		BCRP3
MTF2		SRF		BSG
FEZ1		LENG9		LOC100289511
IGSF11		NENF		STK38L
GOT1-DT		LENG8		ATXN7L2
DCTN3		U2AF2		ATXN7L3
APRT		TNFSF13B		XBP1
PSRC1		MALT1		MIR1281
GAPDH		PRADC1		APOBEC3H
TAF1D		FBXO5		TGDS
DDX47		FBXO4		TNFSF14
TLR7		RNMTL1		TFB2M
B4GALNT1		FBXO8		BTD
LOC105371082		SSB		MC1R
GCNT4		PEX19		TLCD1
CCDC18-AS1		DDIAS		CWF19L1
GPD1L		PEX12		CWF19L2
HMOX1		PEX13		SDC1
RNF125		PEX14		SPDYA
BICDL1		HTR5A		GRB2
LINC02086		PEX16		MIR1282
SNRPD1		ST5		FBXL5
PHLDA3		NINJ1		FBXL8
ATP10D		BRE		CES2
PHLDA1		SUB1		ZBTB2
MRPS5		FLYWCH2		ZBTB1
CARMIL2		MIR1292		ZBTB6
KIF3A		SSNA1		ZBTB5
CSTPP1		MYCBP2		ZBTB4
TMEM51		SLC23A1		ZBTB3
PGK1		IL2RG		APOO
CASP3		PSMB10		LGALS1
ENPP2		BCRP3		APOE
TEX14		BSG		KCNN4
RRM2B		LOC100289511		BBS1
SARNP		STK38L		SLC10A7
CAPZA1		ATXN7L2		FAM32A
ADSL		ATXN7L3		MST1
CDK1		MIR3648-1		GAB2
HJURP		XBP1		PRPF40B
GABPB1-IT1		MIR1281		PRPF40A
PFN1		APOBEC3H		ZHX2
IMMT		TGDS		RAP2A
ITGA1		TNFSF14		BST2
FAM120A		TFB2M		RAP2B
LOC105373239		MGC72080		TFAP4
TMA7		BTD		KLHL6
TOX2		MC1R		KLHL8
TRA2B		TLCD1		TAX1BP1
SHISA2		CWF19L1		SDE2
TNFRSF18		CWF19L2		TAX1BP3
H4C8		MIR1286		MRPS16
KIF1C		SDC1		DHX8
SGO2		SPDYA		MRPS17
PSMA5		GRB2		DHX9
PPP1CA		MIR1282		MRPS14
CDC37		FBXL5		MRPS15
SYTL2		FBXL8		MRPS10
ANAPC15		CES2		MRPS11
RUVBL2		LOC100505666		TFB1M
DNAJC8		ZBTB2		NEU3
SEPTIN9		ZBTB1		C8G
UBE2N		ZBTB6		RAP1A
BZW1		ZBTB5		RRAS
GLIPR1		ZBTB4		MRPS27
HES2		ZBTB3		MRPS28
TMSB4X		APOO		MRPS25
ODF2		APOM		MRPS26
MRPL11		LGALS1		MRPS23
HMGB1		APOE		MRPS24
FAM83D		KCNN4		MRPS21
LINC02812		LOC100505658		SYP
UBL5		BBS1		CACYBP
BOLA3		SLC10A7		APRT
IL24		FAM32A		TACC3
ACTR2		MST1		HDGF
SELENOH		GAB2		RAD1
TUBB4B		PRPF40B		VMP1
ANP32A		PRPF40A		SELPLG
SAPCD2		ZHX2		MRPS36
GNA15		RAP2A		MRPS34
RCC1		BST2		MRPS35
NME2		RAP2B		MRPS33
H4C9		TFAP4		PRICKLE4
KIF18B		KLHL6		MRPS31
SPIN3		KLHL8		SDF4
SH3BGRL3		TAX1BP1		SDF2
HNRNPD		SDE2		RAC2
RCSD1		TAX1BP3		HSD3B7
MRPL9		MRPS16		DENND4B
SULF2		DHX8		ZNF76
RAC2		MRPS17		ZNF77
PELP1		DHX9		DNAJB14
NELFCD		MRPS14		SDHD
ACTB		MRPS15		ZNF79
PROSER3		MRPS12		APTX
NSA2		MRPS10		BSPRY
C1orf162		MRPS11		DHDDS
PPP2CA		TFB1M		ZNF70
VBP1		NEU3		DNAJB12
CEP170B		C8G		DENND4A
NRBP2		RAP1A		PLAA
LCT-AS1		NEU1		RAF1
KANK2		RRAS		DROSHA
RPS7		MRPS27		IGFLR1
SSB		MRPS28		DENND5A
MRPL58		MRPS25		PCYT1A
GBP1		MRPS26		CARD11
SUMO2		MRPS23		IGF2R
TRAP1		MRPS24		DENND2D
GSTO1		MRPS21		FAM199X
ZBTB7B		SYP		RNASEH1
ZBP1		CACYBP		ZNF92
NCAPD2		APRT		IFT22
TIPRL		TACC3		ZGRF1
CBFB		HDGF		MICU2
LINC02896		RAD1		TXN2
BMS1P1		VMP1		HTRA4
C2orf66		SELPLG		HTRA2
PLXNB1		MRPS36		TACO1
KIF23		MRPS34		PLAU
PIK3R2		MRPS35		DAPP1
HMGB3		MRPS33		EEF2K
ATP5MG		PRICKLE4		NME1-NME2
PIGM		MRPS31		PIBF1
ST3GAL5		SDF4		TNIP1
WDR64		SDF2		ELF1
SNTB2		DKFZP434I0714		EEF1D
PSMD14		RAC2		ELF4
HMGN2		HSD3B7		TNIP3
PPP1R12B		DENND4B		EEF1G
SAT1-DT		ZNF76		ZMYND12
TMEM154		ZNF77		PLEC
LOC105376505		DNAJB14		IFT46
PDGFRB		SDHD		PLD6
ARHGAP10		ZNF79		PLD4
YBX1		APTX		PLD3
SFPQ		BSPRY		PITPNC1
ARPC5		DHDDS		GRK4
GAS6		ZNF70		LASP1
LOC124909347		DNAJB12		GRK6
XPC		DENND4A		GRK5
AZIN2		PLAA		MIR103A2
EIF4B		RAF1		LPXN
WTAP		DROSHA		RRM2
SLC4A8		IGFLR1		CAD
PGBD4		DENND5A		RRM1
RPL4		PCYT1A		DAPK1
GPX4		CARD11		DAPK3
VAPA		IGF2R		SUOX
MAP4K2		DENND2D		WARS2
ERGIC3		FAM199X		GALE
LOC124900547		RNASEH1		GFOD2
UFL1-AS1		ZNF92		DENND6A
LINC02051		IFT22		SLIRP
NCMAP		ZGRF1		GALM
RAN		MICU2		PLEK
CSNK2A1		FGF11		MIR3158-2
TANC2		TXN2		NCMAP
LIME1		HTRA4		OXCT1
RAB31		HTRA2		IFT52
KRAS		TACO1		TDG
VWCE		PLAU		LRRC37A3
KIF22		DAPP1		DNAAF2
GVQW3		EEF2K		HOMER1
RPL5		NME1-NME2		HUS1
RGS19		PIBF1		GANC
NDUFB3		TNIP1		TEC
METAP1		ELF1		CAPN15
TUBA1C		EEF1D		MEX3C
DNASE1		ELF4		ZSCAN21
SSTR3		TNIP3		NUP98
XRCC6		EEF1G		CAPN10
RBMX		ZMYND12		ZSCAN22
LINC00528		PLEC		ZSCAN25
RPL27A		IFT46		VPS25
E2F4		SHANK3		ZSCAN26
COX7B		PLD6		TARS2
PKP4		PLD4		VPS29
DUSP7		TROVE2		VPS28
TTN		PLD3		TES
SLC22A17		PITPNC1		RALA
CD27		GRK4		MTA2
CTBP1		LASP1		TFG
SUB1		GRK6		NUP85
ADCY9		GRK5		ZSCAN12
CIB1		MIR103A2		TGS1
SIGIRR		LPXN		ST3GAL5
BTF3		TMEM189-UBE2V1		RRP36
RHOG		RRM2		MVB12A
SNRPG		CAD		ST3GAL6
KATNB1		RRM1		ZSCAN16
PRMT1		DAPK1		APOL2
FRMD3		DAPK3		RALY
ARHGEF6		SUOX		ST3GAL2
C1QBP		WARS2		VPS18
SPATS2L		GALE		ST3GAL3
GET3		GFOD2		ALOXE3
DEDD		DENND6A		ARL14EP
LOC112268133		SLIRP		PLK4
RPL10		MIR103B2		PRKCI
MPZ		GALM		PRKCD
MGAT3		PLEK		PLK1
IL18RAP		MIR3158-1		PLK3
PIH1D1		MIR3158-2		PRKCE
RPS21		NCMAP		ELL2
LIMS2		OXCT1		MCAT
DNMBP		IFT52		ELL3
NDUFC1		TDG		COPZ1
RASGEF1B		LRRC37A3		PRKD2
IGF1		DNAAF2		RRP8
LIX1-AS1		HOMER1		IPO13
ZNRD2-DT		HUS1		RRP1
EEF1A1		GANC		PLEKHA8P1
ADD2		TEC		PRKDC
E2F7		CAPN15		ELK1
TREM1		MEX3C		CFP
LIX1L		ZSCAN21		ELK3
PPP3CB		NUP98		RRP9
RPS6		CAPN10		ELK4
GSN		ZSCAN22		MTBP
MRPS26		ZSCAN25		FAM120AOS
MIR34AHG		VPS25		ALCAM
GJC1		ZSCAN26		NUP62
RAB27B		TARS2		BTF3
MANEA-DT		VPS29		EXOC8
AHCY		VPS28		IL10RB
RPS24		TES		IL10RA
YWHAB		RALA		ASH1L
SMC4		MTA2		MTF1
GLS2		TFG		MTF2
LOC105374746		NUP85		GART
LOC124903173		ZSCAN12		GAS5
RBM8A		TGS1		RARA
NUP88		ST3GAL5		MOCS2
RBM47		RRP36		RCCD1
EIF3L		MVB12A		EXOC2
LOC105373142		ST3GAL6		DENND1C
UBE2D3		ZSCAN16		BTG2
PRDX3		APOL2		BTG1
LOC105374745		RALY		PRDM10
CFL1		ST3GAL2		MTDH
TPI1		VPS18		METTL21A
METAP2		ST3GAL3		ERMP1
TRIM56		ALOXE3		ARRDC1-AS1
G2E3		ARL14EP		TK1
THUMPD3-AS1		PLK4		GAR1
LOC124906307		PRKCI		RRS1
ANKRD17-DT		PRKCD		CIC
FMNL1		PLK1		MBNL1
LPIN2		PLK3		CDKN2C
PPP4R2		PRKCE		GATB
ERCC1		LRRC75A-AS1		G0S2
ITGAE		ELL2		ELP2
SEPHS2		MCAT		GATC
LOC105374334		ELL3		ELP3
GUK1		COPZ1		RRP1B
ACTR3		PRKD2		ELP4
ZNF318		RRP8		ELP6
CNOT7		IPO13		FOSB
GCHFR		RRP1		ANGPTL6
CRLS1		PLEKHA8P1		TIMELESS
NKD1		PRKDC		SRFBP1
IL13		ELK1		SETD5
ALKBH7		CFP		SETD6
CCNI2		ELK3		CDKN1B
HNRNPDL		RRP9		SETD4
OPLAH		ELK4		SETD9
TEC		MTBP		MCEE
SLC2A12		FAM120AOS		ZSCAN30
DENR		ALCAM		MTG1
GNPTAB		NUP62		OLFML3
PABPC1		BTF3		ZSCAN31
UQCRC1		EXOC8		ASH2L
MDH2		IL10RB		MTG2
SNRPB		IL10RA		RRP15
CCNA2		ASH1L		SETD2
UTP14A		MTF1		PAIP2
ABHD4		MTF2		SKIDA1
SCARB2		GART		HIPK1
MDK		GAS5		HIPK3
ZNF541		RARA		COPS5
ELK1		GARS		COPS4
ATP5PF		MOCS2		UBOX5
ARPC1B		RCCD1		COPS6
CALM2		EXOC2		COPS3
NUFIP2		DENND1C		COPS2
MTA1		BTG2		FKBP5
PSMB6		BTG1		COPS8
PLEKHG4		METTL21B		FKBP7
NUP50		PRDM10		FRA10AC1
EGR2		MTDH		GTF2I
LOC124901232		METTL21A		FKBP2
TXK		ERMP1		LCLAT1
UBQLN2		ARRDC1-AS1		THG1L
PARP15		NDNL2		RNU12
FBXL19		TK1		CFL2
GABARAPL1		GAR1		CFL1
LOC124903251		RRS1		KCMF1
LOC105369968		CIC		MAP2K2
LOC124903696		MBNL1		MAP2K1
TACC3		CDKN2C		MIRLET7I
TFB2M		GATB		GTF3A
SERF2		G0S2		MIRLET7D
GARRE1		ELP2		PITPNM1
CALM3		GATC		CNP
PPFIBP1		ELP3		INSIG1
ARHGEF1		RRP1B		LARP1B
H2AZ2		ELP4		VPS72
SNHG29		ELP5		TPR
PDCD10		ELP6		BTLA
EIF3F		FOSB		OIP5
SUMO3		GATS		MGME1
LOC202181		ANGPTL6		DIS3
LOC124903065		TIMELESS		AVPR2
MDM2		SRFBP1		SECISBP2L
CAPN10-DT		SETD5		LANCL2
LINC01134		SETD6		ESPL1
HSPD1		CDKN1B		MCM4
LOC107984585		SETD4		BCL2
KIF2C		SETD9		MCM5
MRPL48		RARS		CEBPZ
TAGLN2		MCEE		MCM6
SERPINB9P1		ZSCAN30		MCM7
TADA3		MTG1		MCM2
TOMM34		OLFML3		MCM3
ADPRH		MINOS1		BMPR2
SNX17		ZSCAN31		ZC3H6
MRPL1		ASH2L		ZC3H4
TBKBP1		MTG2		ZC3H3
GTF3A		RRP15		VPS4B
SLC25A4		SETD2		ZC3H8
RPL15		PAIP2		VPS53
UNC13D		C8ORF37		MCL1
TCTA		SKIDA1		CR2
UBXN10		HIPK1		GGPS1
MYL6		HIPK3		LEMD3
UCKL1		COPS5		MTOR
RPL24		COPS4		CPT1C
HCST		UBOX5		LEMD2
YME1L1		COPS6		TSN
LRRFIP1		COPS3		CPPED1
DEPDC1B		COPS2		ASXL2
ARF1		FKBP5		ASXL1
EML6		COPS8		EVI2A
PPP4C		C8ORF33		APOBR
CLPP		FKBP7		VPS45
TMC6		FRA10AC1		CRK
WAS		GTF2I		CAGE1
LOC107986860		FKBP2		ALDH9A1
ARSB		LCLAT1		HDAC4
LOC105378075		THG1L		MCM8
BCL6		RNU11		HDAC1
GAREM2		RNU12		HDAC2
LSM1		CFL2		TCP10L
UCP2		CFL1		TULP3
BTN2A2		C8ORF44		TTK
PABPC4		KCMF1		MTO1
FNTA		MAP2K2		HECTD1
SUPT4H1		MAP2K1		VPS36
FKBP1A		MIRLET7I		CSK
PYM1		GTF3A		VPS39
RASGRP1		MIRLET7D		SLC35A3
LSM5		PITPNM1		DYNC2H1
DUS3L		LINC00029		SLC35A5
DNAJC3-DT		FAM49B		SLC35A4
RGCC		CNP		SLC35A1
DENND5A		INSIG1		IFRD2
NECTIN3		LARP1B		NIF3L1
ZNF621		VPS72		GLOD4
BISPR		TPR		CTH
NUP37		BTLA		GSAP
HNRNPK		OIP5		BCOR
COPS9		MGME1		SLC35B3
FBXL19-AS1		DIS3		SLC35B2
RAP1B		AVPR2		IL21R
CCAR1		LOC283710		SLC35B1
RPA3		SECISBP2L		AQP3
GALR2		LANCL2		AQP1
USP30-AS1		ESPL1		NFS1
SRSF4		MCM4		NIPAL1
CASP7		BCL2		ARFIP2
COA6-AS1		MCM5		ARFIP1
LRRC3		CEBPZ		BTRC
STAT5A		MCM6		TANGO6
PNRC2		MCM7		TMED9
ATP5PO		C8ORF76		SLC35C2
PLAU		MCM2		SYNRG
CCNC		MCM3		OCEL1
SPINT2		BMPR2		ZZZ3
STOM		ZC3H6		RPS2P32
NUDT3		ZC3H4		RBAK
BABAM1		ZC3H3		HDAC10
HES4		VPS4B		IL23R
RPSA		ZC3H8		MPHOSPH10
CHCHD1		C8ORF82		PITPNB
LOC107983998		VPS53		TXN
LINC00865		C8ORF86		NFU1
VPS51		MCL1		SLC35E3
PFDN2		C8ORF59		SLC35E1
NIBAN1		CR2		TYK2
PPP1R16A		GGPS1		SCNM1
SMG6		APOC4		NFX1
EMG1		LEMD3		COPG1
FSD1		MTOR		MEGF8
CADM4		CPT1C		MTTP
PHF19		LEMD2		SLC35F6
CHROMR		TSN		CAB39L
FAM72B		CPPED1		SLC35F5
ERF		ASXL2		SLC35F2
RAP1A		ASXL1		GSE1
ILF3		EVI2A		SEC61G
FOXO1		APOBR		SEC61B
CTSZ		VPS45		TMED4
TMEM30A-DT		CRK		TMED2
RPS29		CAGE1		TMED1
RPL10A		ALDH9A1		TMED5
AHNAK		LOC100505622		MTX2
FBXO44		HDAC4		MTX3
ABR		MCM8		NFYC
HDGF		HDAC1		SUSD3
CDK2AP2		HDAC2		SLC35G1
TOMM6		TCP10L		SVIP
TTF1		TULP3		NR6A1
NIPSNAP1		TTK		SPCS2
ISM1		MTO1		SIPA1
CBX3		MIR146A		GBE1
LOC124900514		HECTD1		SIPA1L3
ZNRF3		VPS36		RSF1
SMPD1		CSK		NOP14-AS1
TXNRD1		MIR1470		NFYA
CALM1		VPS39		CPSF7
MRPL4		SLC35A3		CPSF2
MYBL1		SLC35A2		CPSF1
FOCAD		DYNC2H1		CPSF3
TWF2		SLC35A5		RSBN1
NDUFA2		SLC35A4		ACYP2
SELENOF		SLC35A1		TARBP1
CPT1A		IFRD2		TRPC4AP
ZNF335		C14ORF80		CLEC17A
BIRC3		KIAA0922		TARBP2
EIF3I		NIF3L1		GSTA4
RRAD		GLOD4		TYMP
POGLUT3		CTH		ZCCHC9
AMD1		UHRF1BP1		ZCCHC8
SATB1-AS1		GSAP		RBFA
LOC124904786		BCOR		TYMS
ZKSCAN2-DT		SLC35B3		EMC1
XDH		SLC35B2		EMC3
IL2		IL21R		STX16-NPEPL1
RMDN2		SLC35B1		EMC4
CENPF		C1RL-AS1		EMC6
ZBTB20		AQP3		EMC7
PLK2		AQP1		HELQ
PSMD13		NFS1		GBAP1
MED13L		MGC45922		DIAPH1
BCL2L11		NIPAL1		DIAPH3
RUFY3		ARFIP2		ZCCHC4
IL4R		ARFIP1		ZCCHC3
DBNDD1		BTRC		ZCCHC2
LINC02648		TANGO6		ISYNA1
FAAP20		LOC100505549		PMCH
KLHL11		TMED9		ROGDI
RPS16		SLC35C2		SPPL2B
LYPLA1		SYNRG		GSTCD
CDCA2		OCEL1		COPB1
RAB24		ZZZ3		SPPL2A
PLAC8		RPS2P32		CLEC16A
HFE		RBAK		CAMSAP2
COX6B1		HDAC10		EME1
LOC122539212		IL23R		ZMAT2
NEK1		MPHOSPH10		EME2
NDUFA1		PITPNB		FPGS
TMEM126A		TXN		ZMAT3
CLNS1A		NFU1		UBC
ZFAS1		FAM41C		UBB
ZNF653		SLC35E3		FPGT
LINC01963		SLC35E1		ATP13A1
TSPOAP1		TYK2		RBKS
COL6A1		C17ORF62		RBL1
HLA-DQB1		SCNM1		DNASE2
CTNS		NFX1		PMF1
RAP1GAP2		COPG1		AASDH
NEK3		MEGF8		DBI
SRP14		SDCCAG8		RTEL1
AIMP2		SDCCAG3		DBP
RPL41		MTTP		EMG1
LOC107984515		SLC35F6		DBT
CENPE		CAB39L		LOC91450
COX6C		SLC35F5		OXSR1
BCL2L1-AS1		C17ORF70		DCK
PARVG		SLC35F2		RPS6KB2
EIF3E		C17ORF75		RPS6KB1
UBR5-DT		GSE1		DDIT4
ANAPC1		SEC61G		DDIT3
DCAF16		SEC61B		RBMX
EFCAB13		TMED4		THRA
PMPCB		TMED2		DDN
SRSF2		TMED1		RBM4
GPI		TMED5		RBM5
UBXN2A		C17ORF49		RBM3
MIR4453HG		MTX2		RPS6KA3
LOC105375884		MTX3		SAP30L
CDC25B		NFYC		POC1B
RHPN1		SUSD3		PDSS2
LOC124905132		SLC35G1		COLGALT1
ARID1A		SVIP		RBM6
MRPL37		NR6A1		BUB1
COMMD10		SPCS2		RBM7
LOC122539214		C21ORF2		POC1A
RBM12		NUPL2		TYW5
EIF3J		SIPA1		TYW3
ADA2		NUPL1		MCTS1
ASPA		RNU86		DEK
CCT5		GBE1		ZFYVE26
EEF1G		SIPA1L3		GAPVD1
CSNK1A1		RSF1		SCAMP1
NDUFA13		C17ORF53		HSPE1
TNFSF15		GSG2		SCAMP4
SF3B1		NOP14-AS1		PTRHD1
SAMHD1		NFYA		SERBP1
COPS3		CPSF7		SNORA26
IL4		CPSF2		SNORA27
ZNF674-AS1		SNORA45A		SNORA24
FLT4		CPSF1		SNORA25
PLEKHA2		CPSF3		DCHS1
QRICH1		RSBN1		SNORA20
ZNF490		ACYP2		SNORA21
ZNF302		TARBP1		CGGBP1
MOB1A		TRPC4AP		STAU2
CIAO2A		CLEC17A		NXF1
RPL27		TARBP2		MUC1
L1CAM		GSTA4		SNORA18
TSKU		TYMP		TYW1
PFKFB4		ZCCHC9		STAT6
CEP250-AS1		ZCCHC8		SNORA13
CFAP54		ZCCHC6		HES1
CD96		RBFA		SNORA52
CPLANE1		TYMS		PMM1
CHRM3-AS2		EMC1		EDEM1
TMED2		EMC3		ACTL6A
DCTN6		STX16-NPEPL1		EDEM3
RPL21		EMC4		LRBA
TMC8		HIST1H2AE		VPS37C
ATP5F1C		EMC6		VPS37A
MAP2K3		HIST1H2AH		LATS1
EID2B		EMC7		SETX
EIF2A		HIST1H2AG		LINC00309
RIPPLY3		HIST1H2AB		SNORA48
MYL6B		EMC9		SNORA44
RIPK2		HIST1H2AD		SNORA40
DLEC1		HIST1H2AC		SDR39U1
RSRC2		C17ORF89		RBPJ
CFAP298-TCP10L		HELQ		AAAS
MAGEE1		GBAP1		IL4I1
TENT5A		C17ORF80		SNORA37
PPAN		C17ORF85		SNORA31
HNRNPA3		MESDC1		SNORA32
LOC105375615		GLTSCR2		IKBIP
TNFRSF10B		MESDC2		SNORA72
KCTD7		DIAPH1		SNORA70
CLIP4		TMEM5		EMP1
CUEDC1		SELO		SIRT5
EZR		DIAPH3		NIPA2
LOC105371870		SELK		BCDIN3D
CACNA2D2		ZCCHC4		SIRT7
HNRNPA2B1		ZCCHC3		SIRT1
CCNI		SELT		RBSN
APOL1		ZCCHC2		SIRT3
ZBTB26		C17ORF99		CS
LINC00938		ISYNA1		ECSIT
COX10		PMCH		TTLL5
NCBP2		ROGDI		TTLL3
MSL1		SPPL2B		UBAP1
SRP9		GSTCD		UBAP2
MIX23		COPB1		SNORA68
PCGF3-AS1		SPPL2A		SNORA67
TDP1		CLEC16A		SNORA80B
TCN2		CAMSAP2		SNORA65
VDAC1		EME1		ARF4
LOC124903881		ZMAT2		SNORA63
CXCL10		EME2		ARF3
JAML		FPGS		ARF1
MAPKAPK3		ZMAT3		LRSAM1
GLCE		UBC		WBP2NL
AIP		UBB		ATG101
RNF138		FPGT		STAP1
LOC100289230		ATP13A1		SUDS3
PHTF1		RBKS		STAT1
PDE4D		RBL1		MDH2
LOC102724805		DNASE2		HNRNPUL2-BSCL2
MYL12B		PMF1		IL11RA
ABHD3		AASDH		STAT3
TCF3		NRXN3		STAT4
BCL2L12		DBI		RNASE6
PICALM		RTEL1		RNASE4
CREB3L3		DBP		RILPL2
KREMEN1		EMG1		DLD
RPL13A		DBT		ARF6
PODXL		C14ORF28		RPLP0
RASSF5		HIST1H2AM		HEXA
EIF3M		LOC91450		RNASEK
UNC119		HIST1H2AJ		SNORA81
BUB1		HIST1H2AI		RPLP2
STMN1		HIST1H2AL		RPLP1
TIMM13		HIST1H2AK		TUBA1A
LZTS1		OXSR1		CCNDBP1
MAZ		DCK		UNK
TTC32		RPS6KB2		IKBKB
RBM17		RPS6KB1		ZFYVE27
MYO5A		DDIT4		TUBA1C
CHI3L2		HIST1H2BG		TUBA1B
SLCO4A1-AS2		DDIT3		SMCHD1
PDS5A		HIST1H2BF		MDH1
DDX54		KIAA0907		APPL1
NUTF2		HIST1H2BI		PPP1R16B
TTC27		HIST1H2BH		RBX1
SEMA6C		HIST1H2BC		TFCP2
CDC42		RBMX		ZC3HC1
TXNL4A		HIST1H2BB		TUBGCP6
LOC124905076		HIST1H2BE		TARDBP
CXXC1		HIST1H2BD		NSMAF
PAGR1		HIST1H2BO		MAD2L1
EIF3H		HIST1H2BN		PPP1R15B
NHP2		HIST1H2BK		HDDC3
NACC1		THRA		CCNT2
CDCA8		HIST1H2BJ		CCNT1
MCRIP2		HIST1H2BM		UBE2D3
CXCL11		HIST1H2BL		UBE2D4
WDR1		DDN		PPP1R15A
OSTC		RBM4		UBE2D2
COPZ2		RBM5		LOC100289230
FZR1		RBM3		RBMXL1
LOC107986997		RPS6KA3		RNFT1
PRRG4		SAP30L		BCL2L13
GPS1		POC1B		BCL2L12
RHOA		PDSS2		PMPCA
TP53I11		COLGALT1		PMS2
WDR43		RBM6		PMS1
BLCAP		BUB1		IK
LOC107984561		RBM7		TIA1
RTRAF		POC1A		TNFRSF10B
QARS1		TYW5		TNFRSF10A
GADD45GIP1		TYW3		MYD88
TNFSF14		MCTS1		CDC42EP3
TSC22D1		DEK		MDM4
UQCRH		ZFYVE26		ST6GALNAC6
ZC3H15		GAPVD1		MDM2
SNHG30		SCAMP1		EID2B
SLC25A22		HSPE1		TUBGCP2
LOC124900301		SCAMP4		TUBGCP3
NKIRAS1		SCAMP3		FAM13B
SLC35A4		PTRHD1		ARL2
STARD9		RBP5		ARL3
MVB12B		SERBP1		ARL1
ZBTB37		SNORA26		NIPBL
CEACAM1		SNORA27		LINGO3
MFAP3L		SNORA24		PPP1R12A
LRRC32		SNORA25		DR1
DOCK4		DCHS1		RAD23B
GPNMB		SNORA20		RAD23A
HIVEP3		SNORA21		PIK3CA
IKZF1		CGGBP1		AAK1
RPLP0		STAU2		LINC00324
SYNJ2BP		NXF1		ST6GALNAC3
TOP2A		MUC1		SH2D2A
NTRK1		SNORA17		PMVK
MRPL38		SNORA18		DSE
ARRDC5		TYW1		MDN1
RAB11FIP4		STAT6		SLFN12L
MRPS35		SNORA13		PPP1R14B
AMER1		HES1		KHNYN
SNRPA1-DT		SNORA10		VPS33A
SULT1B1		SNORA52		KATNA1
SYNE1		PMM1		DTL
MICAL2		EDEM1		PABPC1L
SH2D3C		ACTL6A		MMADHC
DNAJC9-AS1		EDEM3		SPG21
CCDC43		LRBA		NXT1
ZNF844		VPS37C		NXT2
TJP2		VPS37A		SH2D4B
C5orf63		LATS1		PIK3CD
SHC1		SETX		ATRAID
HIBADH		LINC00309		HSD17B12
LOC124900657		SNORA48		HSD17B11
PDIK1L		SNORA44		PRIMPOL
ZNF157		SNORA43		PIK3CG
TLR1		SNORA40		NGRN
SLC25A3		MDC1		CNNM2
RELL1		SDR39U1		LINC00339
HPCAL1		RBPJ		PCBD2
ATP5MF		AAAS		AAMP
TRIM14		IL4I1		SPG11
PIMREG		SNORA37		DUT
TRIM3		SNORA31		LAP3
RPL3		SNORA32		ULK4
RPAP2		IKBIP		ULK3
TOP2B		SNORA72		PEX11B
CALCOCO2		SNORA70		TIFA
CLN5		EMP1		LRP8
KATNBL1		SIRT5		UBE2L3
CASP1		NIPA2		BAIAP2L1
RPS8		BCDIN3D		RAB11FIP1
SKIL		SIRT7		DHX33
CYB5R1		SIRT1		CCNL2
GAS7		RBSN		CCNL1
MRPS34		SIRT3		N4BP3
CAMK2N1		CS		N4BP2
LOC100130992		ECSIT		N4BP1
PFDN4		TTLL5		ARSB
ZCCHC24		TTLL3		AAR2
NRSN2		UBAP1		PIK3R1
DDX50		UBAP2		BANK1
LOC124906082		SNORA68		DHX29
GNL3		SNORA67		GCDH
NDUFB8		SNORA64		PAXIP1
WIZ		SNORA80B		LRR1
SMAD7		SNORA65		TXNDC11
TPX2		ARF4		TXNDC12
JPT1		C11ORF31		PCBP1
NFATC1		C11ORF30		MTVR2
COX7A2		SNORA63		MRPL1
ZNF891		SNORA61		TXNDC15
TUFT1		ARF3		TXNDC17
LOC124906209		ARF1		MRPL4
UBL4A		LRSAM1		ART3
FKBP11		PP7080		MRPL3
SERPINE2		WBP2NL		MRPL2
LINC00205		ATG101		TCL1A
CLINT1		STAP1		MRPL9
PPP1R14B		SUDS3		SPATA5L1
TMEM106A		SNORA57		PCBP2
EEF1E1		C11ORF24		ARSK
SMS		STAT1		TESPA1
LOC107986950		MDH2		MICAL1
NOP16		HNRNPUL2-BSCL2		DHX15
EMC3-AS1		IL11RA		RCC1
LINC00910		STAT3		MIER1
SLC36A1		STAT4		RCC2
CTSV		RNASE6		ACAD10
RAVER1		RNASE4		ACAD11
DPP8		MIR24-2		ZBED5
SEH1L		RILPL2		CLHC1
DEAF1		FLJ22447		NCOA2
HCFC1R1		DLD		NCOA3
TESC		ARF6		NCOA7
RGL1		SNORA84		NCOA5
RABL3		C11ORF54		UBE2G2
KIF5A		RPLP0		MRPS7
HMGA1		HEXA		UBE2G1
RRM2		RNASEK		MRPS6
PHF2		SNORA81		MRPS5
ZMAT3		RPLP2		LAT2
PDHB		RPLP1		IMMP1L
LINC02693		TUBA1A		CCNG2
NCR3LG1		CCNDBP1		CRELD1
CCDC22		UNK		SFI1
MCOLN2		IKBKB		CETN3
ZNF397		ZFYVE27		SUPT4H1
AXL		TUBA1C		IGHMBP2
SOCS1		SNORA7A		NEDD9
LOC124902765		TUBA1B		PCSK7
LOC107986785		SMCHD1		IER3IP1
COPS2		MDH1		GNGT2
SMYD5		APPL1		SOCS1
TTK		SNORA78		SCAND1
RFX3-DT		DIO3OS		RCE1
IMPDH2		C11ORF48		SOCS5
CH25H		C11ORF65		STARD3NL
OLA1		PPP1R16B		NEDD1
NEURL1		RBX1		AUNIP
LOC105374333		TFCP2		TNFRSF13C
PDCD6		ZC3HC1		TNFRSF13B
RANBP1		TUBGCP6		NUBP1
CPEB3		TARDBP		WASL
COX7C		NSMAF		LOC286059
NDFIP2		MAD2L1		ENC1
CD274		C11ORF58		HYAL3
PHLDB2		PPP1R15B		KLHL28
BTBD2		HDDC3		KLHL24
SRSF10		CCNT2		HUWE1
NDUFA4		C11ORF71		LAX1
HPRT1		CCNT1		KLHL20
LOC107987269		C11ORF73		RPP25L
ZNF614		UBE2D3		KLHL21
BAX		UBE2D4		PROB1
LINC00173		PPP1R15A		ACTL10
LOC124900163		UBE2D2		GLB1L
MPG		LOC100289230		RPL26L1
COPS5		RBMXL1		BCCIP
GALNT6		RNFT1		CCND3
AZIN1		BCL2L13		CCND2
HSBP1		BCL2L12		FAM172A
LOC124904310		PMPCA		TAF1D
DCAF13		C11ORF68		BANF1
LINC02341		PMS2		CYBA
ABCE1		PMS1		DARS2
PMEPA1		IK		GCLC
ECSIT		TIA1		UBE2R2
CPSF3		TNFRSF10B		STT3B
TIRAP		TNFRSF10A		STT3A
LINC00861		MYD88		VCP
ULBP1		CDC42EP3		KLHL18
LSM4		MDM4		KLHL11
SIDT1		ST6GALNAC6		KLHL12
GP5		MDM2		GATAD1
LINC01569		EID2B		EBP
LOC401261		TUBGCP2		SH3GL1
RPL34-DT		TUBGCP3		CYC1
SLFN12L		FAM13B		ECD
FOXP1		C11ORF94		LRWD1
SPRYD4		ARL2		ABHD14B
SETMAR		ARL3		ABHD14A
BLVRB		C11ORF91		SFPQ
SEPTIN7		ARL1		CYCS
LOC105374748		NIPBL		QRICH1
RAB7A		LINGO3		RTN4
PDCD2		PPP1R12A		MCUR1
MGC12916		DR1		YWHAG
ZNF540		RAD23B		CHD9
MANEAL		RAD23A		CHD8
PLEKHG2		PIK3CA		PIK3R5
SUV39H1		AAK1		PIK3R3
ZNF767P		LINC00324		PIK3R2
STAP1		ST6GALNAC3		CHD2
GABPB1		SH2D2A		CHD1
SRPK1		LOC100506804		PIK3R6
KIF21A		PMVK		UBE2Q1
CHST15		DSE		YWHAQ
LOC105376957		LOC100506801		EED
PNMA1		MDN1		TAF13
PARL		SLFN12L		TAF11
CAMKK1		METAP1D		TAF12
SAE1		PPP1R14B		TAF10
IRF4		KHNYN		YWHAZ
UIMC1		VPS33A		NCRUPAR
PCBP1-AS1		KATNA1		TBC1D1
NACA		DTL		TBC1D4
RPS10		PABPC1L		PNKD
PEX10		MMADHC		TBC1D5
LINC03063		SPG21		ABHD17B
BUB1B		NXT1		ACIN1
CWC27		NXT2		SFR1
CIAO2B		SH2D4B		VHL
LINC01424		PIK3CD		MDH1B
DPY19L2P2		LRMP		MED1
THOC6		ATRAID		WSB1
C19orf53		HSD17B12		WSB2
TMCO4		HSD17B11		MED4
C10orf95-AS1		PRIMPOL		RPL22
FANCL		PIK3CG		RPL21
RADX		NGRN		RPL24
CRY2		MDP1		RPL23
U2AF2		CNNM2		IFT80
SYP		LINC00339		MED7
PFKL		PCBD2		CPEB2
TMEM250		AAMP		ABCA12
C1QTNF12		SPG11		RPL26
MRPL16		DUT		ASB8
LOC101928236		LAP3		RPL28
ELOC		ULK4		ASB6
TMPO		ULK3		RPL27
RNF7		PEX11B		ASB3
LOC115308161		TIFA		ALG10B
NOP58		LRP8		CPEB4
CAAP1		UBE2L3		RPL29
IMP4		BAIAP2L1		ASB1
PIGC		RAB11FIP1		RPL11
LOC102724745		DHX33		MAML2
MICOS10		CCNL2		RPL10
LOC124902491		CCNL1		MAML1
RPL17		N4BP3		RPL13
SMIM14		N4BP2		PNKP
RAB35-AS1		N4BP1		RPL12
RLN1		ARSB		SLAIN1
TAF1		AAR2		GPR155
STK17B		PIK3R1		RNF115
NASP		BANK1		IFT74
RHOF		DHX29		RPL15
PSMA2		DXO		RPL14
ALPK1		GCDH		CYP1B1
MMS19		PAXIP1		RPL17
UQCR11		LRR1		RPL19
GSAP		TXNDC11		ANKS1A
TLR3		TXNDC12		RPL18
ZFYVE28		PCBP1		RPL41
TRIM8		MTVR2		SLC16A13
TNFSF11		MRPL1		PRRC2C
GORASP1		TXNDC15		SLC16A14
VWA5A		OSGEP		GPR183
LINC03044		TXNDC17		RPL31
PSMD8		MRPL4		RPL32
PLEKHA8		ART3		RPL35
PTPN6		MRPL3		RPL34
ATP8A2		MRPL2		ENO1
CCT4		TCL1A		VPS26B
COX4I1		C14ORF1		GPR180
H2BC5		MRPL9		ENO2
PPP1R35		C14ORF2		VPS26A
ZNF345		SPATA5L1		TMEM187
ORAI3		PCBP2		GPR171
TUG1		ARSK		RPL37
LOC101930112		TESPA1		RPL36
CHD9		MICAL1		RPL39
LINC02100		DHX15		PNO1
TRAPPC1		RCC1		RPL38
VAV2		MIER1		MYBL1
C3		RCC2		RTTN
STOML2		LOC100506746		GSDMD
GPRASP1		ACAD10		GSDMB
FAU		ACAD11		TMEM175
GNB1L		ZBED5		RNF146
CDKN1B		CLHC1		RNF149
OGFRL1		NCOA2		LSG1
CRTC2		NCOA3		AFTPH
NHERF1		WARS		CCDC90B
H4C15		SSSCA1		RNF141
RPS3		NCOA7		ABHD5
CCDC141		NCOA5		TMEM168
ATP6AP1L		UBE2G2		LOC100288069
GBP1P1		MRPS7		TIMMDC1
TSPAN14-AS1		UBE2G1		ANKHD1-EIF4EBP3
METTL4		MRPS6		ANKRD46
CYTH3		MRPS5		TMEM154
EIF2AK1		LAT2		GCFC2
SDCBP		IMMP1L		TMEM156
JTB		LOC100499194		CLIP4
JARID2		CCNG2		CLIP2
NFYB		CRELD1		RNF126
PTCH1		SFI1		NMNAT1
LYRM9		AARS		ANKRD42
ATP6V0D1-DT		CETN3		RNF121
CHD9NB		SUPT4H1		ANKRD40
PGAM5		IGHMBP2		RNF123
ASB13		NEDD9		MSRB1
GART		NEDD8		BSCL2
RUVBL1		PCSK7		SPEF1
CYP1A1		IER3IP1		TMEM141
MRPL51		AATF		TMSB4X
SH3BP5		GNGT2		RNF138
ESPL1		SOCS1		TMEM147
NR1H3		LARS		GPR132
MTX1		SCAND1		RNF139
GAR1		RCE1		ENSA
ALDOA		SOCS5		ANKRD54
LINC00899		STARD3NL		SNORA71A
GLT8D2		NEDD1		SNORA71B
RPL22		AUNIP		TMEM14B
BUD31		TNFRSF13C		GPR137
VDAC2		TNFRSF13B		SNORA71D
SLC44A1		NUBP1		TMEM14C
TYW3		WASL		SNORA71E
KNOP1		LOC286059		RNF43
SOX12		ENC1		RNF44
HEMK1		HYAL3		CD164
TAF10		BCAP29		ANKRD26
LOC107985400		KLHL28		PNRC1
RNF207		KLHL24		RNF41
ARL6IP4		HUWE1		PNRC2
LZIC		LAX1		CNOT6
WFS1		KLHL20		MELK
PRELID3B		RPP25L		CNOT7
LPGAT1		KLHL21		CNOT8
METTL26		FAM173B		ABI3
NHLRC3		FAM173A		CNOT1
GPN1		PROB1		SYPL1
SELENOT		ACTL10		ERP27
TRPC1		GLB1L		ABI1
LINC01003		RPL26L1		ABI2
ECHS1		BCCIP		MIR1227
ETV4		RRNAD1		CNOT4
FYN		CCND3		RPL13AP5
S100A11		CCND2		ERP29
ZNF460-AS1		FAM172A		NHP2
POLR2K		TAF1D		RNF32
PDAP1		BANF1		RNF34
GPR84		MIR4659A		ANKRD39
BIRC5		MIR4659B		ANKRD37
LYRM4		CYBA		RNF38
HMBS		DARS2		ZFP36
FZD3		FAM175A		OARD1
MHENCR		GCLC		RBBP5
USP10		UBE2R2		ZFP30
OVCA2		STT3B		RBBP6
EEIG2		STT3A		RNF19B
BAZ2B		VCP		ANKAR
UBXN6		KLHL18		RNF19A
CLDN1		KLHL11		RBBP4
ENTPD1		KLHL12		CHP1
SDC3		GATAD1		LSM1
KDM1B		EBP		TVP23B
COG7		SH3GL1		LOC100289361
NKILA		CYC1		CYS1
AK2		ECD		PDCD6IP
LINC01004		LRWD1		LSM4
PCF11		ABHD14B		LSM3
EIPR1		ABHD14A		COASY
RUFY4		UBE2QL1		RNF168
RPL12		SFPQ		LSM7
SLC9A9		SNORA76C		TADA3
LOC102723458		CYCS		MIR1204
TMEM134		QRICH1		ILDR1
SAMD9L		RTN4		TADA1
ATP5ME		MCUR1		GPR108
C1orf56		YWHAG		ERH
CHCHD2		LOC148413		GPR107
RPL14		YWHAE		PHPT1
ZSWIM5		CHD9		MAD1L1
GCLM		CHD8		RNF167
C15orf48		PIK3R5		EIF4G2
UBQLN1		PIK3R3		LINC00265
LPAL2		PIK3R2		ANKRD16
TRAPPC6B		CHD2		CALCOCO2
FLJ38576		CHD1		ANKRD17
RPL18A		PIK3R6		CALCOCO1
KIF1B		UBE2Q1		ANKRD12
SRXN1		YWHAQ		RNF181
APBB3		EED		ZFP62
FMNL2		TAF15		VTN
LOC124908063		TAF13		ESD
IGKC		TAF11		ANKRD10
PLXNC1		TAF12		ANKRD11
RPS5		TAF10		ABL1
SEC61G		VTRNA1-1		TMSB10
ZNF207		YWHAZ		IQCB1
BNIP3		NCRUPAR		DNMT3A
SLC16A7		TBC1D1		SMARCE1
ANKRD36BP2		TBC1D4		ZFP69
LOC105370941		PNKD		ZFP64
ZFC3H1		FAM179B		SFT2D3
NLE1		TBC1D5		TRMT61A
CSRP1-AS1		ABHD17B		SFT2D2
CASTOR3P		INAFM1		EIF4E2
GRPEL1		ACIN1		TRMT61B
CS		FAM178A		SFT2D1
ZNF146		SFR1		CBLN3
LIPE		VHL		ENY2
LOC124906262		MDH1B		LINC00200
MYH9		MED1		NLGN3
NUDT21		WSB1		PTBP1
HSPBP1		WSB2		HMBOX1
STK11		MED4		HIF1AN
PAXIP1-DT		RPL22		WASF2
IER2		RPL21		FDXACB1
CYREN		RPL24		SMARCC1
ARRDC3		RPL23		SMARCC2
HSPA4		IFT80		RNF25
TMA16		MED7		CHUK
SUV39H2		CPEB2		ZFP91
GTF2A2		ABCA12		RANGAP1
RRS1		RPL26		ZFP90
VCAN		ASB8		EVC
UBB		RPL28		ASPH
MBNL1		ASB6		EVL
NIFK		RPL27		SNRPA1
ZBTB7A		ASB3		UBA52
CDK16		ALG10B		CBLL1
UBAC1		CPEB4		CD101
TK2		RPL29		EIF4A3
PSTPIP2		ASB1		LINC01550
MKNK1		ASB2		EIF4A2
DPY30		RPL11		SMARCD2
ADAL		MAML2		RNF13
TMPPE		RPL10		LSP1
B3GNT5		MAML1		NAGLU
UBE2G1		RPL13		PUF60
PSMC6		PNKP		MIR1238
THAP12		RPL12		LINC01547
LOC124902718		SLAIN1		TRMT44
DKC1		GPR155		RPL7A
UXT		RNF115		MEIG1
TRIM17		IFT74		UBAC2
LOC124904486		RPL15		RHEBL1
SMG1P7		RPL14		RRAGA
NDUFAF6		CYP1B1		GUF1
TGFB1		RPL17		AKAP1
DYRK2		RPL19		WBP1
HMCES		ANKS1A		WBP2
DENND4C		RPL18		WBP4
MAP3K7		MIR3687-1		AKAP9
SRI		RPL41		AKAP8
PGLS		SLC16A13		PKD2L2
DPH5-DT		PRRC2C		AKAP5
SLC6A8		ZFAT-AS1		TRMT2A
CXCR2		SLC16A14		SHOC2
PNMA8B		GPR183		ZFPL1
ITGA3		RPL31		RRP7BP
LOC105378808		RPL32		ABT1
RNF126		RPL35		STK11IP
ZFYVE16		RPL34		SIAH2
UQCRFS1		ENO1		COX7A2L
MAEA		VPS26B		HSPBAP1
MAGEF1		GPR180		GDF9
VCL		ENO2		CCDC88C
PPM1L		VPS26A		BBS10
WNT10A		TMEM187		CCDC88B
RPL39		TMEM189		STAG1
ARMCX4		GPR171		CCDC88A
ATP5F1B		RPL37		GOLGB1
FLJ46875		RPL36		PDE12
CDK10		RPL39		ASTL
HMSD		PNO1		TRMT11
BCAT2		RPL38		EZR
HDDC3		MYBL1		NECAB3
FAM72A		RTTN		TPI1P2
TTYH3		GSDMD		PDE1B
RAB10		GSDMB		SCARNA2
CAPG		TMEM173		GMCL1
NKX3-1		TMEM175		GOLGA3
LOC124904348		RNF146		EPM2AIP1
SNX10		RNF149		GOLGA4
BNIP1		LSG1		GOLGA5
POLH		AFTPH		DGUOK
PPP6C		CCDC90B		GOLGA1
PKN1		RNF141		AGFG2
CYFIP2		ABHD5		SLC33A1
PTBP1		TMEM168		PALB2
GJA4		LOC100288069		POC5
ARPC4		RNF151		RPUSD2
MRPL35		TIMMDC1		RPUSD4
FIBP		ANKHD1-EIF4EBP3		UMPS
ZMYND11		ANKRD46		ALDOA
PLPP6		TMEM154		KPTN
PPM1K		GCFC2		TOMM5
GNPDA1		TMEM156		TOMM6
ZNF514		CLIP4		TOMM7
LOC105371050		CLIP2		MYCBP
LOC105373836		RNF126		CLIC4
EIF2B5-DT		NMNAT1		FASTKD1
HIPK1		LOC644961		FASTKD2
NDUFS7		ANKRD42		RPS10-NUDT3
SRP72		RNF121		STRAP
HMG20B		ANKRD40		FASTKD5
AGMAT		RNF123		ZBTB8OS
SUCLG1		MSRB1		TNFAIP8L2
EIF3D		BSCL2		TNFAIP8L1
NFATC3		SPEF1		FADD
RPS15A		TMEM141		MPZL3
ZNF594		TMSB4X		MAP4K2
NKAPD1		RNF135		PRMT7
ATP5PD		RNF138		PALD1
FASN		TMEM147		PRMT9
TGFBR1		GPR132		MAP4K1
NOL3		RNF139		PRMT3
PPP4R3B		ENSA		PRMT2
TRIM2		ANKRD54		MCCC1
ATG101		SNORA71A		PRMT5
PAICS		SNORA71B		MCCC2
NCAPH		TMEM14B		PRMT1
NDUFAF3		GPR137		LBX2
SRP14-DT		SNORA71D		B3GNT9
LEF1-AS1		TMEM14C		B3GNT7
SGO1		SNORA71E		WAC
LINC02295		RNF43		GDI2
RNF44		RNF44		FAF1
ALG14		CD164		FAF2
RBM26		F10		OLA1
TRIT1		ANKRD26		SLC20A1
SLC25A11		PNRC1		DLAT
KRT10		RNF41		NUSAP1
CLK3		PNRC2		CORIN
RPL36AL		MIR1229		TGFB1
LOC105374085		CNOT6		PTCD2
FZD5		MELK		PTCD3
LOC105369313		CNOT7		ZFC3H1
AJM1		CNOT8		ARID3A
DNM1L		ABI3		ARID3B
USP7		CNOT1		TMEM134
KIAA1958		SYPL1		TMEM135
PRDM1		ERP27		ZNFX1
PCBP1		ABI1		DNAJC30
FBXO10		MIR1226		TMEM138
MRTO4		ABI2		RPL7L1
LOC124905046		MIR1227		FAS
NUCKS1		CNOT4		EOGT
NDUFAF4		RPL13AP5		FAU
NRIR		ERP29		PMS2P4
TSGA10		RNF187		PMS2P1
DIXDC1		NHP2		STAM2
PTPRO		RNF32		POC1B-GALNT4
SMIM10L2A		RNF34		PDE7A
SH2B3		ANKRD39		RGS14
SH3KBP1		ANKRD37		RGS16
NTNG2		RNF38		ARID4A
LZTR1		RNF31		ARID4B
COMMD3		ZFP36		DNAJC24
TAF6		OARD1		KIAA2026
TUBA4A		RBBP5		DNAJC25
AP2S1		ZFP30		DNAJC27
RPL8		RBBP6		TMEM123
STRAP		RNF19B		TMEM127
PRORSD1P		ANKAR		TMEM128
LOC105373570		RNF19A		FAM184A
ENOPH1		RBBP4		TMEM129
LINC01599		ANKRD32		CLASP1
FN1		CHP1		PDE8A
PURB		LINC00235		CLASP2
CD99L2		C3ORF62		ZC3H10
KLF8		LINC00273		ATP6V0B
RPLP1		LSM1		ZC3H13
MCOLN3		TVP23B		EPHX3
MOB1B		LOC100289361		ARID5A
HAPLN3		CYS1		ARID5B
TIPARP-AS1		C6ORF120		DNAJC14
FCF1		PDCD6IP		DNAJC15
PABIR3		LSM4		SDCBP
ATP5MC3		LSM3		DNAJC18
SNRPD3		COASY		DLG1
RPS11		RNF168		DLG2
GNB1		MIR1207		TMEM115
UBE2D2		LSM7		DLG4
SCPEP1		TADA3		TMEM116
LRCH4		MIR1204		TMEM117
ACTL6A		ILDR1		DNAJC10
DNMT3A		TADA1		DNAJC11
LOC105375198		GPR108		CHMP3
MRPL12		ERH		CLASRP
LOC107985144		GPR107		PDE9A
PAN3		PHPT1		CHMP6
LINC01011		MAD1L1		ATP6V1A
SNTA1		RNF167		ATP6V1D
RPL6		SPERT		SH3KBP1
LOC105375523		EIF4G2		TMEM101
TIAL1		LINC00265		ZCWPW1
TCERG1		ANKRD16		TMEM109
LINC01806		CALCOCO2		ZC3H14
XRN1		ANKRD17		ZC3H15
RPS6KC1		CALCOCO1		ATP6V1H
LOC112268269		ANKRD12		HSPA9
MIR155HG		RNF181		HSPA5
C1orf216		ZFP62		HSPA8
MAGOH		VTN		HSPA2
PPIH		ESD		NFKBIZ
KRCC1		ANKRD10		HSPA4
FBXO39		ANKRD11		NFKBIA
IKBKE		ABL1		MEIS2
PSMA7		TMSB10		FER
PLOD1		IQCB1		ALDH18A1
COA6		DNMT3A		NFKBIE
DHRS2		SMARCE1		GRSF1
LY96		ZFP69		NFKBID
IPO5P1		ZFP64		H6PD
DPH6		SFT2D3		NID1
LOC107985216		TRMT61A		HSPB6
KLC2		SFT2D2		ELAVL1
RRP12		EIF4E2		HSPB1
RPL7		TRMT61B		ELAVL3
LOC730101		SFT2D1		ZC3H7B
SMKR1		CBLN3		PDE4A
EIF4E2		ENY2		ZC3H7A
KLHL9		LINC00200		WTAP
CTSD		NLGN3		SGTA
EIF4G2		PTBP1		ARID1A
ENO1		HMBOX1		ARID1B
PIM3		MROH6		FGR
METTL23		PDDC1		VDAC3
ANKRD18CP		HIF1AN		RGS10
LOC105372582		MROH8		VDAC2
EXOG		WASF2		VDAC1
TIMM9		C3ORF58		DHTKD1
TP53I3		FDXACB1		ACADVL
LHFPL1		GCN1L1		POLDIP3
APOL6		SMARCC1		WIZ
CYCS		SMARCC2		HSPD1
RAD9A		EP400NL		SGSH
MRPL17		HIAT1		POLB
LOC729291		RNF25		POLE
CENPW		CHUK		ENOSF1
NBPF9		ZFP91		POLM
SEPTIN1		RANGAP1		POLG
CHPF		ZFP90		GUSB
KCMF1		EVC		POLI
DPM1		MIR1247		POLH
NDUFS6		MIR1248		ENDOG
HELB		ASPH		FRS3
JAGN1		LOC100506713		LOC100129148
MZT1		C3ORF22		RABL3
PELI2		EVL		ATF2
LOC105373951		SNRPA1		ATF3
VRK2		UBA52		ATF1
PCCB		CBLL1		POMP
DTYMK		CD101		PON2
DCAF7		EIF4A3		TESK1
LOC127814295		LINC01550		LCAT
TUFM		EIF4A2		ACCS
HPSE		SMARCD2		CD2AP
MPZL3		EIF4A1		SAMD1
RAD23A		RNF13		ATG3
CCDC88A		LSP1		FASN
DLGAP1-AS1		NAGLU		HNRNPA1L2
SARAF		DHFRL1		ATF6
GSPT1		PUF60		ATF7
MVD		MIR1238		ATF4
LOC105369315		LINC01547		ATF5
LOC124904691		TRMT44		POP7
MS4A1		RPL7A		CDCA2
TMEM200A		C3ORF38		CDCA3
TMUB2		MIR1181		CDCA4
DMAC2		HIST1H4L		CDCA5
SERPINB8		MEIG1		POP5
REEP1		LOC286190		POP4
NBR2		UBAC2		F11R
GK		HIST1H4A		CIAO1
CNOT11		HIST1H4B		EPB41L2
MTMR1		RHEBL1		PIP5K1A
SNRPE		RRAGA		PIP5K1B
KLHL3		HIST1H4C		SUPT20H
AMIGO2		HIST1H4H		ATG5
ATP1A3		CORO7		FUCA2
RYK		GUF1		SPHK2
TXNL1		HIST1H4I		MAGOHB
IPCEF1		HIST1H4J		SLC7A5
EIF3J-DT		HIST1H4K		BHLHE40
FUT7		HIST1H4D		PI4KA
TNFRSF10D		HIST1H4E		POT1
CSDE1		HIST1H4F		CRLF3
DNAJC11		AKAP1		ELOF1
B3GALT9		WBP1		SLC7A1
POLR2E		WBP2		ATIC
SRSF3		WBP4		PANX1
RAB11FIP1		AKAP9		LOC100507053
LOC102724883		AKAP8		LIN52
MICOS13		PKD2L2		LIN54
SPINK2		AKAP5		PCMTD1
RPL23		TRMT2A		CNPY2
NAA10		C3ORF17		NOC3L
CNIH1		C3ORF18		CNPY3
THY1		SHOC2		CNPY4
TTLL7		ZFPL1		RABIF
SRSF9		RRP7BP		FAM200B
C17orf58		ABT1		FAM200A
CD79A		STK11IP		SLMAP
RBM25		SIAH2		CACUL1
PTMS		COX7A2L		EBAG9
CDHR1		HSPBAP1		ATL2
SAFB2		GDF9		MTMR14
IKZF3		CCDC88C		ATL3
LAMTOR2		BBS10		CIPC
IFT57		CCDC88B		TMEM260
IRF5		STAG1		SMPD4
NCOA7		CCDC88A		NDST2
FBXW9		GOLGB1		SMPD1
CWF19L1		PDE12		FPGT-TNNI3K
LOC124903542		ASTL		ENOPH1
ABITRAM		TRMT11		P4HTM
GORASP2		EZR		ATXN2L
SMARCC1		DOPEY1		PLOD1
UBE2G2		NECAB3		MFNG
PRC1		TPI1P2		IL6ST
RPAP3		PDE1B		NIP7
NOTCH2		SCARNA2		DLST
SP4		GMCL1		TSPAN31
ARMC6		GOLGA3		ATN1
NAA15		EPM2AIP1		RCHY1
ARHGEF9		GOLGA4		HSP90B1
MRPL3		GOLGA5		ATXN1L
TXNDC17		DGUOK		EIF1AD
YWHAQ		HIST1H3A		MFN2
GRHL3		HIST1H3B		CEP250
UNC119B		ASUN		MFN1
RBM39		GOLGA1		DMXL1
ATXN10		HIST1H3G		NIT1
NAAA		HIST1H3H		FTL
CHEK2		TREX1		TSPY26P
NXT1		HIST1H3I		SLC27A5
ANKRD13B		HIST1H3J		CD274
FAM162A		HIST1H3C		LIN7B
NUDT16L1		HIST1H3D		CORO1A
CTSK		AGFG2		LIN7C
LGALS9		HIST1H3F		CORO1B
ZBED4		LINC00176		CORO1C
DEPDC1		SLC33A1		CHAF1A
DNAAF5		LILRB1		EIF4EBP3
ERVH48-1		PALB2		MFSD6L
KDSR		FRG1		EIF5B
EXOC6B		POC5		FUS
LOC102724965		RPUSD2		EIF5A
RFX5		RPUSD4		APAF1
C2CD3		UMPS		COMMD10
PAK4		ALDOA		CDC5L
HMGN1		KPTN		TMBIM1
ZNF706		TOMM5		RPL21P28
PUS1		TOMM6		LCP1
SCD5		TOMM7		TMBIM4
TBL1XR1		MYCBP		SYF2
C17orf67		CLIC4		ACO2
NDUFB7		FASTKD1		TMBIM6
CASK		LINC00167		MCFD2
IDNK		FASTKD2		EIF4B
HADHA		RPS10-NUDT3		SHC1
DPP3		STRAP		LEAP2
NUDCD2		FASTKD5		LOC652276
DOCK2		ZBTB8OS		CDC73
DCUN1D5		TNFAIP8L2		EIF4H
THAP4		TNFAIP8L1		EIF4E
LRPPRC		FADD		ACP2
ASH1L-AS1		MPZL3		MARCKSL1
ITPR1-DT		MAP4K2		EIF3A
ETFA		PRMT7		NTRK1
EXOSC7		PALD1		GADD45GIP1
DPH1		PRMT9		NFKBIL1
ELAVL1		MAP4K1		CIRBP
MRPL42		PRMT3		SUGCT
TUBA1A		PRMT2		CDC42
KATNAL1		MCCC1		TSPAN17
LOC105374445		PRMT5		MCM3AP
APMAP		MCCC2		EIF3M
ANP32B		PRMT1		CDC37
ADGRG3		LBX2		KCTD11
AKAP5		B3GNT9		EIF3J
SLC25A30		LACE1		EIF3K
MLX		B3GNT7		EIF3H
ELOB		WAC		EIF3F
ACSS2		B3GNT1		EIF3G
ARRDC1-AS1		GDI2		STUB1
EIF6		FAF1		CD226
UROD		MCCD1		EIF3D
RHBDL3		FAF2		KCTD18
RPS23		OLA1		EIF3E
PPP1CB		SLC20A1		MGRN1
CCDC59		DLAT		AKAP8L
ALOX12P2		TLDC1		PBXIP1
CARS2		NUSAP1		TAGAP
SREK1		CORIN		KCTD20
TMEM44		TGFB1		EIF2D
HERC6		PTCD2		EIF2A
L3HYPDH		PTCD3		BSDC1
MYO1F		ZFC3H1		MFSD12
LAMTOR1		ARID3A		MFSD10
PARK7		ARID3B		TTC39C
FUNDC2		TMEM131		CDC20
PLPP1		GLTPD2		MFSD11
LOC105373488		TMEM134		MIS18A
ZNF33B		TMEM135		PPA2
USP31		ZNFX1		OTULIN
STK32C		DNAJC30		EIF1B
IL2RA		TMEM138		SMARCAL1
RPS13		RPL7L1		CDKN2AIP
MIR193BHG		FAS		ACTB
LIMA1		EOGT		CDC26
RBX1		FAU		CSNK1D
TRIM35		PMS2P4		CDC27
SKA2		PMS2P1		XRRA1
AFMID		STAM2		FSD2
LOC100996660		POC1B-GALNT4		STAT5B
PARP10		PDE7A		RAB27A
CAMSAP1-DT		RGS14		AIMP2
RPUSD4		RGS16		UBAC2-AS1
PTGES3		ARID4A		AIMP1
HLA-DQB1_6		ARID4B		SUGP1
NPM3		DNAJC24		SUGP2
DNAH6		KIAA2026		LTV1
UTP25		DNAJC25		LPAR2
ATP6V1D		SNORD105B		PPAN
CAPRIN2		DNAJC27		LPAR5
MFSD4A		FBL		NRADDP
LIG3		TMEM123		WFDC3
ATP2B1-AS1		TMEM127		ZNF321P
TMEM62		TMEM128		PPAT
ATXN1		FAM184A		MBTD1
MIB1		TMEM129		EPC1
SIDT2		CLASP1		EPC2
ZNF593		PDE8A		CEP192
PFAS		CLASP2		ATP6V1C1
HSPE1		ZC3H10		STAT5A
MIS18A		ATP6V0B		VEGFA
KLHDC3		ZC3H13		BMS1P4
LAMP3		PAM16		ALDH6A1
ZNF518A		EPHX3		PABPC4
ABRACL		ARID5A		PABPC1
TXNDC9		ARID5B		ACY3
TRIM59		DNAJC14		PPCS
NTRK2		DNAJC15		ATP6V1G1
ZFR		SDCBP		PRORSD1P
DOT1L		DNAJC18		PNPLA8
ALG9		DLG1		PBRM1
ZNF699		DLG2		CCNYL1
ZNF785		TMEM115		HYPK
DOCK10		DLG4		ZFP91-CNTF
MRPL18		TMEM116		GAK
ATP5MJ		TMEM117		NUDT8
APOBR		DNAJC10		NUDT9
CKAP2L		DNAJC11		HNRNPA2B1
PSMA1		CHMP3		PNPLA4
RLF		CLASRP		PNPLA6
NIF3L1		PDE9A		PNPLA7
RPL31		CHMP6		KIAA1958
RPL29		ATP6V1A		AGGF1
CWC22		ATP6V1D		PNPLA2
C22orf46P		SH3KBP1		DHRS13
PSMD6		TMEM101		SNORA16A
LOC105376136		ZCWPW1		NUDT3
RIMKLB		TMEM109		NUDT1
PRCP		ZC3H14		NUDT6
ZFP37		ZC3H15		NUDT5
PACSIN3		ATP6V1H		SH3RF1
C1QTNF6		HSPA9		MGAT5
PSEN2		HSPA5		MGAT2
LZTFL1		HSPA8		AKAP10
SSH1		HSPA2		MGAT1
ARL2		NFKBIZ		MFSD2A
UPRT		HSPA4		SLX4IP
SNRPB2		BFAR		UBE2I
CARMIL1		NFKBIA		UBE2C
SRGAP3		MEIS2		GCA
MRPS28		FER		SHPK
SLC41A1		ALDH18A1		UBE2B
TMEM64		NFKBIE		SHQ1
VEGFB		GRSF1		PPIA
MYRF		NFKBID		UBE2Z
CSNK1G2		H6PD		TMEM258
ZNF532		OR2G6		TMEM259
TUBA1B		NID1		UBE2S
EPS8		HSPB6		EHBP1L1
AKTIP		ELAVL1		PPIG
RPL23A		HSPB1		SIDT1
RANGAP1		ELAVL3		PPIH
SUCLA2		ZC3H7B		UBE2K
STAT2		HIST1H1E		PPIB
ZBTB41		PDE4A		UBE2M
WDR74		ZC3H7A		PPID
MMADHC		HIST1H1B		UBE2N
BEND5		HIST1H1C		RELA
ATP5MK		HIST1H1D		UBE3D
GXYLT1		WTAP		ZFAND5
LINC01934		SGTA		ZFAND3
PLEKHN1		ARID1A		RELB
LOC105373289		ARID1B		TMEM242
SLC46A3		FGR		TMEM243
DBH		VDAC3		TMEM248
MPHOSPH10		RGS10		FAM177A1
FIGNL2		VDAC2		RELT
TRIM5		VDAC1		RPP14
KXD1		DHTKD1		TGIF2
ACAT2		ACADVL		SYT5
HIP1		POLDIP3		RPP40
RUBCN		WIZ		TMEM230
IFIH1		HSPD1		GEM
PCSK1N		SGSH		MXD1
TMEM101		POLB		TMEM237
BACH1		POLE		TMEM238
MFGE8		ENOSF1		MXD3
EEF2		POLM		SRP19
MPI		POLG		CACNA1E
NORAD		GUSB		SRP14
FAM72C		POLI		TMEM222
NCAM1		POLH		TMEM223
CNDP2		ENDOG		RPP38
SRP68		FRS3		GGN
DCTPP1		C12ORF73		EPN1
CYTH2		C20ORF195		HIGD2A
LAMTOR5		C12ORF77		TMEM217
LOC100288175		LOC100129148		CUEDC1
ANKRD33B		C19ORF43		CUEDC2
LINC01138		C19ORF48		LDAH
ARF5		C19ORF47		MS4A1
GSE1		RABL3		ADAR
PCF11-AS1		ATF2		AGPAT3
YDJC		ATF3		PHTF2
CTCF		ATF1		PHTF1
MELTF		POMP		ADAL
CLDN15		PON2		TMEM203
TMEM140		TESK1		MKNK1
GDPGP1		LCAT		MKNK2
RPL35A		ACCS		TMEM208
RN7SL1		CD2AP		TMEM209
NAP1L3		C19ORF54		MAN1A1
SPDL1		C19ORF53		FAHD1
DDX41		C19ORF52		ATF7IP
HSP90AB1		LOC389641		SETBP1
RPL35		SAMD1		MAN1B1
PARP12		ATG3		SUGT1
LTA4H		FASN		ACKR3
GLIPR2		C19ORF25		SNTB2
NME1		HNRNPA1L2		TRIB1
TFAP4		C19ORF24		ADD1
CALCRL		ATF6		GET4
LOC102725258		ATF7		TMX2-CTNND1
KBTBD2		ATF4		REV1
ZEB1-AS1		ATF5		GTPBP8
ERP27		POP7		GTPBP3
EP300-AS1		CDCA2		GTPBP2
FAM218A		FLVCR1-AS1		GTPBP4
PLD3		CDCA3		ZC2HC1B
NDUFB11		CDCA4		ZC2HC1A
THOC1		CDCA5		ADPRH
AFDN		POP5		CYP20A1
TSPO		POP4		ANKLE1
CPEB4		F11R		ANKLE2
KLHL29		C12ORF65		ARPC5L
RCC1L		CIAO1		NAIF1
REX1BD		C12ORF57		ARPC4-TTLL3
ADAMTS6		EPB41L2		GLS
SEC24B-AS1		PIP5K1A		PPOX
TLE4		PIP5K1B		FBXL22
SAMD9		SUPT20H		SCAF8
OSTM1		ATG5		FBXL20
NPTX1		LOC100268168		CSPP1
KLHDC8B		FUCA2		DMPK
AK5		SPHK2		RMDN3
AHR		MAGOHB		RMDN1
CD80		SLC7A5		TERF2
PNKP		C12ORF29		PPT1
FCGRT		BHLHE40		MMS19
ZNF470-DT		PI4KA		ANAPC13
UCHL5		POT1		ANAPC15
LRP5		CRLF2		ANAPC16
SERPINE1		CRLF3		XPC
RILPL2		ELOF1		ANAPC10
DARS1		NOC4L		ANAPC11
ATP5F1E		SLC7A1		ADH5
RASA1		ATIC		AP1S3
SMG1P2		PANX1		TIMM17B
NBPF10		LOC100507053		CDK5RAP1
REV3L		LIN52		AP1S2
ATP6V0E2-AS1		LIN54		HMOX2
C3orf62		PCMTD1		TIMM17A
EIF4E		CNPY2		CDK5RAP3
AXIN2		NOC3L		BARD1
EIF2S2		CNPY3		CSNK1A1
NIPSNAP2		CNPY4		SEC16A
CECR2		C12ORF10		NUTF2
LYPD5		RABIF		GP9
LOC107984505		FAM200B		TAF6L
ZNF512		FAM200A		FAM210A
SIPA1L1		SLMAP		NCOR1
DRG2		CACUL1		NCOR2
TOMM20		EBAG9		ADI1
CRLF3		XRCC6BP1		TMSB15B
FAM131B		ATL2		PLEKHM3
NNT-AS1		MTMR14		MGLL
MEPCE		ATL3		ARPC1A
RPF1		CIPC		GMEB1
H2AJ		TMEM260		GMEB2
GNAI3		SMPD4		YTHDC1
EPHX1		NDST2		ARPC1B
BCLAF1		SMPD1		APOLD1
MRGBP		FPGT-TNNI3K		TAF5L
VGLL4		ENOPH1		LDHB
UBL3		P4HTM		LDHA
LOC105371692		ATXN2L		TIMP1
ZNF511		PLOD1		TPRA1
UTP23		MFNG		YTHDF2
SKIC8		TTC30B		YTHDF3
RPS14		IL6ST		SCAF1
ADCY3		NIP7		LZTFL1
PGAM1		DLST		MKLN1
RPL38		TSPAN31		PLEKHO1
EIF5		ATN1		NDUFA4L2
EHD4		RCHY1		TMEM39A
RPL36		HSP90B1		NUCB2
OSGIN1		ATXN1L		TMEM39B
RPL19		EIF1AD		CACTIN
LOC105375924		MFN2		GCHFR
LOC124901110		CEP250		TIMM9
MRPL22		MFN1		GRN
NUCB2		DMXL1		KRI1
FAM32A		C1ORF216		LOC100129034
UBE3B		NIT1		TMEM38A
PLK4		FTL		TLE4
CENPBD2P		SLC27A3		SLC39A1
CDKL1		TSPY26P		TLE3
BTN2A3P		SLC27A5		PPIL2
RPL26		CD274		YIPF2
MMRN1		LTN1		RARS2
MRPS6		LIN7B		SUPT16H
ADGRG6		CORO1A		PPIL3
MDH1		LIN7C		YIPF3
XPO7		CORO1B		PLXNC1
RAET1K		CORO1C		GSS
DDX39A		CHAF1A		SPICE1
BCL2A1		C6ORF226		VRK2
GLUD1P3		EIF4EBP3		ILF2
CLTA		MFSD6L		ILF3
LRP1		FUK		RAB30
BZW2		EIF5B		HIC1
ETF1		FUS		LRFN4
SERTAD1		EIF5A		SLC7A6OS
NACAD		APAF1		RAB34
ACER3		COMMD10		SNRPA
NSMCE1-DT		CDC5L		ADM5
LOC124902686		FAM207A		DMWD
HS3ST1		TMBIM1		AAGAB
DHX15		RPL21P28		RAB35
SNHG26		LCP1		MYLK-AS1
TWNK		TMBIM4		SNRNP27
S100A6		SYF2		PLXNB2
NAE1		ACO2		SNRPG
CFP		TMBIM6		SNRNP25
MORF4L1		MCFD2		PPIL4
NOL11		EIF4B		SNRPE
CD84		SHC1		SNRPB
LEPROTL1		LEAP2		SNRPC
PIK3CG		LOC652276		RAB1B
MIS18BP1		CDC73		OXNAD1
COMMD7		TGIF2-C20ORF24		CEP120
FCHO1		EIF4H		AUP1
RNF24		EIF4E		RAB21
PDCD4-AS1		ACP2		DDRGK1
LOC107984251		MARCKSL1		RAB24
LOC105377347		REC8		SLC39A6
BMPR2		EIF3A		SLC39A9
TRIM45		NTRK1		SLC39A8
PPP1R3F		GADD45GIP1		SLC39A3
MCAM		NFKBIL1		CDC123
LOC102723944		CIRBP		LDLR
NUP107		SUGCT		PLEKHJ1
FCER1G		CDC42		EIF2B5
MRPL33		TSPAN17		EIF2B4
TIAM2		MCM3AP		RAB4B
ATL1		EIF3M		EIF2B3
EPGN		CDC37		CHPF2
HAAO		KCTD11		TTC21A
ETNK2		EIF3J		TTC21B
TNPO2		HNRNPU-AS1		M6PR
SBK1		EIF3K		TFDP1
MYD88		EIF3H		ADNP
CYB5B		CTRB1		RAB5A
MAPKAPK5		EIF3F		RAB5B
GATAD2A		ACPT		SLC26A2
GNAS		EIF3G		FAM216A
CPSF4		STUB1		CDC14A
ANTXR2		CD226		RAB43
LOC124905136		EIF3D		EIF2B1
MCTP2		KCTD18		SRGAP1
LOC124902775		EIF3E		RFC4
COL6A2		MGRN1		RFC2
NPL		AKAP8L		RFC3
LOC105369669		FAM208A		RFC1
GPR18		PBXIP1		RPL13A
NCEH1		TAGAP		TPRKB
DDX21		KCTD20		FAM219B
PAFAH1B1		EIF2D		CATSPERD
DGKZ		EIF2A		MTFR2
UBE2L3		BSDC1		TNRC6B
FAS		MFSD12		SLC26A6
HSPA8		MFSD10		SEH1L
LOC124903933		TTC39C		FAM114A2
ARK2N		CDC20		FAM218A
GAS2L3		MFSD11		PIP5KL1
HSD17B10		MIS18A		PLEKHG4
ATXN7L3		PPA2		CEP135
NHS		OTULIN		PLEKHG2
YIPF5		EIF1B		RNGTT
SLC66A1		SMARCAL1		ADSL
LOC124900731		CDKN2AIP		KRR1
FREM3		ACTB		FBXL18
OASL		LOC63930		FBXL19
FER		CDC26		GFER
RAD50		CSNK1D		FBXL17
TIMM50		CDC27		FBXL14
NDUFB6		XRRA1		FBXL15
NAIF1		FSD2		FBXL12
ATP6V1G1		STAT5B		RAB12
NAA16		RAB27A		RAB10
FKBP8		AIMP2		VAPA
STK11IP		UBAC2-AS1		KIAA0586
CILP2		AIMP1		RAB13
LOC101929609		KIAA1919		RAB14
LOC105376025		SUGP1		TLL2
ANO8		SUGP2		RAB18
TPT1		LTV1		CSNK1G1
ERAL1		MIR29B1		CSNK1G3
LINC02384		LPAR2		CSNK1G2
C12orf75		PPAN		PLEKHH3
[truncated: 23,895 more rows]

## Sheet: Pie Chart 2 - Mock vs HIV
Mock vs HIV DEGs w/cutoffs (3,08K)		NFAT Harmonizome (6,8K)		1398 common elements in "Harmonizome" and "HIV vs Mock":
ADM		BAD		PRKAB1
SDK2		WDR83OS		COMTD1		Description: all the DEGs (after cutoff) from the mock vs HIV sample were compared with the Harmonizome list for NFATC1-controlled genes.
SH3D21		RC3H2		NECAP1
HILPDA		PRKAB1		SCO2
CLDN1		COMTD1		LAS1L
ERVH48-1		PRKAB2		BAX
ATP2C2-AS1		LARP4		NPRL2
PFKFB4		LARP7		STOM
LIMS2		MIR3918		EPSTI1
NRN1		NECAP1		PRPF38A
FGFBP2		MIR3925		DHFR
PIK3R6		NECAP2		MOV10
PIF1		SCO2		LGALS17A
TRIB2		LAS1L		SFXN5
HSF4		ORAI3		SFXN2
GPI		BAX		STRN
OLMALINC		ORAI1		SET
NEK2		NPRL2		PNPT1
KIF20A		IWS1		BBC3
CCNB1		SZRD1		SHF
STC2		SDAD1		MBD5
SLC17A9		SPDEF		GSTO1
MEAK7		MIR3912		PLAGL1
NOS3		TFPT		FADS2
PRR11		CAPNS1		FADS1
PPFIA4		STOM		MSH2
CORO1B		EPSTI1		NEAT1
LOC105371773		GSTK1		FBXO10				1398 / 3086 = 45,3160454%
PSRC1		PRPF38B		LRCH1
GPSM2		PRPF38A		MSH3
ASPM		SECISBP2		MSH6
LOC100129034		ZNF10		STX4
BNIP3		SPAG5-AS1		MAP3K7
KLF2		VPS13B		MAP3K8
KIF14		ATP1A1-AS1		NEK6
NEURL1		VPS13C		NEK8
PLK1		DHFR		FBXO33
DIXDC1		MOV10		FBXO30
ZNF395		PPFIBP2		DRAP1
CDC20		PKIB		BCAT2
LIME1		SFXN4		BLM
GBE1		HYOU1		FBXO22
NEK6		LGALS17A		FNTA
CD27		SFXN5		NEK1
SAP30-DT		SFXN2		TNFRSF8
FAM72B		STRN		BMF
TRPM2		SF1		TNFRSF4
C11orf21		DZIP3		SP4
SCD		SET		IREB2
VPS35L		TARSL2		SHMT2
ABCG1		TFRC		FBXO46
LINC00861		ZNF23		SPN
CCNB2		ZNF24		DRAM1
PDE6G		ZNF26		RDH10
BEND5		LOC100132352		CFDP1
CCNF		SFN		UNC50
SAMD3		LOC100132356		GAPDH
MKNK2		PRKACA		TNFSF13B
PGK1		MYBPC2		FBXO5
PTPRF		PNPT1		PEX12
VLDLR		MCRS1		NINJ1
ALDOC		ZNF34		MYCBP2
IGFBP2		ZNF35		ATXN7L2
CDCA7		PXMP2		XBP1
MAP2K6		MIR1304		APOBEC3H
SLC25A5		MIR3960		TGDS
TROAP		PXMP4		TNFSF14
DLGAP5		HCST		TFB2M
CACNA1I		MITD1		FBXL8
PAICS		RAPGEF6		LGALS1
PARPBP		KCNC3		ZHX2
CCNA2		ZNF48		BST2
SAPCD2		BBC3		TFAP4
JAM3		HSPE1-MOB4		MRPS15
CENPF		SHF		TFB1M
ERP27		HCRT		RRAS
P4HA1		EGLN2		MRPS27
TOP2A		MBD5		MRPS28
RCSD1		MBD6		MRPS26
CENPE		GSTO2		CACYBP
FADS2		MBD1		TACC3
VEGFA		DGAT1		HDGF
AFMID		GSTO1		VMP1
H1-10		MBD2		SELPLG
GPR160		MBD3		MRPS34
FAM83D		MIR3945		MRPS35
MGST2		ADAM17		SDF4
NUF2		ADAM15		RAC2
ZC3HAV1L		PTRH2		ZNF79
IGSF9B		PKN2		BSPRY
PIMREG		TRUB2		IGFLR1
DBP		ADAM22		DENND5A
AK4		PRKAG1		ZNF92
SLC43A1		PLAGL1		ZGRF1
HJURP		GATSL3		TXN2
GAPDH		FADS2		DAPP1
RASGRP2		FADS1		TNIP1
KIF18B		FBXW5		PLEC
MATCAP1		FBXW4		GRK6
ANKRD55		FBXW7		LPXN
CDC25B		LINC01465		RRM2
LINC00324		C21ORF33		RRM1
FAM72A		FBXW9		WARS2
SGO2		FBXW8		GALE
TC2N		FBXO18		DENND6A
NOSIP		FBXO15		PLEK
TSPAN18		MSH2		TES
CAMKK1		FBXO11		ST3GAL5
S100A4		NEAT1		APOL2
HMGB3		FBXO10		ST3GAL3
CENPA		FBXW2		PLK4
AMPD2		VMAC		PLK1
MXD3		LRCH1		PLK3
ITGAM		LRCH3		PRKCE
KIF18A		LOC643770		ELL2
ANKRD37		MSH3		MCAT
BORA		MSH4		PRKD2
TMC8		MSH6		PRKDC
ASB13		DMTF1		ELK1
CNN2		PDCD5		ELK4
RAB20		PDCD4		MTBP
TSPAN32		CDKN2AIPNL		BTF3
CCNG2		PDCD1		EXOC8
TMEM204		LRCH4		ASH1L
HPCAL1		FAM35A		MTF2
HMMR		PDCD6		GART
ITGB2		APEH		BTG2
SIT1		NPAS4		BTG1
FBXO43		LENEP		MTDH
SPC24		PTAR1		TK1
SEPTIN9		STX7		GAR1
CIT		STX6		CDKN2C
HMGA1		STX4		GATB
BSPRY		MAP3K7		RRP1B
CDKN3		NDOR1		ELP4
TTK		MAP3K8		TIMELESS
MYADM		MAP3K5		MTG2
RHPN1		MAP3K6		COPS3
CHEK2		C21ORF58		COPS2
ARHGDIB		NEK9		GTF2I
PTTG1		NOP14		THG1L
BUB1B		KCND1		CFL1
RGS19		CERS6		MAP2K2
KIF2C		NOP16		CNP
BNIP3L		NEK6		BTLA
ARAP3		C21ORF59		OIP5
NOG		NEK8		ESPL1
CALHM2		FBXO38		MCM4
STMN1		RFXANK		MCM5
ADA		FBXO36		MCM6
CCR2		PIAS1		MCM7
DUSP7		FBXO33		MCM2
MYO5C		FBXO34		MCM3
VSIG1		PIAS3		BMPR2
AURKB		FBXO31		TSN
COPG2		MINPP1		APOBR
SNX5		FBXO30		TTK
CASTOR1		DRAP1		CSK
DEPDC1B		BMP2K		SLC35A4
CEP55		BCAT2		NIF3L1
IMPDH2		MNAT1		IL21R
HHLA2		NOP10		NFS1
SKAP1		BCAT1		RBAK
ERMAP		BLK		TXN
ARPC5		BLM		MEGF8
CDCA2		FBXO24		CAB39L
H2AX		LOC100289495		SUSD3
ITGB2-AS1		GSTT1		SIPA1
SLC2A3		FBXO22		GBE1
PDK1		CCDC144B		NFYA
SLFN13		GOLIM4		CPSF3
CDCA3		SNN		TYMP
STK39		FNTB		RBFA
EGLN3		FNTA		TYMS
HMGB2		NEK1		DIAPH3
CORO1A		TNFRSF8		ZCCHC2
AURKA		STYX		ISYNA1
TNS1		ZKSCAN3		SPPL2B
FUT11		BMF		CAMSAP2
MKI67		ZKSCAN5		EME1
WDR54		NEK4		ZMAT3
NCAPD2		TNFRSF4		UBC
ATP8B3		ZKSCAN2		DBP
MAD2L1		UNC45A		DCK
ACTB		API5		DDIT4
UBE2C		DHPS		RBMX
CENPH		HTR1A		RBM3
TM6SF1		NEMF		RPS6KA3
ARHGEF6		RABGGTB		POC1B
HDAC7		MSL1		PDSS2
SHMT2		MSL2		BUB1
HAUS4		SON		POC1A
NEIL3		G6PC3		DEK
ESPL1		SP1		ZFYVE26
DGKD		SP3		SCAMP4
ANP32E		SP4		PTRHD1
CTSH		LOC257396		DCHS1
ANLN		IREB2		STAU2
MIS18A		KCNK7		ACTL6A
KNSTRN		AARS2		SETX
PPP1R13L		SHMT2		IL4I1
CDCA8		MLLT1		EMP1
BUB1		FBXO46		SIRT5
KCNQ5		FBXO45		CS
CBX5		BICD2		ECSIT
HK2		MLLT6		TTLL5
CDT1		FBXO41		LRSAM1
C12orf75		SPN		SUDS3
TRIT1		RABGGTA		STAT1
MND1		DRAM1		MDH2
PKP4		DRAM2		STAT3
DEPDC1		RDH11		RPLP0
SH2D3C		RDH10		TUBA1A
HACE1		C21ORF91		TUBA1C
FAM216A		BCAS3		TUBA1B
TPX2		BCAS2		SMCHD1
FBXO5		SLC36A1		MDH1
ESYT1		NOP58		APPL1
PC		RNASET2		RBX1
ACTN1		SORL1		MAD2L1
MRPS27		MRVI1-AS1		HDDC3
KIF23		BCS1L		PPP1R15A
RAB33A		CFDP1		RNFT1
SPNS3		LENG1		BCL2L12
MRPS15		C1D		TNFRSF10B
B4GALNT3		UNC50		TNFRSF10A
INCENP		IL2RB		MYD88
GEMIN8		EGFEM1P		MDM2
RNF227		GAPDH		TUBGCP3
AHCY		NOP56		LINC00324
EIF3L		MTCH1		DSE
TKT		ZMYND8		DTL
ENO1		C1R		MMADHC
CHST7		ALAS1		HSD17B12
FXN		UHRF2		HSD17B11
PGM1		SRF		PIK3CG
KIF11		LENG9		NGRN
ACSF2		NENF		CNNM2
MMP25		LENG8		PCBD2
XXYLT1		U2AF2		DUT
FAM117B		TNFSF13B		LAP3
EMILIN2		MALT1		CCNL2
GLYCTK		PRADC1		N4BP3
TK1		FBXO5		N4BP1
MPI		FBXO4		ARSB
PCLAF		RNMTL1		PAXIP1
CKAP2		FBXO8		LRR1
AGMAT		SSB		TXNDC12
BTBD3		PEX19		PCBP1
FBXL16		DDIAS		MRPL1
DPYSL2		PEX12		TXNDC17
CD52		PEX13		MRPL3
GYPC		PEX14		MRPL9
CENPV		HTR5A		PCBP2
ANP32B		PEX16		DHX15
SYNE3		ST5		RCC1
OPN3		NINJ1		NCOA7
HDHD5		BRE		MRPS5
INSIG2		SUB1		CCNG2
RNF166		FLYWCH2		CRELD1
CDCA7L		MIR1292		CETN3
COTL1		SSNA1		SOCS1
MIS18BP1		MYCBP2		KLHL24
TMEM107		SLC23A1		LAX1
LCP1		IL2RG		KLHL21
CORO1C		PSMB10		CCND3
PPAN		BCRP3		TAF1D
PECR		BSG		BANF1
GINS1		LOC100289511		DARS2
MYLIP		STK38L		GCLC
PHF19		ATXN7L2		UBE2R2
NUSAP1		ATXN7L3		STT3B
SMC4		MIR3648-1		EBP
FAM162A		XBP1		SH3GL1
ERO1A		MIR1281		LRWD1
TRAF5		APOBEC3H		ABHD14B
RAB37		TGDS		SFPQ
RRM2		TNFSF14		PIK3R5
VSIR		TFB2M		PIK3R6
LGALS1		MGC72080		YWHAQ
ING2		BTD		TAF10
ARHGAP19		MC1R		TBC1D5
CDKN2C		TLCD1		WSB1
EEIG1		CWF19L1		RPL22
TFAP4		CWF19L2		CPEB2
HNRNPA1		MIR1286		CPEB4
SMYD2		SDC1		RPL10
PHGDH		SPDYA		GPR155
ALDH1B1		GRB2		RPL15
CDK1		MIR1282		CYP1B1
CAPZB		FBXL5		SLC16A13
EIF4EBP1		FBXL8		ENO1
WSB1		CES2		VPS26B
WDR90		LOC100505666		ENO2
TNFRSF11A		ZBTB2		GPR171
RAD51AP1		ZBTB1		CLIP4
GTSE1		ZBTB6		CLIP2
FADS1		ZBTB5		NMNAT1
SMC2		ZBTB4		ANKRD42
CDKN2A		ZBTB3		TMSB4X
SPTBN1		APOO		GPR137
REEP4		APOM		RNF44
DPYD		LGALS1		PNRC2
RAD21		APOE		MELK
MCM2		KCNN4		CNOT7
ARHGEF39		LOC100505658		CNOT8
TAGLN2		BBS1		ERP27
LINC00892		SLC10A7		ABI2
ASIC1		FAM32A		RPL13AP5
TAMALIN		MST1		ERP29
DNAAF5		GAB2		NHP2
NTHL1		PRPF40B		ANKRD37
PTMA		PRPF40A		ZFP36
KNL1		ZHX2		RNF19B
DCTN3		RAP2A		RBBP4
TMSB10		BST2		TVP23B
GCHFR		RAP2B		LSM7
UBXN11		TFAP4		TADA3
SLC16A3		KLHL6		PHPT1
PRR7		KLHL8		CALCOCO2
CEP41		TAX1BP1		TMSB10
EIF2A		SDE2		EIF4E2
TMPO		TAX1BP3		CBLN3
LEF1		MRPS16		SMARCC1
NCKIPSD		DHX8		ZFP91
SIGIRR		MRPS17		SNRPA1
HCFC1R1		DHX9		LINC01550
CKS2		MRPS14		SMARCD2
FAR2		MRPS15		NAGLU
ZNF653		MRPS12		RHEBL1
ADSL		MRPS10		GUF1
MYO1F		MRPS11		COX7A2L
CIP2A		TFB1M		GMCL1
COMMD10		NEU3		RPUSD4
CAT		C8G		ALDOA
AGTPBP1		RAP1A		TOMM5
LZTS1		NEU1		TNFAIP8L2
LONP1		RRAS		TNFAIP8L1
UNG		MRPS27		MAP4K2
WDR41		MRPS28		GDI2
ACTR2		MRPS25		FAF1
CEP152		MRPS26		OLA1
BIVM		MRPS23		NUSAP1
TRIM59		MRPS24		ARID3A
SGO1		MRPS21		TMEM134
E2F8		SYP		TMEM135
MIR4435-2HG		CACYBP		ZNFX1
PFN1		APRT		FAS
TREML2		TACC3		EOGT
SPDL1		HDGF		PDE7A
NCAPG2		RAD1		RGS14
TUBA4A		VMP1		RGS16
CTDSP1		SELPLG		KIAA2026
STAU2		MRPS36		TMEM123
KCTD12		MRPS34		TMEM127
ZNF714		MRPS35		PDE8A
KHK		MRPS33		ARID5A
TMC6		PRICKLE4		SDCBP
H2AZ1		MRPS31		DLG1
NCAPH		SDF4		TMEM115
AXIN2		SDF2		TMEM116
ARPC2		DKFZP434I0714		CLASRP
DGKA		RAC2		SH3KBP1
NOL3		HSD3B7		ZCWPW1
RPL4		DENND4B		HSPA5
LINC00426		ZNF76		NFKBIZ
ATG9B		ZNF77		NFKBIA
PPIA		DNAJB14		FER
HADH		SDHD		ALDH18A1
MEOX1		ZNF79		NFKBIE
TPI1		APTX		ELAVL1
METAP1		BSPRY		PDE4A
C21orf58		DHDDS		WTAP
EIF4B		ZNF70		RGS10
SPN		DNAJB12		VDAC2
MACROD1		DENND4A		VDAC1
NUDT3		PLAA		HSPD1
CAP1		RAF1		POLE
SNRPF		DROSHA		ENOSF1
ODF2		IGFLR1		RABL3
IL1RAP		DENND5A		ATF3
SUV39H2		PCYT1A		CD2AP
CBR3		CARD11		FASN
NTRK1		IGF2R		ATF5
BTLA		DENND2D		CDCA2
S1PR4		FAM199X		CDCA3
UCP2		RNASEH1		CRLF3
GINS2		ZNF92		ATIC
VCL		IFT22		CNPY4
PSAT1		ZGRF1		FAM200B
TUBB4B		MICU2		ATL2
RUVBL2		FGF11		SMPD1
LDHB		TXN2		ENOPH1
KIF20B		HTRA4		MFNG
CD93		HTRA2		TSPAN31
PRC1		TACO1		FTL
DBF4		PLAU		CD274
NCAPG		DAPP1		CORO1A
YPEL1		EEF2K		CORO1B
PTPN6		NME1-NME2		CORO1C
ATP5PB		PIBF1		CHAF1A
C17orf75		TNIP1		APAF1
CDC25C		ELF1		COMMD10
SLC16A13		EEF1D		LCP1
BTBD2		ELF4		EIF4B
TNS4		TNIP3		EIF4H
PLK4		EEF1G		ACP2
NNT		ZMYND12		MARCKSL1
TTLL1		PLEC		NTRK1
HPS3		IFT46		CDC42
KPNA2		SHANK3		EIF3M
OLFM2		PLD6		EIF3H
INTS13		PLD4		EIF3F
KIF21B		TROVE2		EIF3D
SLC4A7		PLD3		EIF3E
RCC1		PITPNC1		EIF2D
CFL1		GRK4		EIF2A
CD109		LASP1		CDC20
ALDOA		GRK6		MFSD11
QARS1		GRK5		MIS18A
SREBF1		MIR103A2		PPA2
SUV39H1		LPXN		EIF1B
NLRX1		TMEM189-UBE2V1		ACTB
LYPLA1		RRM2		CDC27
ITGA5		CAD		STAT5B
AFF3		RRM1		SUGP2
SOCS2		DAPK1		LPAR2
SUN2		DAPK3		PPAN
TICRR		SUOX		PPAT
CELSR3		WARS2		EPC2
ECT2		GALE		VEGFA
TESC		GFOD2		ALDH6A1
FANCE		DENND6A		PABPC4
KNTC1		SLIRP		PABPC1
CBFB		MIR103B2		NUDT9
MTFR2		GALM		HNRNPA2B1
SHCBP1		PLEK		KIAA1958
ORC1		MIR3158-1		NUDT3
SLC25A10		MIR3158-2		NUDT1
SMS		NCMAP		NUDT6
HDGF		OXCT1		MGAT1
FAM210A		IFT52		UBE2C
NRROS		TDG		PPIA
NHERF1		LRRC37A3		UBE2Z
ASL		DNAAF2		TMEM258
FLI1		HOMER1		UBE2S
PDSS1		HUS1		SIDT1
CARHSP1		GANC		UBE2N
EFEMP2		TEC		RELB
MXI1		CAPN15		FAM177A1
ANKZF1		MEX3C		MXD1
ZNF724		ZSCAN21		TMEM237
PAGR1		NUP98		MXD3
LHPP		CAPN10		SRP19
HEATR6		ZSCAN22		TMEM223
NDC1		ZSCAN25		ADAR
NSD2		VPS25		MKNK2
SPIN4		ZSCAN26		TMEM208
CKAP5		TARS2		TRIB1
CKS1B		VPS29		ADPRH
PABPC4		VPS28		RMDN3
H2AJ		TES		MMS19
KATNB1		RALA		ANAPC15
C19orf48P		MTA2		XPC
HMBS		TFG		ADH5
BZW2		NUP85		AP1S3
GNAI2		ZSCAN12		BARD1
MPP1		TGS1		FAM210A
ERCC6L		ST3GAL5		ARPC1B
TMTC4		RRP36		APOLD1
IL32		MVB12A		LDHB
POC1A		ST3GAL6		LZTFL1
CENPK		ZSCAN16		TMEM39B
TPM4		APOL2		GCHFR
LINC01132		RALY		TIMM9
LYL1		ST3GAL2		LOC100129034
GLUL		VPS18		TLE4
MAP3K7		ST3GAL3		SUPT16H
TRIB3		ALOXE3		ILF2
VDAC1		ARL14EP		RAB30
G2E3		PLK4		SNRPA
TSPO		PRKCI		PLXNB2
ANKRD13B		PRKCD		SNRPE
MIPEP		PLK1		SNRPB
PDE4D		PLK3		OXNAD1
PPARD		PRKCE		CHPF2
KIF22		LRRC75A-AS1		TFDP1
EBPL		ELL2		FAM216A
TTF1		MCAT		EIF2B1
HSPG2		ELL3		RFC4
KIF4A		COPZ1		RFC3
HMGN2		PRKD2		RPL13A
KIF2A		RRP8		MTFR2
LRPPRC		IPO13		SLC26A6
MCM7		RRP1		SEH1L
POGLUT2		PLEKHA8P1		PLEKHG2
MSH3		PRKDC		ADSL
HNRNPD		ELK1		KRR1
DPH6		CFP		VAPA
MYO1E		ELK3		WDR1
TFDP1		RRP9		RPL10A
NUP107		ELK4		SEC11C
COMTD1		MTBP		DNA2
MMP25-AS1		FAM120AOS		APBB3
CDC7		ALCAM		LONP1
SLC25A40		NUP62		MYL12A
POGLUT1		BTF3		FUT11
SDHAF4		EXOC8		GFI1
TRAV8-6		IL10RB		FTH1
PROSER3		IL10RA		IZUMO4
NCAPD3		ASH1L		P4HA1
TPD52		MTF1		TOP2B
TCEA2		MTF2		CITED2
SULT1A1		GART		ZFAS1
IL16		GAS5		APBA3
UBE2F		RARA		NOSIP
DUT		GARS		CRLS1
DTD1		MOCS2		FANCD2
INPP4B		RCCD1		CAPZA1
ATAD5		EXOC2		LIME1
COPS3		DENND1C		EIF2S3
KCTD3		BTG2		EIF2S2
PHB2		BTG1		SIT1
FEZ2		METTL21B		POU2F2
BCAT2		PRDM10		RHBDD3
GRAMD1A		MTDH		PPP2R5A
DNA2		METTL21A		RASA1
MAP3K1		ERMP1		MYH9
PBK		ARRDC1-AS1		STOML2
BIRC5		NDNL2		IRF2BPL
BTF3		TK1		TMEM30A
TRIM47		GAR1		MAPK7
ETS1		RRS1		RFX3
MYH9		CIC		MYL6
RFC5		MBNL1		RFX5
PIK3CG		CDKN2C		UQCRC1
ENOSF1		GATB		RPL22L1
SNORD141A		G0S2		PGAP1
H3-3A		ELP2		NCAPG
GRK6		GATC		AP2S1
PRORP		ELP3		SNUPN
IMPDH1		RRP1B		HDHD2
NLE1		ELP4		GPR15
SMG1P7		ELP5		TMC8
SNAI3		ELP6		TMC6
NIPSNAP1		FOSB		LRRC20
KDM3A		GATS		SH3BGRL3
DEK		ANGPTL6		PGAM1
EPS8L2		TIMELESS		PTGR2
KCNQ1		SRFBP1		CKS2
FOXRED2		SETD5		HTT
SDCBP		SETD6		SRSF10
NOA1		CDKN1B		GPR55
FANCI		SETD4		LRRC61
DOK2		SETD9		SAP30
MYC		RARS		RUVBL1
UHRF1		MCEE		GGA2
LMLN		ZSCAN30		SH3BP1
ARMH1		MTG1		RUVBL2
ABCB7		OLFML3		LRRC40
TDP1		MINOS1		B3GALT6
TRABD2A		ZSCAN31		NFKB2
DDX12P		ASH2L		GGCT
ARHGAP33		MTG2		NT5C3A
RAN		RRP15		CYB5B
EIF2S3		SETD2		KSR1
GPT2		PAIP2		NFE2L2
DDX11		C8ORF37		SLC25A3
CD248		SKIDA1		GTF3C5
LMNB1		HIPK1		D2HGDH
POLA1		HIPK3		NICN1
PRIM1		COPS5		IMMT
TUBA1B		COPS4		PRC1
CASP3		UBOX5		MCOLN2
SLC2A4RG		COPS6		ATOX1
MRPL16		COPS3		PPM1D
PRSS53		COPS2		ANAPC4
RNF26		FKBP5		ANAPC1
NME2		COPS8		SLC25A5
INF2		C8ORF33		PPM1K
SMTN		FKBP7		PLEKHA2
EBP		FRA10AC1		PLEKHA3
ARL5A		GTF2I		MAPK14
FOCAD		FKBP2		PPP1R3E
SEPHS1		LCLAT1		CALM2
SLC43A3		THG1L		CALM3
TRIM46		RNU11		CALM1
ARHGEF18		RNU12		PPP1R35
POLE2		CFL2		STX11
MCM4		CFL1		EXOSC8
FBXL8		C8ORF44		EXOSC5
CKAP2L		KCMF1		EXOSC4
CBX2		MAP2K2		XRCC5
LINC01963		MAP2K1		XRCC6
GALE		MIRLET7I		PAQR4
EEF2		GTF3A		XRCC4
HMGB1		MIRLET7D		ERAL1
MRPL48		PITPNM1		RGL1
CD5		LINC00029		IFI30
TADA3		FAM49B		TMPO
ATP6V1E2		CNP		RASSF2
RGS14		INSIG1		PGBD4
YEATS4		LARP1B		TSNAX
BIN1		VPS72		TMEM198B
PFAS		TPR		KIF11
LRRC45		BTLA		BRCA1
MLLT3		OIP5		BRCA2
POLQ		MGME1		NLE1
VGLL4		DIS3		DPY19L3
ACSL6		AVPR2		FHOD1
RAD54B		LOC283710		ANKRD13B
CDC42		SECISBP2L		DOK2
MRPS28		LANCL2		KHSRP
PDIA5		ESPL1		KIF22
SLC2A1		MCM4		KIF2A
UPRT		BCL2		KIF2C
TAF5		MCM5		JADE2
SIRPG		CEBPZ		TRIAP1
RACK1		MCM6		RGS1
MFNG		MCM7		DEAF1
NT5DC1		C8ORF76		MAST3
STAMBPL1		MCM2		AFF3
TMX4		MCM3		FUT8
TBC1D10C		BMPR2		PRR7
MRPL37		ZC3H6		PRKCSH
LY9		ZC3H4		CLN5
SNRPD1		ZC3H3		DLEU1
TOMM20		VPS4B		ACOT8
TMEM223		ZC3H8		SYTL1
IARS2		C8ORF82		SOX12
PFKL		VPS53		SYTL3
WARS2		C8ORF86		TNFSF4
CCDC34		MCL1		PRR11
TMEM39B		C8ORF59		PTP4A2
HAUS1		CR2		BIN2
PTDSS1		GGPS1		RAD18
LTA4H		APOC4		NGLY1
TOPBP1		LEMD3		HIF1A
NIF3L1		MTOR		FDXR
PRDX2		CPT1C		GLUD1
NDRG1		LEMD2		ITPKC
FHL1		TSN		CYB561
IPO5		CPPED1		SKA2
ARHGAP18		ASXL2		SKA3
KCNAB2		ASXL1		NCKIPSD
ACTR3		EVI2A		TRIM5
ARRB2		APOBR		ADAT2
EGLN1		VPS45		SERPINB8
LNPK		CRK		MZT1
BCL2L12		CAGE1		PHLPP1
TACC3		ALDH9A1		ING1
MRPL11		LOC100505622		AP3S1
PGAM1		HDAC4		BZW2
DTL		MCM8		PYCARD
SFXN2		HDAC1		KIAA0753
TYMS		HDAC2		SMARCAD1
HNRNPA3		TCP10L		BIVM
H2AZ2		TULP3		ATP8B3
H3P6		TTK		TNK2
RRM1		MTO1		ANKRD33B
BCKDHA		MIR146A		CFLAR
AMD1		HECTD1		ITPR2
CYRIB		VPS36		ITPR1
ARRB1		CSK		METTL15
NASP		MIR1470		SKIL
SLC1A5		VPS39		RAD50
SH3KBP1		SLC35A3		RAD51
CHD1L		SLC35A2		SH3D21
TESMIN		DYNC2H1		OPA1
SLC25A36		SLC35A5		RUNX3
FRMD6		SLC35A4		SRPK1
MTAP		SLC35A1		UCHL5
ITGB3BP		IFRD2		PTDSS1
ADD3		C14ORF80		RHOA
CYP2R1		KIAA0922		RHOF
NIPSNAP2		NIF3L1		RHOG
PCCB		GLOD4		NME2
LOXL1-AS1		CTH		CAMK1
PFKP		UHRF1BP1		DAZAP1
COQ3		GSAP		HILPDA
GEMIN4		BCOR		GYPC
PPP1CC		SLC35B3		DPH5
NDC80		SLC35B2		DPH6
ZFP36L2		IL21R		TPD52
DHX40		SLC35B1		RANBP1
ZMYM3		C1RL-AS1		RSL1D1
EIF3F		AQP3		TTPAL
NFATC3		AQP1		RAB3GAP1
THNSL1		NFS1		FEN1
ANAPC15		MGC45922		TUBD1
AP3S1		NIPAL1		GYS1
PYCARD		ARFIP2		ARHGAP31
MIR1244-2		ARFIP1		BTF3L4
SOX12		BTRC		S1PR2
CAMK1		TANGO6		S1PR1
CENPJ		LOC100505549		S1PR4
C1QBP		TMED9		KNTC1
TUBA1C		SLC35C2		DESI1
CBX8		SYNRG		IPCEF1
EIF3E		OCEL1		TDRD7
CEP57		ZZZ3		TDRD3
FANCD2		RPS2P32		ARHGAP19
MCM5		RBAK		ARHGAP15
ETHE1		HDAC10		NAP1L1
LOC105372321		IL23R		DPP3
RACGAP1		MPHOSPH10		DPP8
ARMC6		PITPNB		NT5DC1
IGBP1		TXN		NIPSNAP3A
SEC31B		NFU1		FNBP1
FAM13A		FAM41C		MTHFD1
PLEKHA2		SLC35E3		ABRACL
SAAL1		SLC35E1		PBX4
MTFP1		TYK2		NCAPG2
PM20D2		C17ORF62		ZC3H12D
SUCLA2		SCNM1		ALKBH5
SNHG29		NFX1		LTA4H
MRPL30		COPG1		DUSP5
PRKDC		MEGF8		JUN
THOC6		SDCCAG8		DUSP1
FAM78A		SDCCAG3		DUSP2
GMPS		MTTP		DUSP7
DSCC1		SLC35F6		CCDC9
TRAP1		CAB39L		AGO3
NPM1		SLC35F5		PAFAH1B3
DMC1		C17ORF70		IL18BP
HKDC1		SLC35F2		ATAD2
TEX264		C17ORF75		ATAD5
DYRK4		GSE1		SNX19
CAPZA1		SEC61G		AGPS
SULT1B1		SEC61B		NCAPD2
SUPT16H		TMED4		NCAPD3
ADH5		TMED2		JAK2
UBE2R2		TMED1		SRSF3
RAC2		TMED5		ARL8A
MMS19		C17ORF49		SRSF7
HADHA		MTX2		SRSF1
DNMT3B		MTX3		SRSF2
PMPCB		NFYC		ATP10D
ANXA6		SUSD3		LAPTM4A
NUCKS1		SLC35G1		TRIM65
RAP1GAP2		SVIP		TNFRSF1B
POLD3		NR6A1		PCCB
SLC25A37		SPCS2		TRIM59
MAL		C21ORF2		KDSR
CENPI		NUPL2		TRIM46
ACTL6A		SIPA1		TRIM41
EEF1A1		NUPL1		TRIM38
RPS6KA3		RNU86		ECE1
GYS1		GBE1		TRIM25
DPY19L3		SIPA1L3		ZNF846
N4BP3		RSF1		ARL5A
LFNG		C17ORF53		TRIM23
RSL1D1		GSG2		BRI3BP
NIBAN2		NOP14-AS1		TRIM14
SRP72		NFYA		TP53
XPOT		CPSF7		COX8A
CRIP1		CPSF2		PTK2
LOC642846		SNORA45A		SNHG15
PIM1		CPSF1		NDUFAF6
NUP37		CPSF3		NDUFAF1
RPL3		RSBN1		IKZF1
RPGR		ACYP2		IKZF3
SNRPA1		TARBP1		ICAM1
TMEM71		TRPC4AP		SYNCRIP
RANBP1		CLEC17A		PTMA
FRG1CP		TARBP2		HIBADH
MFGE8		GSTA4		ARHGEF1
NUDT6		TYMP		KHK
VRK1		ZCCHC9		PPP3CB
WEE1		ZCCHC8		ORMDL3
KCNK5		ZCCHC6		SPRYD4
POLE3		RBFA		RIT1
DELE1		TYMS		SPAG16
CBX3		EMC1		PCM1
PPA1		EMC3		SLFN13
CABIN1		STX16-NPEPL1		POLE2
UQCC2		EMC4		POLE3
MRPS34		HIST1H2AE		POLE4
THAP12		EMC6		CELSR3
ARHGAP4		HIST1H2AH		PCNT
LIX1L		EMC7		TTC32
SELENOH		HIST1H2AG		CNN2
LSM7		HIST1H2AB		COX15
MRPL58		EMC9		ETV6
MSH6		HIST1H2AD		TNFAIP3
MZT2A		HIST1H2AC		LMNB1
PRDX3		C17ORF89		SYNGR2
MYH10		HELQ		USF1
SPAG5		GBAP1		ERCC1
SNRPA		C17ORF80		NUP107
EXOSC5		C17ORF85		LYL1
MCM3		MESDC1		POLD1
BNIP1		GLTSCR2		POLD3
UBE2S		MESDC2		BNIP1
P4HA2		DIAPH1		NUP210
CRYBG3		TMEM5		ARMC1
LOC124902640		SELO		ARMC6
VIPR1		DIAPH3		HMBS
RPL5		SELK		NUP205
SPRED2		ZCCHC4		WDR62
LOC124902871		ZCCHC3		FAM120A
CHCHD2		SELT		KNSTRN
MSH2		ZCCHC2		WDR54
SLF1		C17ORF99		WDR5B
NUDT21		ISYNA1		MKS1
LIPE		PMCH		WDR41
SRP9		ROGDI		SMC4
LIN9		SPPL2B		SMC2
RAD54L		GSTCD		SMC3
ZNF575		COPB1		BLOC1S1
MRPS35		SPPL2A		POM121C
RBMX		CLEC16A		BLOC1S2
CALM3		CAMSAP2		PHF11
PAQR4		EME1		TPI1
C9orf40		ZMAT2		PHF19
DPH5-DT		EME2		HLA-DQA1
KNOP1		FPGS		CHD1L
CCDC15		ZMAT3		SMG1
SPTSSA		UBC		NDUFA10
SSRP1		UBB		LYST
ELOVL6		FPGT		IFIH1
GSTZ1		ATP13A1		TPM4
PRKCSH		RBKS		IPMK
LBR		RBL1		USP3
DCAF12		DNASE2		PPP1CA
DLEU1		PMF1		MORF4L1
CD4		AASDH		POGLUT1
PGLS		NRXN3		ZNF791
RPL10A		DBI		ZNF789
MTHFD1		RTEL1		SLC26A11
S1PR1		DBP		OSBPL8
SAP25		EMG1		FANCG
ILVBL		DBT		BCL2L1
TRAV8-2		C14ORF28		PDCL
HLTF		HIST1H2AM		MAP3K14
FUT8		LOC91450		IFNAR2
RASSF1		HIST1H2AJ		TPMT
MYO1G		HIST1H2AI		IPO7
MPHOSPH9		HIST1H2AL		SMC1A
CCDC43		HIST1H2AK		BCKDK
FAM120A		OXSR1		NOA1
CNIH1		DCK		DNAJC8
PTBP3		RPS6KB2		HMMR
CFDP1		RPS6KB1		UBR4
EMP1		DDIT4		DNAJB2
TMCO6		HIST1H2BG		ORC1
KDM4B		DDIT3		DNAJB4
DESI2		HIST1H2BF		DNAJB9
EME1		KIAA0907		ZNF740
WDHD1		HIST1H2BI		DNAJA1
TRIP13		HIST1H2BH		LCK
AK2		HIST1H2BC		WDR90
ANP32A		RBMX		NEIL3
APOLD1		HIST1H2BB		NEIL1
MELK		HIST1H2BE		IFITM1
PIGU		HIST1H2BD		STXBP5
RAB4A		HIST1H2BO		TIAL1
NUDCD2		HIST1H2BN		ARRDC3
SET		HIST1H2BK		FCHSD2
PTRHD1		THRA		TPX2
TXNDC17		HIST1H2BJ		RPS24
RHOF		HIST1H2BM		RPS19
NET1		HIST1H2BL		C2CD5
LOC112694756		DDN		CHRAC1
ZNF275		RBM4		C1QBP
MTBP		RBM5		MLH1
KDM8		RBM3		PARP3
PPAT		RPS6KA3		THOC2
YBX1		SAP30L		THOC5
TRAIP		POC1B		PARP9
MRE11		PDSS2		PUS3
STIL		COLGALT1		RALBP1
USP28		RBM6		GINS1
CCDC138		BUB1		UQCC2
KMT5A		RBM7		LZIC
COX10		POC1A		PMAIP1
MAGED1		TYW5		COQ3
SKA2		TYW3		OAS2
COG6		MCTS1		PARVG
ENO2		DEK		CMAHP
SLC50A1		ZFYVE26		TOPBP1
POLR3B		GAPVD1		S100PBP
DGKZ		SCAMP1		LSR
DDX50		HSPE1		CCDC28B
SERINC5		SCAMP4		ARHGDIB
TPGS1		SCAMP3		SND1
TOMM22		PTRHD1		CLNS1A
TUBGCP3		RBP5		LIN9
METTL15		SERBP1		SLC5A3
TUBA1A		SNORA26		PROSER3
CALM1		SNORA27		DIS3L
NKAPD1		SNORA24		LY9
WDR1		SNORA25		LYN
THOC3		DCHS1		LYRM1
JAML		SNORA20		PARPBP
SARNP		SNORA21		RPS27L
ACTMAP		CGGBP1		OAZ1
TTLL5		STAU2		OAZ2
RFC4		NXF1		RIPK2
NCKAP1L		MUC1		ELOVL5
VIM		SNORA17		FOXP4
GNG2		SNORA18		SLC25A36
CDC45		TYW1		SLC25A40
DPY19L1		STAT6		UCP2
KDM2B		SNORA13		KPNA5
TPM3		HES1		SLC16A6
PARVG		SNORA10		EEF2
PLCG1		SNORA52		TROAP
FH		PMM1		ZNF653
BUD13		EDEM1		MAZ
HYCC1		ACTL6A		STK16
USP30		EDEM3		DHODH
ARPC3		LRBA		DBF4
CFAP298		VPS37C		P4HB
SPPL2B		VPS37A		ZNF614
EIF3H		LATS1		SLC25A10
GGH		SETX		SLC25A13
AKR1B1		LINC00309		NRROS
TRIM65		SNORA48		SLC25A28
RUVBL1		SNORA44		SUMO2
PIGL		SNORA43		SUMO1
HMG20B		SNORA40		CDC37L1
C2CD5		MDC1		COL9A2
TSPOAP1		SDR39U1		OGFOD2
RHNO1		RBPJ		INTS2
ZNF292		AAAS		GORASP1
ATP5F1C		IL4I1		TAGLN2
BRIP1		SNORA37		CYSTM1
BCKDK		SNORA31		RCOR1
CSTPP1		SNORA32		TMEM150A
SUMO3		IKBIP		SNX5
PXN		SNORA72		SNX9
CELF2		SNORA70		NPM1
ZNF93		EMP1		ESYT1
CHRAC1		SIRT5		ESYT2
ABHD17A		NIPA2		FKBP11
RPS7		BCDIN3D		SERTAD1
BRCA1		SIRT7		REV3L
LCK		SIRT1		ZBP1
BTF3L4		RBSN		CCDC146
COX15		SIRT3		MPI
IMMT		CS		PVT1
EIF3D		ECSIT		IBA57
DIAPH3		TTLL5		CCDC142
HPRT1		TTLL3		ARHGEF12
SYTL1		UBAP1		CCDC138
CCDC18		UBAP2		BLVRA
NUP133		SNORA68		BCKDHA
USP3		SNORA67		HMGA1
ZNF414		SNORA64		IRF1
MAZ		SNORA80B		IRF4
MOB3A		SNORA65		IRF5
MAPK7		ARF4		IRF2
DHX32		C11ORF31		IRF8
SUDS3		C11ORF30		CFAP36
PPP1CA		SNORA63		PSIP1
SVBP		SNORA61		HMGB1
MIX23		ARF3		HMGB2
HAUS8		ARF1		RBM12
SNRPE		LRSAM1		RBM38
WDR76		PP7080		FNDC3A
SNHG4		WBP2NL		FNDC3B
HDHD2		ATG101		THAP3
CLPX		STAP1		IRGQ
PRKCH		SUDS3		RBM43
UBXN2B		SNORA57		TAF5
OPA1		C11ORF24		SEC61A2
NAGLU		STAT1		CDK19
TMA16		MDH2		MX2
TCERG1		HNRNPUL2-BSCL2		PIH1D1
SMC1A		IL11RA		SLC50A1
GGCT		STAT3		SARNP
THEM6		STAT4		CDK10
INTS2		RNASE6		CDK17
TERF1		RNASE4		GUSBP11
CYREN		MIR24-2		TPGS1
FBXO33		RILPL2		DCAF7
RPL15		FLJ22447		MYC
CAAP1		DLD		PRDX3
ZNF788P		ARF6		PRDX2
SKP2		SNORA84		JUNB
FLOT2		C11ORF54		LRPPRC
LOC124900513		RPLP0		ZNF594
FAAP24		HEXA		GLG1
SLC25A13		RNASEK		ZNF583
JARID2		SNORA81		ZNF575
CSNK2A1		RPLP2		PFAS
GPX1		RPLP1		GCNT1
DBF4B		TUBA1A		PHLDA1
EIF2S2		CCNDBP1		YEATS4
UBE2Q2		UNK		ZNF555
EXOSC8		IKBKB		LZTR1
NEFH		ZFYVE27		TANK
DCAF7		TUBA1C		NBN
SPIN1		SNORA7A		DTD1
CENPM		TUBA1B		NCL
MINDY1		SMCHD1		MALAT1
MACROH2A1		MDH1		ZNF511
IVNS1ABP		APPL1		METAP1
TMEM164		SNORA78		METAP2
EID1		DIO3OS		NSMCE1
PPP3CB		C11ORF48		PFKL
TPP2		C11ORF65		ACSL1
SP4		PPP1R16B		GLS2
FNTA		RBX1		CHEK1
RPE		TFCP2		SNHG1
SRSF1		ZC3HC1		RABGAP1L
PDLIM7		TUBGCP6		PARP15
CLK3		TARDBP		SNHG4
DLG5		NSMAF		TTLL12
HSBP1		MAD2L1		ARL6IP1
GOT1		C11ORF58		CREBRF
GALK1		PPP1R15B		CTDSPL2
CCSAP		HDDC3		NMI
ALDH6A1		CCNT2		AMPD2
MID1IP1		C11ORF71		NNT
ATL2		CCNT1		NPL
CRLS1		C11ORF73		CXCR5
PER2		UBE2D3		NUCKS1
HSPD1		UBE2D4		CXCR4
YDJC		PPP1R15A		CXCR3
EIF2AK1		UBE2D2		ISCU
FOXM1		LOC100289230		TOMM20
LRRC20		RBMXL1		TOMM22
CDK4		RNFT1		CMTR1
RGS10		BCL2L13		SASH3
PTPN7		BCL2L12		OIP5-AS1
YIF1B		PMPCA		FLOT2
ABCD2		C11ORF68		ANKZF1
DIPK2A		PMS2		NVL
SLC29A1		PMS1		DCXR
IRF4		IK		HSH2D
RBBP4		TIA1		ITGB3BP
ZDHHC20		TNFRSF10B		CHCHD5
POLR1D		TNFRSF10A		CHCHD1
PLEKHG2		MYD88		CHCHD2
ZFAND1		CDC42EP3		TMEM126A
ARPC1B		MDM4		NLRX1
ZGRF1		ST6GALNAC6		GTSE1
CPSF3		MDM2		BAZ1A
SMARCC1		EID2B		RNF213
PYCR1		TUBGCP2		CENPH
ERCC1		TUBGCP3		CENPJ
RLF		FAM13B		CENPL
APPL1		C11ORF94		CENPQ
APOBR		ARL2		ZNF460
MCUB		ARL3		DDB2
PCBP2		C11ORF91		NUDT21
NELFCD		ARL1		CENPA
CFAP36		NIPBL		MPV17L2
SSR2		LINGO3		ZNF428
GGA2		PPP1R12A		ODF2
SLC25A3		DR1		ARPC5
RFC3		RAD23B		MMS22L
CEP89		RAD23A		ARPC3
SRSF3		PIK3CA		NACA
FAM161A		AAK1		ARPC4
NUP54		LINC00324		ARPC2
JPT1		ST6GALNAC3		GMNN
ATAD2		SH2D2A		CREM
POLD1		LOC100506804		ARHGAP1
NLN		PMVK		ARHGAP4
EFCAB7		DSE		G3BP1
DYNLT2B		LOC100506801		HNRNPDL
NSMF		MDN1		ACTR3
PABPC1		SLFN12L		ACTR2
LEO1		METAP1D		RRM2B
ATP11B		PPP1R14B		KHDRBS1
ELMO3		KHNYN		CIITA
LSM5		VPS33A		SMIM14
NAT10		KATNA1		TRAF3IP2-AS1
LZTFL1		DTL		NAGK
TOP2B		PABPC1L		MYO1G
RASSF2		MMADHC		FOXRED2
OLA1		SPG21		ZNRF2
CASP2		NXT1		PGLS
TRMT10A		NXT2		ITGAV
SERGEF		SH2D4B		HNRNPA3
LDLRAP1		PIK3CD		PGM2
BRI3BP		LRMP		PGM1
TNFAIP8L1		ATRAID		HNRNPA1
SNRPD2		HSD17B12		SMARCA2
LAPTM4B		HSD17B11		HERC6
IFT122		PRIMPOL		HERC5
POC1B		PIK3CG		SNRPD2
SMC3		NGRN		SNRPD1
HNRNPDL		MDP1		NUMBL
PGM2		CNNM2		FAM78A
PLEKHG3		LINC00339		BRIP1
RSL24D1		PCBD2		NUDCD2
NUP50		AAMP		DUS2
ATXN7L2		SPG11		PDIK1L
DNAJC8		DUT		NAT10
HP1BP3		LAP3		CSRNP2
THBS3		ULK4		MIS18BP1
HSD17B11		ULK3		CAP1
PIH1D1		PEX11B		TCEA2
RBM12		TIFA		TCEA1
HNRNPA2B1		LRP8		GNAI2
ANXA2		UBE2L3		EEF1A1
DDX41		BAIAP2L1		UBXN2B
FASN		RAB11FIP1		UBXN2A
ABHD18		DHX33		ODF3B
TRA2B		CCNL2		NAPA
CS		CCNL1		ASB13
AKR7A2		N4BP3		YARS2
PDHX		N4BP2		CAAP1
LZTS2		N4BP1		TBC1D17
XPO7		ARSB		SREBF1
MPG		AAR2		BORA
ELK1		PIK3R1		NABP1
CLINT1		BANK1		NASP
PDCL		DHX29		TCF7
ATP8B2		DXO		ICE2
DIS3L		GCDH		VCPIP1
RPUSD4		PAXIP1		ADGRG5
STT3B		LRR1		ACTA2
NTAQ1		TXNDC11		CABIN1
NGLY1		TXNDC12		GNB1L
DPH5		PCBP1		OTUB1
CHEK1		MTVR2		NR3C1
NPHP4		MRPL1		TRA2B
PPP2R5A		TXNDC15		GLYCTK
EPOR		OSGEP		HNRNPK
ZFP36		TXNDC17		POLR3B
PSIP1		MRPL4		HNRNPD
CNPY4		ART3		RNF4
CXCR3		MRPL3		GNG2
RPL7		MRPL2		NCKAP1L
CASP6		TCL1A		STARD10
LMAN1		C14ORF1		NR1D2
CDK10		MRPL9		COQ10B
ABHD14B		C14ORF2		EHD4
GRK3		SPATA5L1		ZNF37A
MRPL9		PCBP2		LINC00426
SAE1		ARSK		PHB2
PLCD1		TESPA1		NFATC3
RXRA		MICAL1		HEATR5A
SCML2		DHX15		GRAMD1A
SNUPN		RCC1		PEA15
STK16		MIER1		CEP57
TMEM263		RCC2		FARP2
RNASEH2A		LOC100506746		TUBB4B
ELOVL5		ACAD10		HADHB
RBFA		ACAD11		HADHA
SRSF10		ZBED5		UBE2V2
SASH3		CLHC1		CLDND1
PAK1		NCOA2		DEF6
PAFAH1B3		NCOA3		THNSL1
NIPSNAP3A		WARS		CNIH1
PDLIM2		SSSCA1		TCTA
HSD17B12		NCOA7		RNMT
PYM1		NCOA5		CEP19
COX8A		UBE2G2		ZNF767P
CLDN15		MRPS7		LAMP3
MYL12A		UBE2G1		ASCC3
RIPOR2		MRPS6		ZNF302
C18orf54		MRPS5		HMGN2
UBE2T		LAT2		CCDC18
MIF4GD		IMMP1L		RSL24D1
MTREX		LOC100499194		CBFB
RABL3		CCNG2		TM7SF3
YJEFN3		CRELD1		CCDC43
SMYD5		SFI1		CCDC25
RBM38		AARS		AMD1
WAS		CETN3		YBEY
CSK		SUPT4H1		HAUS5
FIRRM		IGHMBP2		HAUS4
GDI2		NEDD9		TMA16
SASS6		NEDD8		HAUS8
S100A10		PCSK7		CCDC51
CNOT7		IER3IP1		ZW10
TAFAZZIN		AATF		DENR
ATIC		GNGT2		POR
TIPRL		SOCS1		DCUN1D5
GEN1		LARS		DCUN1D3
DEF6		SCAND1		CYP2R1
RBM3		RCE1		SLC44A1
GRPEL2		SOCS5		PSD
VANGL1		STARD3NL		XPOT
MBNL3		NEDD1		SRA1
PRIM2		AUNIP		AMN1
ERAL1		TNFRSF13C		CBR4
CNOT8		TNFRSF13B		FAM161A
FBXO46		NUBP1		LRP10
NR2C1		WASL		KDM1A
SRSF2		LOC286059		NT5C
ZNF850		ENC1		TRPT1
MDH1		HYAL3		SAE1
LOC124900372		BCAP29		FAM162A
CCT5		KLHL28		HADH
IFT57		KLHL24		KDM4B
OSTC		HUWE1		TIPARP
CCDC28B		LAX1		KDM4C
OGFRL1		KLHL20		SRGN
ATP5MC2		RPP25L		CBX5
RPSA		KLHL21		CBX3
CEP57L1		FAM173B		NR2C1
RPS6		FAM173A		CASP6
MRPS5		PROB1		SNAPC3
RNF44		ACTL10		AFMID
OIP5		GLB1L		CASP3
NHP2		RPL26L1		FAM83D
MARCKSL1		BCCIP		PFDN4
ZNF92		RRNAD1		KDM3A
RPL22L1		CCND3		YBX1
HASPIN		CCND2		SPRED2
UGP2		FAM172A		EID1
CERK		TAF1D		DDX39A
ZNF614		BANF1		CLDN1
PDHB		MIR4659A		UGP2
METTL26		MIR4659B		ZNF267
SEH1L		CYBA		FLI1
NPRL2		DARS2		EZH2
CEP128		FAM175A		TTYH3
DAZAP1		GCLC		MRPL17
UAP1L1		UBE2R2		COPS7B
PCBD2		STT3B		TAPBPL
NONO		STT3A		MRPL13
BMT2		VCP		FAM135A
ANTXRLP1		KLHL18		GRPEL2
RAB11FIP4		KLHL11		ZBTB7B
CDKN2D		KLHL12		TRMT10A
YWHAH		GATAD1		SRP9
ZBTB14		EBP		MRPL30
FIGNL1		SH3GL1		TMCO6
FUZ		CYC1		PIGL
PPP1R16A		ECD		TMEM106A
KMT5C		LRWD1		PIF1
CETN3		ABHD14B		CTCF
RN7SL1		ABHD14A		MRPL42
MCM10		UBE2QL1		TMEM62
IMPA2		SFPQ		MRPL48
RBBP7		SNORA76C		TMEM64
D2HGDH		CYCS		MRPL49
BARD1		QRICH1		ZNF219
TCEAL8		RTN4		PIGU
ARID3A		MCUR1		EFCAB7
SNRNP48		YWHAG		RCSD1
ARHGAP15		LOC148413		ZNF207
HIBADH		YWHAE		ZBTB10
MTX1		CHD9		PTPN7
CDK5		CHD8		PTPN6
C20orf96		PIK3R5		GOT2
ALAD		PIK3R3		TMEM18
FKBP1A		PIK3R2		BIRC3
DYM		CHD2		SAT1
HMGXB4		CHD1		SESN1
MIOS		PIK3R6		PSMG1
RHOG		UBE2Q1		RASGRF2
SNX10		YWHAQ		SAV1
ATP5MC3		EED		ZBTB37
MECR		TAF15		ZBTB43
NBAS		TAF13		ZBTB40
RPS24		TAF11		GANAB
POLE4		TAF12		ZFP3
KIAA1958		TAF10		ADHFE1
TPCN2		VTRNA1-1		KIF20A
GOLGA2P5		YWHAZ		KIF20B
BPNT2		NCRUPAR		CCNI
IFT88		TBC1D1		CCNC
MFHAS1		TBC1D4		SLAMF7
PIK3R5		PNKD		KIF21A
RPL13AP5		FAM179B		HIVEP1
PCSK5		TBC1D5		KIF21B
DOCK2		ABHD17B		TMUB2
MAPK3		INAFM1		SERGEF
TONSL		ACIN1		CD27
RNF157		FAM178A		CCR7
ARNT		SFR1		CCR5
TES		VHL		CCT4
DCP2		MDH1B		STAMBPL1
COQ5		MED1		RPA1
UQCRC1		WSB1		HNRNPUL1
TBL1XR1		WSB2		SLC43A3
ZNF511		MED4		CD59
RPIA		RPL22		CCT5
C4orf46		RPL21		CD74
CCND3		RPL24		CD70
WDR12		RPL23		GPD2
BUB3		IFT80		SBDS
CDC6		MED7		IVNS1ABP
CALM2		CPEB2		CD83
TUBGCP4		ABCA12		CD80
CITED4		RPL26		HSF4
MTF2		ASB8		ISG15
RGL4		RPL28		DDX50
PUS7		ASB6		ISG20
DHODH		RPL27		PDS5A
PRPSAP2		ASB3		RASGRP1
GOLGA7B		ALG10B		CALHM2
LRRFIP1		CPEB4		PAICS
NFYB		RPL29		NDUFS7
SH3BP1		ASB1		NUP54
IDH2		ASB2		BUD13
CTDSPL2		RPL11		BCL2A1
RASA1		MAML2		DDX46
TAF1D		RPL10		DDX41
BTBD1		MAML1		NUP43
MAGI3		RPL13		VCPKMT
NT5C		PNKP		FAM131A
LOC124903673		RPL12		RPIA
GMDS		SLAIN1		NUP37
PPP1R3F		GPR155		ZNF292
PDS5A		RNF115		RAN
TAF10		IFT74		CHST12
MRGBP		RPL15		TSPYL4
AP2S1		RPL14		TSPYL2
HK1		CYP1B1		RPL5
ANAPC1		RPL17		RPL3
KYAT3		RPL19		RPL4
ANKMY1		ANKS1A		RPL7
SFXN1		RPL18		IER2
CHASERR		MIR3687-1		IER5
ABHD10		RPL41		ANXA2
PREP		SLC16A13		TIGAR
ADAT2		PRRC2C		CCL22
GMCL1		ZFAT-AS1		ANXA6
SUGP2		SLC16A14		NDC1
ZBTB7B		GPR183		CDC7
ATXN10		RPL31		CDC6
ECSIT		RPL32		REL
MSN		RPL35		TIMM13
KIF24		RPL34		RAD51AP1
DLG1		ENO1		TIGD1
LOC124904077		VPS26B		AEN
THG1L		GPR180		AGBL5
MAPKAPK5-AS1		ENO2		XXYLT1
MAPKAPK3		VPS26A		NUF2
PHKA2		TMEM187		ANXA7
SNRPB		TMEM189		BRD8
SH3BGRL3		GPR171		RPS8
RBBP8		RPL37		RPS6
ZNF519		RPL36		RPS7
PAK4		RPL39		MOB3A
TMEM135		PNO1		RPSA
TGDS		RPL38		DGKA
SUSD3		MYBL1		RPS5
PHF6		RTTN		AIP
IFT140		GSDMD		TRAF3
RTN3		GSDMB		TRAF2
TCEA1		TMEM173		GPATCH11
UBE2V2		TMEM175		TRAF4
UBE2N		RNF146		AK2
STK26		RNF149		RLF
TMEM18		LSG1		BAG4
P4HB		AFTPH		GPX1
GOT2		CCDC90B		DTX3L
MRPL3		RNF141		YDJC
CYB5RL		ABHD5		DDHD1
DHX15		TMEM168		WRAP53
LANCL1		LOC100288069		CDK4
ILF2		RNF151		NFAT5
GTF2I		TIMMDC1		PAGR1
SUCLG1		ANKHD1-EIF4EBP3		DUSP10
DUS2		ANKRD46		SPAG5
ING1		TMEM154		KLF6
PPP5C		GCFC2		IMPDH2
UBE2J1		TMEM156		SPAG1
METAP2		CLIP4		DCAF13
SIPA1		CLIP2		OXSM
PDE7A		RNF126		XRN1
OSBPL8		NMNAT1		ANP32E
PARP1		LOC644961		SP100
MEGF6		ANKRD42		OLMALINC
MTPN		RNF121		B2M
ABRACL		ANKRD40		GADD45B
MCAT		RNF123		GADD45A
HLA-DQB1		MSRB1		MIF4GD
NARS2		BSCL2		CEP57L1
TMED10		SPEF1		TEX264
EPRS1		TMEM141		ANP32B
FXR1		TMSB4X		ANP32A
XRCC6		RNF135		CYP4V2
SMARCAD1		RNF138		TSC22D1
MINK1		TMEM147		MRRF
LIG3		GPR132		DSCC1
RAD51		RNF139		PRIM2
SEPTIN7		ENSA		PRIM1
FANCG		ANKRD54		ZFP36L2
SCAMP4		SNORA71A		ABCF3
VPS35		SNORA71B		MAPKAPK5-AS1
TRAF3IP3		TMEM14B		STIL
NAP1L1		GPR137		USP45
COMMD9		SNORA71D		CKAP2
SKA3		TMEM14C		NR4A2
ESYT2		SNORA71E		KIF18B
RRBP1		RNF43		USP42
MDH2		RNF44		SLC2A1
OAZ1		CD164		PLCXD2
DCUN1D5		F10		ARAP2
BANF1		ANKRD26		ABCB6
FKBP8		PNRC1		CKS1B
NCOA4		RNF41		STK3
ARHGAP1		PNRC2		USP30
KHDRBS1		MIR1229		PIK3IP1
MTHFD1L		CNOT6		USP12
USP13		MELK		ABCD2
PTP4A2		CNOT7
PLP2		CNOT8
KLF8		ABI3
TBC1D5		CNOT1
EEF1AKMT1		SYPL1
NVL		ERP27
PIEZO1		ABI1
ZNF792		MIR1226
RCOR1		ABI2
XBP1		MIR1227
SAP30		CNOT4
DIAPH2		RPL13AP5
GLG1		ERP29
SUMO2		RNF187
USP22		NHP2
KLF3		RNF32
TRDMT1		RNF34
CYB5B		ANKRD39
SNX20		ANKRD37
TSNAX		RNF38
DCAF13		RNF31
SFPQ		ZFP36
DHFR		OARD1
TCF7		RBBP5
DUSP3		ZFP30
ELAVL1		RBBP6
MLH1		RNF19B
STRN		ANKAR
GATB		RNF19A
TIMM9		RBBP4
NSMCE1		ANKRD32
NUP43		CHP1
LZIC		LINC00235
ATP5F1B		C3ORF62
IER2		LINC00273
OXSM		LSM1
DPP8		TVP23B
ALDH18A1		LOC100289361
TECPR1		CYS1
GET3		C6ORF120
RFLNB_1		PDCD6IP
TMEM123		LSM4
SPAG16		LSM3
CCNC		COASY
AGPAT4		RNF168
HERC3		MIR1207
IPO7		LSM7
FLNA		TADA3
DARS2		MIR1204
BRD3OS		ILDR1
ELP4		TADA1
IKZF1		GPR108
ERP29		ERH
SRPK1		GPR107
RNMT		PHPT1
NDUFA10		MAD1L1
PABIR2		RNF167
DUSP23		SPERT
DNM1L		EIF4G2
KHSRP		LINC00265
NDUFS7		ANKRD16
LMNB2		CALCOCO2
RPA3		ANKRD17
TSN		CALCOCO1
AGBL5		ANKRD12
YARS2		RNF181
YWHAB		ZFP62
MYL6		VTN
HDDC3		ESD
GNB1L		ANKRD10
EIF4H		ANKRD11
LYRM4		ABL1
CTCF		TMSB10
NUP210		IQCB1
ERGIC1		DNMT3A
MORF4L1		SMARCE1
STMP1		ZFP69
CYTOR		ZFP64
PTGR3		SFT2D3
NACA		TRMT61A
GMNN		SFT2D2
MRRF		EIF4E2
ATP5MF		TRMT61B
PPP1R3E		SFT2D1
CDK19		CBLN3
TDRD3		ENY2
PHF7		LINC00200
NFS1		NLGN3
TMSB4X		PTBP1
SMARCD2		HMBOX1
ABI2		MROH6
GARS1		PDDC1
CLNS1A		HIF1AN
OTUB1		MROH8
GID8		WASF2
CHCHD1		C3ORF58
SYNCRIP		FDXACB1
SLC26A6		GCN1L1
BLM		SMARCC1
STOML2		SMARCC2
APOBEC3D		EP400NL
LIMS1		HIAT1
OIP5-AS1		RNF25
KRBOX4		CHUK
UNC13D		ZFP91
ERGIC3		RANGAP1
PEX10		ZFP90
MKS1		EVC
TMEM143		MIR1247
DSTN		MIR1248
MRPL1		ASPH
TMOD3		LOC100506713
LINC01679		C3ORF22
TIMM13		EVL
FAM111A-DT		SNRPA1
ARL6IP1		UBA52
APP		CBLL1
MTMR1		CD101
TMPO-AS1		EIF4A3
PPIP5K2		LINC01550
HADHB		EIF4A2
PPA2		SMARCD2
STN1		EIF4A1
RAD50		RNF13
TRIM41		LSP1
UXT		NAGLU
PNRC2		DHFRL1
ZBTB7A		PUF60
GOLPH3L		MIR1238
POLR1E		LINC01547
BRCA2		TRMT44
CLMN		RPL7A
GPX7		C3ORF38
EIF4EBP2		MIR1181
RPLP0		HIST1H4L
NICN1		MEIG1
STK10		LOC286190
RASGRP1		UBAC2
NUDT1		HIST1H4A
GANAB		HIST1H4B
FAH		RHEBL1
TEDC1		RRAGA
ARHGEF1		HIST1H4C
TMEM65		HIST1H4H
MRPL42		CORO7
YWHAQ		GUF1
HSPBP1		HIST1H4I
TRPT1		HIST1H4J
CD3G		HIST1H4K
ARHGAP27P1-BPTFP1-KPNA2P3		HIST1H4D
CABLES2		HIST1H4E
DDX46		HIST1H4F
IREB2		AKAP1
NUDT18		WBP1
AACS		WBP2
MRPS26		WBP4
MAP2K2		AKAP9
WRAP53		AKAP8
ABITRAM		PKD2L2
MACIR		AKAP5
XRCC5		TRMT2A
TRAV3		C3ORF17
OXNAD1		C3ORF18
GNAQ		SHOC2
PSMG2		ZFPL1
SLX4		RRP7BP
COQ8B		ABT1
DPP3		STK11IP
PRMT6		SIAH2
RNF125		COX7A2L
ACSS1		HSPBAP1
RAP1GDS1		GDF9
KDM1A		CCDC88C
CCDC25		BBS10
THOC5		CCDC88B
MYBL2		STAG1
PDIK1L		CCDC88A
ANXA11		GOLGB1
HAUS5		PDE12
BRD8		ASTL
CMAHP		TRMT11
MCM6		EZR
CWC27		DOPEY1
RCAN3		NECAB3
VAPA		TPI1P2
DYNC2I2		PDE1B
ACLY		SCARNA2
FEN1		GMCL1
SMARCA2		GOLGA3
EIF2B1		EPM2AIP1
CNTRL		GOLGA4
RHOT1		GOLGA5
HENMT1		DGUOK
WDR62		HIST1H3A
SEPTIN1		HIST1H3B
IBA57		ASUN
AGPS		GOLGA1
TIMELESS		HIST1H3G
UCHL5		HIST1H3H
TMEM237		TREX1
NUP205		HIST1H3I
PPP2R1B		HIST1H3J
WDR45B		HIST1H3C
RHOA		HIST1H3D
GPATCH11		AGFG2
CCP110		HIST1H3F
KRR1		LINC00176
MMS22L		SLC33A1
MZT1		LILRB1
ANAPC4		PALB2
ZW10		FRG1
FNBP1		POC5
APIP		RPUSD2
MAPK14		RPUSD4
DDX19B		UMPS
EXOSC2		ALDOA
FAM217B		KPTN
GLUD1		TOMM5
IPO11		TOMM6
HDDC2		TOMM7
CHAF1B		MYCBP
MTA1		CLIC4
CHAF1A		FASTKD1
RFX2		LINC00167
DNAL1		FASTKD2
ZWINT		RPS10-NUDT3
MGAT1		STRAP
EEF1E1		FASTKD5
CCNI		ZBTB8OS
GRK2		TNFAIP8L2
COX10-DT		TNFAIP8L1
CCDC85C		FADD
CEMIP2		MPZL3
DEAF1		MAP4K2
IFNAR2		PRMT7
SRSF7		PALD1
TMEM134		PRMT9
NCL		MAP4K1
GAR1		PRMT3
EIPR1		PRMT2
ENOPH1		MCCC1
TIAL1		PRMT5
RRP1B		MCCC2
PPP1R35		PRMT1
FDFT1_1		LBX2
TP53		B3GNT9
UQCRFS1		LACE1
ISYNA1		B3GNT7
BAG4		WAC
SSBP4		B3GNT1
RAD18		GDI2
STAT5B		FAF1
BLOC1S1		MCCD1
SLX9		FAF2
PDSS2		OLA1
APEX2		SLC20A1
TMEM258		DLAT
APOOL		TLDC1
COPS7B		NUSAP1
UBASH3A		CORIN
HAUS2		TGFB1
VPS26B		PTCD2
LAS1L		PTCD3
POM121C		ZFC3H1
SMC5		ARID3A
G3BP1		ARID3B
DOCK8		TMEM131
GSTO1		GLTPD2
RPL10		TMEM134
PAXIP1		TMEM135
DENR		ZNFX1
B4GAT1		DNAJC30
GRAP2		TMEM138
GTF3C5		RPL7L1
GUF1		FAS
CBR4		EOGT
SELPLG		FAU
EIF3M		PMS2P4
TTLL12		PMS2P1
MRPL17		STAM2
FAF1		POC1B-GALNT4
AIP		PDE7A
PELP1		RGS14
RBMS1		RGS16
ZNF789		ARID4A
HMGN1		ARID4B
TXNDC12		DNAJC24
PRPF38A		KIAA2026
MMADHC		DNAJC25
UNC119B		SNORD105B
CACYBP		DNAJC27
ARPC4		FBL
CDK5RAP2		TMEM123
IPMK		TMEM127
SNAPC3		TMEM128
EIF4E2		FAM184A
ZFAS1		TMEM129
SAMM50		CLASP1
PCM1		PDE8A
SNHG15		CLASP2
DCXR		ZC3H10
BCL11B		ATP6V0B
ZNF207		ZC3H13
RPL13A		PAM16
TFB2M		EPHX3
ICE2		ARID5A
MRPS2		ARID5B
MYEF2		DNAJC14
TMEM198B		DNAJC15
CHCHD5		SDCBP
HNRNPK		DNAJC18
MORC2		DLG1
VDAC2		DLG2
DMAC2		TMEM115
KLHDC3		DLG4
S100PBP		TMEM116
IQGAP1		TMEM117
TSPOAP1-AS1		DNAJC10
COA8		DNAJC11
EIF2D		CHMP3
EZH2		CLASRP
CDC27		PDE9A
POLE		CHMP6
SND1		ATP6V1A
C5orf34		ATP6V1D
MDFIC		SH3KBP1
ARMC1		TMEM101
RPS8		ZCWPW1
CENPL		TMEM109
TNFRSF1B		ZC3H14
CDK2		ZC3H15
RALBP1		ATP6V1H
SGF29		HSPA9
RPS5		HSPA5
TAF1B		HSPA8
MTDH		HSPA2
XRCC4		NFKBIZ
DCK		HSPA4
ST3GAL3		BFAR
NUP88		NFKBIA
CRLF3		MEIS2
CITED2		FER
SLC29A2		ALDH18A1
BIN2		NFKBIE
ANAPC5		GRSF1
WDR26		NFKBID
RPL22		H6PD
LRRC40		OR2G6
TFB1M		NID1
MAP4K2		HSPB6
RBAK		ELAVL1
ZNF273		HSPB1
COPS2		ELAVL3
PSMG1		ZC3H7B
OGFOD2		HIST1H1E
CCDC51		PDE4A
POLR1F		ZC3H7A
APAF1		HIST1H1B
PFDN4		HIST1H1C
GLRX5		HIST1H1D
CLASRP		WTAP
MRPL13		SGTA
CARS2		ARID1A
CARNMT1		ARID1B
SH3GL1		FGR
CUL4B		VDAC3
DARS1		RGS10
COX7A2L		VDAC2
SUFU		VDAC1
DENND6A		DHTKD1
URI1		ACADVL
PTER		POLDIP3
NADK2		WIZ
FHOD1		HSPD1
ALKBH5		SGSH
LRR1		POLB
SIRT5		POLE
WTAP		ENOSF1
GART		POLM
TMEM268		POLG
CYFIP2		GUSB
WDR37		POLI
ACOT8		POLH
DDX39A		ENDOG
KIAA0753		FRS3
RNF4		C12ORF73
RPA1		C20ORF195
SNAPC1		C12ORF77
RTRAF		LOC100129148
CDC23		C19ORF43
CCDC14		C19ORF48
TXN2		C19ORF47
OAZ2		RABL3
ZNF330		ATF2
TNFAIP8L2		ATF3
KDM4C		ATF1
DKC1		POMP
SNHG1		PON2
TOMM5		TESK1
CCT4		LCAT
NFYA		ACCS
ZFP91		CD2AP
NDUFV2		C19ORF54
CCDC22		C19ORF53
SUMO1		C19ORF52
PCNT		LOC389641
HNRNPUL1		SAMD1
DDIT4		ATG3
SLC25A1		FASN
TNFSF12		C19ORF25
LTBP4		HNRNPA1L2
THOC2		C19ORF24
TMEM126A		ATF6
TMEM116		ATF7
RBX1		ATF4
CENPQ		ATF5
C2orf68		POP7
RAI1		CDCA2
PCBP1		FLVCR1-AS1
SUZ12		CDCA3
NDUFS4		CDCA4
TTBK2		CDCA5
LPIN1		POP5
USP12		POP4
ZNF740		F11R
PIK3C2A		C12ORF65
NECAP1		CIAO1
UTRN		C12ORF57
CNNM2		EPB41L2
MAP4K4		PIP5K1A
TSPYL4		PIP5K1B
RABAC1		SUPT20H
STX5		ATG5
TSPAN3		LOC100268168
AGO3		FUCA2
GOLGA2		SPHK2
ZNF641		MAGOHB
RNF216P1		SLC7A5
ZNF891		C12ORF29
ZFYVE1		BHLHE40
PUS3		PI4KA
LINC00674		POT1
YJU2B		CRLF2
ZSWIM6		CRLF3
CEP19		ELOF1
TMEM120A		NOC4L
CCNL2		SLC7A1
LRCH1		ATIC
PABIR3		PANX1
NBN		LOC100507053
APBA3		LIN52
HSD17B7		LIN54
DTX3		PCMTD1
DENND4C		CNPY2
VCPIP1		NOC3L
APMAP		CNPY3
VCPKMT		CNPY4
ZNF568		C12ORF10
FBXO30		RABIF
CCDC71L		FAM200B
CRELD1		FAM200A
EMC3-AS1		SLMAP
TRIP10		CACUL1
NORAD		EBAG9
RAB9A		XRCC6BP1
OTUD4		ATL2
DUSP18		MTMR14
STAT3		ATL3
DOCK9		CIPC
STX17		TMEM260
CYSLTR1		SMPD4
C21orf91		NDST2
LINC02693		SMPD1
CASK		FPGT-TNNI3K
ZNF577		ENOPH1
CAPRIN2		P4HTM
SPATA13		ATXN2L
KIAA2026		PLOD1
HTT		MFNG
NMNAT1		TTC30B
ZNF564		IL6ST
UNC50		NIP7
MAST3		DLST
KIFAP3		TSPAN31
ZFYVE16		ATN1
RIPK1		RCHY1
MED13L		HSP90B1
ULK1		ATXN1L
TPRG1L		EIF1AD
SRP19		MFN2
RALB		CEP250
USF1		MFN1
ARRDC2		DMXL1
USP45		C1ORF216
BCL2L1		NIT1
LPAR6		FTL
MICAL3		SLC27A3
LRP10		TSPY26P
NDUFAF1		SLC27A5
UBC		CD274
USP42		LTN1
MOB3C		LIN7B
NFE2L2		CORO1A
RABGEF1P1		LIN7C
SLC41A1		CORO1B
IRF2		CORO1C
LOC127814295		CHAF1A
PEX12		C6ORF226
TIRAP		EIF4EBP3
EXOC8		MFSD6L
EPC2		FUK
ADA2		EIF5B
KDM6B		FUS
TMEM8B		EIF5A
GFI1		APAF1
IZUMO4		COMMD10
CD59		CDC5L
MOB1B		FAM207A
BACH2		TMBIM1
TRAF3IP1		RPL21P28
NUDT9		LCP1
STK3		TMBIM4
ZBTB43		SYF2
ILDR2		ACO2
MAPKAPK2		TMBIM6
FAM53B		MCFD2
COQ8A		EIF4B
LOC107985079		SHC1
LAPTM4A		LEAP2
POR		LOC652276
UBN2		CDC73
ELK4		TGIF2-C20ORF24
PPARA		EIF4H
GADD45B		EIF4E
LOC100506639		ACP2
PSMA3-AS1		MARCKSL1
TUBD1		REC8
PHLPP1		EIF3A
FHIP2B		NTRK1
VPS37B		GADD45GIP1
CLDND1		NFKBIL1
EOGT		CIRBP
LOC202181		SUGCT
PARP15		CDC42
ZFP41		TSPAN17
IKZF4		MCM3AP
ND4L		EIF3M
DNMBP		CDC37
ERV3-1		KCTD11
DVL1		EIF3J
ZNF428		HNRNPU-AS1
GCC1		EIF3K
ASPHD2		EIF3H
TPM1		CTRB1
ZNF746		EIF3F
LINC00667		ACPT
NPC2		EIF3G
TMEM115		STUB1
ATP6V0E1		CD226
RASGRF2		EIF3D
GGT1		KCTD18
STX4		EIF3E
JMY		MGRN1
FAM177A1		AKAP8L
DYNLT3		FAM208A
TOR1B		PBXIP1
SUSD6		TAGAP
TBC1D17		KCTD20
CD96		EIF2D
SYNJ2BP		EIF2A
FAM200B		BSDC1
PARP8		MFSD12
ABCB6		MFSD10
SEPTIN11		TTC39C
TMTC3		CDC20
SLC38A7		MFSD11
HECTD4		MIS18A
PARD6B		PPA2
PDE4A		OTULIN
RAB30-DT		EIF1B
SLC4A5		SMARCAL1
YBEY		CDKN2AIP
ASH1L		ACTB
ATP8B1-AS1		LOC63930
AMIGO2		CDC26
TMEM208		CSNK1D
DNASE1		CDC27
AMER1		XRRA1
C2orf42		FSD2
TRIM23		STAT5B
SEMA4F		RAB27A
TMCO4		AIMP2
MYCBP2		UBAC2-AS1
SMAD7		AIMP1
ANXA7		KIAA1919
TMEM127		SUGP1
RPS19		SUGP2
MXD1		LTV1
EIF1B		MIR29B1
SMG1		LPAR2
PHLPP2		PPAN
[truncated: 4,813 more rows]

## Sheet: Pie Chart 3 - HIV vs Vpr(-)
HIV vs Vpr(-) DEGs w/cutoffs (1,083)		NFAT Harmonizome (6,8K)		504 common elements in "Harmonizome" and "HIV vs Vpr-":		Upregulated (140)	Downregulated (364)
CCNB1		BAD		ORAI3		TLE4	CDC20	Description: all the DEGs (after cutoff) from the HIV vs Vpr(-) sample were compared with the Harmonizome list for NFATC1-controlled genes. From those NFAT-controlled and Vpr-dependent DEGs, those that appear upregulated and those that appear downregulated according to the log2 FC threshold are also shown in the lists to the left.
DUSP4		WDR83OS		BAX		CD2AP	CLDN1
CDC20		RC3H2		STOM		ZBTB41	EGR2
NEK2		PRKAB1		SFXN2		SSH1	RRS1
IL13		COMTD1		SET		EXOG	CENPA
CLDN1		PRKAB2		GSTO1		SAMHD1	DUSP2
PPFIBP1		LARP4		FBXO10		TNFRSF10A	LINC00324
EGR2		LARP7		NOP16		ARRDC1-AS1	CORO1B
RRS1		MIR3918		NEK1		CLIP4	TROAP
CENPA		NECAP1		DRAM1		ZFC3H1	PLK1
DUSP2		MIR3925		SLC36A1		ZNF302	RBM47
LINC00324		NECAP2		GAPDH		TRIM14	PIF1
CORO1B		SCO2		TNFSF13B		ORAI3	CKS2
VPS35L		LAS1L		TNFSF14		CALCOCO2	UBE2C
NEURL1		ORAI3		TFB2M		ASB16-AS1	KIF20A
CDKN3		BAX		TFAP4		FAS	RPL22L1
DIXDC1		ORAI1		MRPS15		BLVRB	CTNS
H1-10		NPRL2		NEU3		FCHSD2	NTRK1
MAL		IWS1		RAP1A		NCOA7	PARPBP
CCNI2		SZRD1		MRPS27		XRN1	PHLDA1
TROAP		SDAD1		MRPS28		NEK1	POGLUT1
PLK1		SPDEF		MRPS26		ST3GAL5	BORA
RBM47		MIR3912		SYP		UBXN2A	ID2
PIF1		TFPT		CACYBP		ZNF785	UBE2S
CKS2		CAPNS1		APRT		ADAL	NUF2
UBE2C		STOM		HDGF		MDM2	SYP
KIF20A		EPSTI1		MRPS34		CFP	ZNF653
GNA15		GSTK1		MRPS35		TMUB2	HMMR
ERVH48-1		PRPF38B		RAC2		SERPINB8	NAB2
CCNB2		PRPF38A		EEF1G		CCDC88A	FAM83D
RPL22L1		SECISBP2		PLD3		ZNF767P	TUBA1C
CTNS		ZNF10		GALE		MYBL1	TRMT1	504/1083 = 46,537396%
NTRK1		SPAG5-AS1		SLIRP		ANO8	MRPS15
CYTOR		VPS13B		PLEK		NEU3	NOP16	Upregulated = 140 hits = 12,9%
LIMS2		ATP1A1-AS1		ST3GAL5		ZMAT3	PRR11
GPSM2		VPS13C		PLK1		GSE1	NSMCE1	Downregulated = 364 = 33,6%
RNF125		DHFR		ELK1		CLN5	GPX1
RGL4		MOV10		CFP		ALG10B	SLC25A5
PARPBP		PPFIBP2		BTF3		SNTB2	JUND
RAB27B		PKIB		ARRDC1-AS1		IPCEF1	TUBB4B
PHLDA1		SFXN4		GAR1		CYB561	RPL4
POGLUT1		HYOU1		RRS1		PLD3	SNRPD2
BORA		LGALS17A		CFL1		NPL	BNIP1
PTTG1		SFXN5		BMPR2		KIAA1958	LSM7
CSF2		SFXN2		APOBR		SMPD1	TFB2M
ID2		STRN		TTK		ZNF594	BOLA3
UBE2S		SF1		CSK		FKBP11	MRPS26
NHS		DZIP3		GSAP		PARP15	MRPS28
LRRC32		SET		CAB39L		ZBTB37	KNSTRN
KPNA2		TARSL2		GSE1		DTX3L	OAZ1
IL4R		TFRC		SEC61G		PHTF1	CKS1B
ASPM		ZNF23		CAMSAP2		PPM1K	AFMID
NUF2		ZNF24		ZMAT3		ABCB6	QTRT1
HIVEP3		ZNF26		EMG1		BMPR2	FASN
SYP		LOC100132352		RBM3		CPEB2	PRMT1
ZNF653		SFN		BUB1		APBB3	MAD2L1
EEIG1		LOC100132356		HSPE1		PLXNC1	SNRPG
HMMR		PRKACA		DCHS1		PLCXD2	SOX12
NAB2		MYBPC2		ECSIT		XPC	NME2
PSRC1		PNPT1		STAP1		KIF21A	ANKRD13B
NDUFV2		MCRS1		RPLP0		NUCB2	GPX4
SNRPF		ZNF34		TUBA1A		RRM2B	GAPDH
FAM72A		ZNF35		TUBA1C		TLR6	TOMM6
LINC01963		PXMP2		TUBA1B		ZEB1-AS1	LZTFL1
SAPCD2		MIR1304		MAD2L1		MAST2	HEXIM1
FAM83D		MIR3960		BCL2L12		SPRYD4	RANBP1
KIF14		PXMP4		TNFRSF10B		TLR1	RPL10A
RHOB		HCST		TNFRSF10A		HSH2D	TOMM22
LINC00861		MITD1		MDM2		PCBP1-AS1	TPI1
RGCC		RAPGEF6		LINC00324		KLF10	GCHFR
TUBA1C		KCNC3		PPP1R14B		SIDT1	APRT
TRMT1		ZNF48		NXT1		PAQR8	ASB13
MRPS15		BBC3		ARSB		E2F7	NME1
NOP16		HSPE1-MOB4		MRPL1		GSAP	SNRPA1
KIF18A		SHF		TXNDC17		TMEM62	SNRPD1
PRR11		HCRT		MRPL4		NHLRC3	CD27
NSMCE1		EGLN2		MRPL9		RIPK2	ANAPC15
GPX1		MBD5		TESPA1		TRIM5	MIF4GD
CAMKK1		MBD6		RCC1		SLC1A4	PTMA
GCNT4		GSTO2		NCOA7		SLC36A1	AIMP2
BCL2L11		MBD1		MRPS7		ZNF490	RPL5
CSTPP1		DGAT1		MRPS6		APOBR	TMA7
SLC25A5		GSTO1		SUPT4H1		KDSR	AMPD2
SMYD5		MBD2		SOCS1		STAP1	RHOG
JUND		MBD3		TAF1D		TNFSF14	CASP3
TUBB4B		MIR3945		BANF1		ARSB	ERP27
PFKFB4		ADAM17		KLHL11		RGL1	TMSB10
RPL4		ADAM15		SFPQ		GPD2	HMGB2
BEND5		PTRH2		PIK3R2		SMIM14	SNX5
SNRPD2		PKN2		RPL22		TCTA	PLEKHG4
BNIP1		TRUB2		RPL21		FBXO10	OVCA2
LSM7		ADAM22		RPL24		PLOD1	PPAN
TFB2M		PRKAG1		RPL23		IRF5	MYL6
BOLA3		PLAGL1		CPEB2		PLEK	MRTO4
NR4A1		GATSL3		RPL26		EPM2AIP1	CDCA3
MRPS26		FADS2		RPL27		TSC22D1	RPS7
MICAL2		FADS1		ALG10B		SLC44A1	GNB1L
MRPS28		FBXW5		RPL10		IFIH1	DUSP7
H2AX		FBXW4		RPL12		TNFRSF10B	TIMM13
KNSTRN		FBXW7		RPL15		ZNF791	RPL21
FAM72B		LINC01465		RPL31		PGBD4	SH3BGRL3
OAZ1		C21ORF33		RPL32		GPR55	TNFAIP8L1
CKS1B		FBXW9		ENO1		CD80	MYC
AFMID		FBXW8		MYBL1		ANKRD33B	PGAM1
PGK1		FBXO18		TMEM154		TMEM154	TRA2B
EEF1E1		FBXO15		CLIP4		HERC6	HMGN2
QTRT1		MSH2		TMSB4X		TSPYL4	HMBS
FASN		FBXO11		ERP27		NR1H3	DUS3L
TESC		NEAT1		NHP2		TTC32	C1QBP
PRMT1		FBXO10		LSM1		ARRDC3	HDGF
CDK2AP2		FBXW2		LSM4		NBR2	NDUFC1
MAD2L1		VMAC		LSM7		TMEM106A	DCTPP1
TAMALIN		LRCH1		CALCOCO2		CAB39L	ZFAS1
SNRPG		LRCH3		TMSB10		NDUFAF6	SFPQ
CEP55		LOC643770		SNRPA1		ARHGAP10	FBXL19
SOX12		MSH3		CCDC88A		DNAJB4	RUVBL2
AURKA		MSH4		EPM2AIP1		GLS2	PHB2
NME2		MSH6		ALDOA		CD274	DPH6
ANKRD13B		DMTF1		TOMM6		MCOLN2	RPS21
GPX4		PDCD5		TNFAIP8L1		STOM	RAP1A
SMG1P7		PDCD4		MAP4K2		TNFSF13B	UBL5
GAPDH		CDKN2AIPNL		PRMT1		CAMSAP2	GADD45GIP1
MIX23		PDCD1		ZFC3H1		ADPRH	RPS8
LYRM4		LRCH4		TMEM134		FOXP4	RGS10
RHPN1		FAM35A		FAS		DCHS1	GNAI2
ITGAE		PDCD6		DNAJC11		SNX30	TESPA1
TOMM6		APEH		RGS10		DRAM1	CKAP2
SATB1-AS1		NPAS4		VDAC1		ARHGEF12	RPS29
MTX1		LENEP		HSPD1		LAMP3	PPIA
LZTFL1		PTAR1		RABL3		SLC16A6	GSTO1
EIF3L		STX7		CD2AP		PTK2	RPL10
MRPL11		STX6		FASN		CD70	PPP1R14B
CCNF		STX4		CDCA3		ZBP1	DGKA
ETS1		MAP3K7		SMPD1		TIGD1	PTPN7
HEXIM1		NDOR1		PLOD1		PLXNB2	MRPL48
PFN1		MAP3K8		CD274		ATP10D	TMSB4X
GPI		MAP3K5		CORO1A		SLAMF7	ERCC1
RANBP1		MAP3K6		CORO1B		TNFSF4	BZW1
RPL10A		C21ORF58		COMMD10		ARHGAP31	ARPC3
DLGAP5		NEK9		NTRK1		NEIL1	CSK
TOMM22		NOP14		GADD45GIP1			TMEM126A
TPI1		KCND1		CDC37			IRF4
GCHFR		CERS6		EIF3H			HSPE1
APRT		NOP16		EIF3F			COX8A
ASB13		NEK6		EIF3E			RAN
NME1		C21ORF59		EIF2A			NHP2
SNRPA1		NEK8		CDC20			SFXN2
TSPOAP1		FBXO38		MIS18A			SMIM20
CCNA2		RFXANK		ACTB			CHCHD1
SNRPD1		FBXO36		AIMP2			PPP1CA
CD27		PIAS1		PPAN			SLIRP
FSD1		FBXO33		PABPC4			RPSA
ANAPC15		FBXO34		PABPC1			MRPS34
MIF4GD		PIAS3		KIAA1958			COMMD10
PPP1R16A		FBXO31		NUDT3			FAM120A
PTMA		MINPP1		UBE2C			MKNK2
STK39		FBXO30		PPIA			MMAB
BNIP3		DRAP1		TMEM258			XXYLT1
AIMP2		BMP2K		UBE2S			PAGR1
RPL5		BCAT2		SIDT1			RPL12
TOMM34		MNAT1		UBE2N			ECSIT
TMA7		NOP10		PHTF1			NDUFA2
AMPD2		BCAT1		ADAL			ELK1
CHASERR		BLK		MKNK2			PFAS
RHOG		BLM		SNTB2			PAICS
CASP3		FBXO24		ADPRH			RPL27
ERP27		LOC100289495		ANAPC15			NDUFB3
TMSB10		GSTT1		XPC			ENO1
HMGB2		FBXO22		NUTF2			EMG1
HDAC7		CCDC144B		ARPC1B			YBX1
RRP12		GOLIM4		LDHB			RBM3
SNX5		SNN		LZTFL1			CORO1A
PLEKHG4		FNTB		NUCB2			MRPL1
OVCA2		FNTA		GCHFR			CFL1
PPAN		NEK1		TIMM9			ACTB
MYL6		TNFRSF8		TLE4			MRPL4
MRTO4		STYX		PLXNC1			ADSL
EEIG2		ZKSCAN3		ILF2			UBE2N
CDCA3		BMF		PLXNB2			BTF3
HMGB3		ZKSCAN5		SNRPG			ILF2
RPS7		NEK4		SNRPE			RPL27A
NME4		TNFRSF4		SNRPB			RUVBL1
SLC37A3		ZKSCAN2		RPL13A			PROSER3
GNB1L		UNC45A		SEH1L			KIF20B
SNHG29		API5		PLEKHG4			UQCRH
DUSP7		DHPS		ADSL			CHCHD2
TIMM13		HTR1A		KRR1			RPS5
BCL11B		NEMF		FBXL19			ABRACL
RPL21		RABGGTB		RPL10A			SETMAR
SH3BGRL3		MSL1		APBB3			UCP2
TNFAIP8L1		MSL2		TLR1			PABPC1
MYC		SON		TLR6			LDHB
PGAM1		G6PC3		ZFAS1			YDJC
PEX10		SP1		RPL18A			EEF1A1
LSM5		SP3		CRLS1			RPS6
DPH5-DT		SP4		STOML2			PFDN4
TRA2B		LOC257396		MYL6			TTC27
HMGN2		IREB2		UQCRC1			LSM4
SGO2		KCNK7		RPL22L1			ACAT2
HMBS		AARS2		TMA7			ALDOA
DUS3L		SHMT2		TMC6			RPL3
C1QBP		MLLT1		SH3BGRL3			PRDX3
HDGF		FBXO46		PGAM1			COX7B
NDUFC1		FBXO45		CKS2			RPS24
DCTPP1		BICD2		PGAM5			MYL6B
ZFAS1		MLLT6		OVCA2			RPL7
SFPQ		FBXO41		GPR55			MRPL12
SMAD2		SPN		MRTO4			PFDN2
FBXL19		RABGGTA		RUVBL1			ARPC2
SKAP1		DRAM1		RUVBL2			NUP37
RUVBL2		DRAM2		RPL23A			PIK3R2
PHB2		RDH11		MCOLN2			MIS18A
DPH6		RDH10		QTRT1			NLE1
RPS21		C21ORF91		ANAPC1			TUBA1A
RAP1A		BCAS3		SLC25A5			NSA2
UBL5		BCAS2		PPM1K			KRR1
GADD45GIP1		SLC36A1		CALM2			DBF4
ATP5PB		NOP58		CALM3			TOMM40
MCRIP2		RNASET2		EXOSC8			ALKBH7
BIRC5		SORL1		PAQR8			RSL1D1
RPS8		MRVI1-AS1		XRCC6			HSPD1
AHCY		BCS1L		RPL27A			NPM3
RGS10		CFDP1		RGL1			UQCC2
GNAI2		LENG1		PGBD4			MRPS27
SMG1P2		C1D		ID2			CRLS1
TESPA1		UNC50		NLE1			NUDT3
CKAP2		IL2RB		ANKRD13B			PGAM5
RPS29		EGFEM1P		KIF22			TTK
AURKB		GAPDH		KIF2A			MRPL47
PPIA		NOP56		PSMD13			BCL2A1
GSTO1		MTCH1		MAST2			NDFIP2
RPL10		ZMYND8		SAMHD1			CALM3
PPP1R14B		C1R		CLN5			RPS16
DGKA		ALAS1		SOX12			RPL9
RACK1		UHRF2		TNFSF4			GALE
PTPN7		SRF		DUS3L			MRPL51
MRPL48		LENG9		PARL			RPS3
JAML		NENF		PRR11			ZNF593
TMSB4X		LENG8		CYB561			TAGLN2
ERCC1		U2AF2		TRIM5			SEH1L
BZW1		TNFSF13B		SERPINB8			SNRPB
ARPC3		MALT1		BZW1			TMC6
RAB11FIP4		PRADC1		ANKRD33B			CALM2
CSK		FBXO5		BOLA3			DNAJC11
TMEM126A		FBXO4		UQCR11			DPP3
IRF4		RNMTL1		GRWD1			EIF2A
HSPE1		FBXO8		RHOF			HMGA1
COX8A		SSB		RHOG			ARPC1B
RAN		PEX19		NME1			NUTF2
NHP2		DDIAS		NME2			SUMO1
SFXN2		PEX12		DAZAP1			TIMM9
SMIM20		PEX13		DPH6			GPN1
PC		PEX14		RANBP1			TUBA1B
CHCHD1		HTR5A		RSL1D1			RPL18A
PPP1CA		PEX16		ARHGAP31			MRPS7
SLIRP		ST5		ROMO1			TFAP4
RPSA		NINJ1		IPCEF1			RCSD1
PYM1		BRE		ARHGAP10			CCT5
MRPS34		SUB1		DPP3			RPS15A
COMMD10		FLYWCH2		HEXIM1			GRWD1
PDE4D		MIR1292		ABRACL			RPS14
FAM120A		SSNA1		SNX30			RAC2
MKNK2		MYCBP2		ALKBH7			RPS10
MRPL58		SLC23A1		DUSP2			TMEM258
MMAB		IL2RG		DUSP7			BANF1
XXYLT1		PSMB10		ATP10D			ZNF511
SUMO3		BCRP3		UQCRH			FAM162A
PAGR1		BSG		DCTPP1			TAF1D
RPL12		LOC100289511		KDSR			BCL2L12
ECSIT		STK38L		TRIM14			XRCC6
PIMREG		ATXN7L2		E2F4			ARMC6
NDUFA2		ATXN7L3		E2F7			ABCA11P
ELK1		MIR3648-1		COX8A			KLHL11
PFAS		XBP1		PTK2			ZNF614
PAICS		MIR1281		NDUFAF6			RPL6
HSPBP1		APOBEC3H		NDUFAF3			GNL3
RPL27		TGDS		PTMA			RPL24
NDUFB3		TNFSF14		COX7B			RPLP0
ENO1		TFB2M		HIBADH			RPS23
EMG1		MGC72080		SPRYD4			BUB1
YBX1		BTD		TTC32			RPS13
DEPDC1B		MC1R		TTC27			TMA16
ISOC2		TLCD1		ERCC1			BAX
PKP4		CWF19L1		BNIP1			PIM3
RBM3		CWF19L2		ARMC6			STOML2
CORO1A		MIR1286		HMBS			RPL13A
PPA1		SDC1		FAM120A			RPL23A
MRPL1		SPDYA		KNSTRN			EIF3E
CFL1		GRB2		NDFIP2			RPL15
ACTB		MIR1282		TPI1			VDAC1
MRPL4		FBXL5		RPS15A			PABPC4
ADSL		FBXL8		IFIH1			NXT1
UBE2N		CES2		UBL5			TMEM134
BTF3		LOC100505666		PPP1CA			KIF2A
DNAAF5		ZBTB2		POGLUT1			KIF18B
AGMAT		ZBTB1		ZNF791			ANP32A
ILF2		ZBTB6		ZNF785			GTSE1
RPL27A		ZBTB5		HMMR			CENPW
KIF3A		ZBTB4		DNAJB4			MRPS6
RUVBL1		ZBTB3		NEIL1			OTUB1
PROSER3		APOO		ARRDC3			SUPT4H1
KIF20B		APOM		FCHSD2			MRPS35
UQCRH		LGALS1		RPS29			SET
FAAP20		APOE		RPS21			SOCS1
DCTN6		KCNN4		RPS23			EIF3H
CENPF		LOC100505658		RPS24			GAR1
SEPHS1		BBS1		RPS16			DDX47
CHCHD2		SLC10A7		RPS10			MRPL9
RPS5		FAM32A		RPS14			RPL32
SPINT2		MST1		RPS13			PGLS
CLPP		GAB2		C1QBP			RHOF
ABRACL		PRPF40B		UQCC2			PSMD13
SETMAR		PRPF40A		ARHGDIB			RPL23
UCP2		ZHX2		PROSER3			NACA
PABPC1		RAP2A		PARPBP			EEF1G
LDHB		BST2		OAZ1			ANP32E
YDJC		RAP2B		ACAT2			UQCR11
EEF1A1		TFAP4		RIPK2			NDUFB7
PAK4		KLHL6		FOXP4			TXNDC17
RPS6		KLHL8		UCP2			UBE2V2
PFDN4		TAX1BP1		SLC16A6			RPL22
TTC27		SDE2		EEF2			DAZAP1
LSM4		TAX1BP3		TROAP			LSM1
ACAT2		MRPS16		ZNF653			CDC37
ALDOA		DHX8		MAZ			HMGB1
HCFC1R1		MRPS17		MMAB			SERF2
PLPP1		DHX9		DBF4			ARHGDIB
RPL3		MRPS14		ZNF614			EIF3F
PRDX3		MRPS15		SUMO1			RPL26
MPZL2		MRPS12		PCBP1-AS1			RCC1
COX7B		MRPS10		TAGLN2			ZBTB7B
RPS24		MRPS11		SNX5			MAZ
MYL6B		TFB1M		NPM3			EXOSC8
RPL7		NEU3		FKBP11			CACYBP
MRPL12		C8G		SERTAD1			NDUFAF3
CDKN2B		RAP1A		ZBP1			ANAPC1
ATP5PF		NEU1		ARHGEF12			EBNA1BP2
PFDN2		RRAS		BLVRB			SEC61G
ARPC2		MRPS27		HMGA1			UQCRC1
NUP37		MRPS28		IRF4			CBX3
ATP5MF		MRPS25		IRF5			DCAF13
RGS19		MRPS26		HMGB1			CCNI
PIK3R2		MRPS23		HMGB2			ATXN1
MIS18A		MRPS24		RBM47			E2F4
RNF26		MRPS21		NHLRC3			HIBADH
SUV39H2		SYP		MYC			ODF2
BICDL1		CACYBP		JUND			RPL31
UNC119		APRT		ASB16-AS1			PARL
NLE1		TACC3		PRDX3			CREM
TUBA1A		HDGF		TRMT1			AMD1
VPS28_1		RAD1		ZNF594			UBALD2
NSA2		VMP1		ZNF593			HNRNPD
KRR1		SELPLG		PFAS			DCUN1D5
DBF4		MRPS36		PHLDA1			EEF2
KRT10		MRPS34		ZNF511			ROMO1
TOMM40		MRPS35		NSMCE1			RABL3
ALKBH7		MRPS33		GLS2			CCDC43
RSL1D1		PRICKLE4		PARP15			NDUFS6
DCTN3		MRPS31		AMPD2			SERTAD1
CENPE		SDF4		TOMM40			BOP1
TPM3		SDF2		NPL			SNRPE
LIMA1		DKFZP434I0714		TOMM22			HNRNPA1
HSPD1		RAC2		MYL6B			KIF22
NPM3		HSD3B7		HSH2D			MAP4K2
LIPE		DENND4B		CHCHD1
UQCC2		ZNF76		CHCHD2
MRPS27		ZNF77		TMEM126A
EIF3I		DNAJB14		ZEB1-AS1
CRLS1		SDHD		GTSE1
ZNF649		ZNF79		ZNF490
NUDT3		APTX		CENPW
PGAM5		BSPRY		CENPA
TTK		DHDDS		ODF2
MRPL47		ZNF70		ARPC3
BCL2A1		DNAJB12		NACA
NDFIP2		DENND4A		ARPC2
CALM3		PLAA		NAB2
RPS16		RAF1		CREM
TRAP1		DROSHA		RRM2B
RPL9		IGFLR1		SMIM14
ERF		DENND5A		EXOG
GALE		PCYT1A		SMIM20
MRPL51		CARD11		PGLS
FAM174C		IGF2R		HNRNPA1
RPS3		DENND2D		HERC6
ZNF593		FAM199X		SNRPD2
KATNB1		RNASEH1		SNRPD1
TAGLN2		ZNF92		EGR2
SEH1L		IFT22		GNAI2
RAD21		ZGRF1		EEF1A1
CYREN		MICU2		BOP1
SNRPB		FGF11		UBXN2A
TMC6		TXN2		ASB13
CALM2		HTRA4		BORA
H3-3B		HTRA2		GNB1L
DNAJC11		TACO1		OTUB1
TXNL4A		PLAU		TRA2B
DPP3		DAPP1		HNRNPD
EIF2A		EEF2K		PHB2
SMS		NME1-NME2		GNL3
HSBP1		PIBF1		NSA2
HMGA1		TNIP1		NR1H3
ARPC1B		ELF1		TUBB4B
NUTF2		EEF1D		EBNA1BP2
SUMO1		ELF4		UBE2V2
TIMM9		TNIP3		TCTA
GPN1		EEF1G		ZNF767P
TUBA1B		ZMYND12		LAMP3
RPL18A		PLEC		ZNF302
COPS9		IFT46		HMGN2
TBC1D10C		SHANK3		CCDC43
MRPS7		PLD6		AMD1
CDK1		PLD4		TMA16
RPA3		TROVE2		DCUN1D5
TFAP4		PLD3		SLC44A1
CIAO2B		PITPNC1		NBR2
RCSD1		GRK4		ABCA11P
METTL26		LASP1		FAM162A
CCT5		GRK6		CBX3
RPS15A		GRK5		AFMID
GRWD1		MIR103A2		CASP3
CERK		LPXN		FAM83D
RPS14		TMEM189-UBE2V1		PFDN2
RAC2		RRM2		PFDN4
NELFCD		CAD		YBX1
DEPDC1		RRM1		CLDN1
RPS10		DAPK1		KLF10
TMEM258		DAPK3		SETMAR
BANF1		SUOX		MRPL12
ZNF511		WARS2		ZBTB7B
FAM162A		GALE		TMEM106A
TAF1D		GFOD2		PIF1
IL2RA		DENND6A		ATXN1
THOC6		SLIRP		TMEM62
BCL2L12		MIR103B2		MRPL48
XRCC6		GALM		MRPL47
ARMC6		PLEK		MRPL51
ABCA11P		MIR3158-1		RCSD1
KLHL11		MIR3158-2		PTPN7
TKT		NCMAP		PIM3
ZNF614		OXCT1		NDUFC1
ATP5ME		IFT52		NDUFB7
RPL6		TDG		NDUFB3
GNL3		LRRC37A3		ZBTB37
ELOC		DNAAF2		NDUFA2
RPL24		HOMER1		ZBTB41
RPLP0		HUS1		CTNS
RPS23		GANC		KIF20A
BUB1		TEC		KIF20B
RPS13		CAPN15		CCNI
TMA16		MEX3C		SLAMF7
PSMB6		ZSCAN21		KIF21A
MAP2K3		NUP98		TMUB2
TRIT1		CAPN10		CD27
BAX		ZSCAN22		UBALD2
PIM3		ZSCAN25		ANO8
STOML2		VPS25		CCT5
RPL13A		ZSCAN26		CD70
RPL23A		TARS2		GPD2
DTYMK		VPS29		CD80
EIF3E		VPS28		SLC1A4
RPL15		TES		SSH1
VDAC1		RALA		PAICS
PABPC4		MTA2		NDUFS6
NXT1		TFG		DDX47
TMEM134		NUP85		BCL2A1
GET3		ZSCAN12		NUP37
KIF2A		TGS1		RAN
KIF18B		ST3GAL5		TSPYL4
MICOS10		RRP36		GPN1
C3orf62		MVB12A		RPL5
ANP32A		ST3GAL6		RPL6
GTSE1		ZSCAN16		RPL3
CENPW		APOL2		RPL4
GK		RALY		RPL9
SEPTIN9		ST3GAL2		RPL7
MRPS6		VPS18		TIMM13
S100A11		ST3GAL3		TIGD1
OTUB1		ALOXE3		XXYLT1
SUPT4H1		ARL14EP		NUF2
MRPS35		PLK4		RPS8
SET		PRKCI		RPS6
SOCS1		PRKCD		RPS7
EIF3H		PLK1		RPSA
MRPL16		PLK3		DGKA
GAR1		PRKCE		RPS5
DDX47		LRRC75A-AS1		RPS3
ATP5MG		ELL2		GPX1
MRPL9		MCAT		GPX4
RPL32		ELL3		DTX3L
CAPZB		COPZ1		YDJC
PGLS		PRKD2		PAGR1
RHOF		RRP8		SERF2
PSMD13		IPO13		DCAF13
TIPRL		RRP1		XRN1
RPL23		PLEKHA8P1		ANP32E
C19orf53		PRKDC		MIF4GD
JPT1		ELK1		ANP32A
KDM6B		CFP		TSC22D1
NACA		ELK3		CKAP2
EEF1G		RRP9		KIF18B
ANP32E		ELK4		PLCXD2
UQCR11		MTBP		ABCB6
NDUFB7		FAM120AOS		CKS1B
TXNDC17		ALCAM
UBE2V2		NUP62
RPL22		BTF3
DAZAP1		EXOC8
LSM1		IL10RB
CDC37		IL10RA
PPP1R3F		ASH1L
HMGB1		MTF1
SERF2		MTF2
LYPLA1		GART
ARHGDIB		GAS5
EIF3F		RARA
RPL26		GARS
RCC1		MOCS2
BABAM1		RCCD1
STMN1		EXOC2
ZBTB7B		DENND1C
MAZ		BTG2
EXOSC8		BTG1
CACYBP		METTL21B
ATP5MC3		PRDM10
NDUFAF3		MTDH
ANAPC1		METTL21A
EBNA1BP2		ERMP1
SEC61G		ARRDC1-AS1
KIF23		NDNL2
UQCRC1		TK1
CBX3		GAR1
DCAF13		RRS1
UXT		CIC
UTP14A		MBNL1
CCNI		CDKN2C
ATXN1		GATB
BTBD2		G0S2
E2F4		ELP2
HIBADH		GATC
ODF2		ELP3
UBL3		RRP1B
RPL31		ELP4
PARL		ELP5
CREM		ELP6
AMD1		FOSB
NIFK		GATS
UBALD2		ANGPTL6
HNRNPD		TIMELESS
DCUN1D5		SRFBP1
EEF2		SETD5
ROMO1		SETD6
RABL3		CDKN1B
DEDD		SETD4
CCDC43		SETD9
FYN		RARS
NDUFS6		MCEE
SELENOH		ZSCAN30
AXIN2		MTG1
FDFT1_1		OLFML3
SERTAD1		MINOS1
CMTM3		ZSCAN31
ABITRAM		ASH2L
G2E3		MTG2
UPRT		RRP15
BOP1		SETD2
COX10		PAIP2
SNRPE		C8ORF37
HNRNPA1		SKIDA1
TEX30		HIPK1
NAA10		HIPK3
KIF22		COPS5
MAP4K2		COPS4
ATP5MK		UBOX5
IPO5P1		COPS6
TLE4		COPS3
CD2AP		COPS2
ATP10A		FKBP5
USP31		COPS8
ZBTB41		C8ORF33
CHMP5		FKBP7
SSH1		FRA10AC1
KIF1C		GTF2I
EXOG		FKBP2
SP110		LCLAT1
KCTD7		THG1L
MOSPD2		RNU11
SAMHD1		RNU12
TNFRSF10A		CFL2
CASK		CFL1
ARRDC1-AS1		C8ORF44
RYK		KCMF1
CLIP4		MAP2K2
TIRAP		MAP2K1
ZFC3H1		MIRLET7I
ZNF302		GTF3A
GPRASP1		MIRLET7D
ZNF318		PITPNM1
LOC100506639		LINC00029
TRIM14		FAM49B
LINC01138		CNP
ORAI3		INSIG1
CASTOR3P		LARP1B
CALCOCO2		VPS72
ZNF514		TPR
RIMS3		BTLA
CDKN1A		OIP5
AMIGO2		MGME1
ASB16-AS1		DIS3
FAS		AVPR2
EFNB1		LOC283710
CARD16		SECISBP2L
CASP1		LANCL2
BLVRB		ESPL1
MANBA		MCM4
FCHSD2		BCL2
SH3BP5		MCM5
NCOA7		CEBPZ
XRN1		MCM6
NEK1		MCM7
B3GALT9		C8ORF76
ST3GAL5		MCM2
UBXN2A		MCM3
APMAP		BMPR2
BTN3A3		ZC3H6
ZNF785		ZC3H4
CARMIL1		ZC3H3
SGCB		VPS4B
ERO1B		ZC3H8
SDHAP4		C8ORF82
ABCA2		VPS53
ADAL		C8ORF86
TRIM56		MCL1
SIDT2		C8ORF59
OSTM1		CR2
RNF24		GGPS1
MDM2		APOC4
GDPGP1		LEMD3
CFP		MTOR
TMUB2		CPT1C
TNFRSF18		LEMD2
SERPINB8		TSN
CCDC88A		CPPED1
ZNF767P		ASXL2
ZNF596		ASXL1
ANO10		EVI2A
MYBL1		APOBR
ANO8		VPS45
CHPF		CRK
NEU3		CAGE1
C1orf162		ALDH9A1
RIMKLB		LOC100505622
MFGE8		HDAC4
GPD1L		MCM8
ZMAT3		HDAC1
KIF1B		HDAC2
GALNT12		TCP10L
RELL1		TULP3
GSE1		TTK
UBQLN2		MTO1
ZSCAN16-AS1		MIR146A
LZTS1		HECTD1
EMC3-AS1		VPS36
CLN5		CSK
ADD2		MIR1470
ARHGEF9		VPS39
ALG10B		SLC35A3
SNTB2		SLC35A2
IPCEF1		DYNC2H1
CYB561		SLC35A5
BAZ2B		SLC35A4
PLD3		SLC35A1
STK32C		IFRD2
NPL		C14ORF80
LINC00649		KIAA0922
KIAA1958		NIF3L1
SMPD1		GLOD4
ZNF594		CTH
FKBP11		UHRF1BP1
PPP1R12B		GSAP
TRAM2		BCOR
ZBTB26		SLC35B3
NNT-AS1		SLC35B2
PLPP6		IL21R
SLC66A1		SLC35B1
GLIPR2		C1RL-AS1
LOC112268269		AQP3
LOC124906262		AQP1
PARP15		NFS1
ERV3-1		MGC45922
ZBTB37		NIPAL1
CD84		ARFIP2
DTX3L		ARFIP1
PHTF1		BTRC
HAPLN3		TANGO6
ADCY3		LOC100505549
DNAAF9		TMED9
LINC00205		SLC35C2
PPM1K		SYNRG
CTSD		OCEL1
APOL6		ZZZ3
PDCD4-AS1		RPS2P32
VCL		RBAK
SMAD7		HDAC10
ABCB6		IL23R
BMPR2		MPHOSPH10
CCDC136		PITPNB
CPEB2		TXN
APBB3		NFU1
GPR35		FAM41C
SLC46A3		SLC35E3
PLXNC1		SLC35E1
PLCXD2		TYK2
XPC		C17ORF62
AFDN		SCNM1
LINC-PINT		NFX1
LOC105377675		COPG1
RN7SL1		MEGF8
GSDME		SDCCAG8
IFI35		SDCCAG3
ANTXR2		MTTP
CSRP1-AS1		SLC35F6
PABIR3		CAB39L
PARP12		SLC35F5
GARRE1		C17ORF70
SPIN4		SLC35F2
SRP14-DT		C17ORF75
KIF21A		GSE1
C5orf63		SEC61G
THUMPD3-AS1		SEC61B
C1QTNF6		TMED4
SLC16A7		TMED2
NUCB2		TMED1
APLP2		TMED5
RRM2B		C17ORF49
TLR6		MTX2
ZNF345		MTX3
MCTP2		NFYC
BTN2A2		SUSD3
TNFRSF10D		SLC35G1
INPP1		SVIP
ZNF891		NR6A1
ZEB1-AS1		SPCS2
CDKL1		C21ORF2
LPIN2		NUPL2
MAGEE1		SIPA1
FCGRT		NUPL1
POGLUT3		RNU86
C17orf67		GBE1
MAST2		SIPA1L3
SPRYD4		RSF1
CAMSAP1-DT		C17ORF53
TLR1		GSG2
KLHL3		NOP14-AS1
CEP170B		NFYA
SLC9A9		CPSF7
LOC124904786		CPSF2
HSH2D		SNORA45A
PCBP1-AS1		CPSF1
KLF10		CPSF3
PPP3CA		RSBN1
LOC122539212		ACYP2
C10orf95-AS1		TARBP1
SBK1		TRPC4AP
C17orf58		CLEC17A
PACSIN3		TARBP2
SIDT1		GSTA4
AMER1		TYMP
TRIM22		ZCCHC9
PLAC8		ZCCHC8
JRKL		ZCCHC6
PAQR8		RBFA
MAGEF1		TYMS
RNF207		EMC1
FANCL		EMC3
GABARAPL1		STX16-NPEPL1
LOC127814295		EMC4
CPT1A		HIST1H2AE
E2F7		EMC6
NBPF9		HIST1H2AH
ITGA3		EMC7
CYB5R1		HIST1H2AG
GSAP		HIST1H2AB
ABHD3		EMC9
NAAA		HIST1H2AD
TMEM62		HIST1H2AC
NHLRC3		C17ORF89
IDNK		HELQ
RIPK2		GBAP1
TXK		C17ORF80
TRIM5		C17ORF85
PARP10		MESDC1
GNPTAB		GLTSCR2
SLC1A4		MESDC2
DLGAP1-AS1		DIAPH1
LRP1		TMEM5
BBX		SELO
DNASE1		DIAPH3
SLC36A1		SELK
CAPN3		ZCCHC4
CEP250-AS1		ZCCHC3
ZNF490		SELT
ZNF844		ZCCHC2
PAXIP1-DT		C17ORF99
LINC01599		ISYNA1
APOBR		PMCH
PSTPIP2		ROGDI
KDSR		SPPL2B
SNHG30		GSTCD
MIR155HG		COPB1
EIF3J-DT		SPPL2A
IFITM3		CLEC16A
PLEKHN1		CAMSAP2
STAP1		EME1
MHENCR		ZMAT2
TNFSF14		EME2
MELTF		FPGS
ARSB		ZMAT3
GAREM2		UBC
RGL1		UBB
CAPG		FPGT
TRANK1		ATP13A1
VPS13B-DT		RBKS
LOC124900163		RBL1
GPD2		DNASE2
OGFRL1		PMF1
TRIM3		AASDH
GAL3ST4		NRXN3
SMIM14		DBI
KLF8		RTEL1
RUFY3		DBP
CEACAM1		EMG1
TCTA		DBT
NIBAN1		C14ORF28
FBXO10		HIST1H2AM
AK5		LOC91450
VAV2		HIST1H2AJ
CCPG1		HIST1H2AI
HIP1		HIST1H2AL
LINC02693		HIST1H2AK
PIGM		OXSR1
PLOD1		DCK
CYTH3		RPS6KB2
TP53INP1		RPS6KB1
TUFT1		DDIT4
PRDM1		HIST1H2BG
IRF5		DDIT3
PLEK		HIST1H2BF
NOTCH2		KIAA0907
STAT2		HIST1H2BI
EPM2AIP1		HIST1H2BH
TSC22D1		HIST1H2BC
LOC202181		RBMX
NPTX1		HIST1H2BB
HPSE		HIST1H2BE
LINC00938		HIST1H2BD
SAMD9		HIST1H2BO
ITM2C		HIST1H2BN
PCGF3-AS1		HIST1H2BK
SLC44A1		THRA
IFIH1		HIST1H2BJ
CPLANE1		HIST1H2BM
ATP6V0D1-DT		HIST1H2BL
AHNAK		DDN
SULT1B1		RBM4
ABCA5		RBM5
PATL2		RBM3
LOC105371692		RPS6KA3
TNFRSF10B		SAP30L
PRDM8		POC1B
ZNF791		PDSS2
CHI3L2		COLGALT1
PGBD4		RBM6
DNMBP		BUB1
VWA5A		RBM7
GPR55		POC1A
ABHD4		TYW5
CD80		TYW3
OASL		MCTS1
LOC124904691		DEK
FZD3		ZFYVE26
AJM1		GAPVD1
ANKRD33B		SCAMP1
CD96		HSPE1
PRF1		SCAMP4
SRXN1		SCAMP3
SCPEP1		PTRHD1
ZFYVE28		RBP5
TMEM200A		SERBP1
ZBTB20		SNORA26
CPEB3		SNORA27
TP53I11		SNORA24
TMEM154		SNORA25
ZNF540		DCHS1
LINC01588		SNORA20
LGALS9		SNORA21
TK2		CGGBP1
H4C15		STAU2
HERC6		NXF1
PMEPA1		MUC1
USP30-AS1		SNORA17
NRBP2		SNORA18
TSPYL4		TYW1
ADA2		STAT6
KLHL29		SNORA13
ARMCX4		HES1
MYRF		SNORA10
MORC4		SNORA52
NR1H3		PMM1
TTC32		EDEM1
DPY19L2P2		ACTL6A
TTN		EDEM3
TMEM140		LRBA
ARRDC3		VPS37C
NBR2		VPS37A
RADX		LATS1
NCEH1		SETX
LOC124900301		LINC00309
TMEM106A		SNORA48
KANK2		SNORA44
TJP2		SNORA43
CAB39L		SNORA40
MRC2		MDC1
NDUFAF6		SDR39U1
ARHGAP10		RBPJ
SAMD9L		AAAS
DNAJB4		IL4I1
ALPK1		SNORA37
MGC12916		SNORA31
TBKBP1		SNORA32
ITGA6		IKBIP
LYRM9		SNORA72
PHLDA3		SNORA70
LINC01003		EMP1
ADCY9		SIRT5
MPZ		NIPA2
SHISA5		BCDIN3D
GLS2		SIRT7
PELI2		SIRT1
LY96		RBSN
GLIPR1		SIRT3
CCDC18-AS1		CS
GPR68		ECSIT
STARD9		TTLL5
GLCE		TTLL3
CD274		UBAP1
SPIN3		UBAP2
ARRDC5		SNORA68
SNTA1		SNORA67
NOL3		SNORA64
PPM1L		SNORA80B
BISPR		SNORA65
GBP1		ARF4
BCL6		C11ORF31
PTCH1		C11ORF30
PSEN2		SNORA63
LOC102723458		SNORA61
HLA-DQB1		ARF3
MCOLN2		ARF1
APOL1		LRSAM1
SEPTIN11		PP7080
LRP5		WBP2NL
TANC2		ATG101
ATP8A2		STAP1
TENT5A		SUDS3
SLC30A4		SNORA57
LOC107983998		C11ORF24
GABPB1-IT1		STAT1
PTPRO		MDH2
CYP1A1		HNRNPUL2-BSCL2
LOC124901232		IL11RA
CHRM3-AS2		STAT3
TIGD7		STAT4
NCKAP1		RNASE6
GALNT6		RNASE4
FLJ46875		MIR24-2
SCML1		RILPL2
LOC122539214		FLJ22447
LOC100288175		DLD
RAP1GAP2		ARF6
STOM		SNORA84
LOC105374745		C11ORF54
GVQW3		RPLP0
GP5		HEXA
CCDC141		RNASEK
LINC02648		SNORA81
TNFSF13B		RPLP2
SERPINE2		RPLP1
OPLAH		TUBA1A
CAMSAP2		CCNDBP1
LOC124903696		UNK
LOC124906082		IKBKB
GSN		ZFYVE27
NKD1		TUBA1C
C11orf24		SNORA7A
L1CAM		TUBA1B
MIR4453HG		SMCHD1
C15orf48		MDH1
RAB15		APPL1
NECTIN3		SNORA78
AIFM2		DIO3OS
LMNA		C11ORF48
L3HYPDH		C11ORF65
H2BC5		PPP1R16B
CHROMR		RBX1
ADPRH		TFCP2
SLCO4A1-AS2		ZC3HC1
PLXNB1		TUBGCP6
ARHGEF11		TARDBP
COL6A1		NSMAF
LOC124900547		MAD2L1
LRRC3		C11ORF58
HERPUD2-AS1		PPP1R15B
TOX2		HDDC3
LOC105376505		CCNT2
SPATS2L		C11ORF71
IL18RAP		CCNT1
EDA2R		C11ORF73
LPAR6		UBE2D3
FOXP4		UBE2D4
LOC105374746		PPP1R15A
LOC105371870		UBE2D2
DCHS1		LOC100289230
MIR34AHG		RBMXL1
C11orf71		RNFT1
SNX30		BCL2L13
CELSR2		BCL2L12
SYTL2		PMPCA
KRBA2		C11ORF68
SLC22A17		PMS2
LOC730101		PMS1
DRAM1		IK
SCARB2		TIA1
MVB12B		TNFRSF10B
ARHGEF12		TNFRSF10A
SLC4A8		MYD88
LOC105371082		CDC42EP3
LAMP3		MDM4
ILF3-DT		ST6GALNAC6
LOC105371932		MDM2
LOC124900657		EID2B
NCR3LG1		TUBGCP2
NIPBL-DT		TUBGCP3
ITGA1		FAM13B
NRIR		C11ORF94
GRASLND		ARL2
SLC16A6		ARL3
ZSCAN23		C11ORF91
KMT2E-AS1		ARL1
LINC00528		NIPBL
CHST15		LINGO3
RCBTB2		PPP1R12A
H2AC6		DR1
MGAT3		RAD23B
PTK2		RAD23A
ULBP1		PIK3CA
CD70		AAK1
PDZD4		LINC00324
RASGEF1B		ST6GALNAC3
INKA2		SH2D2A
ZBP1		LOC100506804
TIGD1		PMVK
SSTR3		DSE
MAP1A		LOC100506801
HMOX1		MDN1
F2R		SLFN12L
PLXNB2		METAP1D
FOXD2-AS1		PPP1R14B
ATP10D		KHNYN
C3AR1		VPS33A
SAMD4A		KATNA1
AGRN		DTL
CXCL10		PABPC1L
ENPP2		MMADHC
SLAMF7		SPG21
LOC105373239		NXT1
TNFSF4		NXT2
LOC124901245		SH2D4B
ARHGAP31		PIK3CD
CMBL		LRMP
NMRAL2P		ATRAID
SDK2		HSD17B12
NEIL1		HSD17B11
		PRIMPOL
		PIK3CG
		NGRN
		MDP1
		CNNM2
		LINC00339
		PCBD2
		AAMP
		SPG11
		DUT
		LAP3
		ULK4
		ULK3
		PEX11B
		TIFA
		LRP8
		UBE2L3
		BAIAP2L1
		RAB11FIP1
		DHX33
		CCNL2
		CCNL1
		N4BP3
		N4BP2
		N4BP1
		ARSB
		AAR2
		PIK3R1
		BANK1
		DHX29
		DXO
		GCDH
		PAXIP1
		LRR1
		TXNDC11
		TXNDC12
		PCBP1
		MTVR2
		MRPL1
		TXNDC15
		OSGEP
		TXNDC17
		MRPL4
		ART3
		MRPL3
		MRPL2
		TCL1A
		C14ORF1
		MRPL9
		C14ORF2
		SPATA5L1
		PCBP2
		ARSK
		TESPA1
		MICAL1
		DHX15
		RCC1
		MIER1
		RCC2
		LOC100506746
		ACAD10
		ACAD11
		ZBED5
		CLHC1
		NCOA2
		NCOA3
		WARS
		SSSCA1
		NCOA7
		NCOA5
		UBE2G2
		MRPS7
		UBE2G1
		MRPS6
		MRPS5
		LAT2
		IMMP1L
		LOC100499194
		CCNG2
		CRELD1
		SFI1
		AARS
		CETN3
		SUPT4H1
		IGHMBP2
		NEDD9
		NEDD8
		PCSK7
		IER3IP1
		AATF
		GNGT2
		SOCS1
		LARS
		SCAND1
		RCE1
		SOCS5
		STARD3NL
		NEDD1
		AUNIP
		TNFRSF13C
		TNFRSF13B
		NUBP1
		WASL
		LOC286059
		ENC1
		HYAL3
		BCAP29
		KLHL28
		KLHL24
		HUWE1
		LAX1
		KLHL20
		RPP25L
		KLHL21
		FAM173B
		FAM173A
		PROB1
		ACTL10
		GLB1L
		RPL26L1
		BCCIP
		RRNAD1
		CCND3
		CCND2
		FAM172A
		TAF1D
		BANF1
		MIR4659A
		MIR4659B
		CYBA
		DARS2
		FAM175A
		GCLC
		UBE2R2
		STT3B
		STT3A
		VCP
		KLHL18
		KLHL11
		KLHL12
		GATAD1
		EBP
		SH3GL1
		CYC1
		ECD
		LRWD1
		ABHD14B
		ABHD14A
		UBE2QL1
		SFPQ
		SNORA76C
		CYCS
		QRICH1
		RTN4
		MCUR1
		YWHAG
		LOC148413
		YWHAE
		CHD9
		CHD8
		PIK3R5
		PIK3R3
		PIK3R2
		CHD2
		CHD1
		PIK3R6
		UBE2Q1
		YWHAQ
		EED
		TAF15
		TAF13
		TAF11
		TAF12
		TAF10
		VTRNA1-1
		YWHAZ
		NCRUPAR
		TBC1D1
		TBC1D4
		PNKD
		FAM179B
		TBC1D5
		ABHD17B
		INAFM1
		ACIN1
		FAM178A
		SFR1
		VHL
		MDH1B
		MED1
		WSB1
		WSB2
		MED4
		RPL22
		RPL21
		RPL24
		RPL23
		IFT80
		MED7
		CPEB2
		ABCA12
		RPL26
		ASB8
		RPL28
		ASB6
		RPL27
		ASB3
		ALG10B
		CPEB4
		RPL29
		ASB1
		ASB2
		RPL11
		MAML2
		RPL10
		MAML1
		RPL13
		PNKP
		RPL12
		SLAIN1
		GPR155
		RNF115
		IFT74
		RPL15
		RPL14
		CYP1B1
		RPL17
		RPL19
		ANKS1A
		RPL18
		MIR3687-1
		RPL41
		SLC16A13
		PRRC2C
		ZFAT-AS1
		SLC16A14
		GPR183
		RPL31
		RPL32
		RPL35
		RPL34
		ENO1
		VPS26B
		GPR180
		ENO2
		VPS26A
		TMEM187
		TMEM189
		GPR171
		RPL37
		RPL36
		RPL39
		PNO1
		RPL38
		MYBL1
		RTTN
		GSDMD
		GSDMB
		TMEM173
		TMEM175
		RNF146
		RNF149
		LSG1
		AFTPH
		CCDC90B
		RNF141
		ABHD5
		TMEM168
		LOC100288069
		RNF151
		TIMMDC1
		ANKHD1-EIF4EBP3
		ANKRD46
		TMEM154
		GCFC2
		TMEM156
		CLIP4
		CLIP2
		RNF126
		NMNAT1
		LOC644961
		ANKRD42
		RNF121
		ANKRD40
		RNF123
		MSRB1
		BSCL2
		SPEF1
		TMEM141
		TMSB4X
		RNF135
		RNF138
		TMEM147
		GPR132
		RNF139
		ENSA
		ANKRD54
		SNORA71A
		SNORA71B
		TMEM14B
		GPR137
		SNORA71D
		TMEM14C
		SNORA71E
		RNF43
		RNF44
		CD164
		F10
		ANKRD26
		PNRC1
		RNF41
		PNRC2
		MIR1229
		CNOT6
		MELK
		CNOT7
		CNOT8
		ABI3
		CNOT1
		SYPL1
		ERP27
		ABI1
		MIR1226
		ABI2
		MIR1227
		CNOT4
		RPL13AP5
		ERP29
		RNF187
		NHP2
		RNF32
		RNF34
		ANKRD39
		ANKRD37
		RNF38
		RNF31
		ZFP36
		OARD1
		RBBP5
		ZFP30
		RBBP6
		RNF19B
		ANKAR
		RNF19A
		RBBP4
		ANKRD32
		CHP1
		LINC00235
		C3ORF62
		LINC00273
		LSM1
		TVP23B
		LOC100289361
		CYS1
		C6ORF120
		PDCD6IP
		LSM4
		LSM3
		COASY
		RNF168
		MIR1207
		LSM7
		TADA3
		MIR1204
		ILDR1
		TADA1
		GPR108
		ERH
		GPR107
		PHPT1
		MAD1L1
		RNF167
		SPERT
		EIF4G2
		LINC00265
		ANKRD16
		CALCOCO2
		ANKRD17
		CALCOCO1
		ANKRD12
		RNF181
		ZFP62
		VTN
		ESD
		ANKRD10
		ANKRD11
		ABL1
		TMSB10
		IQCB1
		DNMT3A
		SMARCE1
		ZFP69
		ZFP64
		SFT2D3
		TRMT61A
		SFT2D2
		EIF4E2
		TRMT61B
		SFT2D1
		CBLN3
		ENY2
		LINC00200
		NLGN3
		PTBP1
		HMBOX1
		MROH6
		PDDC1
		HIF1AN
		MROH8
		WASF2
		C3ORF58
		FDXACB1
		GCN1L1
		SMARCC1
		SMARCC2
		EP400NL
		HIAT1
		RNF25
		CHUK
		ZFP91
		RANGAP1
		ZFP90
		EVC
		MIR1247
		MIR1248
		ASPH
		LOC100506713
		C3ORF22
		EVL
		SNRPA1
		UBA52
		CBLL1
		CD101
		EIF4A3
		LINC01550
		EIF4A2
		SMARCD2
		EIF4A1
		RNF13
		LSP1
		NAGLU
		DHFRL1
		PUF60
		MIR1238
		LINC01547
		TRMT44
		RPL7A
		C3ORF38
		MIR1181
		HIST1H4L
		MEIG1
		LOC286190
		UBAC2
		HIST1H4A
		HIST1H4B
		RHEBL1
		RRAGA
		HIST1H4C
		HIST1H4H
		CORO7
		GUF1
		HIST1H4I
		HIST1H4J
		HIST1H4K
		HIST1H4D
		HIST1H4E
		HIST1H4F
		AKAP1
		WBP1
		WBP2
		WBP4
		AKAP9
		AKAP8
		PKD2L2
		AKAP5
		TRMT2A
		C3ORF17
		C3ORF18
		SHOC2
		ZFPL1
		RRP7BP
		ABT1
		STK11IP
		SIAH2
		COX7A2L
		HSPBAP1
		GDF9
		CCDC88C
		BBS10
		CCDC88B
		STAG1
		CCDC88A
		GOLGB1
		PDE12
		ASTL
		TRMT11
		EZR
		DOPEY1
		NECAB3
		TPI1P2
		PDE1B
		SCARNA2
		GMCL1
		GOLGA3
		EPM2AIP1
		GOLGA4
		GOLGA5
		DGUOK
		HIST1H3A
		HIST1H3B
		ASUN
		GOLGA1
		HIST1H3G
		HIST1H3H
		TREX1
		HIST1H3I
		HIST1H3J
		HIST1H3C
		HIST1H3D
		AGFG2
		HIST1H3F
		LINC00176
		SLC33A1
		LILRB1
		PALB2
		FRG1
		POC5
		RPUSD2
		RPUSD4
		UMPS
		ALDOA
		KPTN
		TOMM5
		TOMM6
		TOMM7
		MYCBP
		CLIC4
		FASTKD1
		LINC00167
		FASTKD2
		RPS10-NUDT3
		STRAP
		FASTKD5
		ZBTB8OS
		TNFAIP8L2
		TNFAIP8L1
		FADD
		MPZL3
		MAP4K2
		PRMT7
		PALD1
		PRMT9
		MAP4K1
		PRMT3
		PRMT2
		MCCC1
		PRMT5
		MCCC2
		PRMT1
		LBX2
		B3GNT9
		LACE1
		B3GNT7
		WAC
		B3GNT1
		GDI2
		FAF1
		MCCD1
		FAF2
		OLA1
		SLC20A1
		DLAT
		TLDC1
		NUSAP1
		CORIN
		TGFB1
		PTCD2
		PTCD3
		ZFC3H1
		ARID3A
		ARID3B
		TMEM131
		GLTPD2
		TMEM134
		TMEM135
		ZNFX1
		DNAJC30
		TMEM138
		RPL7L1
		FAS
		EOGT
		FAU
		PMS2P4
		PMS2P1
		STAM2
		POC1B-GALNT4
		PDE7A
		RGS14
		RGS16
		ARID4A
		ARID4B
		DNAJC24
		KIAA2026
		DNAJC25
		SNORD105B
		DNAJC27
		FBL
		TMEM123
		TMEM127
		TMEM128
		FAM184A
		TMEM129
		CLASP1
		PDE8A
		CLASP2
		ZC3H10
		ATP6V0B
		ZC3H13
		PAM16
		EPHX3
		ARID5A
		ARID5B
		DNAJC14
		DNAJC15
		SDCBP
		DNAJC18
		DLG1
		DLG2
		TMEM115
		DLG4
		TMEM116
		TMEM117
		DNAJC10
		DNAJC11
		CHMP3
		CLASRP
		PDE9A
		CHMP6
		ATP6V1A
		ATP6V1D
		SH3KBP1
		TMEM101
		ZCWPW1
		TMEM109
		ZC3H14
		ZC3H15
		ATP6V1H
		HSPA9
		HSPA5
		HSPA8
		HSPA2
		NFKBIZ
		HSPA4
		BFAR
		NFKBIA
		MEIS2
		FER
		ALDH18A1
		NFKBIE
		GRSF1
		NFKBID
		H6PD
		OR2G6
		NID1
		HSPB6
		ELAVL1
		HSPB1
		ELAVL3
		ZC3H7B
		HIST1H1E
		PDE4A
		ZC3H7A
		HIST1H1B
		HIST1H1C
		HIST1H1D
		WTAP
		SGTA
		ARID1A
		ARID1B
		FGR
		VDAC3
		RGS10
		VDAC2
		VDAC1
		DHTKD1
		ACADVL
		POLDIP3
		WIZ
		HSPD1
		SGSH
		POLB
		POLE
		ENOSF1
		POLM
		POLG
		GUSB
		POLI
		POLH
		ENDOG
		FRS3
		C12ORF73
		C20ORF195
		C12ORF77
		LOC100129148
		C19ORF43
		C19ORF48
		C19ORF47
		RABL3
		ATF2
		ATF3
		ATF1
		POMP
		PON2
		TESK1
		LCAT
		ACCS
		CD2AP
		C19ORF54
		C19ORF53
		C19ORF52
		LOC389641
		SAMD1
		ATG3
		FASN
		C19ORF25
		HNRNPA1L2
		C19ORF24
		ATF6
		ATF7
		ATF4
		ATF5
		POP7
		CDCA2
		FLVCR1-AS1
		CDCA3
		CDCA4
		CDCA5
		POP5
		POP4
		F11R
		C12ORF65
		CIAO1
		C12ORF57
		EPB41L2
		PIP5K1A
		PIP5K1B
		SUPT20H
		ATG5
		LOC100268168
		FUCA2
		SPHK2
		MAGOHB
		SLC7A5
		C12ORF29
		BHLHE40
		PI4KA
		POT1
		CRLF2
		CRLF3
		ELOF1
		NOC4L
		SLC7A1
		ATIC
		PANX1
		LOC100507053
		LIN52
		LIN54
		PCMTD1
		CNPY2
		NOC3L
		CNPY3
		CNPY4
		C12ORF10
		RABIF
		FAM200B
		FAM200A
		SLMAP
		CACUL1
		EBAG9
		XRCC6BP1
		ATL2
		MTMR14
		ATL3
		CIPC
		TMEM260
		SMPD4
		NDST2
		SMPD1
		FPGT-TNNI3K
		ENOPH1
		P4HTM
		ATXN2L
		PLOD1
		MFNG
		TTC30B
		IL6ST
		NIP7
		DLST
		TSPAN31
		ATN1
		RCHY1
		HSP90B1
		ATXN1L
		EIF1AD
		MFN2
		CEP250
		MFN1
		DMXL1
		C1ORF216
		NIT1
		FTL
		SLC27A3
		TSPY26P
		SLC27A5
		CD274
		LTN1
		LIN7B
		CORO1A
		LIN7C
		CORO1B
		CORO1C
		CHAF1A
		C6ORF226
		EIF4EBP3
		MFSD6L
		FUK
		EIF5B
		FUS
		EIF5A
		APAF1
		COMMD10
		CDC5L
		FAM207A
		TMBIM1
		RPL21P28
		LCP1
		TMBIM4
		SYF2
		ACO2
		TMBIM6
		MCFD2
		EIF4B
		SHC1
		LEAP2
		LOC652276
		CDC73
		TGIF2-C20ORF24
		EIF4H
		EIF4E
		ACP2
		MARCKSL1
		REC8
		EIF3A
		NTRK1
		GADD45GIP1
		NFKBIL1
		CIRBP
		SUGCT
		CDC42
		TSPAN17
		MCM3AP
		EIF3M
		CDC37
		KCTD11
		EIF3J
		HNRNPU-AS1
		EIF3K
		EIF3H
		CTRB1
		EIF3F
		ACPT
		EIF3G
		STUB1
		CD226
		EIF3D
		KCTD18
		EIF3E
		MGRN1
		AKAP8L
		FAM208A
		PBXIP1
		TAGAP
		KCTD20
		EIF2D
		EIF2A
		BSDC1
		MFSD12
		MFSD10
		TTC39C
		CDC20
		MFSD11
		MIS18A
		PPA2
		OTULIN
		EIF1B
		SMARCAL1
		CDKN2AIP
		ACTB
		LOC63930
		CDC26
		CSNK1D
		CDC27
		XRRA1
		FSD2
		STAT5B
		RAB27A
		AIMP2
		UBAC2-AS1
		AIMP1
		KIAA1919
		SUGP1
		SUGP2
		LTV1
		MIR29B1
		LPAR2
		PPAN
[truncated: 4,813 more rows]
